# Supplementary material for: Genome-wide identification and characterization of microRNAs by small RNA sequencing for low nitrogen stress in potato
Source: PLoS One. 2020 May 19;15(5):e0233076. doi: 10.1371/journal.pone.0233076 (PMC7237020; doi:10.1371/journal.pone.0233076)
Supplement: S4 Table — A list of miRNAs for samples KJ_HN_Root, KJ_LN_Root, KJ_HN_Shoot, and KJ_LN_Shoot. (XLSX) [file pone.0233076.s007.xlsx]

## Sheet: KJ_HN_Root
miRNA_Acc	miRBase ID	Chromosome	Sequence	miRNA*	Hairpin Sequence	Start	End	Orientation	sRNA length	Hairpin Length	Hairpin Start	Hairpin End	Hairpin Structure	Genomic Hits	MFE	Adjusted MFE	Hairpin G/C%	miRNA* Start Coord	miRNA* End Coord	P_Val	KJ_HN_Root.RawExp
stu-known-mir1	mir390	chr10	AAGCTCAGGAGGGATAGCACC	CGCTATCCATCTTGAGTTTT	GGTATAGAGAATCTATAAAGCTCAGGAGGGATAGCACCATGAATACATCTTAATAACTATCTATAGCGCTATCCATCTTGAGTTTTATGGCTTCTTCATGCT	49609648	49609668	- [Negative strand]	21	102	49609583	49609684	(((((..((((.(((((<<<<<<<<<<-<<<<<<<-<-(((.(((............))).))).)=}}}}}}}=}}}}}}}}}}})))).))))..)))))	1	-40.7	-39.902	37.2549	49609598	49609617	0.009901	40
stu-known-mir2	mir390	chr09	AAGCTCAGGAGGGATAGCGCC	CTAGCGCTATCCATCCTGAGT	CTGTAAAGCTCAGGAGGGATAGCGCCATGGATGATTCAATTGATCTGTTTGCACATCTCTAGCGCTATCCATCCTGAGTTTTACGG	10856153	10856173	+ [Positive strand]	21	86	10856147	10856232	(((((<<<<<<<<<<-<<<<<<<<<-..(((((...(((.........)))..)))))===}}}}}}}}}=}}}}}}}})))))))	2	-45	-52.3256	46.5116	10856205	10856226	0.009901	37
stu-known-mir4	mir7122	chr11	ACAGCGTTTCTCTGTATAACC	TTATACAGAGAAACCGCTGTCG	GTTATACAGAGAAACCGCTGTCGAGTCTGATAAAAAAATTTGGTCTTCTCATGCTCCACAGCGTTTCTCTGTATAAC	13569109	13569129	+ [Positive strand]	21	77	13569051	13569127	({{{{{{{{{{{{{{={{{{{={(((.(((..................))).)))).>>>>>>>>>>>>>>>>>>>>	1	-34.37	-44.6364	40.2597	13569052	13569074	0.009901	56
stu-known-mir5	mir1919	chr08	ACGAGAGTCATCTGTGACAGG	TGTCGCAGATGACTTTCTCCC	GTCCTGTCGCAGATGACTTTCTCCCTTCTCATTCAGCCCCTTTCTCTAAATCTAATTAATTTGATTTCAATGTGGTAGGACGAGAGTCATCTGTGACAGGAT	41424440	41424460	+ [Positive strand]	21	102	41424360	41424461	(((({{{{{{{{{{{{{{{{{{{{=.((.((((..............(((((..........))))).)))).))..))>->>>>>>>>>>>>>>>>>>>))	6	-42.66	-41.8235	42.1569	41424364	41424385	0.009901	105
stu-known-mir6	mir172	chr11	AGAATCTTGATGATGCTGCAT	GCAACATCATCAAGATTCACA	AGTTGTTATTTGCAGCTGCAACATCATCAAGATTCACATAAAATAGAAATAATGTGGAGTAGAAAAAAAAATAAAGTTGCTTCTAAATTATGTCTCCATATTATTATTTTTTTGAAAATGAGAATCTTGATGATGCTGCATCGGCAAATTATGACT	3604339	3604359	- [Negative strand]	21	156	3604323	3604478	(((..(.((((((.(.({{{={{{{{{{{{{{{{{={{(.(((.((((((((((((((((((((..((........))..)))))........)))))))))))).))).)))....)))->>>>>>>>>>>>>>->>>>-).)))))).)..)))	5	-52.6	-33.718	28.2051	3604440	3604460	0.009901	133
stu-known-mir6-1	mir172	chr05	AGAATCTTGATGATGCTGCAT	GCAGCACCATCAAGATTCAC	TTGCTAGTGCAGCACCATCAAGATTCACATAGAAAATATGGACTATGAAATGAAATATGCCCAATTTTTGAATACATGAGAATCTTGATGATGCTGCATTGGCAA	51290160	51290180	+ [Positive strand]	21	105	51290081	51290185	(((((((({{{{{{={{{{{{{{{{{={((.((((((.(((.((((........))).).)))))))))......)))->>>>>>>>>>>->>>>>>>>))))))	5	-44.2	-42.0952	35.2381	51290089	51290109	0.009901	133
stu-known-mir6-2	mir172	chr06	AGAATCTTGATGATGCTGCAT	GTAGCATAATCAAGATTCACA	AGTCGTTGTTTGCGTATGTAGCATAATCAAGATTCACATGAAAAGTTGCAAATTTGTTATATAATTGATGAAATTAATGGCTAGCTATTTGAAATTCATGAGAATCTTGATGATGCTGCATCAGCAATAAATGACT	55560227	55560247	+ [Positive strand]	21	136	55560126	55560261	(((((((..((((..(({{{{{{{={{{{{{{{{{={{((((...((.(((((..(((((.(((((.....)))))))))).....))))))).))))))->>>>>>>>>>->>>>>>>>>..))))..)))))))	5	-50.2	-36.9118	30.8824	55560143	55560164	0.009901	133
stu-known-mir6-3	mir172	chr11	AGAATCTTGATGATGCTGCAT	GTAGCATCATCAAGATTCAT	AGTTGTTGTTTGCAGATGTAGCATCATCAAGATTCATACATGAAAATTAAGAGGCAAGGTTATATATGTAGCTTTAATTGAAATGAAAAATAAAATATATCATGACCATGTCTATTTATTTTAAAGTGAGAATCTTGATGATGCTGCATCAGCAATAAATAACT	41876646	41876666	- [Negative strand]	21	164	41876630	41876793	(((((((..((((.((({{{{{{{{{{{{{{{{{{={((...(((((....(((((.((((((((((((...((((.((........)).)))))))))).)))))).)))))....)))))...)))->>>>>>>>>>>>>>>>>>>>).))))..)))))))	5	-64.3	-39.2073	28.0488	41876756	41876775	0.009901	133
stu-known-mir6-4	mir172	chr06	AGAATCTTGATGATGCTGCAT	NO	GGTGTAGCATCATCAAGATTCACATGCAAATTAAATGCAAGGTTGTGGCAGATCTATTTTTAAAGGGCCTTTTCAAAGTGAGAATCTTGATGATGCTGCATC	11985771	11985791	- [Negative strand]	21	102	11985769	11985870	(((((((((((((((((((((.((((((.......))).(((((.(...(((.....)))...).))))).......)))->>>>>>>>>>>>>>>>>>>>)	5	-40.5	-39.7059	38.2353	-1	-1	0.009901	133
stu-known-mir7	mir8048	chr06	AGATGGACATGCTAATGAACA	CTCATTAGCATCTCCATCTTG	ATTAGTGCGTAAATCTTGCTCATTAGCATCTCCATCTTGATCAAGATTTATTGATCTTGATGATCAAGATGGACATGCTAATGAACAACATTTGGCGCTAAT	35200375	35200395	- [Negative strand]	21	102	35200359	35200460	((((((((.(((((.(((={{{{{{{{{{={{{{{{{{{(((((((((....)))))...))))))>>>>>>>->>>>>>>>>>->>).)))))))))))))	1	-51.7	-50.6863	35.2941	35200421	35200441	0.009901	30
stu-known-mir8	mir7981	chr06	ATAGGACTTTAGTTTAGTTAAGGT	CTTAACTAAACTAAGGTCCTATT	CTTAACTAAACTAAGGTCCTATTACCCCTGAATCCAATTTTTTTTGGTAATTTTGTGCACCTTTTTGGCTTACGTGGCATTCAAATATCTTCCACGCGCCTCAATTGCGTGAAGTCACGGAGTGTGCCACGTAAGACAAAAAATGTACAAAATTACAAAAAAAAATAAGTTCAGGGGTAATAGGACTTTAGTTTAGTTAAG	42305804	42305827	+ [Positive strand]	24	201	42305624	42305824	{{{{{{{{{{{{{{{{{{{{{{{((((((((((...(((((((((.(((((((((((((..((((((.((((((((((((((......((((.(((((.......))))))))).....))..)))))))))))).)))))).))))))))))))).)))))))))..)))))))))))>>>>>>>>>>>>>>>>>>>>>>	14	-108.3	-53.8806	36.3184	42305624	42305647	0.009901	21
stu-known-mir8-1	mir7981	chr03	ATAGGACTTTAGTTTAGTTAAGGT	GCGCCTCAACTGCGTGGAGTCACG	ACGCGCCTCAACTGCGTGGAGTCACGGAGTGTGCCACGTAAGCCAAAAGGTGTACAAAATTATTTTTAAAAATGAGTTCAGGGAGGTAATAGGACTTTAGTTTAGTTAAGGTGTGT	17001093	17001116	+ [Positive strand]	24	116	17001004	17001119	(({{{{{{={{{{{=={{{{{{{===..(((..((.............))..)))...(((((((((.....((....)).)))))))>>-->>>>>>>--->>>>>->>>>))))	14	-32.42	-27.9483	42.2414	17001006	17001030	0.049505	21
stu-known-mir8-2	mir7981	chr04	ATAGGACTTTAGTTTAGTTAAGGT	TTAACTAAACTAAGGTCCTATTAC	TTAACTAAACTAAGGTCCTATTACCCCCTTGAACTTTATTTTTTGTAATTTTGTACACATTTTGTCTTACGTGGCACACTCTGTAACTCCATGCAATTGAGGTGTGTTAGAAATATTTGGATGTCACGTAAGCCAAAAAGGTACACAAAATTACAAAAAAAAAAATGGGTTCGGGGGTAATAGGACTTTAGTTTAGTTAA	185617	185640	- [Negative strand]	24	200	185619	185818	{{{{{{{{{{{{{{{{{{{{{{{{((((..((((((..((((((((((((((((((.(.(((((.(((((((((((..(((((..((..((......))..))....)))).......)..))))))))))).))))).))))))..)))))))))))))......)))))))))))))>>>>>>>>>>>>>>>>>>>>>	14	-89.11	-44.555	33.5	185794	185817	0.009901	21
stu-known-mir8-3	mir7981	chr06	ATAGGACTTTAGTTTAGTTAAGGT	NO	ACATCTTAACTAAACTAAGGTTCTATTACCCCTGAACTTATTTTTTTTGTAATTTTGTACACCTTTCGTCTTACGTGGCACACTCCGTGACTCCACGCAATTGAGGTGCGTGGGAGATATTTGAATGTCACGTAAGCCAAAAAGGTGCACAAAATTACAAAAAAATGGGTTAAGGGGTAATAGGACTTTAGTTTAGTTAAGGTGT	34429627	34429650	- [Negative strand]	24	205	34429624	34429828	(((((((((((((((((((((((((((((((((.(((((((((((((.((((((((((.(((((((...(((((((((((..(...(((.(((((((((.......))))).)))).)))..)..)))))))))))....))))))).))))))))))))))))))))))).)))))))>>>>>>>>>>>>>>>>>>>>>>>>))	14	-110.7	-54	37.561	-1	-1	0.009901	21
stu-known-mir8-4	mir7981	chr11	ATAGGACTTTAGTTTAGTTAAGGT	NO	ACCTTAATAAAACTAAGGTCTTATTACCCTCCGAACCCATTTTCTTGGTAACTTTGTGCACCTTTTTGCCTTACGTGGCATCCAAATATCTCTCACGCGCCTCAAATGCGTGAAGTCACGGAGTGTGCCACGTAAGAAAAAAGGTGCACAAAATTACAAAAAAATAAGTTCAGGGGGGTAATAGGACTTTAGTTTAGTTAAGGT	4628863	4628886	- [Negative strand]	24	204	4628862	4629065	((((((((.(((((((((((((((((((((((((((..(((((....((((.(((((((((((((((..((((((((((((((......((.(((((((.......)))))))))....)))...))))))))))).))))))))))))))).))))...)))))..)))).))))))))>>>>>>>>>>>>>>>->>>>>>>>	14	-106.4	-52.1569	40.1961	-1	-1	0.009901	21
stu-known-mir8-5	mir7981	chr11	ATAGGACTTTAGTTTAGTTAAGGT	NO	ACCTTAACTAAACTAAGGTCCTATTACCCTCTTGAACTCATTTTTTTTGTAATTTTGTACACCTTTTTGGCTTACGTGGCATCCAAGTATCTTCCATGCGCCTCAATTGCGTGTAGTCACGGAGTGTGCCACGTAGGCCAAAAGGTGCACAAAATTATATATAAAAGGAGTTCAGGGGTAATAGGACTTTAGTTTAGTTAAGGT	17852165	17852188	- [Negative strand]	24	204	17852164	17852367	((((((((((((((((((((((((((((((..(((((((.((((...(((((((((((.((((((((.(((((((((((((..(..((..((..((((((.......)))))).))..))...)..))))))))))))))))))))).)))))))))))...)))).)))))))))))))>>>>>>>>>>>>>>>>>>>>>>>>	14	-114.9	-56.3235	39.2157	-1	-1	0.009901	21
stu-known-mir9	mir1886	chr06	ATGAGATGAAATTAGCGTTTGGAT	CGATTTTACGTTGATTTCATCTC	TCATGATATGGTATCATGAGATGAAATTAGCGTTTGGATATGCGATTTTACGTTGATTTCATCTCATGATATGGTCATGA	54786627	54786650	+ [Positive strand]	24	80	54786611	54786690	(((((((...(((((<<<<<<<<<<<<<<<<<<--<<<<...==}}}}=}}}}}}}}}}}}}}}}))))))).)))))))	2	-40.1	-50.125	33.75	54786653	54786676	0.009901	26
stu-known-mir11	mir8001	chr02	ATGGGGATTAGTATGAAAATTTGC	NO	TTTCATGGGGATTAGTATGAAAATTTGCAGGAAAATAAGTTTCCTGCGGATTTTCATACTAATTCCTAGAAA	41316884	41316907	+ [Positive strand]	24	72	41316879	41316950	((((-<<<<<<<<<<<<<<<<<<<<<<<((((((.....)))))))))))))))))))))))))))))))))	7	-42.6	-59.1667	31.9444	-1	-1	0.009901	29
stu-known-mir11-1	mir8001	chr11	ATGGGGATTAGTATGAAAATTTGC	NO	ACACTACAAGAAAAGTGTGAATTACATGGGGATTAGTATGAAAATTTGCAGGAAAATAAGTTTCCTACGGATTTTCATACTACTCCCCATGTAATTCACACTTTTCTTGTAGTGT	16737508	16737531	- [Negative strand]	24	115	16737441	16737555	(((((((((((((((((((((((((<<<<<<<-<<<<<<<<<<<<<<<-((((((.....)))))).))))))))))))))).))))))))))))))))))))))))))))))))	7	-79.9	-69.4783	33.913	-1	-1	0.009901	29
stu-known-mir13	mir397	chr07	ATTGAGTGCAGCGTTGATGAC	TCATCAACGCTACACTCAATC	CAGAGTGCTTAGAAACATCATTGAGTGCAGCGTTGATGACATATTTGAGAATTTCTGTATTTTGGCCTTTCTCATTTTTCATCAACGCTACACTCAATCATGTTTTTAATTCTCTG	53759800	53759820	- [Negative strand]	21	116	53759723	53759838	(((((...((((((((((.<<<<<<<<-<<<<<<<<<<<-..(..((((((...(((.....)))...))))))..).}}}}}}}}}}}=}}}}}}}}=))))))))))..)))))	1	-50.1	-43.1897	35.3448	53759739	53759759	0.009901	990
stu-known-mir14	mir5303	chr01	ATTTTTGGAGAATCTGACACGGGT	NO	GTGTTAACAGGTGTGTGTCGGATTCTCCAAAAGTAGTGTATTTTTGGAGAATCTGACACGGGTGCAACAT	1265211	1265234	+ [Positive strand]	24	70	1265171	1265240	(((((.((.....((((((((((((((((((((((...)>>>>>>>>>>>>>>>>>>>>>->>..)))))	19	-32.9	-47	42.8571	-1	-1	0.009901	49
stu-known-mir14-1	mir5303	chr01	ATTTTTGGAGAATCTGACACGGGT	NO	CGATCAGCGCCTATGTTACTCGGACTCTTCAAAAATATGATGCGGGTAGGATTCTCCAAAAGTAGTGTATTTTTGGAGAATCTGACACGGGTGTGGCATTG	60746886	60746909	+ [Positive strand]	24	101	60746817	60746917	(((((.(((((..(((((((((.(.((...........))).)))))).(((((((((((((((...)>>>>>>>>>>>>>>-->>>-->>>)).).))))	19	-35.1	-34.7525	44.5545	-1	-1	0.009901	49
stu-known-mir14-2	mir5303	chr03	ATTTTTGGAGAATCTGACACGGGT	NO	CTATGTAAATGTCAGATACTCCAAAAGTAGTGTATTTTTGGAGAATCTGACACGGGTGTGG	34497498	34497521	+ [Positive strand]	24	61	34497464	34497524	(((..(...((((((((.(((((((((((...)>>>>>>>>>>->>>>>>>>--->-.)))	19	-25.9	-42.459	39.3443	-1	-1	0.009901	49
stu-known-mir14-3	mir5303	chr03	ATTTTTGGAGAATCTGACACGGGT	NO	GGACTCTTCAAAAATGTCAAACAGGTGCATGTCAGATTCTCCAAAAATACACTATTTTTGGAGAATCTGACACGGGTGCGGCATCGAAAGTGAAGAGTCC	43165486	43165509	+ [Positive strand]	24	100	43165432	43165531	((((((((((...(((((......(..(.((((((((((((((((((((...)>>>>>>>>>>>>>>>>>>>--->-.))))))......))))))))))	19	-48.5	-48.5	43	-1	-1	0.009901	49
stu-known-mir14-4	mir5303	chr04	ATTTTTGGAGAATCTGACACGGGT	NO	TCTCTTATAAGCTATGTTGCTCGGACTCTTCAAATATGTCAAGGGGTGTGTGTGGGATTCGCCAAAAGTAGTGTATTTTTGGAGAATCTGACACGGGTGCGGCATCGAAAGTGAAGAGTCCGCGCAACTTAGCTTATAAGCGA	70729272	70729295	+ [Positive strand]	24	143	70729197	70729339	((.(((((((((((.(((((.(((((((((((...(((((...(.(..(((((.((((((.(((((((((...)>>>>>>>>->>>>>>->>>>>-->.))))))......))))))))))).))))).))))))))))).))	19	-70.8	-49.5105	45.4545	-1	-1	0.009901	49
stu-known-mir14-5	mir5303	chr06	ATTTTTGGAGAATCTGACACGGGT	NO	GTTGCTCGGACCCTTCAAAAATGTCAACTGGTGCGTGTTGGATTCTCCAAAAGTAGTGTATTTTTGGAGAATCTGACACGGGTGCGGCATCGAAAGTGAAGAGTCCTTGCAAC	38522159	38522182	+ [Positive strand]	24	113	38522099	38522211	(((((..((((.(((((...(((((.(((....(((((..(((((((((((((((...)>>>>>>>>>>>>>>-->>>>>>>>..)))))......))))).))))..)))))	19	-53.9	-47.6991	46.9027	-1	-1	0.009901	49
stu-known-mir14-6	mir5303	chr06	ATTTTTGGAGAATCTGACACGGGT	NO	ATGTCAATGGGTACGTTCGGATTCTCCAAAAGTAATGTATTTTTGGAGAATCTGACACGGGTGCGGCAT	50705379	50705402	+ [Positive strand]	24	69	50705340	50705408	(((((...(.(..(((((((((((((((((((((...)>>>>>>>>>>>>>>>>>->>>-->.))))))	19	-29.1	-42.1739	43.4783	-1	-1	0.009901	49
stu-known-mir14-7	mir5303	chr07	ATTTTTGGAGAATCTGACACGGGT	NO	TGCTTGGACTCTTCAAAAATGTCGACGGGAGTGTGTCAGACACTCCAGAAGTAGTGTATTTTTGGAGAATCTGACACGGGTGTGGCATCAAAAGTGAAGAGTCTGTGCA	725076	725099	+ [Positive strand]	24	109	725018	725126	(((.(((((((((((...(((((.(((....(((((((((..(((((((((((...)>>>>>>>>>>-->>>>>>>>>-->)))))))......))))))))))).)))	19	-47.7	-43.7615	45.8716	-1	-1	0.009901	49
stu-known-mir14-8	mir5303	chr07	ATTTTTGGAGAATCTGACACGGGT	NO	GTTGCTCGGACTCTTCAAAAATGTCAAGGGGTGTGTGTCGGATTCGCCAAAAGTAGAGTATTTTTGGAGAATCTGACACGGGTACGGCATCGAAAGTGAAGAGTCTGCACAAC	11433788	11433811	+ [Positive strand]	24	113	11433728	11433840	((((..(((((((((((...(((((...(..(.((((((((((((.(((((((((...)>>>>>>>>->>>>>>>>>>>>->-.))))))......)))))))))))..))))	19	-50.9	-45.0442	46.9027	-1	-1	0.009901	49
stu-known-mir14-9	mir5303	chr08	ATTTTTGGAGAATCTGACACGGGT	NO	GTTGCTCGGACTCTTCTAAAATGTCAAGGGGTGCGTGTCGGATTCATCAAAAGTAGTGTATTTTTGGAGAATCTGACACGGGTGCGGTATCAAAAGTGAAGAGTCCGCACAAC	5353175	5353198	- [Negative strand]	24	113	5353144	5353256	((((..((((((((((.....((..(..(.((.((((((((((((..((((((((...)>>>>>>>-->>>>>>>>>>>>->>.)..)..)).....))))))))))..))))	19	-47.1	-41.6814	46.0177	-1	-1	0.009901	49
stu-known-mir14-10	mir5303	chr09	ATTTTTGGAGAATCTGACACGGGT	NO	GTTGCTCGGACTCTTCAAAAATGTCAAGGGGTGTGTGTCGGATTCGCCAAAAGTAGTGTATTTTTGGAGAATCTGACACGGGTGCGGAATCGAAAGTGAAGAGTCCGCACAAC	3415836	3415859	- [Negative strand]	24	113	3415805	3415917	((((..(((((((((((......((...(.(..((((((((((((.(((((((((...)>>>>>>>>->>>>>>>>>>>>-->.).))........)))))))))))..))))	19	-50.44	-44.6372	47.7876	-1	-1	0.009901	49
stu-known-mir14-11	mir5303	chr09	ATTTTTGGAGAATCTGACACGGGT	NO	TCTTCAATAATGTCAAGGGGTGCGTGTCGGATTCGCCAAAAGTAGTGTATTTTTGGAGAATCTGACACGGGTGCGGCATCGAAAGTGAAGA	53340275	53340298	+ [Positive strand]	24	91	53340226	53340316	((((((...(((((...(.((.((((((((((((.(((((((((...)>>>>>>>>->>>>>>>>>>>>->>.))))))......))))))	19	-36.8	-40.4396	46.1538	-1	-1	0.009901	49
stu-known-mir14-12	mir5303	chr12	ATTTTTGGAGAATCTGACACGGGT	NO	GTTGCTCGGACTCTGAACTTGGATATGTTAAGCTGATTCCAAAAATGTCAACGGGTGCGTGTCAGATTCTCCAAAAGTAGTGTATTTTTGGAGAATCTGACACGGGTGCGATATCATAAGTGAAGAGTCCGCGCAAC	558605	558628	+ [Positive strand]	24	137	558521	558657	(((((.((((((((..((((((((((.......((((.........)))).((.((.((((((((((((((((((((((...)>>>>>>>>>>>>>>>>>>>>>->>.))))))).)))))..)))))))).)))))	19	-66.6	-48.6131	44.5255	-1	-1	0.009901	49
stu-known-mir14-13	mir5303	chr12	ATTTTTGGAGAATCTGACACGGGT	NO	GTTGCTTGGACTCTTTAAAAATGTCAACGGGTGTGTGCCGGATTCTCCAAAAGTAGTGTATTTTTGGAGAATCTGACACGGGTGCAGCATCAAAAGTGAAGAGTCCGCGTAAC	53597409	53597432	- [Negative strand]	24	113	53597378	53597490	(((((.(((((((((((....((.....(.(..((((.(((((((((((((((((...)>>>>>>>>>>>>>>>>->>>>-->.).....))....))))))))))).)))))	19	-47.9	-42.3894	45.1327	-1	-1	0.009901	49
stu-known-mir16	mir171	chr07	CGATGTTGGTGAGGTTCAATC	GATTGAGCCGCGCCAATATC	GAGAAGCGATGTTGGTGAGGTTCAATCTGAAGACGAGTTTACGTTTTATTTTAGTAAAGAACGATCTCAGATTGAGCCGCGCCAATATCATTTCTT	4203489	4203509	+ [Positive strand]	21	96	4203482	4203577	((((((-<<<<<<<<<<-<<<<<<<<<(((.((((..(((((...........)))))...)).)))))}}}}}}}}}=}}}}}}}}}}.))))))	2	-43.2	-45	39.5833	4203551	4203571	0.009901	45
stu-known-mir17	mir156	chr12	CTGACAGAAGAGAGTGAGCA	TCACTTCTCTTTCTGTCAATC	AGAGGGACTGACAGAAGAGAGTGAGCATACACATATAATTATATAAATATTTTTACTTAATTTTCTTGATATATATTGTATATATAATTTTGCGAGTGCTCACTTCTCTTTCTGTCAATCTCTCT	2221755	2221774	+ [Positive strand]	20	125	2221747	2221871	(((((((-<<<<<<<<<<<<<<<<<<<(.(.((...(((((((((.(((.......((((.....)))).......))).))))))))).)).).))))}}}}=}}}}=}}}}}}}}=}})))))	2	-46.54	-37.232	28.8	2221846	2221867	0.009901	38
stu-known-mir19	mir172	chr06	GGAATCTTGATGATGCTGCAT	GCAACATCATCAAGATTCACA	AGTCAGTGTTTGAGGATGCAACATCATCAAGATTCACAAAACTTGAAGGGAGAATTATTTAATTATATATTTAGGTTGAATATTGGATATATATAATATAGTTCAAATCTCTTCTCTTCTCTCTTTGGGAATCTTGATGATGCTGCATCATCTAACATATGACT	4654566	4654586	- [Negative strand]	21	164	4654549	4654712	((((((((((.((.((({{{={{{{{{{{{{{{{{={{((....((((((((((((((.....(((((((((((........)))))))))))....)))))))........)))))))....))))->>>>>>>>>>>>>>->>>>>).)).))))).)))))	1	-63.1	-38.4756	30.4878	4654674	4654694	0.009901	81
stu-known-mir20	mir2111	chr09	TAATCTGCATCCTGAGGTTTA	NO	GGTAATCTGCATCCTGAGGTTTAGATCAATTTCTAATTTACTGAATCTAGTCCTTGGGATGCAGATTATC	1217889	1217909	+ [Positive strand]	21	70	1217886	1217955	((<<<<<<<<<<<<--<<<-<<<(((((.............)).)))))).)))..))))))))))))))	1	-34.82	-49.7429	37.1429	-1	-1	0.009901	75
stu-known-mir21	mir4376	chr06	TACGCAGGAGAGATGATGCTG	CAGCATCATACTCCTGCATA	AGGCTTGCTACGCAGGAGAGATGATGCTGGACGATAGAGATATGAGAATATTAAAGGGGCTTTAATTTATTGGCCAGCATCATACTCCTGCATATTAAGCCT	8905880	8905900	+ [Positive strand]	21	102	8905871	8905972	(((((((.<<-<<<<<<<--<<<<<<<<<(.(((((((.....(((..(.......)..)))...))))))).)}}}}}}}}}=}}}}}}}=}}.)))))))	1	-45.8	-44.902	42.1569	8905945	8905965	0.009901	13
stu-known-mir22	mir169	chr07	TAGCCAAGGATGACTTGCCT	CAGGTCATCTTTAGCTAACT	GCATGATGAAAAGAGTCTTATTTGGTAGCCAAGGATGACTTGCCTGCACCACTTCTGAAAAGATCTTTCATATGTTCTTTCGTTCTTGGGGTCAAGCAGGTCATCTTTAGCTAACTTGACAAGCTCTTCTCTTTCATGC	3423143	3423162	+ [Positive strand]	20	139	3423117	3423255	((((((.((.(((((.(((.((.((<<<<-<<<<<<<<<<<<<-<(.(((.((...(((((((.(........).))))...)))..))))))).)}}}}}}}}}}}}=}}}=}}}.)).)))))))).))..))))))	17	-51	-36.6906	41.7266	3423213	3423233	0.009901	60
stu-known-mir22-1	mir169	chr07	TAGCCAAGGATGACTTGCCT	GCAAGTTATCCTGGCTATC	GAAGAGGGGTTTTACATGAAGTTGAGAGTATTGTTTAGTAGCCAAGGATGACTTGCCTACTCCATTTGATAATATTTTTTATTTGGTTGTAGGCAAGTTATCCTGGCTATCTTGACATGCTCTTAATTTTTCATGTAAGACCTTCTCTTC	3404601	3404620	- [Negative strand]	20	150	3404508	3404657	(((((((((((((((((((((((((((((((.(((.((<<<<<<-<<<<<<<<<<<<<((.(((..(((.........)))..)))..))))}}}}}}}}}}}}}}}}}=}).))))))))))))))..))))))))))))).)))))))	17	-82.5	-55	36	3404546	3404564	0.009901	60
stu-known-mir22-2	mir169	chr07	TAGCCAAGGATGACTTGCCT	GGCAGTCTCCTTGGCTACC	TGTTTAGTAGCCAAGGATGACTTGCCTGCTTCAATATTACTTAAAAGGTTTTTAATTACATCATTATTAATACAATGGTGACCTTTTATTGGTTGGTTTCAGGCAGTCTCCTTGGCTACCTTGACA	3422649	3422668	+ [Positive strand]	20	126	3422641	3422766	((((..(<<<<<<<<<<-<<<<-<<<<(..(((((......((((((((.........(((((((........)))))))))))))))...)))))...))}}}}}}}}}}}}}}}}}}=..))))	17	-50.4	-40	35.7143	3422742	3422761	0.009901	60
stu-known-mir22-3	mir169	chr07	TAGCCAAGGATGACTTGCCT	GGCAGTCTCCTTGGCTACC	TGTTTAGTAGCCAAGGATGACTTGCCTGCTTCAATATTACTTAAAAGATTTTTAATTACACCATTATTAATACAATGGTCACCTTTTATTGGTTGGTTTCAGGCAGTCTCCTTGGCTACCTTGACA	3433729	3433748	+ [Positive strand]	20	126	3433721	3433846	((((..(<<<<<<<<<<-<<<<-<<<<(..(((((......((((((............((((((........))))))...))))))...)))))...))}}}}}}}}}}}}}}}}}}=..))))	17	-44.06	-34.9683	35.7143	3433822	3433841	0.009901	60
stu-known-mir22-4	mir169	chr08	TAGCCAAGGATGACTTGCCT	TGGCAAGCATCCTTGGCGACT	TTGTTTAGTAGCCAAGGATGACTTGCCTTTCATCAATGCCTTGTAAAAAGGAAATTAATTAAAATCCTTTTTATGGTATTGGGAAAATGAGTGGCAAGCATCCTTGGCGACTTGACAA	43858533	43858552	+ [Positive strand]	20	118	43858524	43858641	(((((.((<-<<<<<<<<<<-<<<<<<-((((((((((((..((((((((((............))))))))))))))))).....)))))=}}}}}}}}}}}}}}}}=}}}.)))))	17	-55.6	-47.1186	36.4407	43858615	43858636	0.009901	60
stu-known-mir22-5	mir169	chr03	TAGCCAAGGATGACTTGCCT	NO	TAGCCAAGGATGACTTGCCTGCATCATTAATTAATTCTTGAGGCTAGCTTGTGATATATCATGTATATGACATGTATACAAGCATTCTTCTTTGATGGCCAGGCAGTCTCCTTGGCTA	3880084	3880103	+ [Positive strand]	20	118	3880083	3880200	<<<<<<<<<<-<<<<-<<<<(..(((((((.........((((...(((((((((((.((((....)))).)))).)))))))...)))).))))))).)))))))))))))))))))	17	-49	-41.5254	39.8305	-1	-1	0.009901	60
stu-known-mir22-6	mir169	chr07	TAGCCAAGGATGACTTGCCT	NO	TAGCCAAGGATGACTTGCCTAAACCTCTTAGAAAGGTCTTTACATGCACCATATTATATATGATGGTCATGTGTCCTTGATTTCAGGCAAGCCATCTTGGCTA	3419961	3419980	- [Negative strand]	20	103	3419877	3419979	<<<<<<<<-<<<-<<<<<<<..((((.......))))...((((((.(((((..........)))))))))))...........))))))).)))))))))))	17	-37.9	-36.7961	40.7767	-1	-1	0.009901	60
stu-known-mir22-7	mir169	chr08	TAGCCAAGGATGACTTGCCT	NO	TAGCCAAGGATGACTTGCCTACATACCGCTCCTCCCACAAGGGTATTATTTCTTAATTTCCCTTGTGGGGTTGCTATGCTAGGCAGTTATCCTGGCTA	39114395	39114414	+ [Positive strand]	20	98	39114394	39114491	<<<<<<-<<<<<<<<-<<<<(((((..((..(.((((((((((.((((.....))))..)))))))))))..)))))).)))))))))))))))))))	17	-53.6	-54.6939	46.9388	-1	-1	0.009901	60
stu-known-mir22-8	mir169	chr08	TAGCCAAGGATGACTTGCCT	NO	TAGCCAAGGATGACTTGCCTATGTTCAAAACCAATTTTGAAATTGGTAATTATATTATATAGGCAGTCATCTTGGGCTA	43873228	43873247	+ [Positive strand]	20	79	43873227	43873305	<<<<<-<<<<<<<<<-<<<<((((.....(((((((....))))))).........))))))))))))))))).)))))	17	-35.04	-44.3544	34.1772	-1	-1	0.009901	60
stu-known-mir22-9	mir169	chr08	TAGCCAAGGATGACTTGCCT	NO	TAGCCAAGGATGACTTGCCTAATGTACCTACTATTTTCCTCCAATATTTTATGGAGTACTTAATAGTATACTAGGCAGTCGTCTTTAGCTA	43874916	43874935	+ [Positive strand]	20	91	43874915	43875005	<<<<-<<<<<<<<<<-<<<<(..(((..(((((((...(((((........))))).....))))))))))))))))))))))))).))))	17	-35.7	-39.2308	36.2637	-1	-1	0.009901	60
stu-known-mir22-10	mir169	chr08	TAGCCAAGGATGACTTGCCT	NO	GCATGAAGGGAAGAGCCTTTGTTTATTAGCCAAGGATGACTTGCCTACATAATACTACCAATTTCAAGCTGAAATGCTACTTGTTTGGTTGACATGTTAGGCAGTCATCTATGGCTTTGTTGACAGACTCTTCTCCATCATGT	43869183	43869202	+ [Positive strand]	20	143	43869156	43869298	((((((.((((((((..((((((...-<<<<<-<<<<<<<<-<<<<((((......(((((...((((..(.....)..)))).)))))....))).))))))))))))).))))).....)))))))))))).)).))))))	17	-59	-41.2587	40.5594	-1	-1	0.009901	60
stu-known-mir23	mir8036	chr04	TATGTCTTTCCGATGCCTCCCA	GGAGGAATCGAAAGATATAAG	GTGAAGGAGAGGTTATTGGAGTGGGAGGAATCGAAAGATATAAGGATTTATTTATTTTTTCAATTTGATTGGAAAAATAGAAAAAAAAAGAATTATGTCTTTCCGATGCCTCCCATTCCCATGGCTTCCGTTCAC	58545544	58545565	+ [Positive strand]	22	135	58545450	58545584	(((((.(.((((((((.(((((({{{{{={{{{{{{{{{{{{{=..(((.((((((((((((((...)))))))))))))).))).......)>>>>>>>>>->>>>->>>>>>>)))).))))))))).)))))	1	-60.7	-44.963	35.5556	58545473	58545494	0.009901	748
stu-known-mir24	mir398	chr11	TATGTTCTCAGGTCGCCCCTG	AGGGTTGATTTGAGAACATATG	ATAGGGTTGATTTGAGAACATATGTATGTGCATATTTTGTTTCTAACAATTTATTGTTCATAAATGTGACACATATGTTCTCAGGTCGCCCCTGT	35976727	35976747	- [Negative strand]	21	95	35976725	35976819	(({{{{={{{{{{{{{{{{{{{{{(..((.(((((((.......(((((....)))))...))))))))))))>>>>>>>>>>>>>>>->>>>>)	2	-38.3	-40.3158	33.6842	35976795	35976816	0.009901	3515
stu-known-mir24-1	mir398	chr11	TATGTTCTCAGGTCGCCCCTG	AGGGTTGATTTGAGAACATATG	ATAGGGTTGATTTGAGAACATATGTATGGGCATATTTTGTTTCTAACAATTTATTGTTTATAAATGTGACACATATGTTCTCAGGTCGCCCCTGT	35985502	35985522	- [Negative strand]	21	95	35985500	35985594	(({{{{={{{{{{{{{{{{{{{{{(.....(((((((.......(((((....)))))...)))))))..)))>>>>>>>>>>>>>>>->>>>>)	2	-38.2	-40.2105	33.6842	35985570	35985591	0.009901	3515
stu-known-mir27	mir162	chr03	TCGATAAACCTCTGCATCCAG	GGAGGCAGCGGTTCATCGATC	GGGTTAGAACACTGGAGGCAGCGGTTCATCGATCTGTTCCCTGAAAAGCGATAAATATAGCAACAGGAAGCGATCGATAAACCTCTGCATCCAGTGCTTAACCC	54527681	54527701	+ [Positive strand]	21	104	54527607	54527710	(((((((..(((({{{={{{{={{{{={{{{{{{.(((.((((....((..........))..)))).)))))>>>>>->>>>->>>>->>>>>)).)))))))	2	-49.9	-47.9808	48.0769	54527620	54527641	0.009901	1792
stu-known-mir27-1	mir162	chr06	TCGATAAACCTCTGCATCCAG	GGAGGCAGCGGTTCATCGATC	GGTTGAAGACACTGGAGGCAGCGGTTCATCGATCTGTTCCCTGAAAGCTGAATATATATGCAAAAATACAGCAAAAGGAACCGATCGATAAACCTCTGCATCCAGTGCTTAACC	51060101	51060121	+ [Positive strand]	21	114	51060016	51060129	((((((.(.(((({{{={{{{={{{{={{{{{{{.(((((......((((..................))))....))))).))>>>>>->>>>->>>>->>>>>)))))))))	2	-50.27	-44.0965	44.7368	51060029	51060050	0.009901	1792
stu-known-mir29	mir166	chr06	TCGGACCAGGCTTCATTCCCC	AGAATGTCGTCTGGTTCGAGA	GTTGAGGAGAATGTCGTCTGGTTCGAGATCTTTCATAAGAAGGTAACATGCAATGAGATGATTTCGGACCAGGCTTCATTCCCCTCAAC	1291397	1291417	+ [Positive strand]	21	89	1291333	1291421	(((((((={{{{{=={{{{{{{{{{{{{((((((((.....(....).....)))))).))))>>>>>>>>>>>-->>>>>->>)))))	9	-44.9	-50.4494	44.9438	1291340	1291361	0.009901	116005
stu-known-mir29-1	mir166	chr03	TCGGACCAGGCTTCATTCCCC	GGAATGTTGTCTGGCTCGAAG	TTCCAGATTTGAGGGGAATGTTGTCTGGCTCGAAGTCATTATGTCTTCTCGATCATTTAAGTACTATAGATCGAACCAATTCAATTTATATTTTTAAATCTAGTGTAAATATATATGATCACCATGAGTTAGTGTCTTCGGACCAGGCTTCATTCCCCCCAATTTGGAA	46089598	46089618	+ [Positive strand]	21	169	46089460	46089628	(((((((((.(.(({{{{{{=={{{{{{=={{{{{.(((((..((.....((((.((((((...(((((((.(((....))).)))))))..))))))....(((((....))))))))).....))..))))).))>>>-->>>>>>-->>>>>>>>).)))))))))	9	-59.6	-35.2663	36.0947	46089474	46089495	0.009901	116005
stu-known-mir29-2	mir166	chr01	TCGGACCAGGCTTCATTCCCC	GGAATGTTGTCTGGCTCGAGG	GAGAGCTTTTGTATTGCGGGGAATGTTGTCTGGCTCGAGGAATCAAATTCTTTATTACTCATAGATCTGTATATTGTTTATAGATCTATAATGTTTTTGACGTCGTCGGACCAGGCTTCATTCCCCACAATGAATATTGCTCTC	73926961	73926981	+ [Positive strand]	21	144	73926855	73926998	((((((..(..(((((.(({{{{{{=={{{{{{=={{{={(.(((((.....(((((....((((((((((.......)))))))))))))))..)))))..)).>>>-->>>>>>-->>>>>>>>.)))))...)..))))))	9	-62.4	-43.3333	38.8889	73926874	73926895	0.009901	116005
stu-known-mir29-3	mir166	chr08	TCGGACCAGGCTTCATTCCCC	GGAATGTTGTCTGGCTCGAGG	GGAGGAAGTTCTCTCAGTTGAGGGGAATGTTGTCTGGCTCGAGGTCACCAACTAGATCCATAATCCCTATAAGATGCTTTTCAAAAAAAGATTAGTTGATTTTTATAATACGAAAAGGGGTTATGGATAATGTGTTAGTGTTGTCGGACCAGGCTTCATTCCCCCCAATTGTTGCTTCCTCT	56641575	56641595	+ [Positive strand]	21	182	56641431	56641612	(((((((((.....((((((.(({{{{{{=={{{{{{=={{{={.(((.(((...(((((((((((((((((((.(((..((.......))..)))....)))))).........))))))))))))).....))).))).).>>>-->>>>>>-->>>>>>>>.))))))..)))))))))	9	-79.8	-43.8462	41.2088	56641454	56641475	0.009901	116005
stu-known-mir29-4	mir166	chr08	TCGGACCAGGCTTCATTCCCC	GGAATGTTGTTTGGCTCGAGG	ATTTTGAGGGGAATGTTGTTTGGCTCGAGGCCACCAACTTCATCTAATGTAAGCAACTCTTGTTAGTGTCGTCGGACCAGGCTTCATTCCCCTCAAAAT	5587797	5587817	- [Negative strand]	21	99	5587789	5587887	((((((((({{{{{{=={{{{{{=={{{={.(((.(((.......................))).))).).>>>-->>>>>>-->>>>>>>>)))))))	9	-42.5	-42.9293	45.4545	5587857	5587877	0.009901	116005
stu-known-mir30	mir166	chr06	TCGGACCAGGCTTCATTCCTC	NO	GTTGAGGGGAATGTTGTTTGGTTCGAAATCATTCAACAAATTAAAGTCCATCTCGATGATCAATGAATTGAATGATTTCGGACCAGGCTTCATTCCTCCCAAC	39908066	39908086	+ [Positive strand]	21	103	39907988	39908090	((((.((((((((..(((((((((((((((((((((...(((...(((......)))....)))...))))))))))>>>>>>>>>>>-->>>>>>>>.))))	2	-47.3	-45.9223	39.8058	-1	-1	0.009901	12897
stu-known-mir31	mir166	chr03	TCTCGGACCAGGCTTCATTCC	AGAATGTTGTCTGGTTCGTGA	AGGAGAATGTTGTCTGGTTCGTGACCATATATCCTTCATCATATAAATGATCTCGGACCAGGCTTCATTCCCCT	476742	476762	- [Negative strand]	21	74	476738	476811	(((={{{{{=={{{{{{{{{{={{.(((((((........)))))..)).>>->>>>>>>>>>-->>>>>-)))	2	-28.6	-38.6487	43.2432	476787	476807	0.009901	864501
stu-known-mir33	mir482	chr06	TCTTGCCAATACCGCCCATTCC	AGTGGGTGGTGTGGTAAGATT	GGAGGTGTTGGAGTGGGTGGTGTGGTAAGATTTCATATTTATTTTCCATAAAAATTGAGATCTTGCCAATACCGCCCATTCCTATGGCTTCC	41036469	41036490	- [Negative strand]	22	92	41036458	41036549	((((((...(({{{{{{{{{{{{{{{{{{{{{(((..(((((.....)))))...)))))>>>>>>>->>>>>>>>>>>>>>....))))))	1	-50.1	-54.4565	42.3913	41036517	41036537	0.009901	1507
stu-known-mir34	mir482	chr04	TCTTTCCTACTCCTCCCATACC	TGTGGGTGGGGTGGAAAGATT	GGAAGTTGTTGGTTGTGGGTGGGGTGGAAAGATTTGATGATCTATCTTTTTCCAAATCAAAATGGAAAAAATGGAAAAAAGATTAGATCTTTCCTACTCCTCCCATACCCATGACTTCC	58538521	58538542	+ [Positive strand]	22	119	58538433	58538551	((((((..(.(((={{{{{={{{{{{{{{{{{{{((((..(((((.((((((((........)))))))))))))......))))))>>>>>>>->>>>>->>>>>>>>.)..))))))	1	-55.3	-46.4706	38.6555	58538446	58538467	0.009901	7912
stu-known-mir35	mir1446	chr03	TGAACTCTCTCCCTCAATGGCT	NO	GGAAATCCAGCGTTTTCTGAACTCTCTCCCTCAATGGCTGCTCTTATTAATTAAAGAGCAGCCGTGAGTGATTGAGTTCAGAAAACTCTGGCTTTCC	57753244	57753265	- [Negative strand]	22	97	57753185	57753281	(((((.((((.((((((<<<<<<<--<<-<<<<-<<<<<((((((........))))))))))))))).))..))))))))))))).)))).)))))	3	-58.7	-60.5155	44.3299	-1	-1	0.009901	107
stu-known-mir35-1	mir1446	chr03	TGAACTCTCTCCCTCAATGGCT	NO	AGAGTTTTCTGAACTCTCTCCCTCAATGGCTGTTCATATAATTATGCTGCTACTTTGCAGCTTAATTAAATAGCAGCTTTGGGGGTTTGAGTCCAGAAAACTCT	57742557	57742578	- [Negative strand]	22	104	57742483	57742586	(((((((((<<-<<<<---<<<<<<<-<<<<(((.((.((((((.(((((......))))).)))))).))))))))))))))))...)))).)))))))))))	3	-54.3	-52.2115	39.4231	-1	-1	0.009901	107
stu-known-mir35-2	mir1446	chr08	TGAACTCTCTCCCTCAATGGCT	NO	AGAGTTTTCTGAACTCTCTCCCTCAATGGCTGTTCATATAATTATGCTGCTACTTTGCAGCTTAATTAAATAGCAGCTTTGGGGGTTTGAGTCCAGAAAACTCT	40077697	40077718	- [Negative strand]	22	104	40077623	40077726	(((((((((<<-<<<<---<<<<<<<-<<<<(((.((.((((((.(((((......))))).)))))).))))))))))))))))...)))).)))))))))))	3	-54.3	-52.2115	39.4231	-1	-1	0.009901	107
stu-known-mir36	mir167	chr06	TGAAGCTGCCAGCATGATCTA	CAGATCATGTGGCAGCCTCACC	GCACTAGCAGTTGAAGCTGCCAGCATGATCTAAACTTCCCTTTTTAGTTCAAATATGATATGAGGAAAGATCAGATCATGTGGCAGCCTCACCTGTTGATGC	58906381	58906401	- [Negative strand]	21	102	58906310	58906411	(((.((((((.<<<-<<<<<<<-<<<<<<<<-..(((.((((......(((....)))...)))).)))..=}}}}}}}}}}}}}}}=}}}=}))))).)))	4	-43.7	-42.8431	43.1373	58906318	58906339	0.009901	183
stu-known-mir36-1	mir167	chr09	TGAAGCTGCCAGCATGATCTA	GATCATGTGGCAGCATCACC	TCGTGAACCACTAGCAGTTGAAGCTGCCAGCATGATCTAAACTTTTCTATTGCTCTGTACGAGGAAAGATCAGATCATGTGGCAGCATCACCTGTTGATGGTTTCGCGG	48580476	48580496	+ [Positive strand]	21	109	48580457	48580565	((((((((((.((((((.<<<-<<<<<<<-<<<<<<<<-..(((((((..(((...)))..)))))))...)}}}}}}}}}}}}}}=}}}=}))))).))).)))))))	4	-53.3	-48.8991	46.789	48580529	48580549	0.009901	183
stu-known-mir36-2	mir167	chr09	TGAAGCTGCCAGCATGATCTA	GTCATGCTCGGACAGCCTCACT	AGTGAAGCTGCCAGCATGATCTAAACTTGGCCACACTTATAAAGAAAAAAAATGGGTGACTAAGGTTAGGTCATGCTCGGACAGCCTCACT	48570907	48570927	+ [Positive strand]	21	91	48570904	48570994	((<<<-<<<<<<<<<<<<<<<<<(.(((((...(((((((...........))))))).))))).))))}}}}}}}}=}}=}}}}=}}}}}	4	-41.6	-45.7143	43.956	48570973	48570995	0.009901	183
stu-known-mir37	mir156	chr07	TGACAGAAGAGAGTGAGCAC	GCTCACGCTCTATCTGTCACA	TGGATGTGTGACAGAAGAGAGTGAGCACACATGGTTCTTTCATGGATTATTCCCCATGTTTAAAAGCTCTGCGTGCTCACGCTCTATCTGTCACACACCA	36857633	36857652	+ [Positive strand]	20	100	36857624	36857723	(((.((((<<<<<<<<<<<-<<<<<<<<.((.((((.((.(((((........)))))...)).)))).)).))}}}}}}=}}}}=}}}}}}}}})))))	9	-53.3	-53.3	46	36857698	36857719	0.009901	261
stu-known-mir37-1	mir156	chr08	TGACAGAAGAGAGTGAGCAC	GCTTACTCTCTATCTGTCACC	GGTGACAGAAGAGAGTGAGCACACATGGTGTTTTCTTGCATGATGTTTATATGCTTGAAACTATGTGTGCTTACTCTCTATCTGTCACC	35112056	35112075	- [Negative strand]	20	89	35111988	35112076	((<<<<<<<<<<<<<<<<<<<<(((((((...(((..(((((.......)))))..))))))))))))}}}}}}}}}}}=}}}}}}}}}	9	-55.1	-61.9101	41.573	35111987	35112007	0.009901	261
stu-known-mir37-2	mir156	chr12	TGACAGAAGAGAGTGAGCAC	NO	AAGGTGACAGAAGAGAGTGAGCACACATGGTATTTTCTTACATTATAGTATATATGGATGTTTGAAGCTATGCGTGCTCACCCTCTATCTGTCACCTT	57810932	57810951	- [Negative strand]	20	98	57810857	57810954	((((<<<<<<<<<<<-<<<<<<<<.((((((...(((..((((((((.....))).)))))..))))))))).)))))))).)))).)))))))))))	9	-51	-52.0408	39.7959	-1	-1	0.009901	261
stu-known-mir38	mir171mir479	chr03	TGAGCCGAACCAATATCACTC	TGATATTGGTTCGGCTCACT	GTGATATTGGTTCGGCTCACTAATTTCTGATTCATGAAACAGATTAGAGATGAGCCGAACCAATATCAC	45870413	45870433	- [Negative strand]	21	69	45870414	45870482	({{{{{{{{{{{{{{{{{{{{....((((.((....)).))))....)).>>>>>>>>>>>>>>>>>>>	2	-38.3	-55.5072	39.1304	45870461	45870480	0.009901	1727
stu-known-mir39	mir8043	chr01	TGATATAATTGGACTTTGGCC	CCAAAGTCCGATTATATCAAC	GTTATGGTGTATGTGGCCAAAGTCCGATTATATCAACTTTTACTTTTTTTCTTTTTAGAATAAATAAGTGGAAATTATCCATTTCCCACTTATTTATTCTAAAAAGAAAAAAGTAAAAGTTGATATAATTGGACTTTGGCCACATACACCATGAT	70019088	70019108	- [Negative strand]	21	155	70019073	70019227	(((((((((((((((({{{{{{{{{{{{{{{{{{{{{((((((((((((.(((((((((((((((((((((((((.....)))).)))))))))))))))))))))))))))))))))))>>>>>>>>>>>>>>>>>>>>>))))))))))))))	1	-105.1	-67.8064	28.3871	70019190	70019210	0.009901	67
stu-known-mir40	mir171	chr06	TGATTGAGCCGTGCCAATATC	NO	GATGTTGGTGTGGTTCAATTAGATAACAATCTCCACATAAGATTATAGAGTTTGTTATTTGATTGAGCCGTGCCAATATC	50643819	50643839	+ [Positive strand]	21	80	50643759	50643838	((((((((..(((((((((((((((((((.(((..............))).))))))))>>>>>>>>>>>-->>>>>>>>	5	-40.34	-50.425	35	-1	-1	0.009901	99
stu-known-mir41	mir408	chr01	TGCACAGCCTCTTCCCTGGTT	ACAGGGACGAGGCAGCGCATG	GGAGAGGATAGACAGGGACGAGGCAGCGCATGAGATGTACAATTTTACTAGTTGCCCATTCCATGCACAGCCTCTTCCCTGGTTCTCCTCCC	78858641	78858661	- [Negative strand]	21	92	78858632	78858723	((.(((((...={{{{{{={{{{{={={{{{{..(((..(((((.....)))))..)))..))>>>->->>>>>->>>>>>---.)))))))	1	-46.8	-50.8696	53.2609	78858691	78858711	0.009901	32
stu-known-mir42	mir408	chr01	TGCACTGCCTCTTCCCTGGCT	CGGGGACGAGACAGAGCATGA	CGGGGACGAGACAGAGCATGAGATGTGCAATTTTTACTTGCCTATTCCATGCACTGCCTCTTCCCTG	78900481	78900501	- [Negative strand]	21	67	78900483	78900549	{{{{{{={{{={{{={{{{{=.(((.((((.......)))).)))..))>>>->>>->>>->>>>>>	1	-30.8	-45.9701	50.7463	78900528	78900548	0.009901	275
stu-known-mir44	mir160	chr05	TGCCTGGCTCCCTGTATGCCA	GCGTATGAGGAGCCAAGCATA	ATATGCCTGGCTCCCTGTATGCCATTTGCAAAGCTCACCGTAATATATCGATGGGCCTTGTTGAATGGCGTATGAGGAGCCAAGCATAT	51565268	51565288	- [Negative strand]	21	89	51565202	51565290	(((<<<-<<<<<<<--<<<<<<<<(((((((.(((((.((........)).))))).))).))))))}}}}}}==}}}}}}}=}}}}})	2	-47.8	-53.7079	47.191	51565202	51565222	0.009901	202
stu-known-mir44-1	mir160	chr02	TGCCTGGCTCCCTGTATGCCA	NO	GTGCCTGGCTCCCTGTATGCCACACACTTTCACCAATTCTTTGATTGACTGATCAGTGGGTGGCGTGCGAGGAGCCAAGCAT	14558239	14558259	+ [Positive strand]	21	82	14558237	14558318	(<<<-<<<<<<<-<<<<<<<<<(.((((.(((.(((((....)))))..)))..)))).)))))))))).))))))).))))	2	-43.6	-53.1707	53.6585	-1	-1	0.009901	202
stu-known-mir45	mir1919	chr08	TGTCGCAGATGACTTTCGCCC	TAGGACGAGAGCCATCTGTGAC	GCCTTTGATGTTCACATCTTCCGGTAGTCCTGTCGCAGATGACTTTCGCCCTTCTCATTCAGCCCCTTTCTCTAAATCTAATTAATTTGAATTCAATGTGGTAGGACGAGAGCCATCTGTGACAGGATAATGGAAGATCTAGTTATCAAAGGC	41314578	41314598	+ [Positive strand]	21	153	41314547	41314699	((((((((((.....((((((((...((((<<<<<<<<<<<-<<<<<<-<<(((.((((........(((..................)))...)))).))=}}}=}}}}}}=}}}}}}}}}})))))..)))))))).....))))))))))	7	-63.77	-41.6797	43.1373	41314648	41314670	0.009901	853
stu-known-mir46	mir398	chr12	TGTGTTCTCAGGTCGCCCCTG	GGGGCAACTTGAGATCACATG	GGTGAAAGTATTCAATAGGGGCAACTTGAGATCACATGTTGTCATTTTTCTTTTTTAGTTTGATGATTTGTATCTCAACATGTGTTCTCAGGTCGCCCCTGTCGAATTATTTTTCACC	60365593	60365613	+ [Positive strand]	21	118	60365512	60365629	((((((((.((((.((({{{{{={{{{{{{{={{{{{{((((((((...((.....))...))))).........)))))>>>>->>>>>>>>->>>>>>>).))))...))))))))	1	-55	-46.6102	37.2881	60365529	60365550	0.009901	2842
stu-known-mir48	mir482	chr06	TTACCGATTCCCCCCATTCCAA	GGAGTGGGTGGCATGGTAAGA	GGGAGCTTTTGGAGTGGGTGGCATGGTAAGATATCATATTTTGTTTTTCATAAAAAATGGAATTGAAATCTTACCGATTCCCCCCATTCCAATGGCTTCC	41031957	41031978	- [Negative strand]	22	100	41031948	41032047	(((((((.(({{{{{{{{={{=={{{{{{{{(.(((.((((..(((((....)))))..))))))).)))>>>>>>--->>->>>>>>>>>>.)))))))	1	-49.8	-49.8	40	41032016	41032036	0.009901	4331
stu-known-mir50	mir396	chr07	TTCCACAGCTTTCTTGAACTT	TCCAAGAAAGCTGTGGGAAA	TTTTCCACAGCTTTCTTGAACTTCTTCTTGCTAAATTTTGATCTCTAAATTGATAATTTTGAGATGAAATTTTTGAAGCTATGAAAGTCCAAGAAAGCTGTGGGAAA	4137212	4137232	- [Negative strand]	21	107	4137127	4137233	((<<<<<<<<<<<<<<<<-<<<<..((..((((((.(((.(((((.((((.....)))).))))).))).)))...)))...)))))}=}}}}}}}}}}}}}}}}}}	2	-41.2	-38.5047	30.8411	4137126	4137145	0.009901	2789
stu-known-mir51	mir8011	chr03	TTCGTGAGACAAAAAGAAGCCT	ACTCATTTTTGTCTCACAAAAA	ACTGACACTAGTCGAGTGAGACTCATTTTTGTCTCACAAAAAAATAAACCCAAAAGTGTAAGATTTGAGTCTACTTTTTCGTGAGACAAAAAGAAGCCTCACACAACTAGTATCAGT	38286776	38286797	+ [Positive strand]	22	117	38286698	38286814	(((((.((((((.(.(((((={{=={{{{{{{{{{{{={{{{(.((.((.((((.........)))).)).)).)))>>->>>>>>>>>>>>-->>->>))).).)))))).)))))	1	-43.6	-37.265	35.8974	38286718	38286740	0.009901	11
stu-known-mir52	mir156mir157	chr02	TTGACAGAAGATAGAGAGCAC	CTCTCTATTCTTCTGTCATC	GGGCGAGCTGTTGTTGACAGAAGATAGAGAGCACGAATAATGGAAGCTGCATGCACCTTAATTCTTTGTGCTCTCTATTCTTCTGTCATCATCCTCAGCCC	41596017	41596037	+ [Positive strand]	21	101	41596003	41596103	(((((((....((-<<<<<<<<<<<<<<<<<<<<(((.(((..(((.((....)).))).))).))))))}}}}}}}=}}}}}}}}}}=})..))).))))	5	-50.1	-49.604	46.5347	41596073	41596093	0.009901	102
stu-known-mir52-1	mir156mir157	chr02	TTGACAGAAGATAGAGAGCAC	CTCTTTATTCTTCTGTCATC	GATGTTGTTGACAGAAGATAGAGAGCACAGATGATAAAGTGCATGGAAATTGTCTGCACCTTACTCCTTTGTGCTCTTTATTCTTCTGTCATCATC	22097500	22097520	+ [Positive strand]	21	96	22097492	22097587	((((...-<<<<<<<<<<<<<<<<<<<<(((.(((((.(((((.((......))))))).))).)).))))))}}}}}}}=}}}}}}}}}}=})))	5	-44.7	-46.5625	39.5833	22097565	22097585	0.009901	102
stu-known-mir52-2	mir156mir157	chr02	TTGACAGAAGATAGAGAGCAC	NO	TGTTGACAGAAGATAGAGAGCACAAATGATTAAGTGCATGAAAATTGTATGCACCTTACTCCTTTGTGCTCTTTATTCTTCTGTCACCA	22099737	22099757	+ [Positive strand]	21	89	22099734	22099822	((-<<<<<<<<<<<<<<<<<<<<(((.((.((((((((((.......)))))).)))).)).))))))))))))).)))))))))).))	5	-44.4	-49.8876	37.0787	-1	-1	0.009901	102
stu-known-mir53	mir171	chr07	TTGAGCCGCGTCAATATCTCT	AGATATTGATGTGGCTCAATC	AGATATTGATGTGGCTCAATCTGAAGACATGGCTAAATATGTAATTAGCCATGTGATTTTGGATTGAGCCGCGTCAATATCT	46855805	46855825	+ [Positive strand]	21	82	46855741	46855822	{{{{{{{{{{{{{{{{{{{{{..(((((((((((((........))))))))))..)))..))>>>>>>>>>>>>>>>>>>>	1	-51.7	-63.0488	37.8049	46855741	46855762	0.009901	137
stu-known-mir55	mir6149	chr11	TTGCAACACACCTGAATCGTC	TGATTCAGGTTTGTATGCAAAC	GTATGTCAAAGATTGCAACACACCTGAATCGTCAAATATTTTTTAATATATATTTGTTGATTCAGGTTTGTATGCAAACTATGACATAT	2019505	2019525	- [Negative strand]	21	89	2019448	2019536	((((((((.((.<<<<<<<<-<<<<<<<<<<-<((((((..........))))))).}}}}}}}}}}=}}}=}}}}}=}).))))))))	1	-38.1	-42.809	28.0899	2019457	2019478	0.009901	634
stu-known-mir56	mir319	chr06	TTGGACTGAAGGGAGCTCCCT	AGAGCTTCCTTTAGTCCACTC	AATGTGAAAGATGATATAAGAGAGCTTCCTTTAGTCCACTCATAGGTAGACGAAGGATTTGAATTATCTCCCGACTCATTCATTCAAACACAATAGGAAGTATGTATTCTTATACTATTGTGAATGCGTGAATGATGCGGGAGATAAATTCTTTCCTTTTTATCTGTGCTTGGACTGAAGGGAGCTCCCTTTTACCTTCTTTTTTCATT	2696290	2696310	- [Negative strand]	21	209	2696270	2696478	((((.((((((.(.((.(((={{{{{{{{{{{{{{{{{=={(((((((((..(((((...(((((((((((((..((((((((.((..((((((((.(((........)))...))))))))..)).))))))))..)))))))).)))))..))))))))))))))).->>>>>>>>>>>>>>>>>->>).)).).))))))..))))	4	-96.6	-46.2201	36.3636	2696437	2696457	0.009901	4969
stu-known-mir56-1	mir319	chr08	TTGGACTGAAGGGAGCTCCCT	AGAGCTTTCTTCGGTCCACA	ATATGAAGAGAGCTTTCTTCGGTCCACACATGGGGGGCGATAGGGTTCAATTTGCTGCCGACTCATTCATCCAAATGTTGAGGTCTTGATAGTCGAATGCCACCTCAGCAACTGAGTGAATGAAGCGGGAGTACAAGTTGAGTCTTGAGCTTCCTGTACTTGGACTGAAGGGAGCTCCCTCTTACCTTTTTTCATAT	55496027	55496047	- [Negative strand]	21	197	55496009	55496205	(((((((({{{{{{=={{{{{{{{{{==.(((((((((..((((..((((((((((.(((..(((((((..((..(((((((((.(((.....))).....)))))))))..))..)))))))..))).))..))))))))..)))).)))))))))..->>>>>>>>>>-->>>>>---........)))))))))	4	-89.8	-45.5838	46.7005	55496177	55496196	0.009901	4969
stu-known-mir56-2	mir319	chr05	TTGGACTGAAGGGAGCTCCCT	NO	AGGGCATATGGAGAAAATAAGGAGCTCTCTCCGGTCCAGTCCGAGGCAGTCGAAGGTTAAAAACACAGCTGACGACTCGTTGATTCTCAAGCACGTCAACAAACATTTTTAGAAATTGACGTGTTTGAGATTCAACGATGCGTGAGCTATGTTTAGCTAGAGTTGTCACGTCTTGGACTGAAGGGAGCTCCCTATTATATATCCACTACCCCT	3941031	3941051	+ [Positive strand]	21	213	3940858	3941070	((((....((((.(.((((.((((((((((.((((((((..((.(((((((...((((((..(((.((((.(((..(((((((.(((((((((((((((................))))))))))))))).)))))))..))).)))).))))))))).)).))))).))..>>>>>>>>->>>>>>>>>>->))).)...))))....))))	4	-100.79	-47.3192	45.0704	-1	-1	0.009901	4969
stu-known-mir56-3	mir319	chr12	TTGGACTGAAGGGAGCTCCCT	NO	GTATAATATATGTAGAGAGCTTTCTTTAGTCCACATAAAGGGGGCAGTATGGTTCAATTAGCTGCTGACTCATTCACACAAATGCTAAGGTTTTGATAGTTAGAAGAAGGAAAGGCCTTAGTAATTGAGTGAATGATGCGGTAGACTGATTGAATCTTAAGCTTCTTTTGCTTGGACTGAAGGGAGCTCCCTCTTCATAGTTACTTGC	53823466	53823486	- [Negative strand]	21	208	53823449	53823656	(((.....((((.((((((((..((((((((((..((((((((((..((.(((((((((((((((((..((((((((.(((.((((((((((((.................)))))))))))).))).))))))))..)))))).))))))))))).)).)))))))))).->>>>>>>>>>-->>>>>-->)).))))......)))	4	-93.63	-45.0144	39.4231	-1	-1	0.009901	4969
stu-known-mir57	mir319	chr03	TTGGACTGAAGGGAGCTCCT	NO	GAATGTGTAGATTTAAGTAGGAGCTCCTTTCAGGCCAAGACCGAGGGACGAGGAGCGGCATGAGCTGCCTAGTCATGCATATTGGTTAACCTTAACAAACATATATATAGAGTGTTAAGAATAACCAGTTGCATGCCAAGGGAGCAACTACTTCCGCTAACTTGTCTCACTTATTGGACTGAAGGGAGCTCCTACTAAATTTCACATATC	59024278	59024297	- [Negative strand]	20	210	59024260	59024469	(((((((.(((((((.(((((((((((((((((.((((....(.((((((((.(((((.....(((.(((.(.((((((.((((((((..(((((((..(.........)..)))))))..)))))))))))))).).))).)))........)))))..)))))))).)...>>>>->>>>>>>>>>>>>>>)))))))))))))).))	2	-98.42	-46.8667	43.3333	-1	-1	0.009901	108
stu-known-mir58	mir319	chr03	TTGGACTGAAGGGAGCTCCTT	GAGAGCTTCCTTCAGCCCACT	GAATTGAGGAATGGTCCAAGAGAGCTTCCTTCAGCCCACTCAAGGAGGAGAAATGGGGTTGAATTAGCTGCCGACTCATTCATCCAACCGCTCAGTAGAAAGGATAGGTTTTGTGCTACTGTGATTGAGTGAATGATGCGGGAGATAGTTTTCTATCCCTCTCTTTCCTTGCTTGGACTGAAGGGAGCTCCTTTTTCCCATTCTCTTCATTT	36424888	36424908	- [Negative strand]	21	212	36424868	36425079	((((.(((((((((...(({={{{{{{{{{{{{{={{{==(((((((((((...(((((.((((((.((.(((..(((((((..(((...(.((((((...(((.....)))...)))))).).)))..)))))))..))).)).))))))...))))))))).))))))).->>>->>>>>>>>>>>>>>>>....)))))).))).))))	1	-92.7	-43.7264	45.7547	36425039	36425059	0.009901	537
stu-known-mir59	mir319	chr03	TTGGACTGAAGGGTTCCCTTC	AGGAAACTGTTTAGTCCAACC	TACTTGAGAAAGCTGAGGAGAGAAGGAAACTGTTTAGTCCAACCCAAGGTGGGTTATTGGAACTGATCTTTGCTGCTGAATCATTGGCTCATGAGCATGTCAAAGAAGATGAATAACATCCTGGACATGTTCTTGCTCCAATGATGCAGGAGCTGAGCTCGGTTTTTCACTGCCTTTTCTTGGACTGAAGGGTTCCCTTCCCTTCTCTCTAGTCACAGTA	58600857	58600877	+ [Positive strand]	21	220	58600677	58600896	((((.(.((.....((((((.(({{{={{{{={{{{{{{{{{==.((((..(......((((((((.(((.(((.(((.((((((((..((.(((((((((......((((.....))))...))))))))).))..)))))))).))).))).))).))))))))...)..))))...>>>>>>>>>>->>>>->>>>>.)))))).....)).)))))	1	-95.2	-43.2727	45	58600700	58600721	0.009901	101
stu-known-mir60	mir394mir384	chr01	TTGGCATTCTGTCCACCTCC	AGGGGGCCAAAGTGCCAAACT	TGTAGAGTCATTTTGGCATTCTGTCCACCTCCCAGCTTACTGAGGACTGAGGAGGGGGCCAAAGTGCCAAACTAGCTCTGCA	80989766	80989785	+ [Positive strand]	20	82	80989753	80989834	(((((((..(.(<<<<<<<<--<<<<-<<<<<((((((....))).))).))}}}}}}}===}}}}}}}}}=}..)))))))	3	-41.7	-50.8537	52.439	80989805	80989826	0.009901	45
stu-known-mir60-1	mir394mir384	chr04	TTGGCATTCTGTCCACCTCC	AGGTGGGCATACTGTCAACA	GGGTTCCTTACATAGTTCTTTGGCATTCTGTCCACCTCCAATTAGCTTCATGATCTTCTATATTTTTTTAGAAAATTATAATTTATTATTTAGAAAAAAAAAATAAGAAAAAAAATGGAGGTGGGCATACTGTCAACAGATTTGTGTTGGTTTCTC	71352883	71352902	+ [Positive strand]	20	156	71352863	71353018	(((..((..((((((.(((<<<<<<-<-<<<<<<<<<<<(.........(((((.(((((........))))).)))))..((((((.(((......))).))))))........)))}}}}}}}}}=}=}}}}}}=})).)))))).))...)))	3	-46.4	-29.7436	30.1282	71352981	71353001	0.009901	45
stu-known-mir60-2	mir394mir384	chr12	TTGGCATTCTGTCCACCTCC	NO	TGGAGGTTTGACAAAGGGTTTCTTACAGAGTTCATTGGCATTCTGTCCACCTCCCTCGTTCTTTTTTCGAAAAAAGTAGGAGGAAAGCAAGATTAGTGTGGAGGTGGGCATACTGCCAATAGAGCTGTGTTGGTTTCTCTTTGTAAAACCCTCA	57265600	57265619	+ [Positive strand]	20	154	57265565	57265718	((..(((((.((((((((...((.(((.((((((<<<<<<-<-<<<<<<<<<<<(.(..(((((((((..............))))).))))...).).))))))))))).).))))))).))))).))).))...)))))))).)))))..))	3	-66.34	-43.0779	43.5065	-1	-1	0.009901	45
stu-known-mir62	mir482	chr03	TTTCCAATTCCACCCATTCCTA	AATTGGTGGATTGGAAAGCTT	CTATGGGAATTGGTGGATTGGAAAGCTTTTATTTTCTTCTGATTAGCTTTCCAATTCCACCCATTCCTATGG	54955094	54955115	+ [Positive strand]	22	72	54955046	54955117	((((((({{{={{{{{{{{{{{{{{{{=..(((.......))).)))>>>>>>>->>>>>>->>>>>>>)))	1	-37.2	-51.6667	38.8889	54955053	54955074	0.009901	767
stu-known-mir63	mir8039	chr02	TTTCCTATCTGAACTATCACC	TGATAGTTCAGGTAGGAAAAG	TTCCTTTTCCTATCTGAACTATCACCATCTATGTATTAAAACACACCTAGTTGAGTAGATGGTGATAGTTCAGGTAGGAAAAGGGA	15257711	15257731	+ [Positive strand]	21	86	15257705	15257790	(((((<<<<<<<<<<<<<<<<<<<<<((((((..((((.........))))...))))))))}}}}}}}}}}}}}}}}}}}}})))	13	-52.5	-61.0465	37.2093	15257767	15257788	0.009901	30
stu-known-mir63-1	mir8039	ChrUn	TTTCCTATCTGAACTATCACC	NO	TTTTCCTATCTGAACTATCACCATCTACTTAACTAGATGTGTTTTAATACTTAGATCGTGATAGTTCATATAAAAAAA	4772467	4772487	+ [Positive strand]	21	78	4772465	4772542	(<<<--<<<-<<<<<<<<<<<-(((((......((((.....)))).....))))).))))))))))).)))..))))	13	-19.9	-25.5128	26.9231	-1	-1	0.009901	30
stu-known-mir63-2	mir8039	chr03	TTTCCTATCTGAACTATCACC	NO	GTTCTCTTTTCCTATCTGAACTATCACCATCTGCTTAACTAGATGTGTTTTAATACTTAGATCGTGATAGTTCATCTAGAAAAAAGAAAGC	1467621	1467641	- [Negative strand]	21	91	1467557	1467647	(((.(((<<<-<<<--<<<<<<<<<<<-(((((......((((.....)))).....))))).)))))))))))..)))..)))))).)))	13	-25.2	-27.6923	32.967	-1	-1	0.009901	30
stu-known-mir63-3	mir8039	chr10	TTTCCTATCTGAACTATCACC	NO	CAACTATAAGTTGTACAATTTTCCTATCTGAACTATCACCAACTATGTATTAAAACACACCTCGAAGCAGATTAGGCCACATATCTATTGTGATAGTTCATGTAGGAAAATGGAACAACCGGTGGTAGTTTAGGTAGGAAAAGAGAACAAATGATAGTTG	1356923	1356943	+ [Positive strand]	21	160	1356903	1357062	(((((((...((((.(..(<<<<<<<<<<<<<<<<<<<<<.....(((......)))..(((....((((((((...((((.......)))).)))))..))))))..............))))))))))))))))))))))..).))))...)))))))	13	-52.1	-32.5625	35.625	-1	-1	0.009901	30
stu-known-mir63-4	mir8039	chr11	TTTCCTATCTGAACTATCACC	NO	TTTGTGAGTTTCCTATCTGAACTATCACCAATTATTTATTAAAATAAGTCTCAAAATTAATGAGTCAATAATTGTCACATGGACAAAATTTTATGGGGAAATTAAGTTGTTATGCGCGTTTGACGCTTGTATTCAAACACTTGATCTAGTCAGTTTTGAGCTGTGTTTTGAAAATAGTTGATGATAGTTTAATTAGAAAACACAAA	38101781	38101801	+ [Positive strand]	21	206	38101772	38101977	((((((..<<<<-<<--<<<<<<<<<<-<((((((((.((((((((((.(((((((((.((.((((((...(((((.....)))))...................(((...(((((((.....)))..))))...)))..)))).)).)).))))))))))).))))))))))))))))).))))))))))..)))))).))))))	13	-55.6	-26.9903	29.1262	-1	-1	0.009901	30
stu-known-mir63-5	mir8039	chr00	TTTCCTATCTGAACTATCACC	NO	TTCTCTTTTCCTATCTGAACTATCACCATTTGCTTAACTAGATGTGTTTTAATACTTAGATTGTGATAGTTCATATAGAAAAAAGAA	30911480	30911500	+ [Positive strand]	21	87	30911473	30911559	((((.(<<<<-<<<-<<<<<<<<<<<-(((((......((((.....)))).....))))).))))))))))).)))))))).))))	13	-23.3	-26.7816	27.5862	-1	-1	0.009901	30
stu-known-mir64	mir159	chr03	TTTGGATTGAAGGGAGCTCTA	GAGCTCCTTGAAGTCCAACAG	TAGTTGTTATGGGAGTGGAGCTCCTTGAAGTCCAACAGAAGATCTAACAGGTTAGATTGAGCTGCTGACCTATGGATTCCTCAGCCCTATCTATTTATGATTTAACATATAGATAGCTTTGTGGGTTTGCATATGTCAGGAGCTTTATTTTACCTTTTGTTTGATCATTTTTTGGATTGAAGGGAGCTCTACATTCGTATCTCCTTGCTA	58590842	58590862	+ [Positive strand]	21	210	58590671	58590880	((((.(.((((((.((({{{{{{{{{=={{{{{{{={{(.((((.(((((((.((((.(((((.(((((.((((.(..((((((..(((((((..((((......)))))))))))..))).)))..).)))).))))).))))).)))).)))...)))).)))).)))->>>>>>>-->>>>>>>>>>>).)))))).).....))))	1	-84.2	-40.0952	38.5714	58590688	58590709	0.009901	37744
stu-known-mir65	mir6024	chr01	TTTTAGCAAGAGTTGTTTTCCC	AGAAACAACACTTGCTAAAAGA	TGGGAAGTGGAGAAACAACACTTGCTAAAAGAAGTTCATCAGTGATTCTCTCTTCTTTTGGAGTTTTTTTAGCAAGAGTTGTTTTCCCTCTTCTCA	68172941	68172962	- [Negative strand]	22	96	68172932	68173027	(((((((.((=={{{{{{{={{{{{{{{{{{{(.((((..((.((.....))..))..)))).)))>>>>>>>>>>->>>>>>>-->>.)))))))	1	-43.1	-44.8958	37.5	68172995	68173016	0.009901	308
stu-known-mir66	mir5303	chr05	TTTTGGAGAATCTGACACGGGTGT	NO	GCTATGTTGCTTGGACTCTTCAAAAATGTCAATGGGTGTGTTTTGGATTCTTCAAAAGTAGTGTATTTTTTGGAGAATCTGACACGGGTGTAGCATCGAAAGTGAAGAATCCGCCCAACTTAGC	50921229	50921252	- [Negative strand]	24	124	50921195	50921318	((((.((((..((((.((((((...((((..(((..((((((..((((((((((((((........)>>>>>>>>>>>>>>>>>>>-->>>.))))......)))))).))))..)))).))))	5	-42.3	-34.1129	41.129	-1	-1	0.009901	12

## Sheet: KJ_LN_Root
miRNA_Acc	miRBase ID	Chromosome	Sequence	miRNA*	Hairpin Sequence	Start	End	Orientation	sRNA length	Hairpin Length	Hairpin Start	Hairpin End	Hairpin Structure	Genomic Hits	MFE	Adjusted MFE	Hairpin G/C%	miRNA* Start Coord	miRNA* End Coord	P_Val	KJ_LN_Root.RawExp
stu-known-mir1	mir390	chr10	AAGCTCAGGAGGGATAGCACC	CGCTATCCATCTTGAGTTTT	GGTATAGAGAATCTATAAAGCTCAGGAGGGATAGCACCATGAATACATCTTAATAACTATCTATAGCGCTATCCATCTTGAGTTTTATGGCTTCTTCATGCT	49609648	49609668	- [Negative strand]	21	102	49609583	49609684	(((((..((((.(((((<<<<<<<<<<-<<<<<<<-<-(((.(((............))).))).)=}}}}}}}=}}}}}}}}}}})))).))))..)))))	1	-40.7	-39.902	37.2549	49609598	49609617	0.009901	27
stu-known-mir2	mir390	chr09	AAGCTCAGGAGGGATAGCGCC	CTAGCGCTATCCATCCTGAGT	CTGTAAAGCTCAGGAGGGATAGCGCCATGGATGATTCAATTGATCTGTTTGCACATCTCTAGCGCTATCCATCCTGAGTTTTACGG	10856153	10856173	+ [Positive strand]	21	86	10856147	10856232	(((((<<<<<<<<<<-<<<<<<<<<-..(((((...(((.........)))..)))))===}}}}}}}}}=}}}}}}}})))))))	2	-45	-52.3256	46.5116	10856205	10856226	0.009901	29
stu-known-mir4	mir7122	chr11	ACAGCGTTTCTCTGTATAACC	TTATACAGAGAAACCGCTGTCG	GTTATACAGAGAAACCGCTGTCGAGTCTGATAAAAAAATTTGGTCTTCTCATGCTCCACAGCGTTTCTCTGTATAAC	13569109	13569129	+ [Positive strand]	21	77	13569051	13569127	({{{{{{{{{{{{{{={{{{{={(((.(((..................))).)))).>>>>>>>>>>>>>>>>>>>>	1	-34.37	-44.6364	40.2597	13569052	13569074	0.009901	44
stu-known-mir5	mir1919	chr08	ACGAGAGTCATCTGTGACAGG	TGTCGCAGATGACTTTCTCCC	GTCCTGTCGCAGATGACTTTCTCCCTTCTCATTCAGCCCCTTTCTCTAAATCTAATTAATTTGATTTCAATGTGGTAGGACGAGAGTCATCTGTGACAGGAT	41424440	41424460	+ [Positive strand]	21	102	41424360	41424461	(((({{{{{{{{{{{{{{{{{{{{=.((.((((..............(((((..........))))).)))).))..))>->>>>>>>>>>>>>>>>>>>))	6	-42.66	-41.8235	42.1569	41424364	41424385	0.009901	100
stu-known-mir6	mir172	chr11	AGAATCTTGATGATGCTGCAT	GCAACATCATCAAGATTCACA	AGTTGTTATTTGCAGCTGCAACATCATCAAGATTCACATAAAATAGAAATAATGTGGAGTAGAAAAAAAAATAAAGTTGCTTCTAAATTATGTCTCCATATTATTATTTTTTTGAAAATGAGAATCTTGATGATGCTGCATCGGCAAATTATGACT	3604339	3604359	- [Negative strand]	21	156	3604323	3604478	(((..(.((((((.(.({{{={{{{{{{{{{{{{{={{(.(((.((((((((((((((((((((..((........))..)))))........)))))))))))).))).)))....)))->>>>>>>>>>>>>>->>>>-).)))))).)..)))	5	-52.6	-33.718	28.2051	3604440	3604460	0.009901	74
stu-known-mir6-1	mir172	chr05	AGAATCTTGATGATGCTGCAT	GCAGCACCATCAAGATTCAC	TTGCTAGTGCAGCACCATCAAGATTCACATAGAAAATATGGACTATGAAATGAAATATGCCCAATTTTTGAATACATGAGAATCTTGATGATGCTGCATTGGCAA	51290160	51290180	+ [Positive strand]	21	105	51290081	51290185	(((((((({{{{{{={{{{{{{{{{{={((.((((((.(((.((((........))).).)))))))))......)))->>>>>>>>>>>->>>>>>>>))))))	5	-44.2	-42.0952	35.2381	51290089	51290109	0.009901	74
stu-known-mir6-2	mir172	chr06	AGAATCTTGATGATGCTGCAT	GTAGCATAATCAAGATTCACA	AGTCGTTGTTTGCGTATGTAGCATAATCAAGATTCACATGAAAAGTTGCAAATTTGTTATATAATTGATGAAATTAATGGCTAGCTATTTGAAATTCATGAGAATCTTGATGATGCTGCATCAGCAATAAATGACT	55560227	55560247	+ [Positive strand]	21	136	55560126	55560261	(((((((..((((..(({{{{{{{={{{{{{{{{{={{((((...((.(((((..(((((.(((((.....)))))))))).....))))))).))))))->>>>>>>>>>->>>>>>>>>..))))..)))))))	5	-50.2	-36.9118	30.8824	55560143	55560164	0.009901	74
stu-known-mir6-3	mir172	chr11	AGAATCTTGATGATGCTGCAT	GTAGCATCATCAAGATTCAT	AGTTGTTGTTTGCAGATGTAGCATCATCAAGATTCATACATGAAAATTAAGAGGCAAGGTTATATATGTAGCTTTAATTGAAATGAAAAATAAAATATATCATGACCATGTCTATTTATTTTAAAGTGAGAATCTTGATGATGCTGCATCAGCAATAAATAACT	41876646	41876666	- [Negative strand]	21	164	41876630	41876793	(((((((..((((.((({{{{{{{{{{{{{{{{{{={((...(((((....(((((.((((((((((((...((((.((........)).)))))))))).)))))).)))))....)))))...)))->>>>>>>>>>>>>>>>>>>>).))))..)))))))	5	-64.3	-39.2073	28.0488	41876756	41876775	0.009901	74
stu-known-mir6-4	mir172	chr06	AGAATCTTGATGATGCTGCAT	NO	GGTGTAGCATCATCAAGATTCACATGCAAATTAAATGCAAGGTTGTGGCAGATCTATTTTTAAAGGGCCTTTTCAAAGTGAGAATCTTGATGATGCTGCATC	11985771	11985791	- [Negative strand]	21	102	11985769	11985870	(((((((((((((((((((((.((((((.......))).(((((.(...(((.....)))...).))))).......)))->>>>>>>>>>>>>>>>>>>>)	5	-40.5	-39.7059	38.2353	-1	-1	0.009901	74
stu-known-mir7	mir8048	chr06	AGATGGACATGCTAATGAACA	CTCATTAGCATCTCCATCTTG	ATTAGTGCGTAAATCTTGCTCATTAGCATCTCCATCTTGATCAAGATTTATTGATCTTGATGATCAAGATGGACATGCTAATGAACAACATTTGGCGCTAAT	35200375	35200395	- [Negative strand]	21	102	35200359	35200460	((((((((.(((((.(((={{{{{{{{{{={{{{{{{{{(((((((((....)))))...))))))>>>>>>>->>>>>>>>>>->>).)))))))))))))	1	-51.7	-50.6863	35.2941	35200421	35200441	0.009901	22
stu-known-mir8	mir7981	chr06	ATAGGACTTTAGTTTAGTTAAGGT	CTTAACTAAACTAAGGTCCTATT	CTTAACTAAACTAAGGTCCTATTACCCCTGAATCCAATTTTTTTTGGTAATTTTGTGCACCTTTTTGGCTTACGTGGCATTCAAATATCTTCCACGCGCCTCAATTGCGTGAAGTCACGGAGTGTGCCACGTAAGACAAAAAATGTACAAAATTACAAAAAAAAATAAGTTCAGGGGTAATAGGACTTTAGTTTAGTTAAG	42305804	42305827	+ [Positive strand]	24	201	42305624	42305824	{{{{{{{{{{{{{{{{{{{{{{{((((((((((...(((((((((.(((((((((((((..((((((.((((((((((((((......((((.(((((.......))))))))).....))..)))))))))))).)))))).))))))))))))).)))))))))..)))))))))))>>>>>>>>>>>>>>>>>>>>>>	14	-108.3	-53.8806	36.3184	42305624	42305647	0.009901	11
stu-known-mir8-1	mir7981	chr03	ATAGGACTTTAGTTTAGTTAAGGT	GCGCCTCAACTGCGTGGAGTCACG	ACGCGCCTCAACTGCGTGGAGTCACGGAGTGTGCCACGTAAGCCAAAAGGTGTACAAAATTATTTTTAAAAATGAGTTCAGGGAGGTAATAGGACTTTAGTTTAGTTAAGGTGTGT	17001093	17001116	+ [Positive strand]	24	116	17001004	17001119	(({{{{{{={{{{{=={{{{{{{===..(((..((.............))..)))...(((((((((.....((....)).)))))))>>-->>>>>>>--->>>>>->>>>))))	14	-32.42	-27.9483	42.2414	17001006	17001030	0.049505	11
stu-known-mir8-2	mir7981	chr04	ATAGGACTTTAGTTTAGTTAAGGT	TTAACTAAACTAAGGTCCTATTAC	TTAACTAAACTAAGGTCCTATTACCCCCTTGAACTTTATTTTTTGTAATTTTGTACACATTTTGTCTTACGTGGCACACTCTGTAACTCCATGCAATTGAGGTGTGTTAGAAATATTTGGATGTCACGTAAGCCAAAAAGGTACACAAAATTACAAAAAAAAAAATGGGTTCGGGGGTAATAGGACTTTAGTTTAGTTAA	185617	185640	- [Negative strand]	24	200	185619	185818	{{{{{{{{{{{{{{{{{{{{{{{{((((..((((((..((((((((((((((((((.(.(((((.(((((((((((..(((((..((..((......))..))....)))).......)..))))))))))).))))).))))))..)))))))))))))......)))))))))))))>>>>>>>>>>>>>>>>>>>>>	14	-89.11	-44.555	33.5	185794	185817	0.009901	11
stu-known-mir8-3	mir7981	chr06	ATAGGACTTTAGTTTAGTTAAGGT	NO	ACATCTTAACTAAACTAAGGTTCTATTACCCCTGAACTTATTTTTTTTGTAATTTTGTACACCTTTCGTCTTACGTGGCACACTCCGTGACTCCACGCAATTGAGGTGCGTGGGAGATATTTGAATGTCACGTAAGCCAAAAAGGTGCACAAAATTACAAAAAAATGGGTTAAGGGGTAATAGGACTTTAGTTTAGTTAAGGTGT	34429627	34429650	- [Negative strand]	24	205	34429624	34429828	(((((((((((((((((((((((((((((((((.(((((((((((((.((((((((((.(((((((...(((((((((((..(...(((.(((((((((.......))))).)))).)))..)..)))))))))))....))))))).))))))))))))))))))))))).)))))))>>>>>>>>>>>>>>>>>>>>>>>>))	14	-110.7	-54	37.561	-1	-1	0.009901	11
stu-known-mir8-4	mir7981	chr11	ATAGGACTTTAGTTTAGTTAAGGT	NO	ACCTTAATAAAACTAAGGTCTTATTACCCTCCGAACCCATTTTCTTGGTAACTTTGTGCACCTTTTTGCCTTACGTGGCATCCAAATATCTCTCACGCGCCTCAAATGCGTGAAGTCACGGAGTGTGCCACGTAAGAAAAAAGGTGCACAAAATTACAAAAAAATAAGTTCAGGGGGGTAATAGGACTTTAGTTTAGTTAAGGT	4628863	4628886	- [Negative strand]	24	204	4628862	4629065	((((((((.(((((((((((((((((((((((((((..(((((....((((.(((((((((((((((..((((((((((((((......((.(((((((.......)))))))))....)))...))))))))))).))))))))))))))).))))...)))))..)))).))))))))>>>>>>>>>>>>>>>->>>>>>>>	14	-106.4	-52.1569	40.1961	-1	-1	0.009901	11
stu-known-mir8-5	mir7981	chr11	ATAGGACTTTAGTTTAGTTAAGGT	NO	ACCTTAACTAAACTAAGGTCCTATTACCCTCTTGAACTCATTTTTTTTGTAATTTTGTACACCTTTTTGGCTTACGTGGCATCCAAGTATCTTCCATGCGCCTCAATTGCGTGTAGTCACGGAGTGTGCCACGTAGGCCAAAAGGTGCACAAAATTATATATAAAAGGAGTTCAGGGGTAATAGGACTTTAGTTTAGTTAAGGT	17852165	17852188	- [Negative strand]	24	204	17852164	17852367	((((((((((((((((((((((((((((((..(((((((.((((...(((((((((((.((((((((.(((((((((((((..(..((..((..((((((.......)))))).))..))...)..))))))))))))))))))))).)))))))))))...)))).)))))))))))))>>>>>>>>>>>>>>>>>>>>>>>>	14	-114.9	-56.3235	39.2157	-1	-1	0.009901	11
stu-known-mir11	mir8001	chr02	ATGGGGATTAGTATGAAAATTTGC	NO	TTTCATGGGGATTAGTATGAAAATTTGCAGGAAAATAAGTTTCCTGCGGATTTTCATACTAATTCCTAGAAA	41316884	41316907	+ [Positive strand]	24	72	41316879	41316950	((((-<<<<<<<<<<<<<<<<<<<<<<<((((((.....)))))))))))))))))))))))))))))))))	7	-42.6	-59.1667	31.9444	-1	-1	0.009901	16
stu-known-mir11-1	mir8001	chr11	ATGGGGATTAGTATGAAAATTTGC	NO	ACACTACAAGAAAAGTGTGAATTACATGGGGATTAGTATGAAAATTTGCAGGAAAATAAGTTTCCTACGGATTTTCATACTACTCCCCATGTAATTCACACTTTTCTTGTAGTGT	16737508	16737531	- [Negative strand]	24	115	16737441	16737555	(((((((((((((((((((((((((<<<<<<<-<<<<<<<<<<<<<<<-((((((.....)))))).))))))))))))))).))))))))))))))))))))))))))))))))	7	-79.9	-69.4783	33.913	-1	-1	0.009901	16
stu-known-mir13	mir397	chr07	ATTGAGTGCAGCGTTGATGAC	TCATCAACGCTACACTCAATC	CAGAGTGCTTAGAAACATCATTGAGTGCAGCGTTGATGACATATTTGAGAATTTCTGTATTTTGGCCTTTCTCATTTTTCATCAACGCTACACTCAATCATGTTTTTAATTCTCTG	53759800	53759820	- [Negative strand]	21	116	53759723	53759838	(((((...((((((((((.<<<<<<<<-<<<<<<<<<<<-..(..((((((...(((.....)))...))))))..).}}}}}}}}}}}=}}}}}}}}=))))))))))..)))))	1	-50.1	-43.1897	35.3448	53759739	53759759	0.009901	68
stu-known-mir14	mir5303	chr01	ATTTTTGGAGAATCTGACACGGGT	NO	GTGTTAACAGGTGTGTGTCGGATTCTCCAAAAGTAGTGTATTTTTGGAGAATCTGACACGGGTGCAACAT	1265211	1265234	+ [Positive strand]	24	70	1265171	1265240	(((((.((.....((((((((((((((((((((((...)>>>>>>>>>>>>>>>>>>>>>->>..)))))	19	-32.9	-47	42.8571	-1	-1	0.009901	26
stu-known-mir14-1	mir5303	chr01	ATTTTTGGAGAATCTGACACGGGT	NO	CGATCAGCGCCTATGTTACTCGGACTCTTCAAAAATATGATGCGGGTAGGATTCTCCAAAAGTAGTGTATTTTTGGAGAATCTGACACGGGTGTGGCATTG	60746886	60746909	+ [Positive strand]	24	101	60746817	60746917	(((((.(((((..(((((((((.(.((...........))).)))))).(((((((((((((((...)>>>>>>>>>>>>>>-->>>-->>>)).).))))	19	-35.1	-34.7525	44.5545	-1	-1	0.009901	26
stu-known-mir14-2	mir5303	chr03	ATTTTTGGAGAATCTGACACGGGT	NO	CTATGTAAATGTCAGATACTCCAAAAGTAGTGTATTTTTGGAGAATCTGACACGGGTGTGG	34497498	34497521	+ [Positive strand]	24	61	34497464	34497524	(((..(...((((((((.(((((((((((...)>>>>>>>>>>->>>>>>>>--->-.)))	19	-25.9	-42.459	39.3443	-1	-1	0.009901	26
stu-known-mir14-3	mir5303	chr03	ATTTTTGGAGAATCTGACACGGGT	NO	GGACTCTTCAAAAATGTCAAACAGGTGCATGTCAGATTCTCCAAAAATACACTATTTTTGGAGAATCTGACACGGGTGCGGCATCGAAAGTGAAGAGTCC	43165486	43165509	+ [Positive strand]	24	100	43165432	43165531	((((((((((...(((((......(..(.((((((((((((((((((((...)>>>>>>>>>>>>>>>>>>>--->-.))))))......))))))))))	19	-48.5	-48.5	43	-1	-1	0.009901	26
stu-known-mir14-4	mir5303	chr04	ATTTTTGGAGAATCTGACACGGGT	NO	TCTCTTATAAGCTATGTTGCTCGGACTCTTCAAATATGTCAAGGGGTGTGTGTGGGATTCGCCAAAAGTAGTGTATTTTTGGAGAATCTGACACGGGTGCGGCATCGAAAGTGAAGAGTCCGCGCAACTTAGCTTATAAGCGA	70729272	70729295	+ [Positive strand]	24	143	70729197	70729339	((.(((((((((((.(((((.(((((((((((...(((((...(.(..(((((.((((((.(((((((((...)>>>>>>>>->>>>>>->>>>>-->.))))))......))))))))))).))))).))))))))))).))	19	-70.8	-49.5105	45.4545	-1	-1	0.009901	26
stu-known-mir14-5	mir5303	chr06	ATTTTTGGAGAATCTGACACGGGT	NO	GTTGCTCGGACCCTTCAAAAATGTCAACTGGTGCGTGTTGGATTCTCCAAAAGTAGTGTATTTTTGGAGAATCTGACACGGGTGCGGCATCGAAAGTGAAGAGTCCTTGCAAC	38522159	38522182	+ [Positive strand]	24	113	38522099	38522211	(((((..((((.(((((...(((((.(((....(((((..(((((((((((((((...)>>>>>>>>>>>>>>-->>>>>>>>..)))))......))))).))))..)))))	19	-53.9	-47.6991	46.9027	-1	-1	0.009901	26
stu-known-mir14-6	mir5303	chr06	ATTTTTGGAGAATCTGACACGGGT	NO	ATGTCAATGGGTACGTTCGGATTCTCCAAAAGTAATGTATTTTTGGAGAATCTGACACGGGTGCGGCAT	50705379	50705402	+ [Positive strand]	24	69	50705340	50705408	(((((...(.(..(((((((((((((((((((((...)>>>>>>>>>>>>>>>>>->>>-->.))))))	19	-29.1	-42.1739	43.4783	-1	-1	0.009901	26
stu-known-mir14-7	mir5303	chr07	ATTTTTGGAGAATCTGACACGGGT	NO	TGCTTGGACTCTTCAAAAATGTCGACGGGAGTGTGTCAGACACTCCAGAAGTAGTGTATTTTTGGAGAATCTGACACGGGTGTGGCATCAAAAGTGAAGAGTCTGTGCA	725076	725099	+ [Positive strand]	24	109	725018	725126	(((.(((((((((((...(((((.(((....(((((((((..(((((((((((...)>>>>>>>>>>-->>>>>>>>>-->)))))))......))))))))))).)))	19	-47.7	-43.7615	45.8716	-1	-1	0.009901	26
stu-known-mir14-8	mir5303	chr07	ATTTTTGGAGAATCTGACACGGGT	NO	GTTGCTCGGACTCTTCAAAAATGTCAAGGGGTGTGTGTCGGATTCGCCAAAAGTAGAGTATTTTTGGAGAATCTGACACGGGTACGGCATCGAAAGTGAAGAGTCTGCACAAC	11433788	11433811	+ [Positive strand]	24	113	11433728	11433840	((((..(((((((((((...(((((...(..(.((((((((((((.(((((((((...)>>>>>>>>->>>>>>>>>>>>->-.))))))......)))))))))))..))))	19	-50.9	-45.0442	46.9027	-1	-1	0.009901	26
stu-known-mir14-9	mir5303	chr08	ATTTTTGGAGAATCTGACACGGGT	NO	GTTGCTCGGACTCTTCTAAAATGTCAAGGGGTGCGTGTCGGATTCATCAAAAGTAGTGTATTTTTGGAGAATCTGACACGGGTGCGGTATCAAAAGTGAAGAGTCCGCACAAC	5353175	5353198	- [Negative strand]	24	113	5353144	5353256	((((..((((((((((.....((..(..(.((.((((((((((((..((((((((...)>>>>>>>-->>>>>>>>>>>>->>.)..)..)).....))))))))))..))))	19	-47.1	-41.6814	46.0177	-1	-1	0.009901	26
stu-known-mir14-10	mir5303	chr09	ATTTTTGGAGAATCTGACACGGGT	NO	GTTGCTCGGACTCTTCAAAAATGTCAAGGGGTGTGTGTCGGATTCGCCAAAAGTAGTGTATTTTTGGAGAATCTGACACGGGTGCGGAATCGAAAGTGAAGAGTCCGCACAAC	3415836	3415859	- [Negative strand]	24	113	3415805	3415917	((((..(((((((((((......((...(.(..((((((((((((.(((((((((...)>>>>>>>>->>>>>>>>>>>>-->.).))........)))))))))))..))))	19	-50.44	-44.6372	47.7876	-1	-1	0.009901	26
stu-known-mir14-11	mir5303	chr09	ATTTTTGGAGAATCTGACACGGGT	NO	TCTTCAATAATGTCAAGGGGTGCGTGTCGGATTCGCCAAAAGTAGTGTATTTTTGGAGAATCTGACACGGGTGCGGCATCGAAAGTGAAGA	53340275	53340298	+ [Positive strand]	24	91	53340226	53340316	((((((...(((((...(.((.((((((((((((.(((((((((...)>>>>>>>>->>>>>>>>>>>>->>.))))))......))))))	19	-36.8	-40.4396	46.1538	-1	-1	0.009901	26
stu-known-mir14-12	mir5303	chr12	ATTTTTGGAGAATCTGACACGGGT	NO	GTTGCTCGGACTCTGAACTTGGATATGTTAAGCTGATTCCAAAAATGTCAACGGGTGCGTGTCAGATTCTCCAAAAGTAGTGTATTTTTGGAGAATCTGACACGGGTGCGATATCATAAGTGAAGAGTCCGCGCAAC	558605	558628	+ [Positive strand]	24	137	558521	558657	(((((.((((((((..((((((((((.......((((.........)))).((.((.((((((((((((((((((((((...)>>>>>>>>>>>>>>>>>>>>>->>.))))))).)))))..)))))))).)))))	19	-66.6	-48.6131	44.5255	-1	-1	0.009901	26
stu-known-mir14-13	mir5303	chr12	ATTTTTGGAGAATCTGACACGGGT	NO	GTTGCTTGGACTCTTTAAAAATGTCAACGGGTGTGTGCCGGATTCTCCAAAAGTAGTGTATTTTTGGAGAATCTGACACGGGTGCAGCATCAAAAGTGAAGAGTCCGCGTAAC	53597409	53597432	- [Negative strand]	24	113	53597378	53597490	(((((.(((((((((((....((.....(.(..((((.(((((((((((((((((...)>>>>>>>>>>>>>>>>->>>>-->.).....))....))))))))))).)))))	19	-47.9	-42.3894	45.1327	-1	-1	0.009901	26
stu-known-mir16	mir171	chr07	CGATGTTGGTGAGGTTCAATC	GATTGAGCCGCGCCAATATC	GAGAAGCGATGTTGGTGAGGTTCAATCTGAAGACGAGTTTACGTTTTATTTTAGTAAAGAACGATCTCAGATTGAGCCGCGCCAATATCATTTCTT	4203489	4203509	+ [Positive strand]	21	96	4203482	4203577	((((((-<<<<<<<<<<-<<<<<<<<<(((.((((..(((((...........)))))...)).)))))}}}}}}}}}=}}}}}}}}}}.))))))	2	-43.2	-45	39.5833	4203551	4203571	0.009901	26
stu-known-mir17	mir156	chr12	CTGACAGAAGAGAGTGAGCA	TCACTTCTCTTTCTGTCAATC	AGAGGGACTGACAGAAGAGAGTGAGCATACACATATAATTATATAAATATTTTTACTTAATTTTCTTGATATATATTGTATATATAATTTTGCGAGTGCTCACTTCTCTTTCTGTCAATCTCTCT	2221755	2221774	+ [Positive strand]	20	125	2221747	2221871	(((((((-<<<<<<<<<<<<<<<<<<<(.(.((...(((((((((.(((.......((((.....)))).......))).))))))))).)).).))))}}}}=}}}}=}}}}}}}}=}})))))	2	-46.54	-37.232	28.8	2221846	2221867	0.009901	14
stu-known-mir19	mir172	chr06	GGAATCTTGATGATGCTGCAT	GCAACATCATCAAGATTCACA	AGTCAGTGTTTGAGGATGCAACATCATCAAGATTCACAAAACTTGAAGGGAGAATTATTTAATTATATATTTAGGTTGAATATTGGATATATATAATATAGTTCAAATCTCTTCTCTTCTCTCTTTGGGAATCTTGATGATGCTGCATCATCTAACATATGACT	4654566	4654586	- [Negative strand]	21	164	4654549	4654712	((((((((((.((.((({{{={{{{{{{{{{{{{{={{((....((((((((((((((.....(((((((((((........)))))))))))....)))))))........)))))))....))))->>>>>>>>>>>>>>->>>>>).)).))))).)))))	1	-63.1	-38.4756	30.4878	4654674	4654694	0.009901	21
stu-known-mir20	mir2111	chr09	TAATCTGCATCCTGAGGTTTA	NO	GGTAATCTGCATCCTGAGGTTTAGATCAATTTCTAATTTACTGAATCTAGTCCTTGGGATGCAGATTATC	1217889	1217909	+ [Positive strand]	21	70	1217886	1217955	((<<<<<<<<<<<<--<<<-<<<(((((.............)).)))))).)))..))))))))))))))	1	-34.82	-49.7429	37.1429	-1	-1	0.009901	19
stu-known-mir21	mir4376	chr06	TACGCAGGAGAGATGATGCTG	CAGCATCATACTCCTGCATA	AGGCTTGCTACGCAGGAGAGATGATGCTGGACGATAGAGATATGAGAATATTAAAGGGGCTTTAATTTATTGGCCAGCATCATACTCCTGCATATTAAGCCT	8905880	8905900	+ [Positive strand]	21	102	8905871	8905972	(((((((.<<-<<<<<<<--<<<<<<<<<(.(((((((.....(((..(.......)..)))...))))))).)}}}}}}}}}=}}}}}}}=}}.)))))))	1	-45.8	-44.902	42.1569	8905945	8905965	0.009901	10
stu-known-mir22	mir169	chr07	TAGCCAAGGATGACTTGCCT	CAGGTCATCTTTAGCTAACT	GCATGATGAAAAGAGTCTTATTTGGTAGCCAAGGATGACTTGCCTGCACCACTTCTGAAAAGATCTTTCATATGTTCTTTCGTTCTTGGGGTCAAGCAGGTCATCTTTAGCTAACTTGACAAGCTCTTCTCTTTCATGC	3423143	3423162	+ [Positive strand]	20	139	3423117	3423255	((((((.((.(((((.(((.((.((<<<<-<<<<<<<<<<<<<-<(.(((.((...(((((((.(........).))))...)))..))))))).)}}}}}}}}}}}}=}}}=}}}.)).)))))))).))..))))))	17	-51	-36.6906	41.7266	3423213	3423233	0.009901	58
stu-known-mir22-1	mir169	chr07	TAGCCAAGGATGACTTGCCT	GCAAGTTATCCTGGCTATC	GAAGAGGGGTTTTACATGAAGTTGAGAGTATTGTTTAGTAGCCAAGGATGACTTGCCTACTCCATTTGATAATATTTTTTATTTGGTTGTAGGCAAGTTATCCTGGCTATCTTGACATGCTCTTAATTTTTCATGTAAGACCTTCTCTTC	3404601	3404620	- [Negative strand]	20	150	3404508	3404657	(((((((((((((((((((((((((((((((.(((.((<<<<<<-<<<<<<<<<<<<<((.(((..(((.........)))..)))..))))}}}}}}}}}}}}}}}}}=}).))))))))))))))..))))))))))))).)))))))	17	-82.5	-55	36	3404546	3404564	0.009901	58
stu-known-mir22-2	mir169	chr07	TAGCCAAGGATGACTTGCCT	GGCAGTCTCCTTGGCTACC	TGTTTAGTAGCCAAGGATGACTTGCCTGCTTCAATATTACTTAAAAGGTTTTTAATTACATCATTATTAATACAATGGTGACCTTTTATTGGTTGGTTTCAGGCAGTCTCCTTGGCTACCTTGACA	3422649	3422668	+ [Positive strand]	20	126	3422641	3422766	((((..(<<<<<<<<<<-<<<<-<<<<(..(((((......((((((((.........(((((((........)))))))))))))))...)))))...))}}}}}}}}}}}}}}}}}}=..))))	17	-50.4	-40	35.7143	3422742	3422761	0.009901	58
stu-known-mir22-3	mir169	chr07	TAGCCAAGGATGACTTGCCT	GGCAGTCTCCTTGGCTACC	TGTTTAGTAGCCAAGGATGACTTGCCTGCTTCAATATTACTTAAAAGATTTTTAATTACACCATTATTAATACAATGGTCACCTTTTATTGGTTGGTTTCAGGCAGTCTCCTTGGCTACCTTGACA	3433729	3433748	+ [Positive strand]	20	126	3433721	3433846	((((..(<<<<<<<<<<-<<<<-<<<<(..(((((......((((((............((((((........))))))...))))))...)))))...))}}}}}}}}}}}}}}}}}}=..))))	17	-44.06	-34.9683	35.7143	3433822	3433841	0.009901	58
stu-known-mir22-4	mir169	chr08	TAGCCAAGGATGACTTGCCT	TGGCAAGCATCCTTGGCGACT	TTGTTTAGTAGCCAAGGATGACTTGCCTTTCATCAATGCCTTGTAAAAAGGAAATTAATTAAAATCCTTTTTATGGTATTGGGAAAATGAGTGGCAAGCATCCTTGGCGACTTGACAA	43858533	43858552	+ [Positive strand]	20	118	43858524	43858641	(((((.((<-<<<<<<<<<<-<<<<<<-((((((((((((..((((((((((............))))))))))))))))).....)))))=}}}}}}}}}}}}}}}}=}}}.)))))	17	-55.6	-47.1186	36.4407	43858615	43858636	0.009901	58
stu-known-mir22-5	mir169	chr03	TAGCCAAGGATGACTTGCCT	NO	TAGCCAAGGATGACTTGCCTGCATCATTAATTAATTCTTGAGGCTAGCTTGTGATATATCATGTATATGACATGTATACAAGCATTCTTCTTTGATGGCCAGGCAGTCTCCTTGGCTA	3880084	3880103	+ [Positive strand]	20	118	3880083	3880200	<<<<<<<<<<-<<<<-<<<<(..(((((((.........((((...(((((((((((.((((....)))).)))).)))))))...)))).))))))).)))))))))))))))))))	17	-49	-41.5254	39.8305	-1	-1	0.009901	58
stu-known-mir22-6	mir169	chr07	TAGCCAAGGATGACTTGCCT	NO	TAGCCAAGGATGACTTGCCTAAACCTCTTAGAAAGGTCTTTACATGCACCATATTATATATGATGGTCATGTGTCCTTGATTTCAGGCAAGCCATCTTGGCTA	3419961	3419980	- [Negative strand]	20	103	3419877	3419979	<<<<<<<<-<<<-<<<<<<<..((((.......))))...((((((.(((((..........)))))))))))...........))))))).)))))))))))	17	-37.9	-36.7961	40.7767	-1	-1	0.009901	58
stu-known-mir22-7	mir169	chr08	TAGCCAAGGATGACTTGCCT	NO	TAGCCAAGGATGACTTGCCTACATACCGCTCCTCCCACAAGGGTATTATTTCTTAATTTCCCTTGTGGGGTTGCTATGCTAGGCAGTTATCCTGGCTA	39114395	39114414	+ [Positive strand]	20	98	39114394	39114491	<<<<<<-<<<<<<<<-<<<<(((((..((..(.((((((((((.((((.....))))..)))))))))))..)))))).)))))))))))))))))))	17	-53.6	-54.6939	46.9388	-1	-1	0.009901	58
stu-known-mir22-8	mir169	chr08	TAGCCAAGGATGACTTGCCT	NO	TAGCCAAGGATGACTTGCCTATGTTCAAAACCAATTTTGAAATTGGTAATTATATTATATAGGCAGTCATCTTGGGCTA	43873228	43873247	+ [Positive strand]	20	79	43873227	43873305	<<<<<-<<<<<<<<<-<<<<((((.....(((((((....))))))).........))))))))))))))))).)))))	17	-35.04	-44.3544	34.1772	-1	-1	0.009901	58
stu-known-mir22-9	mir169	chr08	TAGCCAAGGATGACTTGCCT	NO	TAGCCAAGGATGACTTGCCTAATGTACCTACTATTTTCCTCCAATATTTTATGGAGTACTTAATAGTATACTAGGCAGTCGTCTTTAGCTA	43874916	43874935	+ [Positive strand]	20	91	43874915	43875005	<<<<-<<<<<<<<<<-<<<<(..(((..(((((((...(((((........))))).....))))))))))))))))))))))))).))))	17	-35.7	-39.2308	36.2637	-1	-1	0.009901	58
stu-known-mir22-10	mir169	chr08	TAGCCAAGGATGACTTGCCT	NO	GCATGAAGGGAAGAGCCTTTGTTTATTAGCCAAGGATGACTTGCCTACATAATACTACCAATTTCAAGCTGAAATGCTACTTGTTTGGTTGACATGTTAGGCAGTCATCTATGGCTTTGTTGACAGACTCTTCTCCATCATGT	43869183	43869202	+ [Positive strand]	20	143	43869156	43869298	((((((.((((((((..((((((...-<<<<<-<<<<<<<<-<<<<((((......(((((...((((..(.....)..)))).)))))....))).))))))))))))).))))).....)))))))))))).)).))))))	17	-59	-41.2587	40.5594	-1	-1	0.009901	58
stu-known-mir23	mir8036	chr04	TATGTCTTTCCGATGCCTCCCA	GGAGGAATCGAAAGATATAAG	GTGAAGGAGAGGTTATTGGAGTGGGAGGAATCGAAAGATATAAGGATTTATTTATTTTTTCAATTTGATTGGAAAAATAGAAAAAAAAAGAATTATGTCTTTCCGATGCCTCCCATTCCCATGGCTTCCGTTCAC	58545544	58545565	+ [Positive strand]	22	135	58545450	58545584	(((((.(.((((((((.(((((({{{{{={{{{{{{{{{{{{{=..(((.((((((((((((((...)))))))))))))).))).......)>>>>>>>>>->>>>->>>>>>>)))).))))))))).)))))	1	-60.7	-44.963	35.5556	58545473	58545494	0.009901	356
stu-known-mir24	mir398	chr11	TATGTTCTCAGGTCGCCCCTG	AGGGTTGATTTGAGAACATATG	ATAGGGTTGATTTGAGAACATATGTATGTGCATATTTTGTTTCTAACAATTTATTGTTCATAAATGTGACACATATGTTCTCAGGTCGCCCCTGT	35976727	35976747	- [Negative strand]	21	95	35976725	35976819	(({{{{={{{{{{{{{{{{{{{{{(..((.(((((((.......(((((....)))))...))))))))))))>>>>>>>>>>>>>>>->>>>>)	2	-38.3	-40.3158	33.6842	35976795	35976816	0.009901	80
stu-known-mir24-1	mir398	chr11	TATGTTCTCAGGTCGCCCCTG	AGGGTTGATTTGAGAACATATG	ATAGGGTTGATTTGAGAACATATGTATGGGCATATTTTGTTTCTAACAATTTATTGTTTATAAATGTGACACATATGTTCTCAGGTCGCCCCTGT	35985502	35985522	- [Negative strand]	21	95	35985500	35985594	(({{{{={{{{{{{{{{{{{{{{{(.....(((((((.......(((((....)))))...)))))))..)))>>>>>>>>>>>>>>>->>>>>)	2	-38.2	-40.2105	33.6842	35985570	35985591	0.009901	80
stu-known-mir27	mir162	chr03	TCGATAAACCTCTGCATCCAG	GGAGGCAGCGGTTCATCGATC	GGGTTAGAACACTGGAGGCAGCGGTTCATCGATCTGTTCCCTGAAAAGCGATAAATATAGCAACAGGAAGCGATCGATAAACCTCTGCATCCAGTGCTTAACCC	54527681	54527701	+ [Positive strand]	21	104	54527607	54527710	(((((((..(((({{{={{{{={{{{={{{{{{{.(((.((((....((..........))..)))).)))))>>>>>->>>>->>>>->>>>>)).)))))))	2	-49.9	-47.9808	48.0769	54527620	54527641	0.009901	810
stu-known-mir27-1	mir162	chr06	TCGATAAACCTCTGCATCCAG	GGAGGCAGCGGTTCATCGATC	GGTTGAAGACACTGGAGGCAGCGGTTCATCGATCTGTTCCCTGAAAGCTGAATATATATGCAAAAATACAGCAAAAGGAACCGATCGATAAACCTCTGCATCCAGTGCTTAACC	51060101	51060121	+ [Positive strand]	21	114	51060016	51060129	((((((.(.(((({{{={{{{={{{{={{{{{{{.(((((......((((..................))))....))))).))>>>>>->>>>->>>>->>>>>)))))))))	2	-50.27	-44.0965	44.7368	51060029	51060050	0.009901	810
stu-known-mir29	mir166	chr06	TCGGACCAGGCTTCATTCCCC	AGAATGTCGTCTGGTTCGAGA	GTTGAGGAGAATGTCGTCTGGTTCGAGATCTTTCATAAGAAGGTAACATGCAATGAGATGATTTCGGACCAGGCTTCATTCCCCTCAAC	1291397	1291417	+ [Positive strand]	21	89	1291333	1291421	(((((((={{{{{=={{{{{{{{{{{{{((((((((.....(....).....)))))).))))>>>>>>>>>>>-->>>>>->>)))))	9	-44.9	-50.4494	44.9438	1291340	1291361	0.009901	48801
stu-known-mir29-1	mir166	chr03	TCGGACCAGGCTTCATTCCCC	GGAATGTTGTCTGGCTCGAAG	TTCCAGATTTGAGGGGAATGTTGTCTGGCTCGAAGTCATTATGTCTTCTCGATCATTTAAGTACTATAGATCGAACCAATTCAATTTATATTTTTAAATCTAGTGTAAATATATATGATCACCATGAGTTAGTGTCTTCGGACCAGGCTTCATTCCCCCCAATTTGGAA	46089598	46089618	+ [Positive strand]	21	169	46089460	46089628	(((((((((.(.(({{{{{{=={{{{{{=={{{{{.(((((..((.....((((.((((((...(((((((.(((....))).)))))))..))))))....(((((....))))))))).....))..))))).))>>>-->>>>>>-->>>>>>>>).)))))))))	9	-59.6	-35.2663	36.0947	46089474	46089495	0.009901	48801
stu-known-mir29-2	mir166	chr01	TCGGACCAGGCTTCATTCCCC	GGAATGTTGTCTGGCTCGAGG	GAGAGCTTTTGTATTGCGGGGAATGTTGTCTGGCTCGAGGAATCAAATTCTTTATTACTCATAGATCTGTATATTGTTTATAGATCTATAATGTTTTTGACGTCGTCGGACCAGGCTTCATTCCCCACAATGAATATTGCTCTC	73926961	73926981	+ [Positive strand]	21	144	73926855	73926998	((((((..(..(((((.(({{{{{{=={{{{{{=={{{={(.(((((.....(((((....((((((((((.......)))))))))))))))..)))))..)).>>>-->>>>>>-->>>>>>>>.)))))...)..))))))	9	-62.4	-43.3333	38.8889	73926874	73926895	0.009901	48801
stu-known-mir29-3	mir166	chr08	TCGGACCAGGCTTCATTCCCC	GGAATGTTGTCTGGCTCGAGG	GGAGGAAGTTCTCTCAGTTGAGGGGAATGTTGTCTGGCTCGAGGTCACCAACTAGATCCATAATCCCTATAAGATGCTTTTCAAAAAAAGATTAGTTGATTTTTATAATACGAAAAGGGGTTATGGATAATGTGTTAGTGTTGTCGGACCAGGCTTCATTCCCCCCAATTGTTGCTTCCTCT	56641575	56641595	+ [Positive strand]	21	182	56641431	56641612	(((((((((.....((((((.(({{{{{{=={{{{{{=={{{={.(((.(((...(((((((((((((((((((.(((..((.......))..)))....)))))).........))))))))))))).....))).))).).>>>-->>>>>>-->>>>>>>>.))))))..)))))))))	9	-79.8	-43.8462	41.2088	56641454	56641475	0.009901	48801
stu-known-mir29-4	mir166	chr08	TCGGACCAGGCTTCATTCCCC	GGAATGTTGTTTGGCTCGAGG	ATTTTGAGGGGAATGTTGTTTGGCTCGAGGCCACCAACTTCATCTAATGTAAGCAACTCTTGTTAGTGTCGTCGGACCAGGCTTCATTCCCCTCAAAAT	5587797	5587817	- [Negative strand]	21	99	5587789	5587887	((((((((({{{{{{=={{{{{{=={{{={.(((.(((.......................))).))).).>>>-->>>>>>-->>>>>>>>)))))))	9	-42.5	-42.9293	45.4545	5587857	5587877	0.009901	48801
stu-known-mir30	mir166	chr06	TCGGACCAGGCTTCATTCCTC	NO	GTTGAGGGGAATGTTGTTTGGTTCGAAATCATTCAACAAATTAAAGTCCATCTCGATGATCAATGAATTGAATGATTTCGGACCAGGCTTCATTCCTCCCAAC	39908066	39908086	+ [Positive strand]	21	103	39907988	39908090	((((.((((((((..(((((((((((((((((((((...(((...(((......)))....)))...))))))))))>>>>>>>>>>>-->>>>>>>>.))))	2	-47.3	-45.9223	39.8058	-1	-1	0.009901	4578
stu-known-mir31	mir166	chr03	TCTCGGACCAGGCTTCATTCC	AGAATGTTGTCTGGTTCGTGA	AGGAGAATGTTGTCTGGTTCGTGACCATATATCCTTCATCATATAAATGATCTCGGACCAGGCTTCATTCCCCT	476742	476762	- [Negative strand]	21	74	476738	476811	(((={{{{{=={{{{{{{{{{={{.(((((((........)))))..)).>>->>>>>>>>>>-->>>>>-)))	2	-28.6	-38.6487	43.2432	476787	476807	0.009901	273649
stu-known-mir33	mir482	chr06	TCTTGCCAATACCGCCCATTCC	AGTGGGTGGTGTGGTAAGATT	GGAGGTGTTGGAGTGGGTGGTGTGGTAAGATTTCATATTTATTTTCCATAAAAATTGAGATCTTGCCAATACCGCCCATTCCTATGGCTTCC	41036469	41036490	- [Negative strand]	22	92	41036458	41036549	((((((...(({{{{{{{{{{{{{{{{{{{{{(((..(((((.....)))))...)))))>>>>>>>->>>>>>>>>>>>>>....))))))	1	-50.1	-54.4565	42.3913	41036517	41036537	0.009901	650
stu-known-mir34	mir482	chr04	TCTTTCCTACTCCTCCCATACC	TGTGGGTGGGGTGGAAAGATT	GGAAGTTGTTGGTTGTGGGTGGGGTGGAAAGATTTGATGATCTATCTTTTTCCAAATCAAAATGGAAAAAATGGAAAAAAGATTAGATCTTTCCTACTCCTCCCATACCCATGACTTCC	58538521	58538542	+ [Positive strand]	22	119	58538433	58538551	((((((..(.(((={{{{{={{{{{{{{{{{{{{((((..(((((.((((((((........)))))))))))))......))))))>>>>>>>->>>>>->>>>>>>>.)..))))))	1	-55.3	-46.4706	38.6555	58538446	58538467	0.009901	8967
stu-known-mir35	mir1446	chr03	TGAACTCTCTCCCTCAATGGCT	NO	GGAAATCCAGCGTTTTCTGAACTCTCTCCCTCAATGGCTGCTCTTATTAATTAAAGAGCAGCCGTGAGTGATTGAGTTCAGAAAACTCTGGCTTTCC	57753244	57753265	- [Negative strand]	22	97	57753185	57753281	(((((.((((.((((((<<<<<<<--<<-<<<<-<<<<<((((((........))))))))))))))).))..))))))))))))).)))).)))))	3	-58.7	-60.5155	44.3299	-1	-1	0.009901	58
stu-known-mir35-1	mir1446	chr03	TGAACTCTCTCCCTCAATGGCT	NO	AGAGTTTTCTGAACTCTCTCCCTCAATGGCTGTTCATATAATTATGCTGCTACTTTGCAGCTTAATTAAATAGCAGCTTTGGGGGTTTGAGTCCAGAAAACTCT	57742557	57742578	- [Negative strand]	22	104	57742483	57742586	(((((((((<<-<<<<---<<<<<<<-<<<<(((.((.((((((.(((((......))))).)))))).))))))))))))))))...)))).)))))))))))	3	-54.3	-52.2115	39.4231	-1	-1	0.009901	58
stu-known-mir35-2	mir1446	chr08	TGAACTCTCTCCCTCAATGGCT	NO	AGAGTTTTCTGAACTCTCTCCCTCAATGGCTGTTCATATAATTATGCTGCTACTTTGCAGCTTAATTAAATAGCAGCTTTGGGGGTTTGAGTCCAGAAAACTCT	40077697	40077718	- [Negative strand]	22	104	40077623	40077726	(((((((((<<-<<<<---<<<<<<<-<<<<(((.((.((((((.(((((......))))).)))))).))))))))))))))))...)))).)))))))))))	3	-54.3	-52.2115	39.4231	-1	-1	0.009901	58
stu-known-mir36	mir167	chr06	TGAAGCTGCCAGCATGATCTA	CAGATCATGTGGCAGCCTCACC	GCACTAGCAGTTGAAGCTGCCAGCATGATCTAAACTTCCCTTTTTAGTTCAAATATGATATGAGGAAAGATCAGATCATGTGGCAGCCTCACCTGTTGATGC	58906381	58906401	- [Negative strand]	21	102	58906310	58906411	(((.((((((.<<<-<<<<<<<-<<<<<<<<-..(((.((((......(((....)))...)))).)))..=}}}}}}}}}}}}}}}=}}}=}))))).)))	4	-43.7	-42.8431	43.1373	58906318	58906339	0.009901	171
stu-known-mir36-1	mir167	chr09	TGAAGCTGCCAGCATGATCTA	GATCATGTGGCAGCATCACC	TCGTGAACCACTAGCAGTTGAAGCTGCCAGCATGATCTAAACTTTTCTATTGCTCTGTACGAGGAAAGATCAGATCATGTGGCAGCATCACCTGTTGATGGTTTCGCGG	48580476	48580496	+ [Positive strand]	21	109	48580457	48580565	((((((((((.((((((.<<<-<<<<<<<-<<<<<<<<-..(((((((..(((...)))..)))))))...)}}}}}}}}}}}}}}=}}}=}))))).))).)))))))	4	-53.3	-48.8991	46.789	48580529	48580549	0.009901	171
stu-known-mir36-2	mir167	chr09	TGAAGCTGCCAGCATGATCTA	GTCATGCTCGGACAGCCTCACT	AGTGAAGCTGCCAGCATGATCTAAACTTGGCCACACTTATAAAGAAAAAAAATGGGTGACTAAGGTTAGGTCATGCTCGGACAGCCTCACT	48570907	48570927	+ [Positive strand]	21	91	48570904	48570994	((<<<-<<<<<<<<<<<<<<<<<(.(((((...(((((((...........))))))).))))).))))}}}}}}}}=}}=}}}}=}}}}}	4	-41.6	-45.7143	43.956	48570973	48570995	0.009901	171
stu-known-mir37	mir156	chr07	TGACAGAAGAGAGTGAGCAC	GCTCACGCTCTATCTGTCACA	TGGATGTGTGACAGAAGAGAGTGAGCACACATGGTTCTTTCATGGATTATTCCCCATGTTTAAAAGCTCTGCGTGCTCACGCTCTATCTGTCACACACCA	36857633	36857652	+ [Positive strand]	20	100	36857624	36857723	(((.((((<<<<<<<<<<<-<<<<<<<<.((.((((.((.(((((........)))))...)).)))).)).))}}}}}}=}}}}=}}}}}}}}})))))	9	-53.3	-53.3	46	36857698	36857719	0.009901	118
stu-known-mir37-1	mir156	chr08	TGACAGAAGAGAGTGAGCAC	GCTTACTCTCTATCTGTCACC	GGTGACAGAAGAGAGTGAGCACACATGGTGTTTTCTTGCATGATGTTTATATGCTTGAAACTATGTGTGCTTACTCTCTATCTGTCACC	35112056	35112075	- [Negative strand]	20	89	35111988	35112076	((<<<<<<<<<<<<<<<<<<<<(((((((...(((..(((((.......)))))..))))))))))))}}}}}}}}}}}=}}}}}}}}}	9	-55.1	-61.9101	41.573	35111987	35112007	0.009901	118
stu-known-mir37-2	mir156	chr12	TGACAGAAGAGAGTGAGCAC	NO	AAGGTGACAGAAGAGAGTGAGCACACATGGTATTTTCTTACATTATAGTATATATGGATGTTTGAAGCTATGCGTGCTCACCCTCTATCTGTCACCTT	57810932	57810951	- [Negative strand]	20	98	57810857	57810954	((((<<<<<<<<<<<-<<<<<<<<.((((((...(((..((((((((.....))).)))))..))))))))).)))))))).)))).)))))))))))	9	-51	-52.0408	39.7959	-1	-1	0.009901	118
stu-known-mir38	mir171mir479	chr03	TGAGCCGAACCAATATCACTC	TGATATTGGTTCGGCTCACT	GTGATATTGGTTCGGCTCACTAATTTCTGATTCATGAAACAGATTAGAGATGAGCCGAACCAATATCAC	45870413	45870433	- [Negative strand]	21	69	45870414	45870482	({{{{{{{{{{{{{{{{{{{{....((((.((....)).))))....)).>>>>>>>>>>>>>>>>>>>	2	-38.3	-55.5072	39.1304	45870461	45870480	0.009901	454
stu-known-mir39	mir8043	chr01	TGATATAATTGGACTTTGGCC	CCAAAGTCCGATTATATCAAC	GTTATGGTGTATGTGGCCAAAGTCCGATTATATCAACTTTTACTTTTTTTCTTTTTAGAATAAATAAGTGGAAATTATCCATTTCCCACTTATTTATTCTAAAAAGAAAAAAGTAAAAGTTGATATAATTGGACTTTGGCCACATACACCATGAT	70019088	70019108	- [Negative strand]	21	155	70019073	70019227	(((((((((((((((({{{{{{{{{{{{{{{{{{{{{((((((((((((.(((((((((((((((((((((((((.....)))).)))))))))))))))))))))))))))))))))))>>>>>>>>>>>>>>>>>>>>>))))))))))))))	1	-105.1	-67.8064	28.3871	70019190	70019210	0.009901	32
stu-known-mir40	mir171	chr06	TGATTGAGCCGTGCCAATATC	NO	GATGTTGGTGTGGTTCAATTAGATAACAATCTCCACATAAGATTATAGAGTTTGTTATTTGATTGAGCCGTGCCAATATC	50643819	50643839	+ [Positive strand]	21	80	50643759	50643838	((((((((..(((((((((((((((((((.(((..............))).))))))))>>>>>>>>>>>-->>>>>>>>	5	-40.34	-50.425	35	-1	-1	0.009901	63
stu-known-mir44	mir160	chr05	TGCCTGGCTCCCTGTATGCCA	GCGTATGAGGAGCCAAGCATA	ATATGCCTGGCTCCCTGTATGCCATTTGCAAAGCTCACCGTAATATATCGATGGGCCTTGTTGAATGGCGTATGAGGAGCCAAGCATAT	51565268	51565288	- [Negative strand]	21	89	51565202	51565290	(((<<<-<<<<<<<--<<<<<<<<(((((((.(((((.((........)).))))).))).))))))}}}}}}==}}}}}}}=}}}}})	2	-47.8	-53.7079	47.191	51565202	51565222	0.009901	69
stu-known-mir44-1	mir160	chr02	TGCCTGGCTCCCTGTATGCCA	NO	GTGCCTGGCTCCCTGTATGCCACACACTTTCACCAATTCTTTGATTGACTGATCAGTGGGTGGCGTGCGAGGAGCCAAGCAT	14558239	14558259	+ [Positive strand]	21	82	14558237	14558318	(<<<-<<<<<<<-<<<<<<<<<(.((((.(((.(((((....)))))..)))..)))).)))))))))).))))))).))))	2	-43.6	-53.1707	53.6585	-1	-1	0.009901	69
stu-known-mir45	mir1919	chr08	TGTCGCAGATGACTTTCGCCC	TAGGACGAGAGCCATCTGTGAC	GCCTTTGATGTTCACATCTTCCGGTAGTCCTGTCGCAGATGACTTTCGCCCTTCTCATTCAGCCCCTTTCTCTAAATCTAATTAATTTGAATTCAATGTGGTAGGACGAGAGCCATCTGTGACAGGATAATGGAAGATCTAGTTATCAAAGGC	41314578	41314598	+ [Positive strand]	21	153	41314547	41314699	((((((((((.....((((((((...((((<<<<<<<<<<<-<<<<<<-<<(((.((((........(((..................)))...)))).))=}}}=}}}}}}=}}}}}}}}}})))))..)))))))).....))))))))))	7	-63.77	-41.6797	43.1373	41314648	41314670	0.009901	476
stu-known-mir46	mir398	chr12	TGTGTTCTCAGGTCGCCCCTG	GGGGCAACTTGAGATCACATG	GGTGAAAGTATTCAATAGGGGCAACTTGAGATCACATGTTGTCATTTTTCTTTTTTAGTTTGATGATTTGTATCTCAACATGTGTTCTCAGGTCGCCCCTGTCGAATTATTTTTCACC	60365593	60365613	+ [Positive strand]	21	118	60365512	60365629	((((((((.((((.((({{{{{={{{{{{{{={{{{{{((((((((...((.....))...))))).........)))))>>>>->>>>>>>>->>>>>>>).))))...))))))))	1	-55	-46.6102	37.2881	60365529	60365550	0.009901	28
stu-known-mir48	mir482	chr06	TTACCGATTCCCCCCATTCCAA	GGAGTGGGTGGCATGGTAAGA	GGGAGCTTTTGGAGTGGGTGGCATGGTAAGATATCATATTTTGTTTTTCATAAAAAATGGAATTGAAATCTTACCGATTCCCCCCATTCCAATGGCTTCC	41031957	41031978	- [Negative strand]	22	100	41031948	41032047	(((((((.(({{{{{{{{={{=={{{{{{{{(.(((.((((..(((((....)))))..))))))).)))>>>>>>--->>->>>>>>>>>>.)))))))	1	-49.8	-49.8	40	41032016	41032036	0.009901	4111
stu-known-mir50	mir396	chr07	TTCCACAGCTTTCTTGAACTT	TCCAAGAAAGCTGTGGGAAA	TTTTCCACAGCTTTCTTGAACTTCTTCTTGCTAAATTTTGATCTCTAAATTGATAATTTTGAGATGAAATTTTTGAAGCTATGAAAGTCCAAGAAAGCTGTGGGAAA	4137212	4137232	- [Negative strand]	21	107	4137127	4137233	((<<<<<<<<<<<<<<<<-<<<<..((..((((((.(((.(((((.((((.....)))).))))).))).)))...)))...)))))}=}}}}}}}}}}}}}}}}}}	2	-41.2	-38.5047	30.8411	4137126	4137145	0.009901	1287
stu-known-mir52	mir156mir157	chr02	TTGACAGAAGATAGAGAGCAC	CTCTCTATTCTTCTGTCATC	GGGCGAGCTGTTGTTGACAGAAGATAGAGAGCACGAATAATGGAAGCTGCATGCACCTTAATTCTTTGTGCTCTCTATTCTTCTGTCATCATCCTCAGCCC	41596017	41596037	+ [Positive strand]	21	101	41596003	41596103	(((((((....((-<<<<<<<<<<<<<<<<<<<<(((.(((..(((.((....)).))).))).))))))}}}}}}}=}}}}}}}}}}=})..))).))))	5	-50.1	-49.604	46.5347	41596073	41596093	0.009901	109
stu-known-mir52-1	mir156mir157	chr02	TTGACAGAAGATAGAGAGCAC	CTCTTTATTCTTCTGTCATC	GATGTTGTTGACAGAAGATAGAGAGCACAGATGATAAAGTGCATGGAAATTGTCTGCACCTTACTCCTTTGTGCTCTTTATTCTTCTGTCATCATC	22097500	22097520	+ [Positive strand]	21	96	22097492	22097587	((((...-<<<<<<<<<<<<<<<<<<<<(((.(((((.(((((.((......))))))).))).)).))))))}}}}}}}=}}}}}}}}}}=})))	5	-44.7	-46.5625	39.5833	22097565	22097585	0.009901	109
stu-known-mir52-2	mir156mir157	chr02	TTGACAGAAGATAGAGAGCAC	NO	TGTTGACAGAAGATAGAGAGCACAAATGATTAAGTGCATGAAAATTGTATGCACCTTACTCCTTTGTGCTCTTTATTCTTCTGTCACCA	22099737	22099757	+ [Positive strand]	21	89	22099734	22099822	((-<<<<<<<<<<<<<<<<<<<<(((.((.((((((((((.......)))))).)))).)).))))))))))))).)))))))))).))	5	-44.4	-49.8876	37.0787	-1	-1	0.009901	109
stu-known-mir53	mir171	chr07	TTGAGCCGCGTCAATATCTCT	AGATATTGATGTGGCTCAATC	AGATATTGATGTGGCTCAATCTGAAGACATGGCTAAATATGTAATTAGCCATGTGATTTTGGATTGAGCCGCGTCAATATCT	46855805	46855825	+ [Positive strand]	21	82	46855741	46855822	{{{{{{{{{{{{{{{{{{{{{..(((((((((((((........))))))))))..)))..))>>>>>>>>>>>>>>>>>>>	1	-51.7	-63.0488	37.8049	46855741	46855762	0.009901	48
stu-known-mir55	mir6149	chr11	TTGCAACACACCTGAATCGTC	TGATTCAGGTTTGTATGCAAAC	GTATGTCAAAGATTGCAACACACCTGAATCGTCAAATATTTTTTAATATATATTTGTTGATTCAGGTTTGTATGCAAACTATGACATAT	2019505	2019525	- [Negative strand]	21	89	2019448	2019536	((((((((.((.<<<<<<<<-<<<<<<<<<<-<((((((..........))))))).}}}}}}}}}}=}}}=}}}}}=}).))))))))	1	-38.1	-42.809	28.0899	2019457	2019478	0.009901	254
stu-known-mir56	mir319	chr06	TTGGACTGAAGGGAGCTCCCT	AGAGCTTCCTTTAGTCCACTC	AATGTGAAAGATGATATAAGAGAGCTTCCTTTAGTCCACTCATAGGTAGACGAAGGATTTGAATTATCTCCCGACTCATTCATTCAAACACAATAGGAAGTATGTATTCTTATACTATTGTGAATGCGTGAATGATGCGGGAGATAAATTCTTTCCTTTTTATCTGTGCTTGGACTGAAGGGAGCTCCCTTTTACCTTCTTTTTTCATT	2696290	2696310	- [Negative strand]	21	209	2696270	2696478	((((.((((((.(.((.(((={{{{{{{{{{{{{{{{{=={(((((((((..(((((...(((((((((((((..((((((((.((..((((((((.(((........)))...))))))))..)).))))))))..)))))))).)))))..))))))))))))))).->>>>>>>>>>>>>>>>>->>).)).).))))))..))))	4	-96.6	-46.2201	36.3636	2696437	2696457	0.009901	3418
stu-known-mir56-1	mir319	chr08	TTGGACTGAAGGGAGCTCCCT	AGAGCTTTCTTCGGTCCACA	ATATGAAGAGAGCTTTCTTCGGTCCACACATGGGGGGCGATAGGGTTCAATTTGCTGCCGACTCATTCATCCAAATGTTGAGGTCTTGATAGTCGAATGCCACCTCAGCAACTGAGTGAATGAAGCGGGAGTACAAGTTGAGTCTTGAGCTTCCTGTACTTGGACTGAAGGGAGCTCCCTCTTACCTTTTTTCATAT	55496027	55496047	- [Negative strand]	21	197	55496009	55496205	(((((((({{{{{{=={{{{{{{{{{==.(((((((((..((((..((((((((((.(((..(((((((..((..(((((((((.(((.....))).....)))))))))..))..)))))))..))).))..))))))))..)))).)))))))))..->>>>>>>>>>-->>>>>---........)))))))))	4	-89.8	-45.5838	46.7005	55496177	55496196	0.009901	3418
stu-known-mir56-2	mir319	chr05	TTGGACTGAAGGGAGCTCCCT	NO	AGGGCATATGGAGAAAATAAGGAGCTCTCTCCGGTCCAGTCCGAGGCAGTCGAAGGTTAAAAACACAGCTGACGACTCGTTGATTCTCAAGCACGTCAACAAACATTTTTAGAAATTGACGTGTTTGAGATTCAACGATGCGTGAGCTATGTTTAGCTAGAGTTGTCACGTCTTGGACTGAAGGGAGCTCCCTATTATATATCCACTACCCCT	3941031	3941051	+ [Positive strand]	21	213	3940858	3941070	((((....((((.(.((((.((((((((((.((((((((..((.(((((((...((((((..(((.((((.(((..(((((((.(((((((((((((((................))))))))))))))).)))))))..))).)))).))))))))).)).))))).))..>>>>>>>>->>>>>>>>>>->))).)...))))....))))	4	-100.79	-47.3192	45.0704	-1	-1	0.009901	3418
stu-known-mir56-3	mir319	chr12	TTGGACTGAAGGGAGCTCCCT	NO	GTATAATATATGTAGAGAGCTTTCTTTAGTCCACATAAAGGGGGCAGTATGGTTCAATTAGCTGCTGACTCATTCACACAAATGCTAAGGTTTTGATAGTTAGAAGAAGGAAAGGCCTTAGTAATTGAGTGAATGATGCGGTAGACTGATTGAATCTTAAGCTTCTTTTGCTTGGACTGAAGGGAGCTCCCTCTTCATAGTTACTTGC	53823466	53823486	- [Negative strand]	21	208	53823449	53823656	(((.....((((.((((((((..((((((((((..((((((((((..((.(((((((((((((((((..((((((((.(((.((((((((((((.................)))))))))))).))).))))))))..)))))).))))))))))).)).)))))))))).->>>>>>>>>>-->>>>>-->)).))))......)))	4	-93.63	-45.0144	39.4231	-1	-1	0.009901	3418
stu-known-mir57	mir319	chr03	TTGGACTGAAGGGAGCTCCT	NO	GAATGTGTAGATTTAAGTAGGAGCTCCTTTCAGGCCAAGACCGAGGGACGAGGAGCGGCATGAGCTGCCTAGTCATGCATATTGGTTAACCTTAACAAACATATATATAGAGTGTTAAGAATAACCAGTTGCATGCCAAGGGAGCAACTACTTCCGCTAACTTGTCTCACTTATTGGACTGAAGGGAGCTCCTACTAAATTTCACATATC	59024278	59024297	- [Negative strand]	20	210	59024260	59024469	(((((((.(((((((.(((((((((((((((((.((((....(.((((((((.(((((.....(((.(((.(.((((((.((((((((..(((((((..(.........)..)))))))..)))))))))))))).).))).)))........)))))..)))))))).)...>>>>->>>>>>>>>>>>>>>)))))))))))))).))	2	-98.42	-46.8667	43.3333	-1	-1	0.009901	59
stu-known-mir58	mir319	chr03	TTGGACTGAAGGGAGCTCCTT	GAGAGCTTCCTTCAGCCCACT	GAATTGAGGAATGGTCCAAGAGAGCTTCCTTCAGCCCACTCAAGGAGGAGAAATGGGGTTGAATTAGCTGCCGACTCATTCATCCAACCGCTCAGTAGAAAGGATAGGTTTTGTGCTACTGTGATTGAGTGAATGATGCGGGAGATAGTTTTCTATCCCTCTCTTTCCTTGCTTGGACTGAAGGGAGCTCCTTTTTCCCATTCTCTTCATTT	36424888	36424908	- [Negative strand]	21	212	36424868	36425079	((((.(((((((((...(({={{{{{{{{{{{{{={{{==(((((((((((...(((((.((((((.((.(((..(((((((..(((...(.((((((...(((.....)))...)))))).).)))..)))))))..))).)).))))))...))))))))).))))))).->>>->>>>>>>>>>>>>>>>....)))))).))).))))	1	-92.7	-43.7264	45.7547	36425039	36425059	0.009901	160
stu-known-mir59	mir319	chr03	TTGGACTGAAGGGTTCCCTTC	AGGAAACTGTTTAGTCCAACC	TACTTGAGAAAGCTGAGGAGAGAAGGAAACTGTTTAGTCCAACCCAAGGTGGGTTATTGGAACTGATCTTTGCTGCTGAATCATTGGCTCATGAGCATGTCAAAGAAGATGAATAACATCCTGGACATGTTCTTGCTCCAATGATGCAGGAGCTGAGCTCGGTTTTTCACTGCCTTTTCTTGGACTGAAGGGTTCCCTTCCCTTCTCTCTAGTCACAGTA	58600857	58600877	+ [Positive strand]	21	220	58600677	58600896	((((.(.((.....((((((.(({{{={{{{={{{{{{{{{{==.((((..(......((((((((.(((.(((.(((.((((((((..((.(((((((((......((((.....))))...))))))))).))..)))))))).))).))).))).))))))))...)..))))...>>>>>>>>>>->>>>->>>>>.)))))).....)).)))))	1	-95.2	-43.2727	45	58600700	58600721	0.009901	48
stu-known-mir60	mir394mir384	chr01	TTGGCATTCTGTCCACCTCC	AGGGGGCCAAAGTGCCAAACT	TGTAGAGTCATTTTGGCATTCTGTCCACCTCCCAGCTTACTGAGGACTGAGGAGGGGGCCAAAGTGCCAAACTAGCTCTGCA	80989766	80989785	+ [Positive strand]	20	82	80989753	80989834	(((((((..(.(<<<<<<<<--<<<<-<<<<<((((((....))).))).))}}}}}}}===}}}}}}}}}=}..)))))))	3	-41.7	-50.8537	52.439	80989805	80989826	0.009901	23
stu-known-mir60-1	mir394mir384	chr04	TTGGCATTCTGTCCACCTCC	AGGTGGGCATACTGTCAACA	GGGTTCCTTACATAGTTCTTTGGCATTCTGTCCACCTCCAATTAGCTTCATGATCTTCTATATTTTTTTAGAAAATTATAATTTATTATTTAGAAAAAAAAAATAAGAAAAAAAATGGAGGTGGGCATACTGTCAACAGATTTGTGTTGGTTTCTC	71352883	71352902	+ [Positive strand]	20	156	71352863	71353018	(((..((..((((((.(((<<<<<<-<-<<<<<<<<<<<(.........(((((.(((((........))))).)))))..((((((.(((......))).))))))........)))}}}}}}}}}=}=}}}}}}=})).)))))).))...)))	3	-46.4	-29.7436	30.1282	71352981	71353001	0.009901	23
stu-known-mir60-2	mir394mir384	chr12	TTGGCATTCTGTCCACCTCC	NO	TGGAGGTTTGACAAAGGGTTTCTTACAGAGTTCATTGGCATTCTGTCCACCTCCCTCGTTCTTTTTTCGAAAAAAGTAGGAGGAAAGCAAGATTAGTGTGGAGGTGGGCATACTGCCAATAGAGCTGTGTTGGTTTCTCTTTGTAAAACCCTCA	57265600	57265619	+ [Positive strand]	20	154	57265565	57265718	((..(((((.((((((((...((.(((.((((((<<<<<<-<-<<<<<<<<<<<(.(..(((((((((..............))))).))))...).).))))))))))).).))))))).))))).))).))...)))))))).)))))..))	3	-66.34	-43.0779	43.5065	-1	-1	0.009901	23
stu-known-mir62	mir482	chr03	TTTCCAATTCCACCCATTCCTA	AATTGGTGGATTGGAAAGCTT	CTATGGGAATTGGTGGATTGGAAAGCTTTTATTTTCTTCTGATTAGCTTTCCAATTCCACCCATTCCTATGG	54955094	54955115	+ [Positive strand]	22	72	54955046	54955117	((((((({{{={{{{{{{{{{{{{{{{=..(((.......))).)))>>>>>>>->>>>>>->>>>>>>)))	1	-37.2	-51.6667	38.8889	54955053	54955074	0.009901	251
stu-known-mir63	mir8039	chr02	TTTCCTATCTGAACTATCACC	TGATAGTTCAGGTAGGAAAAG	TTCCTTTTCCTATCTGAACTATCACCATCTATGTATTAAAACACACCTAGTTGAGTAGATGGTGATAGTTCAGGTAGGAAAAGGGA	15257711	15257731	+ [Positive strand]	21	86	15257705	15257790	(((((<<<<<<<<<<<<<<<<<<<<<((((((..((((.........))))...))))))))}}}}}}}}}}}}}}}}}}}}})))	13	-52.5	-61.0465	37.2093	15257767	15257788	0.009901	18
stu-known-mir63-1	mir8039	ChrUn	TTTCCTATCTGAACTATCACC	NO	TTTTCCTATCTGAACTATCACCATCTACTTAACTAGATGTGTTTTAATACTTAGATCGTGATAGTTCATATAAAAAAA	4772467	4772487	+ [Positive strand]	21	78	4772465	4772542	(<<<--<<<-<<<<<<<<<<<-(((((......((((.....)))).....))))).))))))))))).)))..))))	13	-19.9	-25.5128	26.9231	-1	-1	0.009901	18
stu-known-mir63-2	mir8039	chr03	TTTCCTATCTGAACTATCACC	NO	GTTCTCTTTTCCTATCTGAACTATCACCATCTGCTTAACTAGATGTGTTTTAATACTTAGATCGTGATAGTTCATCTAGAAAAAAGAAAGC	1467621	1467641	- [Negative strand]	21	91	1467557	1467647	(((.(((<<<-<<<--<<<<<<<<<<<-(((((......((((.....)))).....))))).)))))))))))..)))..)))))).)))	13	-25.2	-27.6923	32.967	-1	-1	0.009901	18
stu-known-mir63-3	mir8039	chr10	TTTCCTATCTGAACTATCACC	NO	CAACTATAAGTTGTACAATTTTCCTATCTGAACTATCACCAACTATGTATTAAAACACACCTCGAAGCAGATTAGGCCACATATCTATTGTGATAGTTCATGTAGGAAAATGGAACAACCGGTGGTAGTTTAGGTAGGAAAAGAGAACAAATGATAGTTG	1356923	1356943	+ [Positive strand]	21	160	1356903	1357062	(((((((...((((.(..(<<<<<<<<<<<<<<<<<<<<<.....(((......)))..(((....((((((((...((((.......)))).)))))..))))))..............))))))))))))))))))))))..).))))...)))))))	13	-52.1	-32.5625	35.625	-1	-1	0.009901	18
stu-known-mir63-4	mir8039	chr11	TTTCCTATCTGAACTATCACC	NO	TTTGTGAGTTTCCTATCTGAACTATCACCAATTATTTATTAAAATAAGTCTCAAAATTAATGAGTCAATAATTGTCACATGGACAAAATTTTATGGGGAAATTAAGTTGTTATGCGCGTTTGACGCTTGTATTCAAACACTTGATCTAGTCAGTTTTGAGCTGTGTTTTGAAAATAGTTGATGATAGTTTAATTAGAAAACACAAA	38101781	38101801	+ [Positive strand]	21	206	38101772	38101977	((((((..<<<<-<<--<<<<<<<<<<-<((((((((.((((((((((.(((((((((.((.((((((...(((((.....)))))...................(((...(((((((.....)))..))))...)))..)))).)).)).))))))))))).))))))))))))))))).))))))))))..)))))).))))))	13	-55.6	-26.9903	29.1262	-1	-1	0.009901	18
stu-known-mir63-5	mir8039	chr00	TTTCCTATCTGAACTATCACC	NO	TTCTCTTTTCCTATCTGAACTATCACCATTTGCTTAACTAGATGTGTTTTAATACTTAGATTGTGATAGTTCATATAGAAAAAAGAA	30911480	30911500	+ [Positive strand]	21	87	30911473	30911559	((((.(<<<<-<<<-<<<<<<<<<<<-(((((......((((.....)))).....))))).))))))))))).)))))))).))))	13	-23.3	-26.7816	27.5862	-1	-1	0.009901	18
stu-known-mir64	mir159	chr03	TTTGGATTGAAGGGAGCTCTA	GAGCTCCTTGAAGTCCAACAG	TAGTTGTTATGGGAGTGGAGCTCCTTGAAGTCCAACAGAAGATCTAACAGGTTAGATTGAGCTGCTGACCTATGGATTCCTCAGCCCTATCTATTTATGATTTAACATATAGATAGCTTTGTGGGTTTGCATATGTCAGGAGCTTTATTTTACCTTTTGTTTGATCATTTTTTGGATTGAAGGGAGCTCTACATTCGTATCTCCTTGCTA	58590842	58590862	+ [Positive strand]	21	210	58590671	58590880	((((.(.((((((.((({{{{{{{{{=={{{{{{{={{(.((((.(((((((.((((.(((((.(((((.((((.(..((((((..(((((((..((((......)))))))))))..))).)))..).)))).))))).))))).)))).)))...)))).)))).)))->>>>>>>-->>>>>>>>>>>).)))))).).....))))	1	-84.2	-40.0952	38.5714	58590688	58590709	0.009901	28832
stu-known-mir65	mir6024	chr01	TTTTAGCAAGAGTTGTTTTCCC	AGAAACAACACTTGCTAAAAGA	TGGGAAGTGGAGAAACAACACTTGCTAAAAGAAGTTCATCAGTGATTCTCTCTTCTTTTGGAGTTTTTTTAGCAAGAGTTGTTTTCCCTCTTCTCA	68172941	68172962	- [Negative strand]	22	96	68172932	68173027	(((((((.((=={{{{{{{={{{{{{{{{{{{(.((((..((.((.....))..))..)))).)))>>>>>>>>>>->>>>>>>-->>.)))))))	1	-43.1	-44.8958	37.5	68172995	68173016	0.009901	231

## Sheet: KJ_HN_Shoot
miRNA_Acc	miRBase ID	Chromosome	Sequence	miRNA*	Hairpin Sequence	Start	End	Orientation	sRNA length	Hairpin Length	Hairpin Start	Hairpin End	Hairpin Structure	Genomic Hits	MFE	Adjusted MFE	Hairpin G/C%	miRNA* Start Coord	miRNA* End Coord	P_Val	KJ_HN_Shoot.RawExp
stu-known-mir1	mir390	chr10	AAGCTCAGGAGGGATAGCACC	CGCTATCCATCTTGAGTTTT	GGTATAGAGAATCTATAAAGCTCAGGAGGGATAGCACCATGAATACATCTTAATAACTATCTATAGCGCTATCCATCTTGAGTTTTATGGCTTCTTCATGCT	49609648	49609668	- [Negative strand]	21	102	49609583	49609684	(((((..((((.(((((<<<<<<<<<<-<<<<<<<-<-(((.(((............))).))).)=}}}}}}}=}}}}}}}}}}})))).))))..)))))	1	-40.7	-39.902	37.2549	49609598	49609617	0.009901	224
stu-known-mir2	mir390	chr09	AAGCTCAGGAGGGATAGCGCC	CTAGCGCTATCCATCCTGAGT	CTGTAAAGCTCAGGAGGGATAGCGCCATGGATGATTCAATTGATCTGTTTGCACATCTCTAGCGCTATCCATCCTGAGTTTTACGG	10856153	10856173	+ [Positive strand]	21	86	10856147	10856232	(((((<<<<<<<<<<-<<<<<<<<<-..(((((...(((.........)))..)))))===}}}}}}}}}=}}}}}}}})))))))	2	-45	-52.3256	46.5116	10856205	10856226	0.009901	35
stu-known-mir3	mir8020	chr09	AATTTCATTGAGTATGTTGTTGTT	CAACAACATACTTACTGAAATTCC	TACTCTCCTCAGACCCACTTAGTGGAATTTCATTGAGTATGTTGTTGTTGTAAAGGATATTGAATGAATGCAAGTACAAAAGTTACAACAACAACATACTTACTGAAATTCCACAAAAGGGGTCTAGGAAGGGTA	51961147	51961170	+ [Positive strand]	24	135	51961121	51961255	(((((((((.((((((.(((.((((<<<<<<<-<<<<<<<<<<<<<<<<((((......(((........))).........))))))}}}}}}}}}}}}}}=}}}}}}}}}))..)))))))))))).))))))	3	-65.56	-48.563	36.2963	51961209	51961233	0.009901	13
stu-known-mir4	mir7122	chr11	ACAGCGTTTCTCTGTATAACC	TTATACAGAGAAACCGCTGTCG	GTTATACAGAGAAACCGCTGTCGAGTCTGATAAAAAAATTTGGTCTTCTCATGCTCCACAGCGTTTCTCTGTATAAC	13569109	13569129	+ [Positive strand]	21	77	13569051	13569127	({{{{{{{{{{{{{{={{{{{={(((.(((..................))).)))).>>>>>>>>>>>>>>>>>>>>	1	-34.37	-44.6364	40.2597	13569052	13569074	0.009901	185
stu-known-mir5	mir1919	chr08	ACGAGAGTCATCTGTGACAGG	TGTCGCAGATGACTTTCTCCC	GTCCTGTCGCAGATGACTTTCTCCCTTCTCATTCAGCCCCTTTCTCTAAATCTAATTAATTTGATTTCAATGTGGTAGGACGAGAGTCATCTGTGACAGGAT	41424440	41424460	+ [Positive strand]	21	102	41424360	41424461	(((({{{{{{{{{{{{{{{{{{{{=.((.((((..............(((((..........))))).)))).))..))>->>>>>>>>>>>>>>>>>>>))	6	-42.66	-41.8235	42.1569	41424364	41424385	0.009901	178
stu-known-mir6	mir172	chr11	AGAATCTTGATGATGCTGCAT	GCAACATCATCAAGATTCACA	AGTTGTTATTTGCAGCTGCAACATCATCAAGATTCACATAAAATAGAAATAATGTGGAGTAGAAAAAAAAATAAAGTTGCTTCTAAATTATGTCTCCATATTATTATTTTTTTGAAAATGAGAATCTTGATGATGCTGCATCGGCAAATTATGACT	3604339	3604359	- [Negative strand]	21	156	3604323	3604478	(((..(.((((((.(.({{{={{{{{{{{{{{{{{={{(.(((.((((((((((((((((((((..((........))..)))))........)))))))))))).))).)))....)))->>>>>>>>>>>>>>->>>>-).)))))).)..)))	5	-52.6	-33.718	28.2051	3604440	3604460	0.009901	170
stu-known-mir6-1	mir172	chr05	AGAATCTTGATGATGCTGCAT	GCAGCACCATCAAGATTCAC	TTGCTAGTGCAGCACCATCAAGATTCACATAGAAAATATGGACTATGAAATGAAATATGCCCAATTTTTGAATACATGAGAATCTTGATGATGCTGCATTGGCAA	51290160	51290180	+ [Positive strand]	21	105	51290081	51290185	(((((((({{{{{{={{{{{{{{{{{={((.((((((.(((.((((........))).).)))))))))......)))->>>>>>>>>>>->>>>>>>>))))))	5	-44.2	-42.0952	35.2381	51290089	51290109	0.009901	170
stu-known-mir6-2	mir172	chr06	AGAATCTTGATGATGCTGCAT	GTAGCATAATCAAGATTCACA	AGTCGTTGTTTGCGTATGTAGCATAATCAAGATTCACATGAAAAGTTGCAAATTTGTTATATAATTGATGAAATTAATGGCTAGCTATTTGAAATTCATGAGAATCTTGATGATGCTGCATCAGCAATAAATGACT	55560227	55560247	+ [Positive strand]	21	136	55560126	55560261	(((((((..((((..(({{{{{{{={{{{{{{{{{={{((((...((.(((((..(((((.(((((.....)))))))))).....))))))).))))))->>>>>>>>>>->>>>>>>>>..))))..)))))))	5	-50.2	-36.9118	30.8824	55560143	55560164	0.009901	170
stu-known-mir6-3	mir172	chr11	AGAATCTTGATGATGCTGCAT	GTAGCATCATCAAGATTCAT	AGTTGTTGTTTGCAGATGTAGCATCATCAAGATTCATACATGAAAATTAAGAGGCAAGGTTATATATGTAGCTTTAATTGAAATGAAAAATAAAATATATCATGACCATGTCTATTTATTTTAAAGTGAGAATCTTGATGATGCTGCATCAGCAATAAATAACT	41876646	41876666	- [Negative strand]	21	164	41876630	41876793	(((((((..((((.((({{{{{{{{{{{{{{{{{{={((...(((((....(((((.((((((((((((...((((.((........)).)))))))))).)))))).)))))....)))))...)))->>>>>>>>>>>>>>>>>>>>).))))..)))))))	5	-64.3	-39.2073	28.0488	41876756	41876775	0.009901	170
stu-known-mir6-4	mir172	chr06	AGAATCTTGATGATGCTGCAT	NO	GGTGTAGCATCATCAAGATTCACATGCAAATTAAATGCAAGGTTGTGGCAGATCTATTTTTAAAGGGCCTTTTCAAAGTGAGAATCTTGATGATGCTGCATC	11985771	11985791	- [Negative strand]	21	102	11985769	11985870	(((((((((((((((((((((.((((((.......))).(((((.(...(((.....)))...).))))).......)))->>>>>>>>>>>>>>>>>>>>)	5	-40.5	-39.7059	38.2353	-1	-1	0.009901	170
stu-known-mir7	mir8048	chr06	AGATGGACATGCTAATGAACA	CTCATTAGCATCTCCATCTTG	ATTAGTGCGTAAATCTTGCTCATTAGCATCTCCATCTTGATCAAGATTTATTGATCTTGATGATCAAGATGGACATGCTAATGAACAACATTTGGCGCTAAT	35200375	35200395	- [Negative strand]	21	102	35200359	35200460	((((((((.(((((.(((={{{{{{{{{{={{{{{{{{{(((((((((....)))))...))))))>>>>>>>->>>>>>>>>>->>).)))))))))))))	1	-51.7	-50.6863	35.2941	35200421	35200441	0.009901	28
stu-known-mir8	mir7981	chr06	ATAGGACTTTAGTTTAGTTAAGGT	CTTAACTAAACTAAGGTCCTATT	CTTAACTAAACTAAGGTCCTATTACCCCTGAATCCAATTTTTTTTGGTAATTTTGTGCACCTTTTTGGCTTACGTGGCATTCAAATATCTTCCACGCGCCTCAATTGCGTGAAGTCACGGAGTGTGCCACGTAAGACAAAAAATGTACAAAATTACAAAAAAAAATAAGTTCAGGGGTAATAGGACTTTAGTTTAGTTAAG	42305804	42305827	+ [Positive strand]	24	201	42305624	42305824	{{{{{{{{{{{{{{{{{{{{{{{((((((((((...(((((((((.(((((((((((((..((((((.((((((((((((((......((((.(((((.......))))))))).....))..)))))))))))).)))))).))))))))))))).)))))))))..)))))))))))>>>>>>>>>>>>>>>>>>>>>>	14	-108.3	-53.8806	36.3184	42305624	42305647	0.009901	31
stu-known-mir8-1	mir7981	chr03	ATAGGACTTTAGTTTAGTTAAGGT	GCGCCTCAACTGCGTGGAGTCACG	ACGCGCCTCAACTGCGTGGAGTCACGGAGTGTGCCACGTAAGCCAAAAGGTGTACAAAATTATTTTTAAAAATGAGTTCAGGGAGGTAATAGGACTTTAGTTTAGTTAAGGTGTGT	17001093	17001116	+ [Positive strand]	24	116	17001004	17001119	(({{{{{{={{{{{=={{{{{{{===..(((..((.............))..)))...(((((((((.....((....)).)))))))>>-->>>>>>>--->>>>>->>>>))))	14	-32.42	-27.9483	42.2414	17001006	17001030	0.049505	31
stu-known-mir8-2	mir7981	chr04	ATAGGACTTTAGTTTAGTTAAGGT	TTAACTAAACTAAGGTCCTATTAC	TTAACTAAACTAAGGTCCTATTACCCCCTTGAACTTTATTTTTTGTAATTTTGTACACATTTTGTCTTACGTGGCACACTCTGTAACTCCATGCAATTGAGGTGTGTTAGAAATATTTGGATGTCACGTAAGCCAAAAAGGTACACAAAATTACAAAAAAAAAAATGGGTTCGGGGGTAATAGGACTTTAGTTTAGTTAA	185617	185640	- [Negative strand]	24	200	185619	185818	{{{{{{{{{{{{{{{{{{{{{{{{((((..((((((..((((((((((((((((((.(.(((((.(((((((((((..(((((..((..((......))..))....)))).......)..))))))))))).))))).))))))..)))))))))))))......)))))))))))))>>>>>>>>>>>>>>>>>>>>>	14	-89.11	-44.555	33.5	185794	185817	0.009901	31
stu-known-mir8-3	mir7981	chr06	ATAGGACTTTAGTTTAGTTAAGGT	NO	ACATCTTAACTAAACTAAGGTTCTATTACCCCTGAACTTATTTTTTTTGTAATTTTGTACACCTTTCGTCTTACGTGGCACACTCCGTGACTCCACGCAATTGAGGTGCGTGGGAGATATTTGAATGTCACGTAAGCCAAAAAGGTGCACAAAATTACAAAAAAATGGGTTAAGGGGTAATAGGACTTTAGTTTAGTTAAGGTGT	34429627	34429650	- [Negative strand]	24	205	34429624	34429828	(((((((((((((((((((((((((((((((((.(((((((((((((.((((((((((.(((((((...(((((((((((..(...(((.(((((((((.......))))).)))).)))..)..)))))))))))....))))))).))))))))))))))))))))))).)))))))>>>>>>>>>>>>>>>>>>>>>>>>))	14	-110.7	-54	37.561	-1	-1	0.009901	31
stu-known-mir8-4	mir7981	chr11	ATAGGACTTTAGTTTAGTTAAGGT	NO	ACCTTAATAAAACTAAGGTCTTATTACCCTCCGAACCCATTTTCTTGGTAACTTTGTGCACCTTTTTGCCTTACGTGGCATCCAAATATCTCTCACGCGCCTCAAATGCGTGAAGTCACGGAGTGTGCCACGTAAGAAAAAAGGTGCACAAAATTACAAAAAAATAAGTTCAGGGGGGTAATAGGACTTTAGTTTAGTTAAGGT	4628863	4628886	- [Negative strand]	24	204	4628862	4629065	((((((((.(((((((((((((((((((((((((((..(((((....((((.(((((((((((((((..((((((((((((((......((.(((((((.......)))))))))....)))...))))))))))).))))))))))))))).))))...)))))..)))).))))))))>>>>>>>>>>>>>>>->>>>>>>>	14	-106.4	-52.1569	40.1961	-1	-1	0.009901	31
stu-known-mir8-5	mir7981	chr11	ATAGGACTTTAGTTTAGTTAAGGT	NO	ACCTTAACTAAACTAAGGTCCTATTACCCTCTTGAACTCATTTTTTTTGTAATTTTGTACACCTTTTTGGCTTACGTGGCATCCAAGTATCTTCCATGCGCCTCAATTGCGTGTAGTCACGGAGTGTGCCACGTAGGCCAAAAGGTGCACAAAATTATATATAAAAGGAGTTCAGGGGTAATAGGACTTTAGTTTAGTTAAGGT	17852165	17852188	- [Negative strand]	24	204	17852164	17852367	((((((((((((((((((((((((((((((..(((((((.((((...(((((((((((.((((((((.(((((((((((((..(..((..((..((((((.......)))))).))..))...)..))))))))))))))))))))).)))))))))))...)))).)))))))))))))>>>>>>>>>>>>>>>>>>>>>>>>	14	-114.9	-56.3235	39.2157	-1	-1	0.009901	31
stu-known-mir9	mir1886	chr06	ATGAGATGAAATTAGCGTTTGGAT	CGATTTTACGTTGATTTCATCTC	TCATGATATGGTATCATGAGATGAAATTAGCGTTTGGATATGCGATTTTACGTTGATTTCATCTCATGATATGGTCATGA	54786627	54786650	+ [Positive strand]	24	80	54786611	54786690	(((((((...(((((<<<<<<<<<<<<<<<<<<--<<<<...==}}}}=}}}}}}}}}}}}}}}}))))))).)))))))	2	-40.1	-50.125	33.75	54786653	54786676	0.009901	25
stu-known-mir10	mir7980	chr09	ATGAGATGAAGTCAATGTTTGGAC	NO	GTGTTTGGACATACGATTTTATCTCGTGAATTGAAATCATGAGATGAAGTCAATGTTTGGACAT	60813109	60813132	+ [Positive strand]	24	64	60813070	60813133	(((((..(((((..(((((((((((((((.......))>>>>>>>>>>>>>->>>>>-->>>))	1	-30.4	-47.5	34.375	-1	-1	0.009901	10
stu-known-mir11	mir8001	chr02	ATGGGGATTAGTATGAAAATTTGC	NO	TTTCATGGGGATTAGTATGAAAATTTGCAGGAAAATAAGTTTCCTGCGGATTTTCATACTAATTCCTAGAAA	41316884	41316907	+ [Positive strand]	24	72	41316879	41316950	((((-<<<<<<<<<<<<<<<<<<<<<<<((((((.....)))))))))))))))))))))))))))))))))	7	-42.6	-59.1667	31.9444	-1	-1	0.009901	23
stu-known-mir11-1	mir8001	chr11	ATGGGGATTAGTATGAAAATTTGC	NO	ACACTACAAGAAAAGTGTGAATTACATGGGGATTAGTATGAAAATTTGCAGGAAAATAAGTTTCCTACGGATTTTCATACTACTCCCCATGTAATTCACACTTTTCTTGTAGTGT	16737508	16737531	- [Negative strand]	24	115	16737441	16737555	(((((((((((((((((((((((((<<<<<<<-<<<<<<<<<<<<<<<-((((((.....)))))).))))))))))))))).))))))))))))))))))))))))))))))))	7	-79.9	-69.4783	33.913	-1	-1	0.009901	23
stu-known-mir13	mir397	chr07	ATTGAGTGCAGCGTTGATGAC	TCATCAACGCTACACTCAATC	CAGAGTGCTTAGAAACATCATTGAGTGCAGCGTTGATGACATATTTGAGAATTTCTGTATTTTGGCCTTTCTCATTTTTCATCAACGCTACACTCAATCATGTTTTTAATTCTCTG	53759800	53759820	- [Negative strand]	21	116	53759723	53759838	(((((...((((((((((.<<<<<<<<-<<<<<<<<<<<-..(..((((((...(((.....)))...))))))..).}}}}}}}}}}}=}}}}}}}}=))))))))))..)))))	1	-50.1	-43.1897	35.3448	53759739	53759759	0.009901	24
stu-known-mir14	mir5303	chr01	ATTTTTGGAGAATCTGACACGGGT	NO	GTGTTAACAGGTGTGTGTCGGATTCTCCAAAAGTAGTGTATTTTTGGAGAATCTGACACGGGTGCAACAT	1265211	1265234	+ [Positive strand]	24	70	1265171	1265240	(((((.((.....((((((((((((((((((((((...)>>>>>>>>>>>>>>>>>>>>>->>..)))))	19	-32.9	-47	42.8571	-1	-1	0.009901	57
stu-known-mir14-1	mir5303	chr01	ATTTTTGGAGAATCTGACACGGGT	NO	CGATCAGCGCCTATGTTACTCGGACTCTTCAAAAATATGATGCGGGTAGGATTCTCCAAAAGTAGTGTATTTTTGGAGAATCTGACACGGGTGTGGCATTG	60746886	60746909	+ [Positive strand]	24	101	60746817	60746917	(((((.(((((..(((((((((.(.((...........))).)))))).(((((((((((((((...)>>>>>>>>>>>>>>-->>>-->>>)).).))))	19	-35.1	-34.7525	44.5545	-1	-1	0.009901	57
stu-known-mir14-2	mir5303	chr03	ATTTTTGGAGAATCTGACACGGGT	NO	CTATGTAAATGTCAGATACTCCAAAAGTAGTGTATTTTTGGAGAATCTGACACGGGTGTGG	34497498	34497521	+ [Positive strand]	24	61	34497464	34497524	(((..(...((((((((.(((((((((((...)>>>>>>>>>>->>>>>>>>--->-.)))	19	-25.9	-42.459	39.3443	-1	-1	0.009901	57
stu-known-mir14-3	mir5303	chr03	ATTTTTGGAGAATCTGACACGGGT	NO	GGACTCTTCAAAAATGTCAAACAGGTGCATGTCAGATTCTCCAAAAATACACTATTTTTGGAGAATCTGACACGGGTGCGGCATCGAAAGTGAAGAGTCC	43165486	43165509	+ [Positive strand]	24	100	43165432	43165531	((((((((((...(((((......(..(.((((((((((((((((((((...)>>>>>>>>>>>>>>>>>>>--->-.))))))......))))))))))	19	-48.5	-48.5	43	-1	-1	0.009901	57
stu-known-mir14-4	mir5303	chr04	ATTTTTGGAGAATCTGACACGGGT	NO	TCTCTTATAAGCTATGTTGCTCGGACTCTTCAAATATGTCAAGGGGTGTGTGTGGGATTCGCCAAAAGTAGTGTATTTTTGGAGAATCTGACACGGGTGCGGCATCGAAAGTGAAGAGTCCGCGCAACTTAGCTTATAAGCGA	70729272	70729295	+ [Positive strand]	24	143	70729197	70729339	((.(((((((((((.(((((.(((((((((((...(((((...(.(..(((((.((((((.(((((((((...)>>>>>>>>->>>>>>->>>>>-->.))))))......))))))))))).))))).))))))))))).))	19	-70.8	-49.5105	45.4545	-1	-1	0.009901	57
stu-known-mir14-5	mir5303	chr06	ATTTTTGGAGAATCTGACACGGGT	NO	GTTGCTCGGACCCTTCAAAAATGTCAACTGGTGCGTGTTGGATTCTCCAAAAGTAGTGTATTTTTGGAGAATCTGACACGGGTGCGGCATCGAAAGTGAAGAGTCCTTGCAAC	38522159	38522182	+ [Positive strand]	24	113	38522099	38522211	(((((..((((.(((((...(((((.(((....(((((..(((((((((((((((...)>>>>>>>>>>>>>>-->>>>>>>>..)))))......))))).))))..)))))	19	-53.9	-47.6991	46.9027	-1	-1	0.009901	57
stu-known-mir14-6	mir5303	chr06	ATTTTTGGAGAATCTGACACGGGT	NO	ATGTCAATGGGTACGTTCGGATTCTCCAAAAGTAATGTATTTTTGGAGAATCTGACACGGGTGCGGCAT	50705379	50705402	+ [Positive strand]	24	69	50705340	50705408	(((((...(.(..(((((((((((((((((((((...)>>>>>>>>>>>>>>>>>->>>-->.))))))	19	-29.1	-42.1739	43.4783	-1	-1	0.009901	57
stu-known-mir14-7	mir5303	chr07	ATTTTTGGAGAATCTGACACGGGT	NO	TGCTTGGACTCTTCAAAAATGTCGACGGGAGTGTGTCAGACACTCCAGAAGTAGTGTATTTTTGGAGAATCTGACACGGGTGTGGCATCAAAAGTGAAGAGTCTGTGCA	725076	725099	+ [Positive strand]	24	109	725018	725126	(((.(((((((((((...(((((.(((....(((((((((..(((((((((((...)>>>>>>>>>>-->>>>>>>>>-->)))))))......))))))))))).)))	19	-47.7	-43.7615	45.8716	-1	-1	0.009901	57
stu-known-mir14-8	mir5303	chr07	ATTTTTGGAGAATCTGACACGGGT	NO	GTTGCTCGGACTCTTCAAAAATGTCAAGGGGTGTGTGTCGGATTCGCCAAAAGTAGAGTATTTTTGGAGAATCTGACACGGGTACGGCATCGAAAGTGAAGAGTCTGCACAAC	11433788	11433811	+ [Positive strand]	24	113	11433728	11433840	((((..(((((((((((...(((((...(..(.((((((((((((.(((((((((...)>>>>>>>>->>>>>>>>>>>>->-.))))))......)))))))))))..))))	19	-50.9	-45.0442	46.9027	-1	-1	0.009901	57
stu-known-mir14-9	mir5303	chr08	ATTTTTGGAGAATCTGACACGGGT	NO	GTTGCTCGGACTCTTCTAAAATGTCAAGGGGTGCGTGTCGGATTCATCAAAAGTAGTGTATTTTTGGAGAATCTGACACGGGTGCGGTATCAAAAGTGAAGAGTCCGCACAAC	5353175	5353198	- [Negative strand]	24	113	5353144	5353256	((((..((((((((((.....((..(..(.((.((((((((((((..((((((((...)>>>>>>>-->>>>>>>>>>>>->>.)..)..)).....))))))))))..))))	19	-47.1	-41.6814	46.0177	-1	-1	0.009901	57
stu-known-mir14-10	mir5303	chr09	ATTTTTGGAGAATCTGACACGGGT	NO	GTTGCTCGGACTCTTCAAAAATGTCAAGGGGTGTGTGTCGGATTCGCCAAAAGTAGTGTATTTTTGGAGAATCTGACACGGGTGCGGAATCGAAAGTGAAGAGTCCGCACAAC	3415836	3415859	- [Negative strand]	24	113	3415805	3415917	((((..(((((((((((......((...(.(..((((((((((((.(((((((((...)>>>>>>>>->>>>>>>>>>>>-->.).))........)))))))))))..))))	19	-50.44	-44.6372	47.7876	-1	-1	0.009901	57
stu-known-mir14-11	mir5303	chr09	ATTTTTGGAGAATCTGACACGGGT	NO	TCTTCAATAATGTCAAGGGGTGCGTGTCGGATTCGCCAAAAGTAGTGTATTTTTGGAGAATCTGACACGGGTGCGGCATCGAAAGTGAAGA	53340275	53340298	+ [Positive strand]	24	91	53340226	53340316	((((((...(((((...(.((.((((((((((((.(((((((((...)>>>>>>>>->>>>>>>>>>>>->>.))))))......))))))	19	-36.8	-40.4396	46.1538	-1	-1	0.009901	57
stu-known-mir14-12	mir5303	chr12	ATTTTTGGAGAATCTGACACGGGT	NO	GTTGCTCGGACTCTGAACTTGGATATGTTAAGCTGATTCCAAAAATGTCAACGGGTGCGTGTCAGATTCTCCAAAAGTAGTGTATTTTTGGAGAATCTGACACGGGTGCGATATCATAAGTGAAGAGTCCGCGCAAC	558605	558628	+ [Positive strand]	24	137	558521	558657	(((((.((((((((..((((((((((.......((((.........)))).((.((.((((((((((((((((((((((...)>>>>>>>>>>>>>>>>>>>>>->>.))))))).)))))..)))))))).)))))	19	-66.6	-48.6131	44.5255	-1	-1	0.009901	57
stu-known-mir14-13	mir5303	chr12	ATTTTTGGAGAATCTGACACGGGT	NO	GTTGCTTGGACTCTTTAAAAATGTCAACGGGTGTGTGCCGGATTCTCCAAAAGTAGTGTATTTTTGGAGAATCTGACACGGGTGCAGCATCAAAAGTGAAGAGTCCGCGTAAC	53597409	53597432	- [Negative strand]	24	113	53597378	53597490	(((((.(((((((((((....((.....(.(..((((.(((((((((((((((((...)>>>>>>>>>>>>>>>>->>>>-->.).....))....))))))))))).)))))	19	-47.9	-42.3894	45.1327	-1	-1	0.009901	57
stu-known-mir16	mir171	chr07	CGATGTTGGTGAGGTTCAATC	GATTGAGCCGCGCCAATATC	GAGAAGCGATGTTGGTGAGGTTCAATCTGAAGACGAGTTTACGTTTTATTTTAGTAAAGAACGATCTCAGATTGAGCCGCGCCAATATCATTTCTT	4203489	4203509	+ [Positive strand]	21	96	4203482	4203577	((((((-<<<<<<<<<<-<<<<<<<<<(((.((((..(((((...........)))))...)).)))))}}}}}}}}}=}}}}}}}}}}.))))))	2	-43.2	-45	39.5833	4203551	4203571	0.009901	16
stu-known-mir17	mir156	chr12	CTGACAGAAGAGAGTGAGCA	TCACTTCTCTTTCTGTCAATC	AGAGGGACTGACAGAAGAGAGTGAGCATACACATATAATTATATAAATATTTTTACTTAATTTTCTTGATATATATTGTATATATAATTTTGCGAGTGCTCACTTCTCTTTCTGTCAATCTCTCT	2221755	2221774	+ [Positive strand]	20	125	2221747	2221871	(((((((-<<<<<<<<<<<<<<<<<<<(.(.((...(((((((((.(((.......((((.....)))).......))).))))))))).)).).))))}}}}=}}}}=}}}}}}}}=}})))))	2	-46.54	-37.232	28.8	2221846	2221867	0.009901	38
stu-known-mir18	mir172	chr05	GGAATCTTGATGATGCTGCAG	GGAGCATCATCAAGATTCACA	TTGCAGGTGGAGCATCATCAAGATTCACATAGCTATATTAGGGCTTTTATAATTTTTAAAAGCCCTATGACGATGTGTGGGAATCTTGATGATGCTGCAGCGGCAA	48318296	48318316	+ [Positive strand]	21	106	48318216	48318321	((((.(.({={{{{{{{{{{{{{{{{{{{((.......(((((((((((.......)))))))))))......))))).->>>>>>>>>>>>>>>>->>-).))))	1	-53.52	-50.4906	40.566	48318224	48318245	0.009901	58
stu-known-mir21	mir4376	chr06	TACGCAGGAGAGATGATGCTG	CAGCATCATACTCCTGCATA	AGGCTTGCTACGCAGGAGAGATGATGCTGGACGATAGAGATATGAGAATATTAAAGGGGCTTTAATTTATTGGCCAGCATCATACTCCTGCATATTAAGCCT	8905880	8905900	+ [Positive strand]	21	102	8905871	8905972	(((((((.<<-<<<<<<<--<<<<<<<<<(.(((((((.....(((..(.......)..)))...))))))).)}}}}}}}}}=}}}}}}}=}}.)))))))	1	-45.8	-44.902	42.1569	8905945	8905965	0.009901	870
stu-known-mir22	mir169	chr07	TAGCCAAGGATGACTTGCCT	CAGGTCATCTTTAGCTAACT	GCATGATGAAAAGAGTCTTATTTGGTAGCCAAGGATGACTTGCCTGCACCACTTCTGAAAAGATCTTTCATATGTTCTTTCGTTCTTGGGGTCAAGCAGGTCATCTTTAGCTAACTTGACAAGCTCTTCTCTTTCATGC	3423143	3423162	+ [Positive strand]	20	139	3423117	3423255	((((((.((.(((((.(((.((.((<<<<-<<<<<<<<<<<<<-<(.(((.((...(((((((.(........).))))...)))..))))))).)}}}}}}}}}}}}=}}}=}}}.)).)))))))).))..))))))	17	-51	-36.6906	41.7266	3423213	3423233	0.009901	575
stu-known-mir22-1	mir169	chr07	TAGCCAAGGATGACTTGCCT	GCAAGTTATCCTGGCTATC	GAAGAGGGGTTTTACATGAAGTTGAGAGTATTGTTTAGTAGCCAAGGATGACTTGCCTACTCCATTTGATAATATTTTTTATTTGGTTGTAGGCAAGTTATCCTGGCTATCTTGACATGCTCTTAATTTTTCATGTAAGACCTTCTCTTC	3404601	3404620	- [Negative strand]	20	150	3404508	3404657	(((((((((((((((((((((((((((((((.(((.((<<<<<<-<<<<<<<<<<<<<((.(((..(((.........)))..)))..))))}}}}}}}}}}}}}}}}}=}).))))))))))))))..))))))))))))).)))))))	17	-82.5	-55	36	3404546	3404564	0.009901	575
stu-known-mir22-2	mir169	chr07	TAGCCAAGGATGACTTGCCT	GGCAGTCTCCTTGGCTACC	TGTTTAGTAGCCAAGGATGACTTGCCTGCTTCAATATTACTTAAAAGGTTTTTAATTACATCATTATTAATACAATGGTGACCTTTTATTGGTTGGTTTCAGGCAGTCTCCTTGGCTACCTTGACA	3422649	3422668	+ [Positive strand]	20	126	3422641	3422766	((((..(<<<<<<<<<<-<<<<-<<<<(..(((((......((((((((.........(((((((........)))))))))))))))...)))))...))}}}}}}}}}}}}}}}}}}=..))))	17	-50.4	-40	35.7143	3422742	3422761	0.009901	575
stu-known-mir22-3	mir169	chr07	TAGCCAAGGATGACTTGCCT	GGCAGTCTCCTTGGCTACC	TGTTTAGTAGCCAAGGATGACTTGCCTGCTTCAATATTACTTAAAAGATTTTTAATTACACCATTATTAATACAATGGTCACCTTTTATTGGTTGGTTTCAGGCAGTCTCCTTGGCTACCTTGACA	3433729	3433748	+ [Positive strand]	20	126	3433721	3433846	((((..(<<<<<<<<<<-<<<<-<<<<(..(((((......((((((............((((((........))))))...))))))...)))))...))}}}}}}}}}}}}}}}}}}=..))))	17	-44.06	-34.9683	35.7143	3433822	3433841	0.009901	575
stu-known-mir22-4	mir169	chr08	TAGCCAAGGATGACTTGCCT	TGGCAAGCATCCTTGGCGACT	TTGTTTAGTAGCCAAGGATGACTTGCCTTTCATCAATGCCTTGTAAAAAGGAAATTAATTAAAATCCTTTTTATGGTATTGGGAAAATGAGTGGCAAGCATCCTTGGCGACTTGACAA	43858533	43858552	+ [Positive strand]	20	118	43858524	43858641	(((((.((<-<<<<<<<<<<-<<<<<<-((((((((((((..((((((((((............))))))))))))))))).....)))))=}}}}}}}}}}}}}}}}=}}}.)))))	17	-55.6	-47.1186	36.4407	43858615	43858636	0.009901	575
stu-known-mir22-5	mir169	chr03	TAGCCAAGGATGACTTGCCT	NO	TAGCCAAGGATGACTTGCCTGCATCATTAATTAATTCTTGAGGCTAGCTTGTGATATATCATGTATATGACATGTATACAAGCATTCTTCTTTGATGGCCAGGCAGTCTCCTTGGCTA	3880084	3880103	+ [Positive strand]	20	118	3880083	3880200	<<<<<<<<<<-<<<<-<<<<(..(((((((.........((((...(((((((((((.((((....)))).)))).)))))))...)))).))))))).)))))))))))))))))))	17	-49	-41.5254	39.8305	-1	-1	0.009901	575
stu-known-mir22-6	mir169	chr07	TAGCCAAGGATGACTTGCCT	NO	TAGCCAAGGATGACTTGCCTAAACCTCTTAGAAAGGTCTTTACATGCACCATATTATATATGATGGTCATGTGTCCTTGATTTCAGGCAAGCCATCTTGGCTA	3419961	3419980	- [Negative strand]	20	103	3419877	3419979	<<<<<<<<-<<<-<<<<<<<..((((.......))))...((((((.(((((..........)))))))))))...........))))))).)))))))))))	17	-37.9	-36.7961	40.7767	-1	-1	0.009901	575
stu-known-mir22-7	mir169	chr08	TAGCCAAGGATGACTTGCCT	NO	TAGCCAAGGATGACTTGCCTACATACCGCTCCTCCCACAAGGGTATTATTTCTTAATTTCCCTTGTGGGGTTGCTATGCTAGGCAGTTATCCTGGCTA	39114395	39114414	+ [Positive strand]	20	98	39114394	39114491	<<<<<<-<<<<<<<<-<<<<(((((..((..(.((((((((((.((((.....))))..)))))))))))..)))))).)))))))))))))))))))	17	-53.6	-54.6939	46.9388	-1	-1	0.009901	575
stu-known-mir22-8	mir169	chr08	TAGCCAAGGATGACTTGCCT	NO	TAGCCAAGGATGACTTGCCTATGTTCAAAACCAATTTTGAAATTGGTAATTATATTATATAGGCAGTCATCTTGGGCTA	43873228	43873247	+ [Positive strand]	20	79	43873227	43873305	<<<<<-<<<<<<<<<-<<<<((((.....(((((((....))))))).........))))))))))))))))).)))))	17	-35.04	-44.3544	34.1772	-1	-1	0.009901	575
stu-known-mir22-9	mir169	chr08	TAGCCAAGGATGACTTGCCT	NO	TAGCCAAGGATGACTTGCCTAATGTACCTACTATTTTCCTCCAATATTTTATGGAGTACTTAATAGTATACTAGGCAGTCGTCTTTAGCTA	43874916	43874935	+ [Positive strand]	20	91	43874915	43875005	<<<<-<<<<<<<<<<-<<<<(..(((..(((((((...(((((........))))).....))))))))))))))))))))))))).))))	17	-35.7	-39.2308	36.2637	-1	-1	0.009901	575
stu-known-mir22-10	mir169	chr08	TAGCCAAGGATGACTTGCCT	NO	GCATGAAGGGAAGAGCCTTTGTTTATTAGCCAAGGATGACTTGCCTACATAATACTACCAATTTCAAGCTGAAATGCTACTTGTTTGGTTGACATGTTAGGCAGTCATCTATGGCTTTGTTGACAGACTCTTCTCCATCATGT	43869183	43869202	+ [Positive strand]	20	143	43869156	43869298	((((((.((((((((..((((((...-<<<<<-<<<<<<<<-<<<<((((......(((((...((((..(.....)..)))).)))))....))).))))))))))))).))))).....)))))))))))).)).))))))	17	-59	-41.2587	40.5594	-1	-1	0.009901	575
stu-known-mir23	mir8036	chr04	TATGTCTTTCCGATGCCTCCCA	GGAGGAATCGAAAGATATAAG	GTGAAGGAGAGGTTATTGGAGTGGGAGGAATCGAAAGATATAAGGATTTATTTATTTTTTCAATTTGATTGGAAAAATAGAAAAAAAAAGAATTATGTCTTTCCGATGCCTCCCATTCCCATGGCTTCCGTTCAC	58545544	58545565	+ [Positive strand]	22	135	58545450	58545584	(((((.(.((((((((.(((((({{{{{={{{{{{{{{{{{{{=..(((.((((((((((((((...)))))))))))))).))).......)>>>>>>>>>->>>>->>>>>>>)))).))))))))).)))))	1	-60.7	-44.963	35.5556	58545473	58545494	0.009901	3123
stu-known-mir24	mir398	chr11	TATGTTCTCAGGTCGCCCCTG	AGGGTTGATTTGAGAACATATG	ATAGGGTTGATTTGAGAACATATGTATGTGCATATTTTGTTTCTAACAATTTATTGTTCATAAATGTGACACATATGTTCTCAGGTCGCCCCTGT	35976727	35976747	- [Negative strand]	21	95	35976725	35976819	(({{{{={{{{{{{{{{{{{{{{{(..((.(((((((.......(((((....)))))...))))))))))))>>>>>>>>>>>>>>>->>>>>)	2	-38.3	-40.3158	33.6842	35976795	35976816	0.009901	26
stu-known-mir24-1	mir398	chr11	TATGTTCTCAGGTCGCCCCTG	AGGGTTGATTTGAGAACATATG	ATAGGGTTGATTTGAGAACATATGTATGGGCATATTTTGTTTCTAACAATTTATTGTTTATAAATGTGACACATATGTTCTCAGGTCGCCCCTGT	35985502	35985522	- [Negative strand]	21	95	35985500	35985594	(({{{{={{{{{{{{{{{{{{{{{(.....(((((((.......(((((....)))))...)))))))..)))>>>>>>>>>>>>>>>->>>>>)	2	-38.2	-40.2105	33.6842	35985570	35985591	0.009901	26
stu-known-mir25	mir170mir171	chr02	TATTGGCCTGGTTCACTCAGA	NO	GATATTGGCCTGGTTCACTCAGACACACACTATTTTGCTTTGATTGAGCCGTGTCAATATC	19595557	19595577	- [Negative strand]	21	61	19595518	19595578	((<<<<<<<-<<<<<<<-<<<<<((..........)).))))).))))))).)))))))))	2	-23	-37.7049	42.623	-1	-1	0.009901	321
stu-known-mir26	mir393	chr03	TCCAAAGGGATCGCATTGATCC	ATCATGCGATCTCTTCGGAAT	GTGGATTATTCCAAAGGGATCGCATTGATCCTGTGTCCCAAATTAATTAACTGGGGTCTATGGGATCATGCGATCTCTTCGGAATTCTCCAT	43098160	43098181	- [Negative strand]	22	92	43098098	43098189	(((((..((<<<-<<<<<<<<<<<<-<<<<<(((((((((...........)))))..))))))}}}}}}}}}}}}}}}=}}}}}..)))))	2	-47.2	-51.3043	43.4783	43098104	43098124	0.009901	82
stu-known-mir27	mir162	chr03	TCGATAAACCTCTGCATCCAG	GGAGGCAGCGGTTCATCGATC	GGGTTAGAACACTGGAGGCAGCGGTTCATCGATCTGTTCCCTGAAAAGCGATAAATATAGCAACAGGAAGCGATCGATAAACCTCTGCATCCAGTGCTTAACCC	54527681	54527701	+ [Positive strand]	21	104	54527607	54527710	(((((((..(((({{{={{{{={{{{={{{{{{{.(((.((((....((..........))..)))).)))))>>>>>->>>>->>>>->>>>>)).)))))))	2	-49.9	-47.9808	48.0769	54527620	54527641	0.009901	1024
stu-known-mir27-1	mir162	chr06	TCGATAAACCTCTGCATCCAG	GGAGGCAGCGGTTCATCGATC	GGTTGAAGACACTGGAGGCAGCGGTTCATCGATCTGTTCCCTGAAAGCTGAATATATATGCAAAAATACAGCAAAAGGAACCGATCGATAAACCTCTGCATCCAGTGCTTAACC	51060101	51060121	+ [Positive strand]	21	114	51060016	51060129	((((((.(.(((({{{={{{{={{{{={{{{{{{.(((((......((((..................))))....))))).))>>>>>->>>>->>>>->>>>>)))))))))	2	-50.27	-44.0965	44.7368	51060029	51060050	0.009901	1024
stu-known-mir29	mir166	chr06	TCGGACCAGGCTTCATTCCCC	AGAATGTCGTCTGGTTCGAGA	GTTGAGGAGAATGTCGTCTGGTTCGAGATCTTTCATAAGAAGGTAACATGCAATGAGATGATTTCGGACCAGGCTTCATTCCCCTCAAC	1291397	1291417	+ [Positive strand]	21	89	1291333	1291421	(((((((={{{{{=={{{{{{{{{{{{{((((((((.....(....).....)))))).))))>>>>>>>>>>>-->>>>>->>)))))	9	-44.9	-50.4494	44.9438	1291340	1291361	0.009901	117348
stu-known-mir29-1	mir166	chr03	TCGGACCAGGCTTCATTCCCC	GGAATGTTGTCTGGCTCGAAG	TTCCAGATTTGAGGGGAATGTTGTCTGGCTCGAAGTCATTATGTCTTCTCGATCATTTAAGTACTATAGATCGAACCAATTCAATTTATATTTTTAAATCTAGTGTAAATATATATGATCACCATGAGTTAGTGTCTTCGGACCAGGCTTCATTCCCCCCAATTTGGAA	46089598	46089618	+ [Positive strand]	21	169	46089460	46089628	(((((((((.(.(({{{{{{=={{{{{{=={{{{{.(((((..((.....((((.((((((...(((((((.(((....))).)))))))..))))))....(((((....))))))))).....))..))))).))>>>-->>>>>>-->>>>>>>>).)))))))))	9	-59.6	-35.2663	36.0947	46089474	46089495	0.009901	117348
stu-known-mir29-2	mir166	chr01	TCGGACCAGGCTTCATTCCCC	GGAATGTTGTCTGGCTCGAGG	GAGAGCTTTTGTATTGCGGGGAATGTTGTCTGGCTCGAGGAATCAAATTCTTTATTACTCATAGATCTGTATATTGTTTATAGATCTATAATGTTTTTGACGTCGTCGGACCAGGCTTCATTCCCCACAATGAATATTGCTCTC	73926961	73926981	+ [Positive strand]	21	144	73926855	73926998	((((((..(..(((((.(({{{{{{=={{{{{{=={{{={(.(((((.....(((((....((((((((((.......)))))))))))))))..)))))..)).>>>-->>>>>>-->>>>>>>>.)))))...)..))))))	9	-62.4	-43.3333	38.8889	73926874	73926895	0.009901	117348
stu-known-mir29-3	mir166	chr08	TCGGACCAGGCTTCATTCCCC	GGAATGTTGTCTGGCTCGAGG	GGAGGAAGTTCTCTCAGTTGAGGGGAATGTTGTCTGGCTCGAGGTCACCAACTAGATCCATAATCCCTATAAGATGCTTTTCAAAAAAAGATTAGTTGATTTTTATAATACGAAAAGGGGTTATGGATAATGTGTTAGTGTTGTCGGACCAGGCTTCATTCCCCCCAATTGTTGCTTCCTCT	56641575	56641595	+ [Positive strand]	21	182	56641431	56641612	(((((((((.....((((((.(({{{{{{=={{{{{{=={{{={.(((.(((...(((((((((((((((((((.(((..((.......))..)))....)))))).........))))))))))))).....))).))).).>>>-->>>>>>-->>>>>>>>.))))))..)))))))))	9	-79.8	-43.8462	41.2088	56641454	56641475	0.009901	117348
stu-known-mir29-4	mir166	chr08	TCGGACCAGGCTTCATTCCCC	GGAATGTTGTTTGGCTCGAGG	ATTTTGAGGGGAATGTTGTTTGGCTCGAGGCCACCAACTTCATCTAATGTAAGCAACTCTTGTTAGTGTCGTCGGACCAGGCTTCATTCCCCTCAAAAT	5587797	5587817	- [Negative strand]	21	99	5587789	5587887	((((((((({{{{{{=={{{{{{=={{{={.(((.(((.......................))).))).).>>>-->>>>>>-->>>>>>>>)))))))	9	-42.5	-42.9293	45.4545	5587857	5587877	0.009901	117348
stu-known-mir30	mir166	chr06	TCGGACCAGGCTTCATTCCTC	NO	GTTGAGGGGAATGTTGTTTGGTTCGAAATCATTCAACAAATTAAAGTCCATCTCGATGATCAATGAATTGAATGATTTCGGACCAGGCTTCATTCCTCCCAAC	39908066	39908086	+ [Positive strand]	21	103	39907988	39908090	((((.((((((((..(((((((((((((((((((((...(((...(((......)))....)))...))))))))))>>>>>>>>>>>-->>>>>>>>.))))	2	-47.3	-45.9223	39.8058	-1	-1	0.009901	69814
stu-known-mir31	mir166	chr03	TCTCGGACCAGGCTTCATTCC	AGAATGTTGTCTGGTTCGTGA	AGGAGAATGTTGTCTGGTTCGTGACCATATATCCTTCATCATATAAATGATCTCGGACCAGGCTTCATTCCCCT	476742	476762	- [Negative strand]	21	74	476738	476811	(((={{{{{=={{{{{{{{{{={{.(((((((........)))))..)).>>->>>>>>>>>>-->>>>>-)))	2	-28.6	-38.6487	43.2432	476787	476807	0.009901	97553
stu-known-mir32	mir530	chr09	TCTGCATTTGCACCTGCACCT	NO	TCTGCATTTGCACCTGCACCTTAGTGAACGAATTTGTTAGCGTATAATTCATGCAGAAAGGTGTTGGTGCTCATGCAGA	5149946	5149966	- [Negative strand]	21	79	5149887	5149965	<<<<<<<--<<<<<-<<<<<<(..((...(((((...........)))))...))..))))))).)))))..)))))))	3	-33.1	-41.8987	43.038	-1	-1	0.009901	18
stu-known-mir33	mir482	chr06	TCTTGCCAATACCGCCCATTCC	AGTGGGTGGTGTGGTAAGATT	GGAGGTGTTGGAGTGGGTGGTGTGGTAAGATTTCATATTTATTTTCCATAAAAATTGAGATCTTGCCAATACCGCCCATTCCTATGGCTTCC	41036469	41036490	- [Negative strand]	22	92	41036458	41036549	((((((...(({{{{{{{{{{{{{{{{{{{{{(((..(((((.....)))))...)))))>>>>>>>->>>>>>>>>>>>>>....))))))	1	-50.1	-54.4565	42.3913	41036517	41036537	0.009901	2929
stu-known-mir34	mir482	chr04	TCTTTCCTACTCCTCCCATACC	TGTGGGTGGGGTGGAAAGATT	GGAAGTTGTTGGTTGTGGGTGGGGTGGAAAGATTTGATGATCTATCTTTTTCCAAATCAAAATGGAAAAAATGGAAAAAAGATTAGATCTTTCCTACTCCTCCCATACCCATGACTTCC	58538521	58538542	+ [Positive strand]	22	119	58538433	58538551	((((((..(.(((={{{{{={{{{{{{{{{{{{{((((..(((((.((((((((........)))))))))))))......))))))>>>>>>>->>>>>->>>>>>>>.)..))))))	1	-55.3	-46.4706	38.6555	58538446	58538467	0.009901	16472
stu-known-mir36	mir167	chr06	TGAAGCTGCCAGCATGATCTA	CAGATCATGTGGCAGCCTCACC	GCACTAGCAGTTGAAGCTGCCAGCATGATCTAAACTTCCCTTTTTAGTTCAAATATGATATGAGGAAAGATCAGATCATGTGGCAGCCTCACCTGTTGATGC	58906381	58906401	- [Negative strand]	21	102	58906310	58906411	(((.((((((.<<<-<<<<<<<-<<<<<<<<-..(((.((((......(((....)))...)))).)))..=}}}}}}}}}}}}}}}=}}}=}))))).)))	4	-43.7	-42.8431	43.1373	58906318	58906339	0.009901	358
stu-known-mir36-1	mir167	chr09	TGAAGCTGCCAGCATGATCTA	GATCATGTGGCAGCATCACC	TCGTGAACCACTAGCAGTTGAAGCTGCCAGCATGATCTAAACTTTTCTATTGCTCTGTACGAGGAAAGATCAGATCATGTGGCAGCATCACCTGTTGATGGTTTCGCGG	48580476	48580496	+ [Positive strand]	21	109	48580457	48580565	((((((((((.((((((.<<<-<<<<<<<-<<<<<<<<-..(((((((..(((...)))..)))))))...)}}}}}}}}}}}}}}=}}}=}))))).))).)))))))	4	-53.3	-48.8991	46.789	48580529	48580549	0.009901	358
stu-known-mir36-2	mir167	chr09	TGAAGCTGCCAGCATGATCTA	GTCATGCTCGGACAGCCTCACT	AGTGAAGCTGCCAGCATGATCTAAACTTGGCCACACTTATAAAGAAAAAAAATGGGTGACTAAGGTTAGGTCATGCTCGGACAGCCTCACT	48570907	48570927	+ [Positive strand]	21	91	48570904	48570994	((<<<-<<<<<<<<<<<<<<<<<(.(((((...(((((((...........))))))).))))).))))}}}}}}}}=}}=}}}}=}}}}}	4	-41.6	-45.7143	43.956	48570973	48570995	0.009901	358
stu-known-mir37	mir156	chr07	TGACAGAAGAGAGTGAGCAC	GCTCACGCTCTATCTGTCACA	TGGATGTGTGACAGAAGAGAGTGAGCACACATGGTTCTTTCATGGATTATTCCCCATGTTTAAAAGCTCTGCGTGCTCACGCTCTATCTGTCACACACCA	36857633	36857652	+ [Positive strand]	20	100	36857624	36857723	(((.((((<<<<<<<<<<<-<<<<<<<<.((.((((.((.(((((........)))))...)).)))).)).))}}}}}}=}}}}=}}}}}}}}})))))	9	-53.3	-53.3	46	36857698	36857719	0.009901	11
stu-known-mir37-1	mir156	chr08	TGACAGAAGAGAGTGAGCAC	GCTTACTCTCTATCTGTCACC	GGTGACAGAAGAGAGTGAGCACACATGGTGTTTTCTTGCATGATGTTTATATGCTTGAAACTATGTGTGCTTACTCTCTATCTGTCACC	35112056	35112075	- [Negative strand]	20	89	35111988	35112076	((<<<<<<<<<<<<<<<<<<<<(((((((...(((..(((((.......)))))..))))))))))))}}}}}}}}}}}=}}}}}}}}}	9	-55.1	-61.9101	41.573	35111987	35112007	0.009901	11
stu-known-mir37-2	mir156	chr12	TGACAGAAGAGAGTGAGCAC	NO	AAGGTGACAGAAGAGAGTGAGCACACATGGTATTTTCTTACATTATAGTATATATGGATGTTTGAAGCTATGCGTGCTCACCCTCTATCTGTCACCTT	57810932	57810951	- [Negative strand]	20	98	57810857	57810954	((((<<<<<<<<<<<-<<<<<<<<.((((((...(((..((((((((.....))).)))))..))))))))).)))))))).)))).)))))))))))	9	-51	-52.0408	39.7959	-1	-1	0.009901	11
stu-known-mir39	mir8043	chr01	TGATATAATTGGACTTTGGCC	CCAAAGTCCGATTATATCAAC	GTTATGGTGTATGTGGCCAAAGTCCGATTATATCAACTTTTACTTTTTTTCTTTTTAGAATAAATAAGTGGAAATTATCCATTTCCCACTTATTTATTCTAAAAAGAAAAAAGTAAAAGTTGATATAATTGGACTTTGGCCACATACACCATGAT	70019088	70019108	- [Negative strand]	21	155	70019073	70019227	(((((((((((((((({{{{{{{{{{{{{{{{{{{{{((((((((((((.(((((((((((((((((((((((((.....)))).)))))))))))))))))))))))))))))))))))>>>>>>>>>>>>>>>>>>>>>))))))))))))))	1	-105.1	-67.8064	28.3871	70019190	70019210	0.009901	99
stu-known-mir40	mir171	chr06	TGATTGAGCCGTGCCAATATC	NO	GATGTTGGTGTGGTTCAATTAGATAACAATCTCCACATAAGATTATAGAGTTTGTTATTTGATTGAGCCGTGCCAATATC	50643819	50643839	+ [Positive strand]	21	80	50643759	50643838	((((((((..(((((((((((((((((((.(((..............))).))))))))>>>>>>>>>>>-->>>>>>>>	5	-40.34	-50.425	35	-1	-1	0.009901	178
stu-known-mir43	mir399	chr03	TGCCAAAGGAGAGTTGCCCTA	NO	ATAGTGATAGGGCTACACTCTATTGGCATGCAGCTTTTTTGGTGGCTCTAAGTAGCAATTTGATCAAATATTTGAGCTGATATGCCAAAGGAGAGTTGCCCTATTACTAT	41788772	41788792	- [Negative strand]	21	110	41788764	41788873	(((((((((((((.((.((((.((((((((((((((.((((((.(((......)))......)))))).....)))))).))>>>>>>->>>>->>->>>>>>)))))))	2	-50.8	-46.1818	39.0909	-1	-1	0.009901	10
stu-known-mir44	mir160	chr05	TGCCTGGCTCCCTGTATGCCA	GCGTATGAGGAGCCAAGCATA	ATATGCCTGGCTCCCTGTATGCCATTTGCAAAGCTCACCGTAATATATCGATGGGCCTTGTTGAATGGCGTATGAGGAGCCAAGCATAT	51565268	51565288	- [Negative strand]	21	89	51565202	51565290	(((<<<-<<<<<<<--<<<<<<<<(((((((.(((((.((........)).))))).))).))))))}}}}}}==}}}}}}}=}}}}})	2	-47.8	-53.7079	47.191	51565202	51565222	0.009901	977
stu-known-mir44-1	mir160	chr02	TGCCTGGCTCCCTGTATGCCA	NO	GTGCCTGGCTCCCTGTATGCCACACACTTTCACCAATTCTTTGATTGACTGATCAGTGGGTGGCGTGCGAGGAGCCAAGCAT	14558239	14558259	+ [Positive strand]	21	82	14558237	14558318	(<<<-<<<<<<<-<<<<<<<<<(.((((.(((.(((((....)))))..)))..)))).)))))))))).))))))).))))	2	-43.6	-53.1707	53.6585	-1	-1	0.009901	977
stu-known-mir45	mir1919	chr08	TGTCGCAGATGACTTTCGCCC	TAGGACGAGAGCCATCTGTGAC	GCCTTTGATGTTCACATCTTCCGGTAGTCCTGTCGCAGATGACTTTCGCCCTTCTCATTCAGCCCCTTTCTCTAAATCTAATTAATTTGAATTCAATGTGGTAGGACGAGAGCCATCTGTGACAGGATAATGGAAGATCTAGTTATCAAAGGC	41314578	41314598	+ [Positive strand]	21	153	41314547	41314699	((((((((((.....((((((((...((((<<<<<<<<<<<-<<<<<<-<<(((.((((........(((..................)))...)))).))=}}}=}}}}}}=}}}}}}}}}})))))..)))))))).....))))))))))	7	-63.77	-41.6797	43.1373	41314648	41314670	0.009901	1269
stu-known-mir48	mir482	chr06	TTACCGATTCCCCCCATTCCAA	GGAGTGGGTGGCATGGTAAGA	GGGAGCTTTTGGAGTGGGTGGCATGGTAAGATATCATATTTTGTTTTTCATAAAAAATGGAATTGAAATCTTACCGATTCCCCCCATTCCAATGGCTTCC	41031957	41031978	- [Negative strand]	22	100	41031948	41032047	(((((((.(({{{{{{{{={{=={{{{{{{{(.(((.((((..(((((....)))))..))))))).)))>>>>>>--->>->>>>>>>>>>.)))))))	1	-49.8	-49.8	40	41032016	41032036	0.009901	4323
stu-known-mir50	mir396	chr07	TTCCACAGCTTTCTTGAACTT	TCCAAGAAAGCTGTGGGAAA	TTTTCCACAGCTTTCTTGAACTTCTTCTTGCTAAATTTTGATCTCTAAATTGATAATTTTGAGATGAAATTTTTGAAGCTATGAAAGTCCAAGAAAGCTGTGGGAAA	4137212	4137232	- [Negative strand]	21	107	4137127	4137233	((<<<<<<<<<<<<<<<<-<<<<..((..((((((.(((.(((((.((((.....)))).))))).))).)))...)))...)))))}=}}}}}}}}}}}}}}}}}}	2	-41.2	-38.5047	30.8411	4137126	4137145	0.009901	17548
stu-known-mir51	mir8011	chr03	TTCGTGAGACAAAAAGAAGCCT	ACTCATTTTTGTCTCACAAAAA	ACTGACACTAGTCGAGTGAGACTCATTTTTGTCTCACAAAAAAATAAACCCAAAAGTGTAAGATTTGAGTCTACTTTTTCGTGAGACAAAAAGAAGCCTCACACAACTAGTATCAGT	38286776	38286797	+ [Positive strand]	22	117	38286698	38286814	(((((.((((((.(.(((((={{=={{{{{{{{{{{{={{{{(.((.((.((((.........)))).)).)).)))>>->>>>>>>>>>>>-->>->>))).).)))))).)))))	1	-43.6	-37.265	35.8974	38286718	38286740	0.009901	15
stu-known-mir52	mir156mir157	chr02	TTGACAGAAGATAGAGAGCAC	CTCTCTATTCTTCTGTCATC	GGGCGAGCTGTTGTTGACAGAAGATAGAGAGCACGAATAATGGAAGCTGCATGCACCTTAATTCTTTGTGCTCTCTATTCTTCTGTCATCATCCTCAGCCC	41596017	41596037	+ [Positive strand]	21	101	41596003	41596103	(((((((....((-<<<<<<<<<<<<<<<<<<<<(((.(((..(((.((....)).))).))).))))))}}}}}}}=}}}}}}}}}}=})..))).))))	5	-50.1	-49.604	46.5347	41596073	41596093	0.009901	952
stu-known-mir52-1	mir156mir157	chr02	TTGACAGAAGATAGAGAGCAC	CTCTTTATTCTTCTGTCATC	GATGTTGTTGACAGAAGATAGAGAGCACAGATGATAAAGTGCATGGAAATTGTCTGCACCTTACTCCTTTGTGCTCTTTATTCTTCTGTCATCATC	22097500	22097520	+ [Positive strand]	21	96	22097492	22097587	((((...-<<<<<<<<<<<<<<<<<<<<(((.(((((.(((((.((......))))))).))).)).))))))}}}}}}}=}}}}}}}}}}=})))	5	-44.7	-46.5625	39.5833	22097565	22097585	0.009901	952
stu-known-mir52-2	mir156mir157	chr02	TTGACAGAAGATAGAGAGCAC	NO	TGTTGACAGAAGATAGAGAGCACAAATGATTAAGTGCATGAAAATTGTATGCACCTTACTCCTTTGTGCTCTTTATTCTTCTGTCACCA	22099737	22099757	+ [Positive strand]	21	89	22099734	22099822	((-<<<<<<<<<<<<<<<<<<<<(((.((.((((((((((.......)))))).)))).)).))))))))))))).)))))))))).))	5	-44.4	-49.8876	37.0787	-1	-1	0.009901	952
stu-known-mir54	mir171	chr02	TTGAGCCGTGCCAATATCACG	AGATATTGGTGCGGTTCAATT	ACGAGATATTGGTGCGGTTCAATTAGAAAGCACACTTCTTTATATATAGAACTTCGTTATTTAATTGAGCCGTGCCAATATCACGT	36391625	36391645	- [Negative strand]	21	86	36391623	36391708	(((={{{{{{{{=={{{{{{{{{{(((.(((....((((........))))....))).)))))>>>>>>>>-->>>>>>>>->>)	2	-39.2	-45.5814	36.0465	36391684	36391704	0.009901	48
stu-known-mir55	mir6149	chr11	TTGCAACACACCTGAATCGTC	TGATTCAGGTTTGTATGCAAAC	GTATGTCAAAGATTGCAACACACCTGAATCGTCAAATATTTTTTAATATATATTTGTTGATTCAGGTTTGTATGCAAACTATGACATAT	2019505	2019525	- [Negative strand]	21	89	2019448	2019536	((((((((.((.<<<<<<<<-<<<<<<<<<<-<((((((..........))))))).}}}}}}}}}}=}}}=}}}}}=}).))))))))	1	-38.1	-42.809	28.0899	2019457	2019478	0.009901	1606
stu-known-mir56	mir319	chr06	TTGGACTGAAGGGAGCTCCCT	AGAGCTTCCTTTAGTCCACTC	AATGTGAAAGATGATATAAGAGAGCTTCCTTTAGTCCACTCATAGGTAGACGAAGGATTTGAATTATCTCCCGACTCATTCATTCAAACACAATAGGAAGTATGTATTCTTATACTATTGTGAATGCGTGAATGATGCGGGAGATAAATTCTTTCCTTTTTATCTGTGCTTGGACTGAAGGGAGCTCCCTTTTACCTTCTTTTTTCATT	2696290	2696310	- [Negative strand]	21	209	2696270	2696478	((((.((((((.(.((.(((={{{{{{{{{{{{{{{{{=={(((((((((..(((((...(((((((((((((..((((((((.((..((((((((.(((........)))...))))))))..)).))))))))..)))))))).)))))..))))))))))))))).->>>>>>>>>>>>>>>>>->>).)).).))))))..))))	4	-96.6	-46.2201	36.3636	2696437	2696457	0.009901	3411
stu-known-mir56-1	mir319	chr08	TTGGACTGAAGGGAGCTCCCT	AGAGCTTTCTTCGGTCCACA	ATATGAAGAGAGCTTTCTTCGGTCCACACATGGGGGGCGATAGGGTTCAATTTGCTGCCGACTCATTCATCCAAATGTTGAGGTCTTGATAGTCGAATGCCACCTCAGCAACTGAGTGAATGAAGCGGGAGTACAAGTTGAGTCTTGAGCTTCCTGTACTTGGACTGAAGGGAGCTCCCTCTTACCTTTTTTCATAT	55496027	55496047	- [Negative strand]	21	197	55496009	55496205	(((((((({{{{{{=={{{{{{{{{{==.(((((((((..((((..((((((((((.(((..(((((((..((..(((((((((.(((.....))).....)))))))))..))..)))))))..))).))..))))))))..)))).)))))))))..->>>>>>>>>>-->>>>>---........)))))))))	4	-89.8	-45.5838	46.7005	55496177	55496196	0.009901	3411
stu-known-mir56-2	mir319	chr05	TTGGACTGAAGGGAGCTCCCT	NO	AGGGCATATGGAGAAAATAAGGAGCTCTCTCCGGTCCAGTCCGAGGCAGTCGAAGGTTAAAAACACAGCTGACGACTCGTTGATTCTCAAGCACGTCAACAAACATTTTTAGAAATTGACGTGTTTGAGATTCAACGATGCGTGAGCTATGTTTAGCTAGAGTTGTCACGTCTTGGACTGAAGGGAGCTCCCTATTATATATCCACTACCCCT	3941031	3941051	+ [Positive strand]	21	213	3940858	3941070	((((....((((.(.((((.((((((((((.((((((((..((.(((((((...((((((..(((.((((.(((..(((((((.(((((((((((((((................))))))))))))))).)))))))..))).)))).))))))))).)).))))).))..>>>>>>>>->>>>>>>>>>->))).)...))))....))))	4	-100.79	-47.3192	45.0704	-1	-1	0.009901	3411
stu-known-mir56-3	mir319	chr12	TTGGACTGAAGGGAGCTCCCT	NO	GTATAATATATGTAGAGAGCTTTCTTTAGTCCACATAAAGGGGGCAGTATGGTTCAATTAGCTGCTGACTCATTCACACAAATGCTAAGGTTTTGATAGTTAGAAGAAGGAAAGGCCTTAGTAATTGAGTGAATGATGCGGTAGACTGATTGAATCTTAAGCTTCTTTTGCTTGGACTGAAGGGAGCTCCCTCTTCATAGTTACTTGC	53823466	53823486	- [Negative strand]	21	208	53823449	53823656	(((.....((((.((((((((..((((((((((..((((((((((..((.(((((((((((((((((..((((((((.(((.((((((((((((.................)))))))))))).))).))))))))..)))))).))))))))))).)).)))))))))).->>>>>>>>>>-->>>>>-->)).))))......)))	4	-93.63	-45.0144	39.4231	-1	-1	0.009901	3411
stu-known-mir57	mir319	chr03	TTGGACTGAAGGGAGCTCCT	NO	GAATGTGTAGATTTAAGTAGGAGCTCCTTTCAGGCCAAGACCGAGGGACGAGGAGCGGCATGAGCTGCCTAGTCATGCATATTGGTTAACCTTAACAAACATATATATAGAGTGTTAAGAATAACCAGTTGCATGCCAAGGGAGCAACTACTTCCGCTAACTTGTCTCACTTATTGGACTGAAGGGAGCTCCTACTAAATTTCACATATC	59024278	59024297	- [Negative strand]	20	210	59024260	59024469	(((((((.(((((((.(((((((((((((((((.((((....(.((((((((.(((((.....(((.(((.(.((((((.((((((((..(((((((..(.........)..)))))))..)))))))))))))).).))).)))........)))))..)))))))).)...>>>>->>>>>>>>>>>>>>>)))))))))))))).))	2	-98.42	-46.8667	43.3333	-1	-1	0.009901	216
stu-known-mir58	mir319	chr03	TTGGACTGAAGGGAGCTCCTT	GAGAGCTTCCTTCAGCCCACT	GAATTGAGGAATGGTCCAAGAGAGCTTCCTTCAGCCCACTCAAGGAGGAGAAATGGGGTTGAATTAGCTGCCGACTCATTCATCCAACCGCTCAGTAGAAAGGATAGGTTTTGTGCTACTGTGATTGAGTGAATGATGCGGGAGATAGTTTTCTATCCCTCTCTTTCCTTGCTTGGACTGAAGGGAGCTCCTTTTTCCCATTCTCTTCATTT	36424888	36424908	- [Negative strand]	21	212	36424868	36425079	((((.(((((((((...(({={{{{{{{{{{{{{={{{==(((((((((((...(((((.((((((.((.(((..(((((((..(((...(.((((((...(((.....)))...)))))).).)))..)))))))..))).)).))))))...))))))))).))))))).->>>->>>>>>>>>>>>>>>>....)))))).))).))))	1	-92.7	-43.7264	45.7547	36425039	36425059	0.009901	2063
stu-known-mir60	mir394mir384	chr01	TTGGCATTCTGTCCACCTCC	AGGGGGCCAAAGTGCCAAACT	TGTAGAGTCATTTTGGCATTCTGTCCACCTCCCAGCTTACTGAGGACTGAGGAGGGGGCCAAAGTGCCAAACTAGCTCTGCA	80989766	80989785	+ [Positive strand]	20	82	80989753	80989834	(((((((..(.(<<<<<<<<--<<<<-<<<<<((((((....))).))).))}}}}}}}===}}}}}}}}}=}..)))))))	3	-41.7	-50.8537	52.439	80989805	80989826	0.009901	357
stu-known-mir60-1	mir394mir384	chr04	TTGGCATTCTGTCCACCTCC	AGGTGGGCATACTGTCAACA	GGGTTCCTTACATAGTTCTTTGGCATTCTGTCCACCTCCAATTAGCTTCATGATCTTCTATATTTTTTTAGAAAATTATAATTTATTATTTAGAAAAAAAAAATAAGAAAAAAAATGGAGGTGGGCATACTGTCAACAGATTTGTGTTGGTTTCTC	71352883	71352902	+ [Positive strand]	20	156	71352863	71353018	(((..((..((((((.(((<<<<<<-<-<<<<<<<<<<<(.........(((((.(((((........))))).)))))..((((((.(((......))).))))))........)))}}}}}}}}}=}=}}}}}}=})).)))))).))...)))	3	-46.4	-29.7436	30.1282	71352981	71353001	0.009901	357
stu-known-mir60-2	mir394mir384	chr12	TTGGCATTCTGTCCACCTCC	NO	TGGAGGTTTGACAAAGGGTTTCTTACAGAGTTCATTGGCATTCTGTCCACCTCCCTCGTTCTTTTTTCGAAAAAAGTAGGAGGAAAGCAAGATTAGTGTGGAGGTGGGCATACTGCCAATAGAGCTGTGTTGGTTTCTCTTTGTAAAACCCTCA	57265600	57265619	+ [Positive strand]	20	154	57265565	57265718	((..(((((.((((((((...((.(((.((((((<<<<<<-<-<<<<<<<<<<<(.(..(((((((((..............))))).))))...).).))))))))))).).))))))).))))).))).))...)))))))).)))))..))	3	-66.34	-43.0779	43.5065	-1	-1	0.009901	357
stu-known-mir61	mir398	chr03	TTGTGTTCTCAGGTCACCCCT	AGTGTGCCTTAGAACACAGGTG	CCCAAAGGAGTGTGCCTTAGAACACAGGTGTATTTTGGTCTACTCCTGTTTTGGACCCAAAATATGCTTGTGTTCTCAGGTCACCCCTTTGGG	38471814	38471834	- [Negative strand]	21	93	38471808	38471900	((((((((={{{={{{{={{{{{{{{{{{{((((((((((((.........)))).)))))))))))>>>>>>>>>->>>>>>>->>>)))))	1	-52.3	-56.2366	47.3118	38471870	38471891	0.009901	38
stu-known-mir62	mir482	chr03	TTTCCAATTCCACCCATTCCTA	AATTGGTGGATTGGAAAGCTT	CTATGGGAATTGGTGGATTGGAAAGCTTTTATTTTCTTCTGATTAGCTTTCCAATTCCACCCATTCCTATGG	54955094	54955115	+ [Positive strand]	22	72	54955046	54955117	((((((({{{={{{{{{{{{{{{{{{{=..(((.......))).)))>>>>>>>->>>>>>->>>>>>>)))	1	-37.2	-51.6667	38.8889	54955053	54955074	0.009901	845
stu-known-mir63	mir8039	chr02	TTTCCTATCTGAACTATCACC	TGATAGTTCAGGTAGGAAAAG	TTCCTTTTCCTATCTGAACTATCACCATCTATGTATTAAAACACACCTAGTTGAGTAGATGGTGATAGTTCAGGTAGGAAAAGGGA	15257711	15257731	+ [Positive strand]	21	86	15257705	15257790	(((((<<<<<<<<<<<<<<<<<<<<<((((((..((((.........))))...))))))))}}}}}}}}}}}}}}}}}}}}})))	13	-52.5	-61.0465	37.2093	15257767	15257788	0.009901	29
stu-known-mir63-1	mir8039	ChrUn	TTTCCTATCTGAACTATCACC	NO	TTTTCCTATCTGAACTATCACCATCTACTTAACTAGATGTGTTTTAATACTTAGATCGTGATAGTTCATATAAAAAAA	4772467	4772487	+ [Positive strand]	21	78	4772465	4772542	(<<<--<<<-<<<<<<<<<<<-(((((......((((.....)))).....))))).))))))))))).)))..))))	13	-19.9	-25.5128	26.9231	-1	-1	0.009901	29
stu-known-mir63-2	mir8039	chr03	TTTCCTATCTGAACTATCACC	NO	GTTCTCTTTTCCTATCTGAACTATCACCATCTGCTTAACTAGATGTGTTTTAATACTTAGATCGTGATAGTTCATCTAGAAAAAAGAAAGC	1467621	1467641	- [Negative strand]	21	91	1467557	1467647	(((.(((<<<-<<<--<<<<<<<<<<<-(((((......((((.....)))).....))))).)))))))))))..)))..)))))).)))	13	-25.2	-27.6923	32.967	-1	-1	0.009901	29
stu-known-mir63-3	mir8039	chr10	TTTCCTATCTGAACTATCACC	NO	CAACTATAAGTTGTACAATTTTCCTATCTGAACTATCACCAACTATGTATTAAAACACACCTCGAAGCAGATTAGGCCACATATCTATTGTGATAGTTCATGTAGGAAAATGGAACAACCGGTGGTAGTTTAGGTAGGAAAAGAGAACAAATGATAGTTG	1356923	1356943	+ [Positive strand]	21	160	1356903	1357062	(((((((...((((.(..(<<<<<<<<<<<<<<<<<<<<<.....(((......)))..(((....((((((((...((((.......)))).)))))..))))))..............))))))))))))))))))))))..).))))...)))))))	13	-52.1	-32.5625	35.625	-1	-1	0.009901	29
stu-known-mir63-4	mir8039	chr11	TTTCCTATCTGAACTATCACC	NO	TTTGTGAGTTTCCTATCTGAACTATCACCAATTATTTATTAAAATAAGTCTCAAAATTAATGAGTCAATAATTGTCACATGGACAAAATTTTATGGGGAAATTAAGTTGTTATGCGCGTTTGACGCTTGTATTCAAACACTTGATCTAGTCAGTTTTGAGCTGTGTTTTGAAAATAGTTGATGATAGTTTAATTAGAAAACACAAA	38101781	38101801	+ [Positive strand]	21	206	38101772	38101977	((((((..<<<<-<<--<<<<<<<<<<-<((((((((.((((((((((.(((((((((.((.((((((...(((((.....)))))...................(((...(((((((.....)))..))))...)))..)))).)).)).))))))))))).))))))))))))))))).))))))))))..)))))).))))))	13	-55.6	-26.9903	29.1262	-1	-1	0.009901	29
stu-known-mir63-5	mir8039	chr00	TTTCCTATCTGAACTATCACC	NO	TTCTCTTTTCCTATCTGAACTATCACCATTTGCTTAACTAGATGTGTTTTAATACTTAGATTGTGATAGTTCATATAGAAAAAAGAA	30911480	30911500	+ [Positive strand]	21	87	30911473	30911559	((((.(<<<<-<<<-<<<<<<<<<<<-(((((......((((.....)))).....))))).))))))))))).)))))))).))))	13	-23.3	-26.7816	27.5862	-1	-1	0.009901	29
stu-known-mir64	mir159	chr03	TTTGGATTGAAGGGAGCTCTA	GAGCTCCTTGAAGTCCAACAG	TAGTTGTTATGGGAGTGGAGCTCCTTGAAGTCCAACAGAAGATCTAACAGGTTAGATTGAGCTGCTGACCTATGGATTCCTCAGCCCTATCTATTTATGATTTAACATATAGATAGCTTTGTGGGTTTGCATATGTCAGGAGCTTTATTTTACCTTTTGTTTGATCATTTTTTGGATTGAAGGGAGCTCTACATTCGTATCTCCTTGCTA	58590842	58590862	+ [Positive strand]	21	210	58590671	58590880	((((.(.((((((.((({{{{{{{{{=={{{{{{{={{(.((((.(((((((.((((.(((((.(((((.((((.(..((((((..(((((((..((((......)))))))))))..))).)))..).)))).))))).))))).)))).)))...)))).)))).)))->>>>>>>-->>>>>>>>>>>).)))))).).....))))	1	-84.2	-40.0952	38.5714	58590688	58590709	0.009901	113609
stu-known-mir65	mir6024	chr01	TTTTAGCAAGAGTTGTTTTCCC	AGAAACAACACTTGCTAAAAGA	TGGGAAGTGGAGAAACAACACTTGCTAAAAGAAGTTCATCAGTGATTCTCTCTTCTTTTGGAGTTTTTTTAGCAAGAGTTGTTTTCCCTCTTCTCA	68172941	68172962	- [Negative strand]	22	96	68172932	68173027	(((((((.((=={{{{{{{={{{{{{{{{{{{(.((((..((.((.....))..))..)))).)))>>>>>>>>>>->>>>>>>-->>.)))))))	1	-43.1	-44.8958	37.5	68172995	68173016	0.009901	988
stu-known-mir66	mir5303	chr05	TTTTGGAGAATCTGACACGGGTGT	NO	GCTATGTTGCTTGGACTCTTCAAAAATGTCAATGGGTGTGTTTTGGATTCTTCAAAAGTAGTGTATTTTTTGGAGAATCTGACACGGGTGTAGCATCGAAAGTGAAGAATCCGCCCAACTTAGC	50921229	50921252	- [Negative strand]	24	124	50921195	50921318	((((.((((..((((.((((((...((((..(((..((((((..((((((((((((((........)>>>>>>>>>>>>>>>>>>>-->>>.))))......)))))).))))..)))).))))	5	-42.3	-34.1129	41.129	-1	-1	0.009901	15

## Sheet: KJ_LN_Shoot
miRNA_Acc	miRBase ID	Chromosome	Sequence	miRNA*	Hairpin Sequence	Start	End	Orientation	sRNA length	Hairpin Length	Hairpin Start	Hairpin End	Hairpin Structure	Genomic Hits	MFE	Adjusted MFE	Hairpin G/C%	miRNA* Start Coord	miRNA* End Coord	P_Val	KJ_LN_Shoot.RawExp
stu-known-mir1	mir390	chr10	AAGCTCAGGAGGGATAGCACC	CGCTATCCATCTTGAGTTTT	GGTATAGAGAATCTATAAAGCTCAGGAGGGATAGCACCATGAATACATCTTAATAACTATCTATAGCGCTATCCATCTTGAGTTTTATGGCTTCTTCATGCT	49609648	49609668	- [Negative strand]	21	102	49609583	49609684	(((((..((((.(((((<<<<<<<<<<-<<<<<<<-<-(((.(((............))).))).)=}}}}}}}=}}}}}}}}}}})))).))))..)))))	1	-40.7	-39.902	37.2549	49609598	49609617	0.009901	128
stu-known-mir2	mir390	chr09	AAGCTCAGGAGGGATAGCGCC	CTAGCGCTATCCATCCTGAGT	CTGTAAAGCTCAGGAGGGATAGCGCCATGGATGATTCAATTGATCTGTTTGCACATCTCTAGCGCTATCCATCCTGAGTTTTACGG	10856153	10856173	+ [Positive strand]	21	86	10856147	10856232	(((((<<<<<<<<<<-<<<<<<<<<-..(((((...(((.........)))..)))))===}}}}}}}}}=}}}}}}}})))))))	2	-45	-52.3256	46.5116	10856205	10856226	0.009901	31
stu-known-mir3	mir8020	chr09	AATTTCATTGAGTATGTTGTTGTT	CAACAACATACTTACTGAAATTCC	TACTCTCCTCAGACCCACTTAGTGGAATTTCATTGAGTATGTTGTTGTTGTAAAGGATATTGAATGAATGCAAGTACAAAAGTTACAACAACAACATACTTACTGAAATTCCACAAAAGGGGTCTAGGAAGGGTA	51961147	51961170	+ [Positive strand]	24	135	51961121	51961255	(((((((((.((((((.(((.((((<<<<<<<-<<<<<<<<<<<<<<<<((((......(((........))).........))))))}}}}}}}}}}}}}}=}}}}}}}}}))..)))))))))))).))))))	3	-65.56	-48.563	36.2963	51961209	51961233	0.009901	15
stu-known-mir4	mir7122	chr11	ACAGCGTTTCTCTGTATAACC	TTATACAGAGAAACCGCTGTCG	GTTATACAGAGAAACCGCTGTCGAGTCTGATAAAAAAATTTGGTCTTCTCATGCTCCACAGCGTTTCTCTGTATAAC	13569109	13569129	+ [Positive strand]	21	77	13569051	13569127	({{{{{{{{{{{{{{={{{{{={(((.(((..................))).)))).>>>>>>>>>>>>>>>>>>>>	1	-34.37	-44.6364	40.2597	13569052	13569074	0.009901	188
stu-known-mir5	mir1919	chr08	ACGAGAGTCATCTGTGACAGG	TGTCGCAGATGACTTTCTCCC	GTCCTGTCGCAGATGACTTTCTCCCTTCTCATTCAGCCCCTTTCTCTAAATCTAATTAATTTGATTTCAATGTGGTAGGACGAGAGTCATCTGTGACAGGAT	41424440	41424460	+ [Positive strand]	21	102	41424360	41424461	(((({{{{{{{{{{{{{{{{{{{{=.((.((((..............(((((..........))))).)))).))..))>->>>>>>>>>>>>>>>>>>>))	6	-42.66	-41.8235	42.1569	41424364	41424385	0.009901	266
stu-known-mir6	mir172	chr11	AGAATCTTGATGATGCTGCAT	GCAACATCATCAAGATTCACA	AGTTGTTATTTGCAGCTGCAACATCATCAAGATTCACATAAAATAGAAATAATGTGGAGTAGAAAAAAAAATAAAGTTGCTTCTAAATTATGTCTCCATATTATTATTTTTTTGAAAATGAGAATCTTGATGATGCTGCATCGGCAAATTATGACT	3604339	3604359	- [Negative strand]	21	156	3604323	3604478	(((..(.((((((.(.({{{={{{{{{{{{{{{{{={{(.(((.((((((((((((((((((((..((........))..)))))........)))))))))))).))).)))....)))->>>>>>>>>>>>>>->>>>-).)))))).)..)))	5	-52.6	-33.718	28.2051	3604440	3604460	0.009901	267
stu-known-mir6-1	mir172	chr05	AGAATCTTGATGATGCTGCAT	GCAGCACCATCAAGATTCAC	TTGCTAGTGCAGCACCATCAAGATTCACATAGAAAATATGGACTATGAAATGAAATATGCCCAATTTTTGAATACATGAGAATCTTGATGATGCTGCATTGGCAA	51290160	51290180	+ [Positive strand]	21	105	51290081	51290185	(((((((({{{{{{={{{{{{{{{{{={((.((((((.(((.((((........))).).)))))))))......)))->>>>>>>>>>>->>>>>>>>))))))	5	-44.2	-42.0952	35.2381	51290089	51290109	0.009901	267
stu-known-mir6-2	mir172	chr06	AGAATCTTGATGATGCTGCAT	GTAGCATAATCAAGATTCACA	AGTCGTTGTTTGCGTATGTAGCATAATCAAGATTCACATGAAAAGTTGCAAATTTGTTATATAATTGATGAAATTAATGGCTAGCTATTTGAAATTCATGAGAATCTTGATGATGCTGCATCAGCAATAAATGACT	55560227	55560247	+ [Positive strand]	21	136	55560126	55560261	(((((((..((((..(({{{{{{{={{{{{{{{{{={{((((...((.(((((..(((((.(((((.....)))))))))).....))))))).))))))->>>>>>>>>>->>>>>>>>>..))))..)))))))	5	-50.2	-36.9118	30.8824	55560143	55560164	0.009901	267
stu-known-mir6-3	mir172	chr11	AGAATCTTGATGATGCTGCAT	GTAGCATCATCAAGATTCAT	AGTTGTTGTTTGCAGATGTAGCATCATCAAGATTCATACATGAAAATTAAGAGGCAAGGTTATATATGTAGCTTTAATTGAAATGAAAAATAAAATATATCATGACCATGTCTATTTATTTTAAAGTGAGAATCTTGATGATGCTGCATCAGCAATAAATAACT	41876646	41876666	- [Negative strand]	21	164	41876630	41876793	(((((((..((((.((({{{{{{{{{{{{{{{{{{={((...(((((....(((((.((((((((((((...((((.((........)).)))))))))).)))))).)))))....)))))...)))->>>>>>>>>>>>>>>>>>>>).))))..)))))))	5	-64.3	-39.2073	28.0488	41876756	41876775	0.009901	267
stu-known-mir6-4	mir172	chr06	AGAATCTTGATGATGCTGCAT	NO	GGTGTAGCATCATCAAGATTCACATGCAAATTAAATGCAAGGTTGTGGCAGATCTATTTTTAAAGGGCCTTTTCAAAGTGAGAATCTTGATGATGCTGCATC	11985771	11985791	- [Negative strand]	21	102	11985769	11985870	(((((((((((((((((((((.((((((.......))).(((((.(...(((.....)))...).))))).......)))->>>>>>>>>>>>>>>>>>>>)	5	-40.5	-39.7059	38.2353	-1	-1	0.009901	267
stu-known-mir7	mir8048	chr06	AGATGGACATGCTAATGAACA	CTCATTAGCATCTCCATCTTG	ATTAGTGCGTAAATCTTGCTCATTAGCATCTCCATCTTGATCAAGATTTATTGATCTTGATGATCAAGATGGACATGCTAATGAACAACATTTGGCGCTAAT	35200375	35200395	- [Negative strand]	21	102	35200359	35200460	((((((((.(((((.(((={{{{{{{{{{={{{{{{{{{(((((((((....)))))...))))))>>>>>>>->>>>>>>>>>->>).)))))))))))))	1	-51.7	-50.6863	35.2941	35200421	35200441	0.009901	32
stu-known-mir8	mir7981	chr06	ATAGGACTTTAGTTTAGTTAAGGT	CTTAACTAAACTAAGGTCCTATT	CTTAACTAAACTAAGGTCCTATTACCCCTGAATCCAATTTTTTTTGGTAATTTTGTGCACCTTTTTGGCTTACGTGGCATTCAAATATCTTCCACGCGCCTCAATTGCGTGAAGTCACGGAGTGTGCCACGTAAGACAAAAAATGTACAAAATTACAAAAAAAAATAAGTTCAGGGGTAATAGGACTTTAGTTTAGTTAAG	42305804	42305827	+ [Positive strand]	24	201	42305624	42305824	{{{{{{{{{{{{{{{{{{{{{{{((((((((((...(((((((((.(((((((((((((..((((((.((((((((((((((......((((.(((((.......))))))))).....))..)))))))))))).)))))).))))))))))))).)))))))))..)))))))))))>>>>>>>>>>>>>>>>>>>>>>	14	-108.3	-53.8806	36.3184	42305624	42305647	0.009901	41
stu-known-mir8-1	mir7981	chr03	ATAGGACTTTAGTTTAGTTAAGGT	GCGCCTCAACTGCGTGGAGTCACG	ACGCGCCTCAACTGCGTGGAGTCACGGAGTGTGCCACGTAAGCCAAAAGGTGTACAAAATTATTTTTAAAAATGAGTTCAGGGAGGTAATAGGACTTTAGTTTAGTTAAGGTGTGT	17001093	17001116	+ [Positive strand]	24	116	17001004	17001119	(({{{{{{={{{{{=={{{{{{{===..(((..((.............))..)))...(((((((((.....((....)).)))))))>>-->>>>>>>--->>>>>->>>>))))	14	-32.42	-27.9483	42.2414	17001006	17001030	0.049505	41
stu-known-mir8-2	mir7981	chr04	ATAGGACTTTAGTTTAGTTAAGGT	TTAACTAAACTAAGGTCCTATTAC	TTAACTAAACTAAGGTCCTATTACCCCCTTGAACTTTATTTTTTGTAATTTTGTACACATTTTGTCTTACGTGGCACACTCTGTAACTCCATGCAATTGAGGTGTGTTAGAAATATTTGGATGTCACGTAAGCCAAAAAGGTACACAAAATTACAAAAAAAAAAATGGGTTCGGGGGTAATAGGACTTTAGTTTAGTTAA	185617	185640	- [Negative strand]	24	200	185619	185818	{{{{{{{{{{{{{{{{{{{{{{{{((((..((((((..((((((((((((((((((.(.(((((.(((((((((((..(((((..((..((......))..))....)))).......)..))))))))))).))))).))))))..)))))))))))))......)))))))))))))>>>>>>>>>>>>>>>>>>>>>	14	-89.11	-44.555	33.5	185794	185817	0.009901	41
stu-known-mir8-3	mir7981	chr06	ATAGGACTTTAGTTTAGTTAAGGT	NO	ACATCTTAACTAAACTAAGGTTCTATTACCCCTGAACTTATTTTTTTTGTAATTTTGTACACCTTTCGTCTTACGTGGCACACTCCGTGACTCCACGCAATTGAGGTGCGTGGGAGATATTTGAATGTCACGTAAGCCAAAAAGGTGCACAAAATTACAAAAAAATGGGTTAAGGGGTAATAGGACTTTAGTTTAGTTAAGGTGT	34429627	34429650	- [Negative strand]	24	205	34429624	34429828	(((((((((((((((((((((((((((((((((.(((((((((((((.((((((((((.(((((((...(((((((((((..(...(((.(((((((((.......))))).)))).)))..)..)))))))))))....))))))).))))))))))))))))))))))).)))))))>>>>>>>>>>>>>>>>>>>>>>>>))	14	-110.7	-54	37.561	-1	-1	0.009901	41
stu-known-mir8-4	mir7981	chr11	ATAGGACTTTAGTTTAGTTAAGGT	NO	ACCTTAATAAAACTAAGGTCTTATTACCCTCCGAACCCATTTTCTTGGTAACTTTGTGCACCTTTTTGCCTTACGTGGCATCCAAATATCTCTCACGCGCCTCAAATGCGTGAAGTCACGGAGTGTGCCACGTAAGAAAAAAGGTGCACAAAATTACAAAAAAATAAGTTCAGGGGGGTAATAGGACTTTAGTTTAGTTAAGGT	4628863	4628886	- [Negative strand]	24	204	4628862	4629065	((((((((.(((((((((((((((((((((((((((..(((((....((((.(((((((((((((((..((((((((((((((......((.(((((((.......)))))))))....)))...))))))))))).))))))))))))))).))))...)))))..)))).))))))))>>>>>>>>>>>>>>>->>>>>>>>	14	-106.4	-52.1569	40.1961	-1	-1	0.009901	41
stu-known-mir8-5	mir7981	chr11	ATAGGACTTTAGTTTAGTTAAGGT	NO	ACCTTAACTAAACTAAGGTCCTATTACCCTCTTGAACTCATTTTTTTTGTAATTTTGTACACCTTTTTGGCTTACGTGGCATCCAAGTATCTTCCATGCGCCTCAATTGCGTGTAGTCACGGAGTGTGCCACGTAGGCCAAAAGGTGCACAAAATTATATATAAAAGGAGTTCAGGGGTAATAGGACTTTAGTTTAGTTAAGGT	17852165	17852188	- [Negative strand]	24	204	17852164	17852367	((((((((((((((((((((((((((((((..(((((((.((((...(((((((((((.((((((((.(((((((((((((..(..((..((..((((((.......)))))).))..))...)..))))))))))))))))))))).)))))))))))...)))).)))))))))))))>>>>>>>>>>>>>>>>>>>>>>>>	14	-114.9	-56.3235	39.2157	-1	-1	0.009901	41
stu-known-mir9	mir1886	chr06	ATGAGATGAAATTAGCGTTTGGAT	CGATTTTACGTTGATTTCATCTC	TCATGATATGGTATCATGAGATGAAATTAGCGTTTGGATATGCGATTTTACGTTGATTTCATCTCATGATATGGTCATGA	54786627	54786650	+ [Positive strand]	24	80	54786611	54786690	(((((((...(((((<<<<<<<<<<<<<<<<<<--<<<<...==}}}}=}}}}}}}}}}}}}}}}))))))).)))))))	2	-40.1	-50.125	33.75	54786653	54786676	0.009901	15
stu-known-mir14	mir5303	chr01	ATTTTTGGAGAATCTGACACGGGT	NO	GTGTTAACAGGTGTGTGTCGGATTCTCCAAAAGTAGTGTATTTTTGGAGAATCTGACACGGGTGCAACAT	1265211	1265234	+ [Positive strand]	24	70	1265171	1265240	(((((.((.....((((((((((((((((((((((...)>>>>>>>>>>>>>>>>>>>>>->>..)))))	19	-32.9	-47	42.8571	-1	-1	0.009901	19
stu-known-mir14-1	mir5303	chr01	ATTTTTGGAGAATCTGACACGGGT	NO	CGATCAGCGCCTATGTTACTCGGACTCTTCAAAAATATGATGCGGGTAGGATTCTCCAAAAGTAGTGTATTTTTGGAGAATCTGACACGGGTGTGGCATTG	60746886	60746909	+ [Positive strand]	24	101	60746817	60746917	(((((.(((((..(((((((((.(.((...........))).)))))).(((((((((((((((...)>>>>>>>>>>>>>>-->>>-->>>)).).))))	19	-35.1	-34.7525	44.5545	-1	-1	0.009901	19
stu-known-mir14-2	mir5303	chr03	ATTTTTGGAGAATCTGACACGGGT	NO	CTATGTAAATGTCAGATACTCCAAAAGTAGTGTATTTTTGGAGAATCTGACACGGGTGTGG	34497498	34497521	+ [Positive strand]	24	61	34497464	34497524	(((..(...((((((((.(((((((((((...)>>>>>>>>>>->>>>>>>>--->-.)))	19	-25.9	-42.459	39.3443	-1	-1	0.009901	19
stu-known-mir14-3	mir5303	chr03	ATTTTTGGAGAATCTGACACGGGT	NO	GGACTCTTCAAAAATGTCAAACAGGTGCATGTCAGATTCTCCAAAAATACACTATTTTTGGAGAATCTGACACGGGTGCGGCATCGAAAGTGAAGAGTCC	43165486	43165509	+ [Positive strand]	24	100	43165432	43165531	((((((((((...(((((......(..(.((((((((((((((((((((...)>>>>>>>>>>>>>>>>>>>--->-.))))))......))))))))))	19	-48.5	-48.5	43	-1	-1	0.009901	19
stu-known-mir14-4	mir5303	chr04	ATTTTTGGAGAATCTGACACGGGT	NO	TCTCTTATAAGCTATGTTGCTCGGACTCTTCAAATATGTCAAGGGGTGTGTGTGGGATTCGCCAAAAGTAGTGTATTTTTGGAGAATCTGACACGGGTGCGGCATCGAAAGTGAAGAGTCCGCGCAACTTAGCTTATAAGCGA	70729272	70729295	+ [Positive strand]	24	143	70729197	70729339	((.(((((((((((.(((((.(((((((((((...(((((...(.(..(((((.((((((.(((((((((...)>>>>>>>>->>>>>>->>>>>-->.))))))......))))))))))).))))).))))))))))).))	19	-70.8	-49.5105	45.4545	-1	-1	0.009901	19
stu-known-mir14-5	mir5303	chr06	ATTTTTGGAGAATCTGACACGGGT	NO	GTTGCTCGGACCCTTCAAAAATGTCAACTGGTGCGTGTTGGATTCTCCAAAAGTAGTGTATTTTTGGAGAATCTGACACGGGTGCGGCATCGAAAGTGAAGAGTCCTTGCAAC	38522159	38522182	+ [Positive strand]	24	113	38522099	38522211	(((((..((((.(((((...(((((.(((....(((((..(((((((((((((((...)>>>>>>>>>>>>>>-->>>>>>>>..)))))......))))).))))..)))))	19	-53.9	-47.6991	46.9027	-1	-1	0.009901	19
stu-known-mir14-6	mir5303	chr06	ATTTTTGGAGAATCTGACACGGGT	NO	ATGTCAATGGGTACGTTCGGATTCTCCAAAAGTAATGTATTTTTGGAGAATCTGACACGGGTGCGGCAT	50705379	50705402	+ [Positive strand]	24	69	50705340	50705408	(((((...(.(..(((((((((((((((((((((...)>>>>>>>>>>>>>>>>>->>>-->.))))))	19	-29.1	-42.1739	43.4783	-1	-1	0.009901	19
stu-known-mir14-7	mir5303	chr07	ATTTTTGGAGAATCTGACACGGGT	NO	TGCTTGGACTCTTCAAAAATGTCGACGGGAGTGTGTCAGACACTCCAGAAGTAGTGTATTTTTGGAGAATCTGACACGGGTGTGGCATCAAAAGTGAAGAGTCTGTGCA	725076	725099	+ [Positive strand]	24	109	725018	725126	(((.(((((((((((...(((((.(((....(((((((((..(((((((((((...)>>>>>>>>>>-->>>>>>>>>-->)))))))......))))))))))).)))	19	-47.7	-43.7615	45.8716	-1	-1	0.009901	19
stu-known-mir14-8	mir5303	chr07	ATTTTTGGAGAATCTGACACGGGT	NO	GTTGCTCGGACTCTTCAAAAATGTCAAGGGGTGTGTGTCGGATTCGCCAAAAGTAGAGTATTTTTGGAGAATCTGACACGGGTACGGCATCGAAAGTGAAGAGTCTGCACAAC	11433788	11433811	+ [Positive strand]	24	113	11433728	11433840	((((..(((((((((((...(((((...(..(.((((((((((((.(((((((((...)>>>>>>>>->>>>>>>>>>>>->-.))))))......)))))))))))..))))	19	-50.9	-45.0442	46.9027	-1	-1	0.009901	19
stu-known-mir14-9	mir5303	chr08	ATTTTTGGAGAATCTGACACGGGT	NO	GTTGCTCGGACTCTTCTAAAATGTCAAGGGGTGCGTGTCGGATTCATCAAAAGTAGTGTATTTTTGGAGAATCTGACACGGGTGCGGTATCAAAAGTGAAGAGTCCGCACAAC	5353175	5353198	- [Negative strand]	24	113	5353144	5353256	((((..((((((((((.....((..(..(.((.((((((((((((..((((((((...)>>>>>>>-->>>>>>>>>>>>->>.)..)..)).....))))))))))..))))	19	-47.1	-41.6814	46.0177	-1	-1	0.009901	19
stu-known-mir14-10	mir5303	chr09	ATTTTTGGAGAATCTGACACGGGT	NO	GTTGCTCGGACTCTTCAAAAATGTCAAGGGGTGTGTGTCGGATTCGCCAAAAGTAGTGTATTTTTGGAGAATCTGACACGGGTGCGGAATCGAAAGTGAAGAGTCCGCACAAC	3415836	3415859	- [Negative strand]	24	113	3415805	3415917	((((..(((((((((((......((...(.(..((((((((((((.(((((((((...)>>>>>>>>->>>>>>>>>>>>-->.).))........)))))))))))..))))	19	-50.44	-44.6372	47.7876	-1	-1	0.009901	19
stu-known-mir14-11	mir5303	chr09	ATTTTTGGAGAATCTGACACGGGT	NO	TCTTCAATAATGTCAAGGGGTGCGTGTCGGATTCGCCAAAAGTAGTGTATTTTTGGAGAATCTGACACGGGTGCGGCATCGAAAGTGAAGA	53340275	53340298	+ [Positive strand]	24	91	53340226	53340316	((((((...(((((...(.((.((((((((((((.(((((((((...)>>>>>>>>->>>>>>>>>>>>->>.))))))......))))))	19	-36.8	-40.4396	46.1538	-1	-1	0.009901	19
stu-known-mir14-12	mir5303	chr12	ATTTTTGGAGAATCTGACACGGGT	NO	GTTGCTCGGACTCTGAACTTGGATATGTTAAGCTGATTCCAAAAATGTCAACGGGTGCGTGTCAGATTCTCCAAAAGTAGTGTATTTTTGGAGAATCTGACACGGGTGCGATATCATAAGTGAAGAGTCCGCGCAAC	558605	558628	+ [Positive strand]	24	137	558521	558657	(((((.((((((((..((((((((((.......((((.........)))).((.((.((((((((((((((((((((((...)>>>>>>>>>>>>>>>>>>>>>->>.))))))).)))))..)))))))).)))))	19	-66.6	-48.6131	44.5255	-1	-1	0.009901	19
stu-known-mir14-13	mir5303	chr12	ATTTTTGGAGAATCTGACACGGGT	NO	GTTGCTTGGACTCTTTAAAAATGTCAACGGGTGTGTGCCGGATTCTCCAAAAGTAGTGTATTTTTGGAGAATCTGACACGGGTGCAGCATCAAAAGTGAAGAGTCCGCGTAAC	53597409	53597432	- [Negative strand]	24	113	53597378	53597490	(((((.(((((((((((....((.....(.(..((((.(((((((((((((((((...)>>>>>>>>>>>>>>>>->>>>-->.).....))....))))))))))).)))))	19	-47.9	-42.3894	45.1327	-1	-1	0.009901	19
stu-known-mir16	mir171	chr07	CGATGTTGGTGAGGTTCAATC	GATTGAGCCGCGCCAATATC	GAGAAGCGATGTTGGTGAGGTTCAATCTGAAGACGAGTTTACGTTTTATTTTAGTAAAGAACGATCTCAGATTGAGCCGCGCCAATATCATTTCTT	4203489	4203509	+ [Positive strand]	21	96	4203482	4203577	((((((-<<<<<<<<<<-<<<<<<<<<(((.((((..(((((...........)))))...)).)))))}}}}}}}}}=}}}}}}}}}}.))))))	2	-43.2	-45	39.5833	4203551	4203571	0.009901	10
stu-known-mir17	mir156	chr12	CTGACAGAAGAGAGTGAGCA	TCACTTCTCTTTCTGTCAATC	AGAGGGACTGACAGAAGAGAGTGAGCATACACATATAATTATATAAATATTTTTACTTAATTTTCTTGATATATATTGTATATATAATTTTGCGAGTGCTCACTTCTCTTTCTGTCAATCTCTCT	2221755	2221774	+ [Positive strand]	20	125	2221747	2221871	(((((((-<<<<<<<<<<<<<<<<<<<(.(.((...(((((((((.(((.......((((.....)))).......))).))))))))).)).).))))}}}}=}}}}=}}}}}}}}=}})))))	2	-46.54	-37.232	28.8	2221846	2221867	0.009901	47
stu-known-mir18	mir172	chr05	GGAATCTTGATGATGCTGCAG	GGAGCATCATCAAGATTCACA	TTGCAGGTGGAGCATCATCAAGATTCACATAGCTATATTAGGGCTTTTATAATTTTTAAAAGCCCTATGACGATGTGTGGGAATCTTGATGATGCTGCAGCGGCAA	48318296	48318316	+ [Positive strand]	21	106	48318216	48318321	((((.(.({={{{{{{{{{{{{{{{{{{{((.......(((((((((((.......)))))))))))......))))).->>>>>>>>>>>>>>>>->>-).))))	1	-53.52	-50.4906	40.566	48318224	48318245	0.009901	110
stu-known-mir21	mir4376	chr06	TACGCAGGAGAGATGATGCTG	CAGCATCATACTCCTGCATA	AGGCTTGCTACGCAGGAGAGATGATGCTGGACGATAGAGATATGAGAATATTAAAGGGGCTTTAATTTATTGGCCAGCATCATACTCCTGCATATTAAGCCT	8905880	8905900	+ [Positive strand]	21	102	8905871	8905972	(((((((.<<-<<<<<<<--<<<<<<<<<(.(((((((.....(((..(.......)..)))...))))))).)}}}}}}}}}=}}}}}}}=}}.)))))))	1	-45.8	-44.902	42.1569	8905945	8905965	0.009901	1749
stu-known-mir22	mir169	chr07	TAGCCAAGGATGACTTGCCT	CAGGTCATCTTTAGCTAACT	GCATGATGAAAAGAGTCTTATTTGGTAGCCAAGGATGACTTGCCTGCACCACTTCTGAAAAGATCTTTCATATGTTCTTTCGTTCTTGGGGTCAAGCAGGTCATCTTTAGCTAACTTGACAAGCTCTTCTCTTTCATGC	3423143	3423162	+ [Positive strand]	20	139	3423117	3423255	((((((.((.(((((.(((.((.((<<<<-<<<<<<<<<<<<<-<(.(((.((...(((((((.(........).))))...)))..))))))).)}}}}}}}}}}}}=}}}=}}}.)).)))))))).))..))))))	17	-51	-36.6906	41.7266	3423213	3423233	0.009901	298
stu-known-mir22-1	mir169	chr07	TAGCCAAGGATGACTTGCCT	GCAAGTTATCCTGGCTATC	GAAGAGGGGTTTTACATGAAGTTGAGAGTATTGTTTAGTAGCCAAGGATGACTTGCCTACTCCATTTGATAATATTTTTTATTTGGTTGTAGGCAAGTTATCCTGGCTATCTTGACATGCTCTTAATTTTTCATGTAAGACCTTCTCTTC	3404601	3404620	- [Negative strand]	20	150	3404508	3404657	(((((((((((((((((((((((((((((((.(((.((<<<<<<-<<<<<<<<<<<<<((.(((..(((.........)))..)))..))))}}}}}}}}}}}}}}}}}=}).))))))))))))))..))))))))))))).)))))))	17	-82.5	-55	36	3404546	3404564	0.009901	298
stu-known-mir22-2	mir169	chr07	TAGCCAAGGATGACTTGCCT	GGCAGTCTCCTTGGCTACC	TGTTTAGTAGCCAAGGATGACTTGCCTGCTTCAATATTACTTAAAAGGTTTTTAATTACATCATTATTAATACAATGGTGACCTTTTATTGGTTGGTTTCAGGCAGTCTCCTTGGCTACCTTGACA	3422649	3422668	+ [Positive strand]	20	126	3422641	3422766	((((..(<<<<<<<<<<-<<<<-<<<<(..(((((......((((((((.........(((((((........)))))))))))))))...)))))...))}}}}}}}}}}}}}}}}}}=..))))	17	-50.4	-40	35.7143	3422742	3422761	0.009901	298
stu-known-mir22-3	mir169	chr07	TAGCCAAGGATGACTTGCCT	GGCAGTCTCCTTGGCTACC	TGTTTAGTAGCCAAGGATGACTTGCCTGCTTCAATATTACTTAAAAGATTTTTAATTACACCATTATTAATACAATGGTCACCTTTTATTGGTTGGTTTCAGGCAGTCTCCTTGGCTACCTTGACA	3433729	3433748	+ [Positive strand]	20	126	3433721	3433846	((((..(<<<<<<<<<<-<<<<-<<<<(..(((((......((((((............((((((........))))))...))))))...)))))...))}}}}}}}}}}}}}}}}}}=..))))	17	-44.06	-34.9683	35.7143	3433822	3433841	0.009901	298
stu-known-mir22-4	mir169	chr08	TAGCCAAGGATGACTTGCCT	TGGCAAGCATCCTTGGCGACT	TTGTTTAGTAGCCAAGGATGACTTGCCTTTCATCAATGCCTTGTAAAAAGGAAATTAATTAAAATCCTTTTTATGGTATTGGGAAAATGAGTGGCAAGCATCCTTGGCGACTTGACAA	43858533	43858552	+ [Positive strand]	20	118	43858524	43858641	(((((.((<-<<<<<<<<<<-<<<<<<-((((((((((((..((((((((((............))))))))))))))))).....)))))=}}}}}}}}}}}}}}}}=}}}.)))))	17	-55.6	-47.1186	36.4407	43858615	43858636	0.009901	298
stu-known-mir22-5	mir169	chr03	TAGCCAAGGATGACTTGCCT	NO	TAGCCAAGGATGACTTGCCTGCATCATTAATTAATTCTTGAGGCTAGCTTGTGATATATCATGTATATGACATGTATACAAGCATTCTTCTTTGATGGCCAGGCAGTCTCCTTGGCTA	3880084	3880103	+ [Positive strand]	20	118	3880083	3880200	<<<<<<<<<<-<<<<-<<<<(..(((((((.........((((...(((((((((((.((((....)))).)))).)))))))...)))).))))))).)))))))))))))))))))	17	-49	-41.5254	39.8305	-1	-1	0.009901	298
stu-known-mir22-6	mir169	chr07	TAGCCAAGGATGACTTGCCT	NO	TAGCCAAGGATGACTTGCCTAAACCTCTTAGAAAGGTCTTTACATGCACCATATTATATATGATGGTCATGTGTCCTTGATTTCAGGCAAGCCATCTTGGCTA	3419961	3419980	- [Negative strand]	20	103	3419877	3419979	<<<<<<<<-<<<-<<<<<<<..((((.......))))...((((((.(((((..........)))))))))))...........))))))).)))))))))))	17	-37.9	-36.7961	40.7767	-1	-1	0.009901	298
stu-known-mir22-7	mir169	chr08	TAGCCAAGGATGACTTGCCT	NO	TAGCCAAGGATGACTTGCCTACATACCGCTCCTCCCACAAGGGTATTATTTCTTAATTTCCCTTGTGGGGTTGCTATGCTAGGCAGTTATCCTGGCTA	39114395	39114414	+ [Positive strand]	20	98	39114394	39114491	<<<<<<-<<<<<<<<-<<<<(((((..((..(.((((((((((.((((.....))))..)))))))))))..)))))).)))))))))))))))))))	17	-53.6	-54.6939	46.9388	-1	-1	0.009901	298
stu-known-mir22-8	mir169	chr08	TAGCCAAGGATGACTTGCCT	NO	TAGCCAAGGATGACTTGCCTATGTTCAAAACCAATTTTGAAATTGGTAATTATATTATATAGGCAGTCATCTTGGGCTA	43873228	43873247	+ [Positive strand]	20	79	43873227	43873305	<<<<<-<<<<<<<<<-<<<<((((.....(((((((....))))))).........))))))))))))))))).)))))	17	-35.04	-44.3544	34.1772	-1	-1	0.009901	298
stu-known-mir22-9	mir169	chr08	TAGCCAAGGATGACTTGCCT	NO	TAGCCAAGGATGACTTGCCTAATGTACCTACTATTTTCCTCCAATATTTTATGGAGTACTTAATAGTATACTAGGCAGTCGTCTTTAGCTA	43874916	43874935	+ [Positive strand]	20	91	43874915	43875005	<<<<-<<<<<<<<<<-<<<<(..(((..(((((((...(((((........))))).....))))))))))))))))))))))))).))))	17	-35.7	-39.2308	36.2637	-1	-1	0.009901	298
stu-known-mir22-10	mir169	chr08	TAGCCAAGGATGACTTGCCT	NO	GCATGAAGGGAAGAGCCTTTGTTTATTAGCCAAGGATGACTTGCCTACATAATACTACCAATTTCAAGCTGAAATGCTACTTGTTTGGTTGACATGTTAGGCAGTCATCTATGGCTTTGTTGACAGACTCTTCTCCATCATGT	43869183	43869202	+ [Positive strand]	20	143	43869156	43869298	((((((.((((((((..((((((...-<<<<<-<<<<<<<<-<<<<((((......(((((...((((..(.....)..)))).)))))....))).))))))))))))).))))).....)))))))))))).)).))))))	17	-59	-41.2587	40.5594	-1	-1	0.009901	298
stu-known-mir23	mir8036	chr04	TATGTCTTTCCGATGCCTCCCA	GGAGGAATCGAAAGATATAAG	GTGAAGGAGAGGTTATTGGAGTGGGAGGAATCGAAAGATATAAGGATTTATTTATTTTTTCAATTTGATTGGAAAAATAGAAAAAAAAAGAATTATGTCTTTCCGATGCCTCCCATTCCCATGGCTTCCGTTCAC	58545544	58545565	+ [Positive strand]	22	135	58545450	58545584	(((((.(.((((((((.(((((({{{{{={{{{{{{{{{{{{{=..(((.((((((((((((((...)))))))))))))).))).......)>>>>>>>>>->>>>->>>>>>>)))).))))))))).)))))	1	-60.7	-44.963	35.5556	58545473	58545494	0.009901	3766
stu-known-mir25	mir170mir171	chr02	TATTGGCCTGGTTCACTCAGA	NO	GATATTGGCCTGGTTCACTCAGACACACACTATTTTGCTTTGATTGAGCCGTGTCAATATC	19595557	19595577	- [Negative strand]	21	61	19595518	19595578	((<<<<<<<-<<<<<<<-<<<<<((..........)).))))).))))))).)))))))))	2	-23	-37.7049	42.623	-1	-1	0.009901	182
stu-known-mir26	mir393	chr03	TCCAAAGGGATCGCATTGATCC	ATCATGCGATCTCTTCGGAAT	GTGGATTATTCCAAAGGGATCGCATTGATCCTGTGTCCCAAATTAATTAACTGGGGTCTATGGGATCATGCGATCTCTTCGGAATTCTCCAT	43098160	43098181	- [Negative strand]	22	92	43098098	43098189	(((((..((<<<-<<<<<<<<<<<<-<<<<<(((((((((...........)))))..))))))}}}}}}}}}}}}}}}=}}}}}..)))))	2	-47.2	-51.3043	43.4783	43098104	43098124	0.009901	180
stu-known-mir27	mir162	chr03	TCGATAAACCTCTGCATCCAG	GGAGGCAGCGGTTCATCGATC	GGGTTAGAACACTGGAGGCAGCGGTTCATCGATCTGTTCCCTGAAAAGCGATAAATATAGCAACAGGAAGCGATCGATAAACCTCTGCATCCAGTGCTTAACCC	54527681	54527701	+ [Positive strand]	21	104	54527607	54527710	(((((((..(((({{{={{{{={{{{={{{{{{{.(((.((((....((..........))..)))).)))))>>>>>->>>>->>>>->>>>>)).)))))))	2	-49.9	-47.9808	48.0769	54527620	54527641	0.009901	871
stu-known-mir27-1	mir162	chr06	TCGATAAACCTCTGCATCCAG	GGAGGCAGCGGTTCATCGATC	GGTTGAAGACACTGGAGGCAGCGGTTCATCGATCTGTTCCCTGAAAGCTGAATATATATGCAAAAATACAGCAAAAGGAACCGATCGATAAACCTCTGCATCCAGTGCTTAACC	51060101	51060121	+ [Positive strand]	21	114	51060016	51060129	((((((.(.(((({{{={{{{={{{{={{{{{{{.(((((......((((..................))))....))))).))>>>>>->>>>->>>>->>>>>)))))))))	2	-50.27	-44.0965	44.7368	51060029	51060050	0.009901	871
stu-known-mir29	mir166	chr06	TCGGACCAGGCTTCATTCCCC	AGAATGTCGTCTGGTTCGAGA	GTTGAGGAGAATGTCGTCTGGTTCGAGATCTTTCATAAGAAGGTAACATGCAATGAGATGATTTCGGACCAGGCTTCATTCCCCTCAAC	1291397	1291417	+ [Positive strand]	21	89	1291333	1291421	(((((((={{{{{=={{{{{{{{{{{{{((((((((.....(....).....)))))).))))>>>>>>>>>>>-->>>>>->>)))))	9	-44.9	-50.4494	44.9438	1291340	1291361	0.009901	48917
stu-known-mir29-1	mir166	chr03	TCGGACCAGGCTTCATTCCCC	GGAATGTTGTCTGGCTCGAAG	TTCCAGATTTGAGGGGAATGTTGTCTGGCTCGAAGTCATTATGTCTTCTCGATCATTTAAGTACTATAGATCGAACCAATTCAATTTATATTTTTAAATCTAGTGTAAATATATATGATCACCATGAGTTAGTGTCTTCGGACCAGGCTTCATTCCCCCCAATTTGGAA	46089598	46089618	+ [Positive strand]	21	169	46089460	46089628	(((((((((.(.(({{{{{{=={{{{{{=={{{{{.(((((..((.....((((.((((((...(((((((.(((....))).)))))))..))))))....(((((....))))))))).....))..))))).))>>>-->>>>>>-->>>>>>>>).)))))))))	9	-59.6	-35.2663	36.0947	46089474	46089495	0.009901	48917
stu-known-mir29-2	mir166	chr01	TCGGACCAGGCTTCATTCCCC	GGAATGTTGTCTGGCTCGAGG	GAGAGCTTTTGTATTGCGGGGAATGTTGTCTGGCTCGAGGAATCAAATTCTTTATTACTCATAGATCTGTATATTGTTTATAGATCTATAATGTTTTTGACGTCGTCGGACCAGGCTTCATTCCCCACAATGAATATTGCTCTC	73926961	73926981	+ [Positive strand]	21	144	73926855	73926998	((((((..(..(((((.(({{{{{{=={{{{{{=={{{={(.(((((.....(((((....((((((((((.......)))))))))))))))..)))))..)).>>>-->>>>>>-->>>>>>>>.)))))...)..))))))	9	-62.4	-43.3333	38.8889	73926874	73926895	0.009901	48917
stu-known-mir29-3	mir166	chr08	TCGGACCAGGCTTCATTCCCC	GGAATGTTGTCTGGCTCGAGG	GGAGGAAGTTCTCTCAGTTGAGGGGAATGTTGTCTGGCTCGAGGTCACCAACTAGATCCATAATCCCTATAAGATGCTTTTCAAAAAAAGATTAGTTGATTTTTATAATACGAAAAGGGGTTATGGATAATGTGTTAGTGTTGTCGGACCAGGCTTCATTCCCCCCAATTGTTGCTTCCTCT	56641575	56641595	+ [Positive strand]	21	182	56641431	56641612	(((((((((.....((((((.(({{{{{{=={{{{{{=={{{={.(((.(((...(((((((((((((((((((.(((..((.......))..)))....)))))).........))))))))))))).....))).))).).>>>-->>>>>>-->>>>>>>>.))))))..)))))))))	9	-79.8	-43.8462	41.2088	56641454	56641475	0.009901	48917
stu-known-mir29-4	mir166	chr08	TCGGACCAGGCTTCATTCCCC	GGAATGTTGTTTGGCTCGAGG	ATTTTGAGGGGAATGTTGTTTGGCTCGAGGCCACCAACTTCATCTAATGTAAGCAACTCTTGTTAGTGTCGTCGGACCAGGCTTCATTCCCCTCAAAAT	5587797	5587817	- [Negative strand]	21	99	5587789	5587887	((((((((({{{{{{=={{{{{{=={{{={.(((.(((.......................))).))).).>>>-->>>>>>-->>>>>>>>)))))))	9	-42.5	-42.9293	45.4545	5587857	5587877	0.009901	48917
stu-known-mir30	mir166	chr06	TCGGACCAGGCTTCATTCCTC	NO	GTTGAGGGGAATGTTGTTTGGTTCGAAATCATTCAACAAATTAAAGTCCATCTCGATGATCAATGAATTGAATGATTTCGGACCAGGCTTCATTCCTCCCAAC	39908066	39908086	+ [Positive strand]	21	103	39907988	39908090	((((.((((((((..(((((((((((((((((((((...(((...(((......)))....)))...))))))))))>>>>>>>>>>>-->>>>>>>>.))))	2	-47.3	-45.9223	39.8058	-1	-1	0.009901	60688
stu-known-mir31	mir166	chr03	TCTCGGACCAGGCTTCATTCC	AGAATGTTGTCTGGTTCGTGA	AGGAGAATGTTGTCTGGTTCGTGACCATATATCCTTCATCATATAAATGATCTCGGACCAGGCTTCATTCCCCT	476742	476762	- [Negative strand]	21	74	476738	476811	(((={{{{{=={{{{{{{{{{={{.(((((((........)))))..)).>>->>>>>>>>>>-->>>>>-)))	2	-28.6	-38.6487	43.2432	476787	476807	0.009901	65512
stu-known-mir32	mir530	chr09	TCTGCATTTGCACCTGCACCT	NO	TCTGCATTTGCACCTGCACCTTAGTGAACGAATTTGTTAGCGTATAATTCATGCAGAAAGGTGTTGGTGCTCATGCAGA	5149946	5149966	- [Negative strand]	21	79	5149887	5149965	<<<<<<<--<<<<<-<<<<<<(..((...(((((...........)))))...))..))))))).)))))..)))))))	3	-33.1	-41.8987	43.038	-1	-1	0.009901	19
stu-known-mir33	mir482	chr06	TCTTGCCAATACCGCCCATTCC	AGTGGGTGGTGTGGTAAGATT	GGAGGTGTTGGAGTGGGTGGTGTGGTAAGATTTCATATTTATTTTCCATAAAAATTGAGATCTTGCCAATACCGCCCATTCCTATGGCTTCC	41036469	41036490	- [Negative strand]	22	92	41036458	41036549	((((((...(({{{{{{{{{{{{{{{{{{{{{(((..(((((.....)))))...)))))>>>>>>>->>>>>>>>>>>>>>....))))))	1	-50.1	-54.4565	42.3913	41036517	41036537	0.009901	5905
stu-known-mir34	mir482	chr04	TCTTTCCTACTCCTCCCATACC	TGTGGGTGGGGTGGAAAGATT	GGAAGTTGTTGGTTGTGGGTGGGGTGGAAAGATTTGATGATCTATCTTTTTCCAAATCAAAATGGAAAAAATGGAAAAAAGATTAGATCTTTCCTACTCCTCCCATACCCATGACTTCC	58538521	58538542	+ [Positive strand]	22	119	58538433	58538551	((((((..(.(((={{{{{={{{{{{{{{{{{{{((((..(((((.((((((((........)))))))))))))......))))))>>>>>>>->>>>>->>>>>>>>.)..))))))	1	-55.3	-46.4706	38.6555	58538446	58538467	0.009901	18817
stu-known-mir35	mir1446	chr03	TGAACTCTCTCCCTCAATGGCT	NO	GGAAATCCAGCGTTTTCTGAACTCTCTCCCTCAATGGCTGCTCTTATTAATTAAAGAGCAGCCGTGAGTGATTGAGTTCAGAAAACTCTGGCTTTCC	57753244	57753265	- [Negative strand]	22	97	57753185	57753281	(((((.((((.((((((<<<<<<<--<<-<<<<-<<<<<((((((........))))))))))))))).))..))))))))))))).)))).)))))	3	-58.7	-60.5155	44.3299	-1	-1	0.009901	66
stu-known-mir35-1	mir1446	chr03	TGAACTCTCTCCCTCAATGGCT	NO	AGAGTTTTCTGAACTCTCTCCCTCAATGGCTGTTCATATAATTATGCTGCTACTTTGCAGCTTAATTAAATAGCAGCTTTGGGGGTTTGAGTCCAGAAAACTCT	57742557	57742578	- [Negative strand]	22	104	57742483	57742586	(((((((((<<-<<<<---<<<<<<<-<<<<(((.((.((((((.(((((......))))).)))))).))))))))))))))))...)))).)))))))))))	3	-54.3	-52.2115	39.4231	-1	-1	0.009901	66
stu-known-mir35-2	mir1446	chr08	TGAACTCTCTCCCTCAATGGCT	NO	AGAGTTTTCTGAACTCTCTCCCTCAATGGCTGTTCATATAATTATGCTGCTACTTTGCAGCTTAATTAAATAGCAGCTTTGGGGGTTTGAGTCCAGAAAACTCT	40077697	40077718	- [Negative strand]	22	104	40077623	40077726	(((((((((<<-<<<<---<<<<<<<-<<<<(((.((.((((((.(((((......))))).)))))).))))))))))))))))...)))).)))))))))))	3	-54.3	-52.2115	39.4231	-1	-1	0.009901	66
stu-known-mir36	mir167	chr06	TGAAGCTGCCAGCATGATCTA	CAGATCATGTGGCAGCCTCACC	GCACTAGCAGTTGAAGCTGCCAGCATGATCTAAACTTCCCTTTTTAGTTCAAATATGATATGAGGAAAGATCAGATCATGTGGCAGCCTCACCTGTTGATGC	58906381	58906401	- [Negative strand]	21	102	58906310	58906411	(((.((((((.<<<-<<<<<<<-<<<<<<<<-..(((.((((......(((....)))...)))).)))..=}}}}}}}}}}}}}}}=}}}=}))))).)))	4	-43.7	-42.8431	43.1373	58906318	58906339	0.009901	497
stu-known-mir36-1	mir167	chr09	TGAAGCTGCCAGCATGATCTA	GATCATGTGGCAGCATCACC	TCGTGAACCACTAGCAGTTGAAGCTGCCAGCATGATCTAAACTTTTCTATTGCTCTGTACGAGGAAAGATCAGATCATGTGGCAGCATCACCTGTTGATGGTTTCGCGG	48580476	48580496	+ [Positive strand]	21	109	48580457	48580565	((((((((((.((((((.<<<-<<<<<<<-<<<<<<<<-..(((((((..(((...)))..)))))))...)}}}}}}}}}}}}}}=}}}=}))))).))).)))))))	4	-53.3	-48.8991	46.789	48580529	48580549	0.009901	497
stu-known-mir36-2	mir167	chr09	TGAAGCTGCCAGCATGATCTA	GTCATGCTCGGACAGCCTCACT	AGTGAAGCTGCCAGCATGATCTAAACTTGGCCACACTTATAAAGAAAAAAAATGGGTGACTAAGGTTAGGTCATGCTCGGACAGCCTCACT	48570907	48570927	+ [Positive strand]	21	91	48570904	48570994	((<<<-<<<<<<<<<<<<<<<<<(.(((((...(((((((...........))))))).))))).))))}}}}}}}}=}}=}}}}=}}}}}	4	-41.6	-45.7143	43.956	48570973	48570995	0.009901	497
stu-known-mir37	mir156	chr07	TGACAGAAGAGAGTGAGCAC	GCTCACGCTCTATCTGTCACA	TGGATGTGTGACAGAAGAGAGTGAGCACACATGGTTCTTTCATGGATTATTCCCCATGTTTAAAAGCTCTGCGTGCTCACGCTCTATCTGTCACACACCA	36857633	36857652	+ [Positive strand]	20	100	36857624	36857723	(((.((((<<<<<<<<<<<-<<<<<<<<.((.((((.((.(((((........)))))...)).)))).)).))}}}}}}=}}}}=}}}}}}}}})))))	9	-53.3	-53.3	46	36857698	36857719	0.009901	30
stu-known-mir37-1	mir156	chr08	TGACAGAAGAGAGTGAGCAC	GCTTACTCTCTATCTGTCACC	GGTGACAGAAGAGAGTGAGCACACATGGTGTTTTCTTGCATGATGTTTATATGCTTGAAACTATGTGTGCTTACTCTCTATCTGTCACC	35112056	35112075	- [Negative strand]	20	89	35111988	35112076	((<<<<<<<<<<<<<<<<<<<<(((((((...(((..(((((.......)))))..))))))))))))}}}}}}}}}}}=}}}}}}}}}	9	-55.1	-61.9101	41.573	35111987	35112007	0.009901	30
stu-known-mir37-2	mir156	chr12	TGACAGAAGAGAGTGAGCAC	NO	AAGGTGACAGAAGAGAGTGAGCACACATGGTATTTTCTTACATTATAGTATATATGGATGTTTGAAGCTATGCGTGCTCACCCTCTATCTGTCACCTT	57810932	57810951	- [Negative strand]	20	98	57810857	57810954	((((<<<<<<<<<<<-<<<<<<<<.((((((...(((..((((((((.....))).)))))..))))))))).)))))))).)))).)))))))))))	9	-51	-52.0408	39.7959	-1	-1	0.009901	30
stu-known-mir39	mir8043	chr01	TGATATAATTGGACTTTGGCC	CCAAAGTCCGATTATATCAAC	GTTATGGTGTATGTGGCCAAAGTCCGATTATATCAACTTTTACTTTTTTTCTTTTTAGAATAAATAAGTGGAAATTATCCATTTCCCACTTATTTATTCTAAAAAGAAAAAAGTAAAAGTTGATATAATTGGACTTTGGCCACATACACCATGAT	70019088	70019108	- [Negative strand]	21	155	70019073	70019227	(((((((((((((((({{{{{{{{{{{{{{{{{{{{{((((((((((((.(((((((((((((((((((((((((.....)))).)))))))))))))))))))))))))))))))))))>>>>>>>>>>>>>>>>>>>>>))))))))))))))	1	-105.1	-67.8064	28.3871	70019190	70019210	0.009901	47
stu-known-mir40	mir171	chr06	TGATTGAGCCGTGCCAATATC	NO	GATGTTGGTGTGGTTCAATTAGATAACAATCTCCACATAAGATTATAGAGTTTGTTATTTGATTGAGCCGTGCCAATATC	50643819	50643839	+ [Positive strand]	21	80	50643759	50643838	((((((((..(((((((((((((((((((.(((..............))).))))))))>>>>>>>>>>>-->>>>>>>>	5	-40.34	-50.425	35	-1	-1	0.009901	299
stu-known-mir44	mir160	chr05	TGCCTGGCTCCCTGTATGCCA	GCGTATGAGGAGCCAAGCATA	ATATGCCTGGCTCCCTGTATGCCATTTGCAAAGCTCACCGTAATATATCGATGGGCCTTGTTGAATGGCGTATGAGGAGCCAAGCATAT	51565268	51565288	- [Negative strand]	21	89	51565202	51565290	(((<<<-<<<<<<<--<<<<<<<<(((((((.(((((.((........)).))))).))).))))))}}}}}}==}}}}}}}=}}}}})	2	-47.8	-53.7079	47.191	51565202	51565222	0.009901	763
stu-known-mir44-1	mir160	chr02	TGCCTGGCTCCCTGTATGCCA	NO	GTGCCTGGCTCCCTGTATGCCACACACTTTCACCAATTCTTTGATTGACTGATCAGTGGGTGGCGTGCGAGGAGCCAAGCAT	14558239	14558259	+ [Positive strand]	21	82	14558237	14558318	(<<<-<<<<<<<-<<<<<<<<<(.((((.(((.(((((....)))))..)))..)))).)))))))))).))))))).))))	2	-43.6	-53.1707	53.6585	-1	-1	0.009901	763
stu-known-mir45	mir1919	chr08	TGTCGCAGATGACTTTCGCCC	TAGGACGAGAGCCATCTGTGAC	GCCTTTGATGTTCACATCTTCCGGTAGTCCTGTCGCAGATGACTTTCGCCCTTCTCATTCAGCCCCTTTCTCTAAATCTAATTAATTTGAATTCAATGTGGTAGGACGAGAGCCATCTGTGACAGGATAATGGAAGATCTAGTTATCAAAGGC	41314578	41314598	+ [Positive strand]	21	153	41314547	41314699	((((((((((.....((((((((...((((<<<<<<<<<<<-<<<<<<-<<(((.((((........(((..................)))...)))).))=}}}=}}}}}}=}}}}}}}}}})))))..)))))))).....))))))))))	7	-63.77	-41.6797	43.1373	41314648	41314670	0.009901	1447
stu-known-mir48	mir482	chr06	TTACCGATTCCCCCCATTCCAA	GGAGTGGGTGGCATGGTAAGA	GGGAGCTTTTGGAGTGGGTGGCATGGTAAGATATCATATTTTGTTTTTCATAAAAAATGGAATTGAAATCTTACCGATTCCCCCCATTCCAATGGCTTCC	41031957	41031978	- [Negative strand]	22	100	41031948	41032047	(((((((.(({{{{{{{{={{=={{{{{{{{(.(((.((((..(((((....)))))..))))))).)))>>>>>>--->>->>>>>>>>>>.)))))))	1	-49.8	-49.8	40	41032016	41032036	0.009901	3617
stu-known-mir50	mir396	chr07	TTCCACAGCTTTCTTGAACTT	TCCAAGAAAGCTGTGGGAAA	TTTTCCACAGCTTTCTTGAACTTCTTCTTGCTAAATTTTGATCTCTAAATTGATAATTTTGAGATGAAATTTTTGAAGCTATGAAAGTCCAAGAAAGCTGTGGGAAA	4137212	4137232	- [Negative strand]	21	107	4137127	4137233	((<<<<<<<<<<<<<<<<-<<<<..((..((((((.(((.(((((.((((.....)))).))))).))).)))...)))...)))))}=}}}}}}}}}}}}}}}}}}	2	-41.2	-38.5047	30.8411	4137126	4137145	0.009901	10490
stu-known-mir52	mir156mir157	chr02	TTGACAGAAGATAGAGAGCAC	CTCTCTATTCTTCTGTCATC	GGGCGAGCTGTTGTTGACAGAAGATAGAGAGCACGAATAATGGAAGCTGCATGCACCTTAATTCTTTGTGCTCTCTATTCTTCTGTCATCATCCTCAGCCC	41596017	41596037	+ [Positive strand]	21	101	41596003	41596103	(((((((....((-<<<<<<<<<<<<<<<<<<<<(((.(((..(((.((....)).))).))).))))))}}}}}}}=}}}}}}}}}}=})..))).))))	5	-50.1	-49.604	46.5347	41596073	41596093	0.009901	868
stu-known-mir52-1	mir156mir157	chr02	TTGACAGAAGATAGAGAGCAC	CTCTTTATTCTTCTGTCATC	GATGTTGTTGACAGAAGATAGAGAGCACAGATGATAAAGTGCATGGAAATTGTCTGCACCTTACTCCTTTGTGCTCTTTATTCTTCTGTCATCATC	22097500	22097520	+ [Positive strand]	21	96	22097492	22097587	((((...-<<<<<<<<<<<<<<<<<<<<(((.(((((.(((((.((......))))))).))).)).))))))}}}}}}}=}}}}}}}}}}=})))	5	-44.7	-46.5625	39.5833	22097565	22097585	0.009901	868
stu-known-mir52-2	mir156mir157	chr02	TTGACAGAAGATAGAGAGCAC	NO	TGTTGACAGAAGATAGAGAGCACAAATGATTAAGTGCATGAAAATTGTATGCACCTTACTCCTTTGTGCTCTTTATTCTTCTGTCACCA	22099737	22099757	+ [Positive strand]	21	89	22099734	22099822	((-<<<<<<<<<<<<<<<<<<<<(((.((.((((((((((.......)))))).)))).)).))))))))))))).)))))))))).))	5	-44.4	-49.8876	37.0787	-1	-1	0.009901	868
stu-known-mir53	mir171	chr07	TTGAGCCGCGTCAATATCTCT	AGATATTGATGTGGCTCAATC	AGATATTGATGTGGCTCAATCTGAAGACATGGCTAAATATGTAATTAGCCATGTGATTTTGGATTGAGCCGCGTCAATATCT	46855805	46855825	+ [Positive strand]	21	82	46855741	46855822	{{{{{{{{{{{{{{{{{{{{{..(((((((((((((........))))))))))..)))..))>>>>>>>>>>>>>>>>>>>	1	-51.7	-63.0488	37.8049	46855741	46855762	0.009901	86
stu-known-mir54	mir171	chr02	TTGAGCCGTGCCAATATCACG	AGATATTGGTGCGGTTCAATT	ACGAGATATTGGTGCGGTTCAATTAGAAAGCACACTTCTTTATATATAGAACTTCGTTATTTAATTGAGCCGTGCCAATATCACGT	36391625	36391645	- [Negative strand]	21	86	36391623	36391708	(((={{{{{{{{=={{{{{{{{{{(((.(((....((((........))))....))).)))))>>>>>>>>-->>>>>>>>->>)	2	-39.2	-45.5814	36.0465	36391684	36391704	0.009901	54
stu-known-mir55	mir6149	chr11	TTGCAACACACCTGAATCGTC	TGATTCAGGTTTGTATGCAAAC	GTATGTCAAAGATTGCAACACACCTGAATCGTCAAATATTTTTTAATATATATTTGTTGATTCAGGTTTGTATGCAAACTATGACATAT	2019505	2019525	- [Negative strand]	21	89	2019448	2019536	((((((((.((.<<<<<<<<-<<<<<<<<<<-<((((((..........))))))).}}}}}}}}}}=}}}=}}}}}=}).))))))))	1	-38.1	-42.809	28.0899	2019457	2019478	0.009901	1117
stu-known-mir56	mir319	chr06	TTGGACTGAAGGGAGCTCCCT	AGAGCTTCCTTTAGTCCACTC	AATGTGAAAGATGATATAAGAGAGCTTCCTTTAGTCCACTCATAGGTAGACGAAGGATTTGAATTATCTCCCGACTCATTCATTCAAACACAATAGGAAGTATGTATTCTTATACTATTGTGAATGCGTGAATGATGCGGGAGATAAATTCTTTCCTTTTTATCTGTGCTTGGACTGAAGGGAGCTCCCTTTTACCTTCTTTTTTCATT	2696290	2696310	- [Negative strand]	21	209	2696270	2696478	((((.((((((.(.((.(((={{{{{{{{{{{{{{{{{=={(((((((((..(((((...(((((((((((((..((((((((.((..((((((((.(((........)))...))))))))..)).))))))))..)))))))).)))))..))))))))))))))).->>>>>>>>>>>>>>>>>->>).)).).))))))..))))	4	-96.6	-46.2201	36.3636	2696437	2696457	0.009901	4909
stu-known-mir56-1	mir319	chr08	TTGGACTGAAGGGAGCTCCCT	AGAGCTTTCTTCGGTCCACA	ATATGAAGAGAGCTTTCTTCGGTCCACACATGGGGGGCGATAGGGTTCAATTTGCTGCCGACTCATTCATCCAAATGTTGAGGTCTTGATAGTCGAATGCCACCTCAGCAACTGAGTGAATGAAGCGGGAGTACAAGTTGAGTCTTGAGCTTCCTGTACTTGGACTGAAGGGAGCTCCCTCTTACCTTTTTTCATAT	55496027	55496047	- [Negative strand]	21	197	55496009	55496205	(((((((({{{{{{=={{{{{{{{{{==.(((((((((..((((..((((((((((.(((..(((((((..((..(((((((((.(((.....))).....)))))))))..))..)))))))..))).))..))))))))..)))).)))))))))..->>>>>>>>>>-->>>>>---........)))))))))	4	-89.8	-45.5838	46.7005	55496177	55496196	0.009901	4909
stu-known-mir56-2	mir319	chr05	TTGGACTGAAGGGAGCTCCCT	NO	AGGGCATATGGAGAAAATAAGGAGCTCTCTCCGGTCCAGTCCGAGGCAGTCGAAGGTTAAAAACACAGCTGACGACTCGTTGATTCTCAAGCACGTCAACAAACATTTTTAGAAATTGACGTGTTTGAGATTCAACGATGCGTGAGCTATGTTTAGCTAGAGTTGTCACGTCTTGGACTGAAGGGAGCTCCCTATTATATATCCACTACCCCT	3941031	3941051	+ [Positive strand]	21	213	3940858	3941070	((((....((((.(.((((.((((((((((.((((((((..((.(((((((...((((((..(((.((((.(((..(((((((.(((((((((((((((................))))))))))))))).)))))))..))).)))).))))))))).)).))))).))..>>>>>>>>->>>>>>>>>>->))).)...))))....))))	4	-100.79	-47.3192	45.0704	-1	-1	0.009901	4909
stu-known-mir56-3	mir319	chr12	TTGGACTGAAGGGAGCTCCCT	NO	GTATAATATATGTAGAGAGCTTTCTTTAGTCCACATAAAGGGGGCAGTATGGTTCAATTAGCTGCTGACTCATTCACACAAATGCTAAGGTTTTGATAGTTAGAAGAAGGAAAGGCCTTAGTAATTGAGTGAATGATGCGGTAGACTGATTGAATCTTAAGCTTCTTTTGCTTGGACTGAAGGGAGCTCCCTCTTCATAGTTACTTGC	53823466	53823486	- [Negative strand]	21	208	53823449	53823656	(((.....((((.((((((((..((((((((((..((((((((((..((.(((((((((((((((((..((((((((.(((.((((((((((((.................)))))))))))).))).))))))))..)))))).))))))))))).)).)))))))))).->>>>>>>>>>-->>>>>-->)).))))......)))	4	-93.63	-45.0144	39.4231	-1	-1	0.009901	4909
stu-known-mir57	mir319	chr03	TTGGACTGAAGGGAGCTCCT	NO	GAATGTGTAGATTTAAGTAGGAGCTCCTTTCAGGCCAAGACCGAGGGACGAGGAGCGGCATGAGCTGCCTAGTCATGCATATTGGTTAACCTTAACAAACATATATATAGAGTGTTAAGAATAACCAGTTGCATGCCAAGGGAGCAACTACTTCCGCTAACTTGTCTCACTTATTGGACTGAAGGGAGCTCCTACTAAATTTCACATATC	59024278	59024297	- [Negative strand]	20	210	59024260	59024469	(((((((.(((((((.(((((((((((((((((.((((....(.((((((((.(((((.....(((.(((.(.((((((.((((((((..(((((((..(.........)..)))))))..)))))))))))))).).))).)))........)))))..)))))))).)...>>>>->>>>>>>>>>>>>>>)))))))))))))).))	2	-98.42	-46.8667	43.3333	-1	-1	0.009901	600
stu-known-mir58	mir319	chr03	TTGGACTGAAGGGAGCTCCTT	GAGAGCTTCCTTCAGCCCACT	GAATTGAGGAATGGTCCAAGAGAGCTTCCTTCAGCCCACTCAAGGAGGAGAAATGGGGTTGAATTAGCTGCCGACTCATTCATCCAACCGCTCAGTAGAAAGGATAGGTTTTGTGCTACTGTGATTGAGTGAATGATGCGGGAGATAGTTTTCTATCCCTCTCTTTCCTTGCTTGGACTGAAGGGAGCTCCTTTTTCCCATTCTCTTCATTT	36424888	36424908	- [Negative strand]	21	212	36424868	36425079	((((.(((((((((...(({={{{{{{{{{{{{{={{{==(((((((((((...(((((.((((((.((.(((..(((((((..(((...(.((((((...(((.....)))...)))))).).)))..)))))))..))).)).))))))...))))))))).))))))).->>>->>>>>>>>>>>>>>>>....)))))).))).))))	1	-92.7	-43.7264	45.7547	36425039	36425059	0.009901	3703
stu-known-mir60	mir394mir384	chr01	TTGGCATTCTGTCCACCTCC	AGGGGGCCAAAGTGCCAAACT	TGTAGAGTCATTTTGGCATTCTGTCCACCTCCCAGCTTACTGAGGACTGAGGAGGGGGCCAAAGTGCCAAACTAGCTCTGCA	80989766	80989785	+ [Positive strand]	20	82	80989753	80989834	(((((((..(.(<<<<<<<<--<<<<-<<<<<((((((....))).))).))}}}}}}}===}}}}}}}}}=}..)))))))	3	-41.7	-50.8537	52.439	80989805	80989826	0.009901	655
stu-known-mir60-1	mir394mir384	chr04	TTGGCATTCTGTCCACCTCC	AGGTGGGCATACTGTCAACA	GGGTTCCTTACATAGTTCTTTGGCATTCTGTCCACCTCCAATTAGCTTCATGATCTTCTATATTTTTTTAGAAAATTATAATTTATTATTTAGAAAAAAAAAATAAGAAAAAAAATGGAGGTGGGCATACTGTCAACAGATTTGTGTTGGTTTCTC	71352883	71352902	+ [Positive strand]	20	156	71352863	71353018	(((..((..((((((.(((<<<<<<-<-<<<<<<<<<<<(.........(((((.(((((........))))).)))))..((((((.(((......))).))))))........)))}}}}}}}}}=}=}}}}}}=})).)))))).))...)))	3	-46.4	-29.7436	30.1282	71352981	71353001	0.009901	655
stu-known-mir60-2	mir394mir384	chr12	TTGGCATTCTGTCCACCTCC	NO	TGGAGGTTTGACAAAGGGTTTCTTACAGAGTTCATTGGCATTCTGTCCACCTCCCTCGTTCTTTTTTCGAAAAAAGTAGGAGGAAAGCAAGATTAGTGTGGAGGTGGGCATACTGCCAATAGAGCTGTGTTGGTTTCTCTTTGTAAAACCCTCA	57265600	57265619	+ [Positive strand]	20	154	57265565	57265718	((..(((((.((((((((...((.(((.((((((<<<<<<-<-<<<<<<<<<<<(.(..(((((((((..............))))).))))...).).))))))))))).).))))))).))))).))).))...)))))))).)))))..))	3	-66.34	-43.0779	43.5065	-1	-1	0.009901	655
stu-known-mir61	mir398	chr03	TTGTGTTCTCAGGTCACCCCT	AGTGTGCCTTAGAACACAGGTG	CCCAAAGGAGTGTGCCTTAGAACACAGGTGTATTTTGGTCTACTCCTGTTTTGGACCCAAAATATGCTTGTGTTCTCAGGTCACCCCTTTGGG	38471814	38471834	- [Negative strand]	21	93	38471808	38471900	((((((((={{{={{{{={{{{{{{{{{{{((((((((((((.........)))).)))))))))))>>>>>>>>>->>>>>>>->>>)))))	1	-52.3	-56.2366	47.3118	38471870	38471891	0.009901	14
stu-known-mir62	mir482	chr03	TTTCCAATTCCACCCATTCCTA	AATTGGTGGATTGGAAAGCTT	CTATGGGAATTGGTGGATTGGAAAGCTTTTATTTTCTTCTGATTAGCTTTCCAATTCCACCCATTCCTATGG	54955094	54955115	+ [Positive strand]	22	72	54955046	54955117	((((((({{{={{{{{{{{{{{{{{{{=..(((.......))).)))>>>>>>>->>>>>>->>>>>>>)))	1	-37.2	-51.6667	38.8889	54955053	54955074	0.009901	925
stu-known-mir63	mir8039	chr02	TTTCCTATCTGAACTATCACC	TGATAGTTCAGGTAGGAAAAG	TTCCTTTTCCTATCTGAACTATCACCATCTATGTATTAAAACACACCTAGTTGAGTAGATGGTGATAGTTCAGGTAGGAAAAGGGA	15257711	15257731	+ [Positive strand]	21	86	15257705	15257790	(((((<<<<<<<<<<<<<<<<<<<<<((((((..((((.........))))...))))))))}}}}}}}}}}}}}}}}}}}}})))	13	-52.5	-61.0465	37.2093	15257767	15257788	0.009901	19
stu-known-mir63-1	mir8039	ChrUn	TTTCCTATCTGAACTATCACC	NO	TTTTCCTATCTGAACTATCACCATCTACTTAACTAGATGTGTTTTAATACTTAGATCGTGATAGTTCATATAAAAAAA	4772467	4772487	+ [Positive strand]	21	78	4772465	4772542	(<<<--<<<-<<<<<<<<<<<-(((((......((((.....)))).....))))).))))))))))).)))..))))	13	-19.9	-25.5128	26.9231	-1	-1	0.009901	19
stu-known-mir63-2	mir8039	chr03	TTTCCTATCTGAACTATCACC	NO	GTTCTCTTTTCCTATCTGAACTATCACCATCTGCTTAACTAGATGTGTTTTAATACTTAGATCGTGATAGTTCATCTAGAAAAAAGAAAGC	1467621	1467641	- [Negative strand]	21	91	1467557	1467647	(((.(((<<<-<<<--<<<<<<<<<<<-(((((......((((.....)))).....))))).)))))))))))..)))..)))))).)))	13	-25.2	-27.6923	32.967	-1	-1	0.009901	19
stu-known-mir63-3	mir8039	chr10	TTTCCTATCTGAACTATCACC	NO	CAACTATAAGTTGTACAATTTTCCTATCTGAACTATCACCAACTATGTATTAAAACACACCTCGAAGCAGATTAGGCCACATATCTATTGTGATAGTTCATGTAGGAAAATGGAACAACCGGTGGTAGTTTAGGTAGGAAAAGAGAACAAATGATAGTTG	1356923	1356943	+ [Positive strand]	21	160	1356903	1357062	(((((((...((((.(..(<<<<<<<<<<<<<<<<<<<<<.....(((......)))..(((....((((((((...((((.......)))).)))))..))))))..............))))))))))))))))))))))..).))))...)))))))	13	-52.1	-32.5625	35.625	-1	-1	0.009901	19
stu-known-mir63-4	mir8039	chr11	TTTCCTATCTGAACTATCACC	NO	TTTGTGAGTTTCCTATCTGAACTATCACCAATTATTTATTAAAATAAGTCTCAAAATTAATGAGTCAATAATTGTCACATGGACAAAATTTTATGGGGAAATTAAGTTGTTATGCGCGTTTGACGCTTGTATTCAAACACTTGATCTAGTCAGTTTTGAGCTGTGTTTTGAAAATAGTTGATGATAGTTTAATTAGAAAACACAAA	38101781	38101801	+ [Positive strand]	21	206	38101772	38101977	((((((..<<<<-<<--<<<<<<<<<<-<((((((((.((((((((((.(((((((((.((.((((((...(((((.....)))))...................(((...(((((((.....)))..))))...)))..)))).)).)).))))))))))).))))))))))))))))).))))))))))..)))))).))))))	13	-55.6	-26.9903	29.1262	-1	-1	0.009901	19
stu-known-mir63-5	mir8039	chr00	TTTCCTATCTGAACTATCACC	NO	TTCTCTTTTCCTATCTGAACTATCACCATTTGCTTAACTAGATGTGTTTTAATACTTAGATTGTGATAGTTCATATAGAAAAAAGAA	30911480	30911500	+ [Positive strand]	21	87	30911473	30911559	((((.(<<<<-<<<-<<<<<<<<<<<-(((((......((((.....)))).....))))).))))))))))).)))))))).))))	13	-23.3	-26.7816	27.5862	-1	-1	0.009901	19
stu-known-mir64	mir159	chr03	TTTGGATTGAAGGGAGCTCTA	GAGCTCCTTGAAGTCCAACAG	TAGTTGTTATGGGAGTGGAGCTCCTTGAAGTCCAACAGAAGATCTAACAGGTTAGATTGAGCTGCTGACCTATGGATTCCTCAGCCCTATCTATTTATGATTTAACATATAGATAGCTTTGTGGGTTTGCATATGTCAGGAGCTTTATTTTACCTTTTGTTTGATCATTTTTTGGATTGAAGGGAGCTCTACATTCGTATCTCCTTGCTA	58590842	58590862	+ [Positive strand]	21	210	58590671	58590880	((((.(.((((((.((({{{{{{{{{=={{{{{{{={{(.((((.(((((((.((((.(((((.(((((.((((.(..((((((..(((((((..((((......)))))))))))..))).)))..).)))).))))).))))).)))).)))...)))).)))).)))->>>>>>>-->>>>>>>>>>>).)))))).).....))))	1	-84.2	-40.0952	38.5714	58590688	58590709	0.009901	115463
stu-known-mir65	mir6024	chr01	TTTTAGCAAGAGTTGTTTTCCC	AGAAACAACACTTGCTAAAAGA	TGGGAAGTGGAGAAACAACACTTGCTAAAAGAAGTTCATCAGTGATTCTCTCTTCTTTTGGAGTTTTTTTAGCAAGAGTTGTTTTCCCTCTTCTCA	68172941	68172962	- [Negative strand]	22	96	68172932	68173027	(((((((.((=={{{{{{{={{{{{{{{{{{{(.((((..((.((.....))..))..)))).)))>>>>>>>>>>->>>>>>>-->>.)))))))	1	-43.1	-44.8958	37.5	68172995	68173016	0.009901	1738
