# Supplementary material for: Genome-wide identification and characterization of microRNAs by small RNA sequencing for low nitrogen stress in potato
Source: PLoS One. 2020 May 19;15(5):e0233076. doi: 10.1371/journal.pone.0233076 (PMC7237020; doi:10.1371/journal.pone.0233076)
Supplement: S5 Table — A list of miRNAs are summarized in sheets for samples namely KJ_HN_Root, KJ_LN_Root, KJ_HN_Shoot, and KJ_LN_Shoot. (XLSX) [file pone.0233076.s008.xlsx]

## Sheet: KJ_HN_Root
miRNA_Acc	Chromosome	Sequence	miRNA*	Hairpin Sequence	Start	End	Orientation	sRNA length	Hairpin Length	Hairpin Start	Hairpin End	Hairpin Structure	Genomic Hits	MFE	Adjusted MFE	Hairpin G/C%	miRNA* Start Coord	miRNA* End Coord	P_Val	KJ_HN_Root.RawExp
stu-novel-mir1	chr12	AAAAAAAATTGCGTCAAACGGACG	NO	GAAAAAATACGAGGAAACAAAAAAAAAATTGCGTCAAACGGACGTTCGAACCGAAAGTTACGACCATTTGAAATTCAGCATCTTAAAGGTTGAAGGTAGCTTTGAATTTATGAAACTTCAAAAGGACATAACCCGGGCTCCGGACGTCCATTTGACGCGATTTTTATTTTAACCTGCGTATTTTTTC	18282	18305	- [Negative strand]	24	187	18138	18324	((((((((((((((....((<<-<<<<<<<<<<<<<<<-<<<<<((((..(((...((((.(.((.((((((.((((........(((((((....))))))).......))))..)))))).)).).)))).)))....))))))))).))))))))))))))).))))..))).)))))))))))	3	-67.96	-36.3422	37.4332	-1	-1	0.009901	20
stu-novel-mir1-1	chr12	AAAAAAAATTGCGTCAAACGGACG	NO	GAAAAAATACGAGGATTCAAAAAAAAAATTGCGTCAAACGGACGTTCGAGCCGGAAGTTACGACCATTTGAAATTTAGCATCTTAAAGGTTGAAGGTAGCTTTGAATTTATGAAACTTCAAACGGACATAACTCGGGCCTCGGCTGTACGTTTTAGTGGATTTTTTTTTGGAATCCGCATATTTTTTC	20299	20322	- [Negative strand]	24	188	20154	20341	(((((((((.(.((((((((<<<<<<<-<--<---<<<<<-<<<..((((((.((.((((.(.((.((((((.(((.........(((((((....))))))).........))).)))))).)).).)))))).)).))))..))).)))))..)..).))))))))).)))))).).)))))))))	3	-56.97	-30.3032	37.234	-1	-1	0.009901	20
stu-novel-mir1-2	chrx	AAAAAAAATTGCGTCAAACGGACG	NO	AAAAAATACGCGGGTTCTAAAAAAAAATTGCGTCAAACGGACGTCCGAAACCCTAATTATGGCCGTTTGAAGTTTCCCAACTCCACAGCCACCTTCAATCTTTAAGATGCTGAATTTTCAGATGGTCGCAAATTTTGACTCGAATGTCCGTTTGACGCAATCTTATTTTTCAATCCTCGTATTTTTT	36518393	36518416	+ [Positive strand]	24	187	36518373	36518559	((((((((((.(((((..(<<<-<<-<<<<<<<<<<<<<<<<<(.(((......((((.(((((((((((((((....)))....((((...(((........)))..))))....))))))))))))..)))).....))).)))))))))))))))))).)).))))..))))).))))))))))	3	-66.3	-35.4545	38.5027	-1	-1	0.009901	20
stu-novel-mir11	ChrUn	AAAATGGGTTAGACTTGAATGAGT	ATTCAAATTATCTTGAGCCCAACC	ATGGGTTAGACTTGAATGAGTTGAGATTGAACCCAATTCAAATTATCTTGAGCCCAACCCAT	61958672	61958695	- [Negative strand]	24	62	61958630	61958691	<<<<<<<-<-<<--<<<<<-<((((.(((....))}}}}}}=}}}}=}==}}=}=}}}})))	11	-17.2	-27.7419	38.7097	61958632	61958655	0.019802	42
stu-novel-mir13	ChrUn	AAAATGTGAGTCGAGTCGAGTACT	ATATTCGACTCGACTCGCTCGTTT	TAAAATGTGAGTCGAGTCGAGTACTTTATCCATTTTTATTTAACTCATTTTTGATCGACTCATATTCGACTCGACTCGCTCGTTTG	49842074	49842097	+ [Positive strand]	24	86	49842072	49842157	(<<<--<<<<<<<<<<<<<<<<<--...((.(((..................))).))...=}}}}}}}}}}}}}}}}}===}}})	7	-26.87	-31.2442	36.0465	49842133	49842157	0.009901	38
stu-novel-mir13-1	chr05	AAAATGTGAGTCGAGTCGAGTACT	ATATTCGACTCGACTCGCTCGTTT	TAAAATGTGAGTCGAGTCGAGTACTTTATCCATTTTTATTTAACTCATTTTTGATCGACTCATATTCGACTCGACTCGCTCGTTTG	25210321	25210344	+ [Positive strand]	24	86	25210319	25210404	(<<<--<<<<<<<<<<<<<<<<<--...((.(((..................))).))...=}}}}}}}}}}}}}}}}}===}}})	7	-26.87	-31.2442	36.0465	25210380	25210404	0.009901	38
stu-novel-mir13-2	chr10	AAAATGTGAGTCGAGTCGAGTACT	ATATTCGACTCGACTCGCTCGTTT	TAAAATGTGAGTCGAGTCGAGTACTTATCCATTTTTATTTAAGTCGTTTTGATCGACTCATATTCGACTCGACTCGCTCGTTTG	42801554	42801577	- [Negative strand]	24	84	42801494	42801577	(<<<--<<<<<<<<<<<<<<<<<--((........))....(((((.......))))).=}}}}}}}}}}}}}}}}}===}}})	7	-31.2	-37.1429	38.0952	42801494	42801517	0.009901	38
stu-novel-mir13-3	chr06	AAAATGTGAGTCGAGTCGAGTACT	NO	TAAAATGTGAGTCGAGTCGAGTACTTTATCCATTTTTATTTAATTCATTTTTGATTGAATCATATTCAACTCGACTCGCTCGTTTG	38047640	38047663	+ [Positive strand]	24	86	38047638	38047723	(<<<--<<<<<<<<<<<-<<<<<--............(((((((.((....)))))))))..))))).)))))))))))...))))	7	-22.99	-26.7326	31.3954	-1	-1	0.009901	38
stu-novel-mir14	chr12	AAACAAGTAGACTTTGGACTTATT	NO	TGAAAGAACTGGAATTAGGGTGTGTTTGGTATGAAGGAAAATGTTTTCCAGGGAATATATTTTTCTAGAAAATGTTTTCCTCGAAAACAAGTAGACTTTGGACTTATTTTCTCA	24064685	24064708	+ [Positive strand]	24	114	24064600	24064713	(((.((((..((..(((((((.((((((...(((.(((((((((((((.((..((.....))..)).)))))))))))))))).--->>>>>>->>>>>>>->>-->>)).)))	17	-29.7	-26.0526	32.4561	-1	-1	0.039604	29
stu-novel-mir17	chr04	AAACCCATAAAAGCGACGGACAGT	NO	TTTTAAAACCCATAAAAGCGACGGACAGTCCTTTAGTTCGTCGCTTTTCTGGATTTTTAAAA	13068465	13068488	- [Negative strand]	24	62	13068431	13068492	(((((<<<-<<<-<<<<<<<<<<<<<---......))))))))))))).)))..))))))))	1	-24.7	-39.8387	35.4839	-1	-1	0.009901	11
stu-novel-mir19	chr05	AAACGATCGTAACTTTTGCCT	NO	TCCGAGGCCAAAGTTATGACCGTTTGAAGTTTCACCAATTTACAACTACTTTTTCAAGTTTCAATCTCTAATTTGGTGAAACTTCAAACGATCGTAACTTTTGCCTCGGA	11766068	11766088	+ [Positive strand]	21	110	11765982	11766091	((((((((.((((((((((.((((((((((((((((((.(((.....((((....)))).........))).)))))))))))))>>>>>->>>>>>>>>>->>>>))))	5	-56.14	-51.0364	37.2727	-1	-1	0.009901	99
stu-novel-mir19-1	chr08	AAACGATCGTAACTTTTGCCT	NO	CGAGGCCAAAGTTATAACCGTTTGAAGTTTCACCAATTTACAACTACTTTTTCAAGTTTCAATCTTTAATTTGGTGAAACTTCAAACGATCGTAACTTTTGCCTCG	59709	59729	+ [Positive strand]	21	106	59625	59730	((((((.(((((((..(.((((((((((((((((((.(((.....((((....)))).........))).)))))))))))))>>>>>->-->>>>>>>->>>>))	5	-45.84	-43.2453	34.9057	-1	-1	0.009901	99
stu-novel-mir19-2	chr09	AAACGATCGTAACTTTTGCCT	NO	TGCCTCAAAAGGACATCTGAGGCCAAAGTTATGACCGTTTGAAGTTTCATCAATTTACAACTACTTTTTCAAGTTTCAATCTCTAATTTGGTGAAACTTCAAACGATCGTAACTTTTGCCTCGGATATCCGTTTGACGCA	12927767	12927787	+ [Positive strand]	21	140	12927666	12927805	(((.(((((.(((.(((((((((.((((((((((.((((((((((((((((((.(((.....((((....)))).........))).)))))))))))))>>>>>->>>>>>>>>>->>>>))))).))).))))).)))	5	-66.14	-47.2429	37.8571	-1	-1	0.009901	99
stu-novel-mir19-3	chr10	AAACGATCGTAACTTTTGCCT	NO	GGACATCCAAGGCCAAAATTATGACCATTTGAAGTTTCACCAATTTACAACTACTTTTTCAAGTTTCAATCTCTAATTTGGTGAAACTTCAAACGATCGTAACTTTTGCCTCGGATATCC	68790	68810	+ [Positive strand]	21	120	68699	68818	(((.((((.((((.(((.((((((.(.((((((((((((((((.(((.....((((....)))).........))).)))))))))))))>>>->->>>>>>->>>->>>>.)))).)))	5	-44.14	-36.7833	35.8333	-1	-1	0.009901	99
stu-novel-mir19-4	chr12	AAACGATCGTAACTTTTGCCT	NO	GACATTCGAGGCCACAGTTATGACAGTTTGAAGTTTCACCAATTTACAACTACTTTTTCAAGTTTCAATCTCTAATTTGGTGAAACTTCAAACGATCGTAACTTTTGCCTCGGATATC	144771	144791	+ [Positive strand]	21	118	144681	144798	((.(((((((((...((((((((..(((((((((((((((((.(((.....((((....)))).........))).)))))))))))))>>>>-->>>>>>>>--->>>>))))).))	5	-50.04	-42.4068	36.4407	-1	-1	0.009901	99
stu-novel-mir23	chr08	AAACTCTTGTAGAAGCATGACACT	NO	TTTCAAACTCTTGTAGAAGCATGACACTCTTAATAAAAAGACGAAAGAAGTGCTGAAAACACCTCTAAAGTTGACAAGAATTTAGGGGTGTATTTCACTCGTGTTGCAAGATTGAGA	40899388	40899411	- [Negative strand]	24	117	40899298	40899414	((((<<--<<<<<<<---<<<<<<<<<<(((.............))).)))).((((((((((((((((.((.....)).))))))))))).))))).)))))))))))))))))))	1	-33.42	-28.5641	35.8974	-1	-1	0.009901	26
stu-novel-mir24	chr09	AAACTGTTTGACTCTCGAAAAACA	TCGGATTTCGAGATTCAAACAAGT	CACTTTTCGGATTTCGAGATTCAAACAAGTCTATCTTTGACCGTAAGTTTTTCATAGATCTTTTAAACATTTTGAATTATCAATTATTGTGACTTATAATACTTTTTACGTAGTTTACAAATATATAAATTTCATTTAAATTTTTTTGAAGATTCCGTGCGCGAATTCCCGGTCAAACGTAAACTGTTTGACTCTCGAAAAACAAAAAGTG	5483708	5483731	- [Negative strand]	24	211	5483700	5483910	(((((({={=={{{{{{{{={{{{{{{={{.(((.((((((((..(((((..(((.(((((((.(((.((((((((..........((((((((..(((......)))...)).))))))..........))))...)))).)))..)))))))..)))...)))))..)))))))).))>->>>>>>>>>->>>>>>>>-->-)))))))	8	-54.95	-26.0427	28.91	5483880	5483903	0.009901	32
stu-novel-mir28	chrx	AAACTTGTTTGAATCTCGAAATCT	TTTCGAGAGTCAAACAATTTAAGT	ATACATTTCGCTTTTCGAGAGTCAAACAATTTAAGTTTGACCAAAAATTTGCTCATGGAATCTTCAATTTTTTAAAAATGAAATTTATATATTTGTAAATTACATAAAAAGTACTCTAAGTCTCAATAATTGATAATTCAAAATATTTAGAAGATATATGAAGAATTTACTATCAAAGATAAACTTGTTTGAATCTCGAAATCTGAAATGTGT	25057018	25057041	- [Negative strand]	24	213	25057008	25057220	((((((((((..{{{{{{{{={{{{{{{{{{{{=={((((....((((((..(((((..((((((.((((((((....((.((((((((....)))))))).)))))))))).................((((....))))........)))))).))))).))))))....)))))..)>>>->>>>>>>>->>>>>>>>-->)))))))))	13	-57	-26.7606	23.0047	25057184	25057207	0.009901	40
stu-novel-mir28-1	ChrUn	AAACTTGTTTGAATCTCGAAATCT	NO	CAATTTATGTGACACTTTCATTTTTTGAGAACCAAACACTTTAAATTTGACCAGAATTTTTTTTGAAATTAAATTTATATTTTTTAAGTCAAAACAATTGACGATTTGAAATAATTAAAAGATATATGATAAATTTACGGTCAAAGATAAACTTGTTTGAATCTCGAAATCTAAAAAGTACCACATAAATTG	102078621	102078644	+ [Positive strand]	24	192	102078472	102078663	(((((((((((..(((((....((((((((..((((((.((((..(((((((..((((((....)))))).....((((((((((((.(((((.(.......).))))).....))))))))))))............)))))))..)>>>-->>>>>>-->>>>>>>>---..)))))..)))))))))))	13	-50.7	-26.4062	22.3958	-1	-1	0.009901	40
stu-novel-mir32	chr07	AAAGAATGGACTAGC	NO	GTGGGTTGGCCTGACATATCCCGCTGCCCACATACTTGTGAGTTAGGCTAGCCATTTTCTGGCCCACAAAAAGAATGGACTAGCCCGACCTAACCCAT	44797936	44797950	- [Negative strand]	15	98	44797921	44798018	(((((((((...................((((....)))).((..(((((((((((((.((.....)).-->>>>>>>->>>>>)..)))))))))))	4	-33.9	-34.5918	52.0408	-1	-1	0.009901	136
stu-novel-mir48	chr01	AAATAACTGAACCAAACCGATGAA	NO	TTCATTTGGGTTTGGTTTGGTTTGGTTTTAGATTTTTGAAAATCGGTAGTATTTGATTTGGTTATGATTTTATTCGAAAAATCGAAGAAATAACTGAACCAAACCGATGAA	44429102	44429125	- [Negative strand]	24	111	44429101	44429211	((((((..(((((((((..(((...((((.(((((((..(((((((......)))))))......((......)).))))))).)))>--->>>-->>>>>>>>>>>>>>>	2	-32.5	-29.2793	29.7297	-1	-1	0.009901	11
stu-novel-mir49	chr04	AAATAACTGAACCGAACCGATGAA	NO	TTTATTTGGGTTTGGTTTGGTTTGGTCTTAGATTTTTGAAAACCGATAGTATTTGGTTTGGTTATGGTTTTATTCGGAAAAAATCAAAGAAATAACTGAACCGAACCGATGAA	62018464	62018487	- [Negative strand]	24	113	62018463	62018575	((((((..(((((((((..(((...((((.(((((((..(((((((......))))))).....(((......)))..))))))).)))>--->>>-->>>>>>>>>>>>>>>	10	-35.1	-31.0619	31.8584	-1	-1	0.009901	28
stu-novel-mir49-1	chr05	AAATAACTGAACCGAACCGATGAA	NO	TTTATTGGGTTTGGTTTGGTTTGGTTTTTAGATTTTTGAAAAACCGATAGTATTTGGTTTTGGTTATGGTTTTATTCGAAAAAATCGAAGAAATAACTGAACCGAACCGATGAA	35277944	35277967	- [Negative strand]	24	114	35277943	35278056	((((((((.(((((((..(((...(((((.(((((((..((((((((......)))))))).....(((......))).))))))).)))>>-->>>-->>>>>>>>>>>>>>>	10	-34.6	-30.3509	30.7018	-1	-1	0.009901	28
stu-novel-mir51	chr10	AAATAGACTGTGTTTTGTTCTCCT	NO	TCCTATTTCTAAGGAGAAAACAAGAGACTAGCGTGAGTTTTTCTTTTAAAAAGAAAACAATCGTGTATTTTTATGGTTAAAGAAAATAGACTGTGTTTTGTTCTCCTTTTTGGATTGGGA	17187855	17187878	+ [Positive strand]	24	120	17187771	17187890	(((((.(((.((((((((...((((((..(((....)))..))))))......((((((...((.(((((((.........))>>>>>->>-->>>>>>->>>>>>>)...))).)))))	5	-32.4	-27	30.8333	-1	-1	0.009901	23
stu-novel-mir52	chr09	AAATAGTTTCTTAGGACAGTGCCT	NO	TATTGCTGAAATAGTTTCTTAGGACAGTGCCTAACACGACGCAAGTATTTATGTATATATATATATATATATATATATATATTACTTAAGAATATTATTGTAATA	56063195	56063218	+ [Positive strand]	24	105	56063186	56063290	((((((..-<<<<<<<<<<<<<<---<<<---..))).((....))...((((((((((((((....))))))))))))))...)))))))).))))))))))))	14	-26.3	-25.0476	21.9048	-1	-1	0.029703	191
stu-novel-mir52-1	chr11	AAATAGTTTCTTAGGACAGTGCCT	NO	ATATTGCTGAAATAGTTTCTTAGGACAGTGCCTAACACGACGCAAGTATTTATGTATATATATATATATATATATATATATATTACTTAAGAATATTATTGTAGTAGTAT	9345936	9345959	+ [Positive strand]	24	110	9345926	9346035	(((((((((-<<<<<<<<<<<<<<---<<<---..))).((....))...((((((((((((((....))))))))))))))...)))))))).)))))).)))))))))	14	-32.5	-29.5455	22.7273	-1	-1	0.009901	191
stu-novel-mir55	chr06	AAATCTTACTCGTCAGATTGCACT	NO	GGATTGTCGAGGGTCAATCTGACACAATCCCTCTATTGTACCTCGTAAAGATTGGGGTAAGAATTGCATAGGTACATCTTATCCTCTTCAAATCTTACTCGTCAGATTGCACTGAATTTGTCT	54557297	54557320	+ [Positive strand]	24	123	54557207	54557329	((((......((..((((((((((((((......))))).....((((.(((((((((((((..(((....)))..)))))))))....->>>>>>>>-->>>>>>>>>-->>......))))	1	-31.8	-25.8537	40.6504	-1	-1	0.049505	22
stu-novel-mir56	chr03	AAATGAACCAAACTCTTAACGAAT	ATTCGTTAAAAGTTTGACTCATCT	AGAAAAGGTTCATCTATGTCATTCGTTAAAAGTTTGACTCATCTATGTCATTTCAATTAATAAATAGTGCACAAATGAGCATGTTCTCAAACAAAAATAACATAAATGAACCAAACTCTTAACGAATGACATATTTGAGAATTTTCT	49133238	49133261	+ [Positive strand]	24	147	49133134	49133280	((((((..((((..(((((({{{{{{{{{={{{{{{=={{{{={((((.((((.............((((........))))............)))).))))>->>>>-->>>>>>->>>>>>>>>))))))..))))..))))))	1	-48.51	-33	27.8912	49133154	49133178	0.009901	10
stu-novel-mir57	chr01	AAATGAGTCAAACTTTTAACGGAT	NO	GAGAAAAGGCTCATCTATGCATCCGTTAATAGTTTGGATCATCTATGGCATTTCAGTTAACAAATAATGACATGAATGAGCCTTTTCTCAAACAGAAATAACATAAATGAGTCAAACTTTTAACGGATGACATAAATAAGTCGTCTC	5291216	5291239	+ [Positive strand]	24	147	5291111	5291257	((((...((((.((.((((((((((((((.((((((..((((.((((..(((((.((((........)))).....((((......))))....)))))..)))>->>>>-->>>>>>->>>>>>>>>).)))).)).)))).))))	5	-51.1	-34.7619	33.3333	-1	-1	0.009901	17
stu-novel-mir58	chr02	AAATGGGATTCGAACCTGCAACCT	NO	TGAGGTTGTTCCTTTGTAATTGGACCGTGTGTGGCGACTCAGTGGCGGATTCAAGATTTAGAGTCCGTGGGTGCCAAATGGGATTCGAACCTGCAACCTCA	35099633	35099656	+ [Positive strand]	24	101	35099557	35099657	(((((((((...((((.((((...((((...((((.((((....((((((((........)))))))))))))))>->>>>>>>>>>>>--->>>>>>>))	6	-40.2	-39.802	50.4951	-1	-1	0.009901	14
stu-novel-mir60	chr07	AAATTCCAAAATGATCATCTAGAC	NO	TTGAACACTTCAAATTCCAAAATGATCATCTAGACACCTCCAATATTTACGTGTCAAGTTTGTATCGAGTGTCCATGAGACACAGTGGCAATGAGTTGGAGTGTTTGG	989717	989740	- [Negative strand]	24	108	989643	989750	(..((((((((<<<<<<<<---<<<<<<-<<-<<<((.............))))).))..)).)))).(((((.....)))))..))).)))...))))))))))..)	1	-29.62	-27.4259	39.8148	-1	-1	0.039604	35
stu-novel-mir67	chr10	AACAAATGATAGTTGAGATGCGTT	NO	TTTATCAAAATAATCTCAACTATCAATTGTTCCTTTTTTCTATCTCATATATCATCACATTGTTCAAGTAGAAAAAATGAAACAAATGATAGTTGAGATGCGTTTCAATAAG	55060451	55060474	+ [Positive strand]	24	112	55060370	55060481	(((((..((((.(((((((((((((.((((((.((((((((((.....(((.........)))....)))))))))).).>>>>>->>>>>>>>>>>>>-->>>)..)))))	1	-32.3	-28.8393	25.8929	-1	-1	0.009901	14
stu-novel-mir71	chr06	AACAATTTAAGTTTGACTGAGAAT	ATTCCCGGTCAAATTTAAACTGTT	TTGAAGATTTCATGCGCAAATTCCCGGTCAAATTTAAACTGTTTAACTCTCGAAAAATGGAAAGTGTCACATAAATTGGGACAGAGGGAGTAATACATTTTATTTTTCGAGAGTCAAACAATTTAAGTTTGACTGAGAATTTACTCATGGAATCTTCAA	41438776	41438799	- [Negative strand]	24	159	41438756	41438914	((((((((((((((.(.(({{{{={{{{{{{{{{{{{{={{{{(.(((((((((((((((((..((((.((.....)).))))...(........).))))))))))))))))).)>>>>->>>>>>>>>>>>>>->>>>)).).))))))))))))))	4	-69	-43.3962	32.7044	41438871	41438894	0.009901	44
stu-novel-mir72	chr01	AACAATTTAAGTTTGATCGGAAAT	NO	TTTTTGTTTTTCGAGAGTCAAACAATTTAAGTTTGATCGGAAATTTGCGCATGAAATCTTTAATTTTTTTGAAATGAAATTTATATATTTGTAAACTACGTAAAAAGTACTATAATTCACAACAATTGATAATTTAAAATTTATAAAAGATCTATGAAAAATTTACGGTCAAAGTTAAACTTGTTTGAATCTCGAAATCCAAAAA	86625324	86625347	- [Negative strand]	24	205	86625162	86625366	((((((..((((((((.(((<<<<<<<<<<-<<<<<<<<-<<<<((...((((..((((((.((..(((((((......((((((....)))))).(((.......))).......................)))))))...)).)))))).))))..)))))).)))))))).))))).)))))))).))))))))..))))))	9	-52.8	-25.7561	22.439	-1	-1	0.009901	58
stu-novel-mir77	chr06	AACCAAGAGGTCTCGGGTTCGAGC	NO	TCCTTAACCAAGAGGTCTCGGGTTCGAGCCCCCTTGGGTACAGAGTCGTCTTTGTTAGGGA	40243063	40243086	+ [Positive strand]	24	61	40243057	40243117	(((((<<<-<<<<-<-<<<--<--<<<<-...))))..)...))).).)))).))))))))	19	-25	-40.9836	54.0984	-1	-1	0.009901	34
stu-novel-mir78	chr01	AACCAATTGACGTCGGATTCCGGT	NO	GCGCTTTTCTTTCCCACCGGTTTCAGAGCGCTGTTTTCAACCCCATGAGGAGTCAGTCAATGCACGATGAGGAACTACCAACCGGTAACCAATTGACGTCGGATTCCGGTGAAGCGAAAAGCGC	76256479	76256502	+ [Positive strand]	24	124	76256392	76256515	(((((((((.....((((((..((.((..((((((((((......))))))..)))).......((((..((...((((....)))>->>->>>>--->>->>-->>>>>)....)))))))))	4	-38.4	-30.9677	52.4194	-1	-1	0.049505	10
stu-novel-mir79	chr01	AACCAGAGGTCTCGGGTTTGAGTC	NO	CTTAACCAGAGGTCTCGGGTTTGAGTCCCCCTGGCACAGAGTCGCCTTTATTAGGGAGCTTTACCTCCCAATGTGGGACTTTCCGCCGGCGCGAATCCAGATTTAGTTGGG	72432488	72432511	+ [Positive strand]	24	111	72432484	72432594	(((<<<---<<<<<<-<<<<<<<-<<<.....(((..((((((.((..((((.(((((......))))))))).))))))))..)))))).))))))))))))).))))))	5	-41	-36.9369	54.955	-1	-1	0.039604	211
stu-novel-mir81	chr09	AACCGGACACATAATATGTAGCTC	AACCGGATACATAATATGTAGCTC	CCGGACACATAATATGTAGCTCGGATACATTATAAAATAAACCGGATACATAATATGTAGCTCGG	3905140	3905163	+ [Positive strand]	24	65	3905141	3905205	<<<--<<<<<<-<<<<<<--<<((...............==}}}}=}}}}}}=}}}}}=}==}))	2	-17.63	-27.1231	36.9231	3905180	3905204	0.019802	24
stu-novel-mir82	chr08	AACGAAAATCCTAGGTCCGCCACT	NO	ACCCCTTGAACGAAAATCCTAGGTCCGCCACTATAAATAGTCCATAGAAATAATTATTGGAGGACATTAGGAGATCAATTAGGAGGT	12202003	12202026	- [Negative strand]	24	87	12201947	12202033	(((.((((<--<<---<<<<<<<<<<-<<<-<(.......((....))......)).))).)))).))))))..))..))))).)))	4	-23.02	-26.4598	39.0805	-1	-1	0.019802	10
stu-novel-mir101	chr11	AACTTTTCCAAAGTGTTGTGACTT	NO	GAGTTGTGACTTTTTCAAAGAGTTGTGACTTTTTCAAAAAGTTGCAGTTGTAACTTTTCCAAAGTGTTGTGACTTCTTGGAAAGGTCATGATTT	15651787	15651810	- [Negative strand]	24	94	15651767	15651860	((((..((((((((((((..(((((..((.((((..(((((((((....))>>>>>>>-->>>>->>-->>>>>-.))))))))))))..))))	3	-39.1	-41.5957	34.0426	-1	-1	0.009901	13
stu-novel-mir102	chr11	AAGAAGATCGTGAATTTTGCA	NO	GGAGATGGGAACATTCCCATTCATGACATGCACAACATTTTCAGTATGAGCTTCTCTTAGGCATAGTTGGCGAAGAAGATCGTGAATTTTGCATGTTCTCATCATTCC	6069287	6069307	- [Negative strand]	21	108	6069271	6069378	((((((((((((((.(..(((((((((((((............)))))..(((((....(.((....)).).->>>>>->>>>>>>>--->->))))))))))..)))	9	-31.3	-28.9815	41.6667	-1	-1	0.039604	27
stu-novel-mir105	chr09	AAGACGGAATGATCTGAGAGGCCT	NO	ATAGATAACAAATTATGCTATTTATCTATCTTCTTAGTTATTCTTTTTTCTTTAAAGACGGAATGATCTGAGAGGCCTTGTACCTAGCTTCGTTTGTTATTTAT	1202076	1202099	+ [Positive strand]	24	104	1202021	1202124	(((((((((((((...((((..(((....(((((((((((((((.((((.....>>>>->>>>>>>->>>>>>>>---.)))..))))...)))))))))))))	1	-31.4	-30.1923	28.8462	-1	-1	0.009901	55
stu-novel-mir108	chr09	AAGAGAGAGAAAGAACTTTGGCCC	NO	GTAAGAGAGAGAAAGAACTTTGGCCCATTTTTTCTGAAAATGGGACCAAGAATCCATTTGTCAAATTAT	2339821	2339844	+ [Positive strand]	24	69	2339818	2339886	((<<--<<-<<<--<<--<<<<<<<<((((((...))))))))).)))))..))..))).))...))))	6	-18.6	-26.9565	34.7826	-1	-1	0.039604	19
stu-novel-mir109	chr03	AAGAGATTGTGACCGTTTGAAAGG	NO	CTTTTCTAAGAGATTGTGACCGTTTGAAAGGTTGTGTCTTTTTCACAAGGTTGTAACCTTTTTGAAAAG	55326502	55326525	+ [Positive strand]	24	69	55326494	55326562	((((((.<<<<<-<<<--<<<---<<<<<<<.......)))))))...)))..))).))))).))))))	1	-20	-28.9855	34.7826	-1	-1	0.009901	19
stu-novel-mir112	chr02	AAGAGTGGATAGTTGAGTGACTTT	NO	TTGAGTGACTTTTTAATATAAGAGTGGATAGTTGAGTGACTTTTGAGATGAAATTCAAAGTTGAGTGACTTTTTGAGATTTGGAGTTAATAACTTTGATGATCACTCAACTATCAACTATTTTCACAGAAAGTCACTCAACTTTCATTTTCAACTCAAAAGTCACTTAACTATGACTTCTTTGCACAGAAAGTCACTCAA	37320758	37320781	- [Negative strand]	24	200	37320600	37320799	((((((((((((((.....<<<<<<-<-<<<<<<<<<<<<<<<((((.(((((...(((((((((((((((((((.((.....((((.(((...((((.......)))).))).))))....)).)))))))))))))))))))...))))).)))))))))))))))))))).)).)))).....))))))))))))))	15	-87.7	-43.85	31.5	-1	-1	0.009901	17
stu-novel-mir115	chr07	AAGATGGAATCAATGTTTGGACAT	NO	GATATGAAATCGTAAGATGGAATCAATGTTTGGACATGTGATTTCATGTTGATTTCATCTCATGATTCCATATC	48787545	48787568	+ [Positive strand]	24	74	48787531	48787604	((((((.((((((-<<<<<<<<<<<<<---<<<<---.....)))).))))))))))))).)))))).))))))	1	-27.8	-37.5676	32.4324	-1	-1	0.009901	21
stu-novel-mir117	chr05	AAGCCACTTGATTGTAAGGAGAGG	TTCAGGACTCGATTTGCATCCCGT	CTGCAAGCCACTTGATTGTAAGGAGAGGACTTCAGGACTCGATTTGCATCCCGTGGTCAGGTAG	48521325	48521348	- [Negative strand]	24	64	48521288	48521351	((((--<<<<<--<<<-<<<<<--<<<-.(====}==}}}==}}}}}}}}==}})))...))))	4	-22.6	-35.3125	51.5625	48521297	48521320	0.019802	74
stu-novel-mir118	chr05	AAGCCCTATGTGACATCTAAGCCT	NO	ATCTCAGGCGTAGGTATGACATAGGGCTTCAAATAATAATTTCCTCTTTGTAACAAGAAAAAATAACATAAATATTTACTCATAGTTATAGGGATTCAACTACTAAATGTTATAGCCATTAAACTACTTTTTACAAACAAGATAAAATTATTTGAAGCCCTATGTGACATCTAAGCCTGAGAT	16723269	16723292	- [Negative strand]	24	183	16723263	16723445	(((((((((.(((((.(.(((((((((((((((((((....((...(((((((.(((...(((((.......))))).....(((((....((....(((........)))....))....)))))))).)))))))...))....))))))))>>>>>>>>>>>->->>>>>->>>>)))))	4	-62	-33.8798	29.5082	-1	-1	0.009901	88
stu-novel-mir119	chr05	AAGCGTATCGTCTAGCTAAGGCCC	NO	CAAGCGTATCGTCTAGCTAAGGCCCAAACTATCAGACTCAAGTCTGCTACACTAGTGTACAAGGATCTAAGTTGGCCGAGTGACGTCGG	24468567	24468590	+ [Positive strand]	24	89	24468565	24468653	(--<<<<-<<<-<<<<<<-<<--<<.......(((((....))))).((((....))))...))..)).)))))).)))...))))..)	1	-27.3	-30.6742	49.4382	-1	-1	0.019802	74
stu-novel-mir127	chr01	AAGGATGAATGAGTACTTAACACT	NO	TAATTAAGGATGAATGAGTACTTAACACTACACCACAACCCTGGTTGGTGTATGGTAAACTTGCTTTATTCTTGATTG	80226075	80226098	- [Negative strand]	24	78	80226025	80226102	(((((<<<<<<<<<<<<<<<<<--<<<<<(.((((......))))))))))..)))..))))).))))))))))))))	1	-24.5	-31.4103	35.8974	-1	-1	0.009901	98
stu-novel-mir128	chr01	AAGGATGGAGGAGTACTTACCACT	NO	TGGGGGGTAAAGTGCTCCTTAACAAAGGCGACTCCATACCCAAGGAGACTCGAACCCGGGACCTCTTGGTTAAGGATGGAGGAGTACTTACCACTCCA	52299589	52299612	+ [Positive strand]	24	98	52299517	52299614	((((((((((.(((((((((.....((....))((.((.(((((..(.((((....)))).)..))))).)>->>--->>>>>>>>>>>>>>->>)))	4	-41.7	-42.551	53.0612	-1	-1	0.009901	21
stu-novel-mir129	chr10	AAGGATGTGAGGGAC	NO	GAATTTGCCTTTATATCCAGACCATATGCTGGGATCATAAAGGATGTGAGGGACATGTTC	58010775	58010789	+ [Positive strand]	15	60	58010735	58010794	((((.((((((((((((((..(((.....)))..)....-->>>>>>>>>>>->).))))	1	-18.5	-30.8333	41.6667	-1	-1	0.049505	15
stu-novel-mir130	chr01	AAGGATTGACAGAGCAGTTTGACT	NO	AGTCAAACTATGCTTAGTTCTCAGTTATGATGTTTGCGTTGTGTGAGTTCTAGCTAAGAAGTAAGCGTCGTAAAGGATTGACAGAGCAGTTTGACT	80444306	80444329	+ [Positive strand]	24	96	80444233	80444328	(((((((((..((((.(((.((..(((((((((((((.((.(...(((....))).).))))))))))))))>-->>-->>>->>>>>>>>>>>>>	1	-34.2	-35.625	39.5833	-1	-1	0.009901	12
stu-novel-mir133	ChrUn	AAGGATTGTGACTCTCTGAAGGGT	NO	GAACATGAAATGAAGGATTGTGACTCTCTGAAGGGTTGTGACTTTGCCGAAGGGTTGTGACATTTATGAAAGGTTGTGTCTTTTCTAAAAGGGTTGTGACCGTTTGAAAGGTTGTGCCTTTTCCAAAGGGTTGTGACCTTTCTGAAATGTTT	81833214	81833237	+ [Positive strand]	24	152	81833201	81833352	((((((.....(<<<<-<<<--<<<<<--<<<<<<-.(..(((((..((((.(((((..((.((((.((((((......))))))))))...))..))))).)))).)))))..)..))))))...)))))..)))))))).....))))))	1	-49.6	-32.6316	40.7895	-1	-1	0.009901	32
stu-novel-mir138	chr03	AAGGGGCCGTAGATGACTTAAGCC	NO	TATGCGGACAACTTTAAGGGGCCGTAGATGACTTAAGCCTTATAATATCATATTATGATGTGCATGTGATTATTTCATGGCTTAAGTCATCGATAGCCCCTTAAAGTTATCCGCATA	8146009	8146032	+ [Positive strand]	24	117	8145993	8146109	((((((((.((((((<<<<<<<--<-<<<<<<<<<<<<<.....(((((((...)))))))....((((.....))))))))))))))))).)..))))))))))))).))))))))	4	-63.1	-53.9316	37.6068	-1	-1	0.009901	96
stu-novel-mir143	chr09	AAGTGGATTCGCATGTATCTGACT	NO	GGACTTTAGATACATGGGGTCAAAATTAGGTGTAATTTATTCAAGATACATTGTATCTAAGTGGATTCGCATGTATCTGACTCT	4582940	4582963	+ [Positive strand]	24	84	4582881	4582964	(((..((((((((((((((((....(((((((((((.((((...)))).)))))))))>>--->>>>>->>>>>>>>>>>->))	6	-26.8	-31.9048	34.5238	-1	-1	0.009901	12
stu-novel-mir144	chr07	AAGTGGTTGAGAACCATGAGGTCT	NO	TTGAACTTCTTGGTATTTGACATCCCATTTCGTTCTTGGTATTTGCATCCCATTCCTTGGGTGCCAAGGGCATGACTTAGTGTCAACGAAGTGGTTGAGAACCATGAGGTCTCAA	43264105	43264128	- [Negative strand]	24	115	43264101	43264215	(((((((((.((((.((..(....(((((((((((((((((.......((((.....)))))))))))))).((((.....))))..)>>>>>>>-->>->>>>->>>>>->)))	13	-40.61	-35.313	44.3478	-1	-1	0.009901	20
stu-novel-mir147	chr05	AATAACTATTGTTGGACAGAGAGA	NO	GGTGTCAAGTCAATAATTAATAACTATTGTTGGACAGAGAGAGTAATTATTCCCTCCGTCCAACAATAGTTGTCCACTATACT	46423452	46423475	- [Negative strand]	24	83	46423410	46423492	(((((..(((........-<<<<<<<<<<<<<<<<-<<<-<<((....)))).))).))))))))))))))))..))))))))	2	-29.1	-35.0602	36.1446	-1	-1	0.009901	11
stu-novel-mir149	chr06	AATAAGGGAGGTAGATGTAATATC	NO	ACACTCACCTTCTTTGTGGTTTACAATACTACGTCTACCTCCCTTATTTTCATTTATATTTATTTTAAACAGGTTTAAATATTAGTTACAAGAAAATGAAAATAAGGGAGGTAGATGTAATATCGTAACCACATGAGAGGTGAGTGT	7058045	7058068	- [Negative strand]	24	147	7058021	7058167	((((((((((.((((((((((.((.(((.(((((((((((((((((((((((((((((((((..((.....))..)))))))...........)))))))>>>>>>>>>>>>>>>>>>>->>>-))))))))).)))))))))))))	5	-70.7	-48.0952	31.2925	-1	-1	0.009901	24
stu-novel-mir152	chr09	AATACATGTAGGACACCACGTAGG	AATTTTCATGTAGGATGTCACGTA	CAATTTTGGGTGTACACAAGTAGACCCTTAAACTTGTATAAAGTTGAACAAGTAGACACATAATACATGTAGGACACCACGTAGGACACAAATTTTCATGTAGGATGTCACGTATGAAGCATGTGTCTATTTATTTAATTTTATAAAAGTTTTAAGTGTCCACTTGTGCTCACCCAAAGTTG	7837605	7837628	+ [Positive strand]	24	182	7837543	7837724	((((((((((((..(((((((.(((.(((((((((.((((((((((((.((((((((((((--<-<<<<---<<<<<<<<<<-<<(....====}}}}}}}=}}=}}}}===}})).)..)))))))))))).)))))))))))).))).)))))).))).)))))))..))))))))))))	13	-75.7	-41.5934	34.6154	7837633	7837657	0.009901	23
stu-novel-mir154	chr11	AATACCGAACTTTGAAAAGGACCT	AGGTCCTCCATAAAGTTTGGTATC	TTGTAACAATACCGAACTTTGAAAAGGACCTTTTACCCATCTGCACTATTTAATAGTGTATATGTCCCCACGTGGACATCATAAATATTGCATCATTATAAATAGTAATGTGTCCACGTGGGCACATATATACCTTTAAAATACACTATTAAATAATGCAGGGGTAAAAGGTCCTCCATAAAGTTTGGTATCGTAACAG	41628214	41628237	- [Negative strand]	24	199	41628045	41628243	((((.((-<<<<<<<<<<<<<---<<<<<<<(((((((..(((((.(((((((((((((((((((.((((((((((((.(((...((((...........))))...))))))))))))))).))))).............)))))))))))))).))))))))))))}}}}}}}===}}}}}}}}}}}}}=)).))))	3	-95.91	-48.196	34.6734	41628051	41628074	0.009901	14
stu-novel-mir154-1	chr12	AATACCGAACTTTGAAAAGGACCT	AGGTCCTCCATAAAGTTTGGTATC	ACAATACCGAACTTTGAAAAGGACCTTTTACCCCCTGCACTATTTAATAGTATTTTAAAAGTATATATGTGCCCACGTGGACACATTACTATTTATAATGATGCAATATTTATGATGTCCACGTGAGCACATATATACCTTTAAAATAAACTACTATTAAATAATGTAGGGGGTAAAAGGTCCTCCATAAAGTTTGGTATCGT	52411962	52411985	- [Negative strand]	24	203	52411784	52411986	((-<<<<<<<<<<<<<---<<<<<<<(((((((((((((.(((((((((((((((((((.((((((((((((.(((((((((((((...(((((((....))).))))...))).)))))))))).)))))))))))).))))))).....)))))))))))).)))))))))))))}}}}}}}===}}}}}}}}}}}}}=))	3	-107.4	-52.9064	32.5123	52411785	52411808	0.009901	14
stu-novel-mir157	chr03	AATAGAGAATGGACACTCCAACCC	AGTGGTTGGAGAGAACATTCTCTA	ATAGAGAGTGGTTGGAGAGAACATTCTCTATTTTACTCTCCATTCTCTATATTTGGAGAGTAAAATAGAGAATGGACACTCCAACCCACCTCTAT	36194187	36194210	+ [Positive strand]	24	95	36194123	36194217	((((((={{{{{{{{{{={=={{{{{{{{{((((((((((((...........))))))))))>>>>>>>>>>>-->->>>>>>->>))))))))	13	-55.5	-58.4211	37.8947	36194129	36194153	0.009901	48
stu-novel-mir158	chr03	AATAGAGGATTAATGAATTTCGTC	NO	CTCTCCTTATATTCACCTTCAAATAGAGGATTAATGAATTTCGTCCTAGTGATAGGATGAGTACATAATTCAGTCTTGTAAATGTGATATGAGCTGAG	56034289	56034312	- [Negative strand]	24	98	56034235	56034332	(((..(((((((.(((.....---<<<<<<<<<-<<---<<<<<<(((....)))))))))..))))))))..))).......))))))))))..)))	1	-26.36	-26.898	34.6939	-1	-1	0.009901	18
stu-novel-mir160	ChrUn	AATAGTCAGATGTGTATTCAGATC	NO	GATTTGGAGACCACATCTCAATAGTCAGATGTGTATTCAGATCTAGACACCTAGCTCTTAATGCAAATCTTAATATTTAGACGTATTCAAATT	35169117	35169140	- [Negative strand]	24	93	35169066	35169158	((((((((....((.(((.<<<<---<<<<-<<<<<<-<<<-<(((....)))).))).)))))).))))...)))).))).)).))))))))	2	-24.5	-26.3441	33.3333	-1	-1	0.009901	15
stu-novel-mir160-1	chr02	AATAGTCAGATGTGTATTCAGATC	NO	GATTTGGAGACCACATCTCAATAGTCAGATGTGTATTCAGATCTAGACACCTAGCTCTTAATGCAAATCTTAATATTTAGACGTATTCAAATT	46704851	46704874	+ [Positive strand]	24	93	46704831	46704923	((((((((....((.(((.<<<<---<<<<-<<<<<<-<<<-<(((....)))).))).)))))).))))...)))).))).)).))))))))	2	-24.5	-26.3441	33.3333	-1	-1	0.009901	15
stu-novel-mir162	chr02	AATATCGAACTTTGAAAAGGACCT	AAAGGTCCTCCATAAAGTTTGGTA	TGTAACAATATCGAACTTTGAAAAGGACCTTTTACCCCATGCACTATTTAATAGTGTATTTTAAAGGTATATATATGTTCACGTGGACATCATAAATATTGCATCATTATAAATAGTAATGTGTCCACGTGGACACATATTTACATTTAAAATATACTATAAAATAGTGCAAGAGGTAAAAGGTCCTCCATAAAGTTTGGTATTGTAACA	30511997	30512020	+ [Positive strand]	24	210	30511990	30512199	(((.((<<<<<<<<<<<<<<---<<<<<<<((((((.(.((((((((((.(((((((((((((((.(((.((((.((((((((((((((.(((...((((...........))))...))))))))))))))))).)))).))).))))))))))))))).)))))))))).).))))}}}}}}}}}===}}}}}}}}}}}})))).)))	5	-103.4	-49.2381	29.5238	30512168	30512192	0.009901	16
stu-novel-mir163	chr02	AATATCGAACTTTGGAAAAGACCT	AAGATCCTCCATAAAGTTTGGTA	TGTAACAATATCGAACTTTGGAAAAGACCTTTTACCTCATGCACTATTTAATAGTGTATTTTAAAGGTATATATGTGTCCATGTGGACATCATAAATATTGCATAATTATAAATAGTAACTTGTCCACGTGAGTACATATATACCTTTAAAATATACTATTAAATATTGCAGGGGTAAAAGATCCTCCATAAAGTTTGGTATCGTAATA	37040275	37040298	+ [Positive strand]	24	209	37040268	37040476	(((.((-<<<<<<<<<<<<<<<---<<-<<((((((((.((((.(((((((((((((((((((((((((((((((((..((((((((((.......((((...........))))......))))))))))..))))))))))))))))))))))))))))))))).)))))))))))}}}=}}=}}}}==}}}}}}}}}}).)).)))	5	-95.82	-45.8469	28.7081	37040446	37040469	0.009901	13
stu-novel-mir163-1	chr12	AATATCGAACTTTGGAAAAGACCT	AGGTCCTTCATAAAGTTTGGTATC	GTAACAATATCGAACTTTGGAAAAGACCTTTTACCCCTGCACTATTTAATAGTATATTTTAAAGGTATATATGTGCCCACGTGGACATCATAAATACTGCATCATTATAAATAGTAACGTGTCCACGTGGGCACATATACACCTTTAAAATACACTATGAAATAGTGCAGGGGGTAAAAGGTCCTTCATAAAGTTTGGTATCGTAAC	56501287	56501310	- [Negative strand]	24	207	56501108	56501314	((.((-<<<<<<<<<<<<<--<<-<<<<<((((((((((((((((((.(((((.((((((((((((.(((((((((((((((((((((......(((((............)))))..))))))))))))))))))))).)))))))))))).))))).)))))))))).))))))))}}}}}=}}==}}}}}}}}}}}}}=)).))	5	-112.1	-54.1546	35.2657	56501112	56501135	0.009901	13
stu-novel-mir164	chr07	AATATCGAACTTTGGAAAGGACCT	AAAAGGTCATCCATAAAGTTTGGT	TTGTAACAATATCGAACTTTGGAAAGGACCTTTTACCCCCTGTACTATTTAATAGTATATTTTTAAAGGTATATATGTGCCCACATGATAAATATTGCATCATTATAAATAGTAACGTGTCCACGTGGACACATATAATACCTTTTAAAATACAACTATTAAAATAGTGTAGAGGGTAAAAGGTCATCCATAAAGTTTGGTATCGTAACAA	36898542	36898565	+ [Positive strand]	24	211	36898534	36898744	((((.((-<<<<<<<<<<<<<<<---<<<<<(((((((.(((((((((((((((((.((((((.(((((((((((((((.((((..((((....((((.............))))..))))...)))).))))))).)))))))).))))))..)))))).))))))))))).))))}}}}}}}}=}}}}==}}}}}}}}})).)).))))	16	-83.32	-39.4881	30.3318	36898711	36898735	0.009901	50
stu-novel-mir164-1	chr06	AATATCGAACTTTGGAAAGGACCT	AAAAGGTCCTCCATAAAATTTGGT	ATAATATCGAACTTTGGAAAGGACCTTTTACCCCCTGCACTATTTAATAGTGTATTTTAAAGGTATATATGTGCCCACGTGGACATCATAAATAATATTGCATCATTATAAATAGTAATGTGTCCACGTGGACGCATATATACCTTTAAAATACACTGTTAAATAGCGCATGGGGTAAAAGGTCCTCCATAAAATTTGGTATCGT	46944845	46944868	+ [Positive strand]	24	205	46944842	46945046	(.-<<<<<<<<-<<<<---<<<<<<<((((((((.(((.((((((((((((((((((((((((((((((((((.((((((((((((..........(((((.............))))))))))))))))).)))))))))))))))))))))))))))))))))).))).)))))}}}}}}}}}}===}}}}=}}}}}}))..)	16	-112.02	-54.6439	34.1463	46945018	46945042	0.009901	50
stu-novel-mir164-2	chr09	AATATCGAACTTTGGAAAGGACCT	AAAAGGTCCTTCATAAAGTTTAGT	ACAATATCGAACTTTGGAAAGGACCTTTTACCCCCTGCACTATTTTAATAATGTATTTTAAAGGTATATATGTGTCCACGTGGACATCATAAATATTGCATCATTATAAATAGTAACGTGTCCACATGTGCACATATATACCTTTAAAATACACTATTAAATAGTGCAGGGGGTAAAAGGTCCTTCATAAAGTTTAGTATCGT	10376144	10376167	- [Negative strand]	24	203	10375966	10376168	((-<<<<--<<<<<<<--<<<<<<<<(((((((((((((((((((.((((.(((((((((((((((((((((((..((.((((((((......((((...........)))).....)))))))).))..))))))))))))))))))))))).))))))))))))))))))))}}}}}}}}}}}==}}}}}}}==}})).))	16	-111.8	-55.0739	32.5123	10375970	10375993	0.009901	50
stu-novel-mir164-3	chr05	AATATCGAACTTTGGAAAGGACCT	AAAGGTCCTCTATAAAGTTTGATA	ACAATATCGAACTTTGGAAAGGACCTTTTACCCCTGCACTATTTAATATTGTATTTTAAAGATATACATGTATGTGTCCACGTGGACATCATAAATATTGCATCATTATATAACGTGTCCACGTGTGCACATATACCTTTAAAATACACTATTAAATAATGCAGGGGGTAAAAGGTCCTCTATAAAGTTTGATATCGT	6423970	6423993	- [Negative strand]	24	198	6423797	6423994	((-<<<<<<<<<<<<<---<<<<<<<((((((((((((.(((((((((.((((((((((((.......((((((((..(((((((((((..((.(((.((...)).))).))..)))))))))))..)))))))).)))))))))))).))))))))).)))).))))))}}}}}}}}}===}}}}}}}}}}}}).))	16	-95.6	-48.2828	32.8283	6423800	6423823	0.009901	50
stu-novel-mir164-4	chr01	AATATCGAACTTTGGAAAGGACCT	AAGATCCTCCATAAAGTTTGGTA	TGATGTAACAATATCGAACTTTGGAAAGGACCTTTTGCCCCCTGCACTATTTAATAGTGTATTTTAAAGGTATGTGCCCACGTGGACATCATAAATATTGCATCATTATAAATAATAATGTATCCACGTGGGCACATATATACCTTTAAAATACACTATTAAATAGTGCAGAGGGTAAAAGATCCTCCATAAAGTTTGGTATCGTAACAACA	77694121	77694144	- [Negative strand]	24	212	77693941	77694152	((.(((.((-<<<<<<<<<<<<<---<<<<-<<(((((((.(((((((((((((((((((((((((((((((((((((((((((((............(((((.((((....)))).)))))))))))))))))))....))))))))))))))))))))))))))))))).))))))}}}=}}}}===}}}}}}}}}}}}).)).))).))	16	-113.2	-53.3962	33.9623	77693951	77693973	0.009901	50
stu-novel-mir164-5	chr04	AATATCGAACTTTGGAAAGGACCT	AGGTCCTCCATAAAGTTTGGTATC	ACAATATCGAACTTTGGAAAGGACCTTTTACCCCCCTACACTATTTAATAGTGTTTTTTTAAAGGTATATATGTGCCCACGTGGACACATTACTATTTATAATGATGCAATATTTATGATGTCTACATGGGCACATATATACCTTTAAAATACACTTTTAAATAGTGTAGGGGGGTAAAAGGTCCTCCATAAAGTTTGGTATCGT	40660406	40660429	- [Negative strand]	24	205	40660226	40660430	((-<<<<<<<<<<<<<---<<<<<<<((((((((((((((((((((((.(((((..(((((((((((((((((((((((.((((((((((...(((((((....))).))))...))).))))))).))))))))))))))))))))))).))))).))))))))))))))))))))))}}}}}}}===}}}}}}}}}}}}}=))	16	-122	-59.5122	33.6585	40660227	40660250	0.009901	50
stu-novel-mir165	chr01	AATATCGAACTTTGGAAATGACCT	NO	TGTAACAATATCGAACTTTGGAAATGACCTTTTACCCCTGTATTATTTAATAGTATATTTTAAAGGTATATATGTGCTCACGTGGACATCATAAATATTGCATAATTATAAATAGTAACATGTCCACGTGGACACATATATACCTTTAAAATGCACTATTAAATAATGTAGGGGTAAAAGATCCTCCATAAAGTTTAATATCGTAACA	11420898	11420921	+ [Positive strand]	24	208	11420891	11421098	(((.((-<<<<--<<<<<<<<<---<<-<<((((((((((((((((((((((((.(((((((((((((((((((((..(((((((((((......((((...........)))).....)))))))))))..))))))))))))))))))))).)))))))))))))))))))))))))).)).))))..)))))..)))).)).)))	8	-97.1	-46.6827	28.8462	-1	-1	0.009901	32
stu-novel-mir166	chr02	AATATCGAATTTTGAAAAGGACCT	NO	TGTAACAATATCGAATTTTGAAAAGGACCTTTTACCCCTCTACACTATTTAATAGTGTATTTTAAAGATATATATGTGTCCACGTGGACATCATAAATATTGCATAATTATAAATAGTAATGTGTCCACGTGGGCACATACATACCTTTAAAGTACACTATTAAATAGTGCAGGGGTAAAAGGTCTTTCATAAAGTTTGGTATCGTAACA	22237170	22237193	+ [Positive strand]	24	210	22237163	22237372	(((.((-<<<<<<<<<<<<<--<<<<<<<<(((((((((...(((((((((((((((((((((((((.(((.((((((((((((((((((.(((...((((...........))))...))))))))))))))))))))).))).))))))))))))))))))))))))).)))))))))))))))))..))))))))))))).)).)))	1	-111.3	-53	31.4286	-1	-1	0.009901	13
stu-novel-mir167	chr01	AATATCTTAGATGGTCACTCAACT	NO	TATTAGTTGAGTGACCATATGAGAAATCATCCCCATAATAACCAAGCTATGAAGTTAATATCTTAGATGGTCACTCAACTAATA	64763232	64763255	+ [Positive strand]	24	84	64763175	64763258	((((((((((((((((((.(((((.((...(..((((..........))))..)..->>->>>>>->>>>>>>>>>>>>>))))	6	-31.3	-37.2619	32.1429	-1	-1	0.009901	15
stu-novel-mir168	chr02	AATATGCGGACAACTTTAAGGGGT	NO	TAGGTAATAGTCCTAGTTAAAGTGTCAAAATGAAATATGCGGACAACTTTAAGGGGTCGTGGATTACTTA	13930561	13930584	- [Negative strand]	24	70	13930547	13930616	((((((((.(.(((..((((((((((...(((.-->>>--->>>->>>>>>>->>>-)....))))))))	12	-17.6	-25.1429	35.7143	-1	-1	0.009901	150
stu-novel-mir169	chr08	AATATGCGGACAACTTTAAGTGGT	NO	GGTCATCGACAACCACTTAAAGTTGTCCACATATGCGATGTCCAAGTGAAATATGCGGACAACTTTAAGTGGTCATCGATGACT	35322257	35322280	+ [Positive strand]	24	84	35322207	35322290	(((((((((..(((((((((((((((((.(((((...((......))..->>>>>->>>>>>>>>>>>>>>>>..)))))))))	4	-46.1	-54.8809	42.8571	-1	-1	0.009901	14
stu-novel-mir177	chr04	AATCAAGAGGTCTCGGGTTCGAGC	NO	ATTGTGGTGGAGTGATAAGTGCTTCTTAATCAAGAGGTCTCGGGTTCGAGCCCCCTTGGGTATCGAGTTGCCTTTGTTAGGGCGCGTTTTACCCCCCAAT	67423115	67423138	+ [Positive strand]	24	100	67423087	67423186	((((.((.((.((((...((((..(((<<<--<<<<<<<<<<<<--<<<<-...))))..).)))))..))))))))))))))))...))))))))))))	6	-33.9	-33.9	51	-1	-1	0.049505	82
stu-novel-mir178	chr09	AATCAGAGGTCTCGGGTTTGAGCT	NO	TCCTAATTCGGGCATCGGACACTTGGTTGAGAAACCAAAAATAAAAGTCGATAACTTTGTTAATCAGAGGTCTCGGGTTTGAGCTGGAGCAAGGA	3188356	3188379	+ [Positive strand]	24	95	3188294	3188388	((((..(((.(((.((((((..((((((....))))))..........(((...(((((..--->>>>>--->>>->>>>>>>>>.)))..))))	2	-29.7	-31.2632	43.1579	-1	-1	0.019802	30
stu-novel-mir179	chr07	AATCAGTGATTTCGAATTCGAGAC	NO	CTGTTTTAATCAGTGATTTCGAATTCGAGACAATAAAAAAATCATAGTAAGGAGCATTTATTCCGTTAAGGGCCTTACATGATGTGGTTTTGGATTCGAATTCTAAAGATATATTCGG	55146890	55146913	+ [Positive strand]	24	118	55146882	55146999	(((....-<<<---<<-<<<<<<<<<<<<<<.........(((((.((((((....((((......))))..)))))))))))...)))))))))))))).))....))).....)))	1	-31	-26.2712	33.0508	-1	-1	0.009901	12
stu-novel-mir181	chr06	AATCCCAATGTAGAACTAACT	CAGATCTACATTGGGCTTTAA	TCATTTAGTTCATTATGATATTTGGGGTCCTTGTAGAGTCAGATCTACATTGGGCTTTAAGTATTTTGAGTAATCATCATTGAAAGTAACAAAATACTTAAATCCCAATGTAGAACTAACTCTACTAGGACCCCAAATATCAGAATGAACTAACTGA	26898542	26898562	- [Negative strand]	21	157	26898505	26898661	(((.((((((((((.((((((((((((((((.(((((((={{={{{{{{{{{{{={{{{{((((((((.....(((....)))......)))))))))))>>->>>>>>>>>>>->>->>>)))).)))))))))))))))).)))))))))).)))	1	-88.2	-56.1783	32.4841	26898601	26898621	0.009901	22
stu-novel-mir187	chr09	AATCGTGTAGAAGCCAAGAAGTGT	NO	GCACTTTTTTTGTCTTTCGTTCGGTTTGATTAGTGCTTCTCGTATTTGCATTGCTGAGTCACTTGGTTGGTGAAATCACTCTAAAATTTAAGTTTGACTTGTTTCGTGTATGCATGGGGCAGTGGCGGAGCTAGAATTTTGTCTTAGGAGTGTCAAAATATAAAGAAGTAAAATCGTGTAGAAGCCAAGAAGTGT	51187062	51187085	+ [Positive strand]	24	195	51186890	51187084	(((((((..(((.((((..(.((((((......(((((((.(((((((((((.((((((((((.....)))))........((((((((.(((((..(((((..((((....))))..)))..))..))))).)))))))).))))).)))))..))))))..))))))))>>>>>->-->>>>->>>>>>>>>>	2	-55.9	-28.6667	38.4615	-1	-1	0.029703	25
stu-novel-mir199	chr11	AATGATGTACAACTGTAAACCTGT	NO	GAGGGGAAATAGATGTATTTCAGGTGTTTTGATGATCCTCACAAATGCAGGGACCTGGTCCCTGACAGAGTGCTCTCGTCCAAGTTCAAAATGATGTACAACTGTAAACCTGTC	6348652	6348675	- [Negative strand]	24	114	6348650	6348763	((.(((..((((.(((((.(((..((.((((((((....(((...(((((((((...))))))).))..)))...)))).))))..)).-->>>->>>>>->>>>--->>>->)	1	-34.8	-30.5263	44.7368	-1	-1	0.039604	55
stu-novel-mir201	chr12	AATGCCGATAAAGACTTTAGCACT	NO	CAAGTTCACTACATCAAATATGTATTTTTAGCGGCAATTAGCACTCTTTGAATATGTCCCTAAAGCCTTTAGCGACATTGGTTCTAATGGCACTTAACTAATGCCGATAAAGACTTTAGCACTCTTTATTAATGTCAATATTTATTGTCGCTAAAAGTTGTTTTTGTTGTAGTGGTTCTCCAACTTG	51905415	51905438	- [Negative strand]	24	187	51905350	51905536	(((((((((((((.((((.(((.(((((((((((((((............((((.((..((((((.(((((.((.((((((((............))))>>>>->>->>>>>->>>>>>->>-...)))).............)))))))))))))))))).)))).)))))))).......)))))	17	-49.82	-26.6417	34.2246	-1	-1	0.009901	62
stu-novel-mir202	chr03	AATGCCGGTAAAGACTTTAAGACT	NO	TAGCGGCAGTTAGCACTCATTGTATATGTCCCTAAAGCCTTTAGCGACATTGGATCTAATTATGACACTTAACTAATGCCGGTAAAGACTTTAAGACTCTTTACTAATGTGTCTATTTATTGCCGCTA	44927746	44927769	+ [Positive strand]	24	128	44927671	44927798	(((((((((((((.((.(((((((...(((..(((((.(((((.((.((((((...................))>>>>->>->>>>>->>>>>->>>-...))).)))).)))))...))))))))))	1	-39.91	-31.1797	37.5	-1	-1	0.009901	10
stu-novel-mir203	chr07	AATGGATGTAGGCTTAACTAAAGC	NO	GTTGGGCTTTATAAAAGGTTATTTTATACTAAAATGGATGTAGGCTTAACTAAAGCCTAAT	45475545	45475568	+ [Positive strand]	24	61	45475512	45475572	(((((((((((...(((.(((((((((.....->>>>>->>>>->>>--->>>>>>)))))	6	-16.5	-27.0492	29.5082	-1	-1	0.019802	404
stu-novel-mir206	chr03	AATGTCCAATGTGAGTACCGAACA	NO	GTGTTTTACTCTCAATGTGAGACTTCCTGACGCAAATCTGGATTTAGTCGGGCTCCAATGTCCAATGTGAGTACCGAACAC	39585907	39585930	+ [Positive strand]	24	81	39585850	39585930	(((((((((((.((...((.(((..((((((..((((....)))).))))))....--->>>>>->>->>>>>-->>>>>)	1	-22.8	-28.1481	45.679	-1	-1	0.049505	11
stu-novel-mir211	chr10	AATGTCGGTAAAAACTTTAGCACT	NO	TTTTTAGCAGCAAATAGCACTCCTTGTATATGTATCTAAAGCCTTTAGCGACATTGGATCTAATGGAACTTAACTAATGTCGGTAAAAACTTTAGCACTCTTTACTAATGTGTCTATTATTTGTCGTTAAAAG	21796093	21796116	- [Negative strand]	24	133	21796058	21796190	((((((((.(((((((((((.....(((...((..((((((..((((.(((((((((................))>>>>>>>->>>>-->>>>>>->>-...)))....))))....))))))).))))))))	4	-34.69	-26.0827	32.3308	-1	-1	0.009901	11
stu-novel-mir214	chr03	AATTAACTAATATCGATAAAGACT	NO	TTTTAGCGGCAATTAACACTCTTTGTATATGTCCCTAAAGCCTTTAGCGACATTAGATTCAATGACAATTAACTAATATCGATAAAGACTTTAACGCTCTTTATTAATGTGTATATTTATTGCCGCTAAAA	36777704	36777727	- [Negative strand]	24	131	36777662	36777792	(((((((((((((..((((.....(((...((...(((((.(((((.(((.(((((.((.(((...->>>>>>>>>>->>>->>>>>->>)))..))....)))....))))......)))))))))))))	5	-33.1	-25.2672	30.5344	-1	-1	0.009901	20
stu-novel-mir217	chr02	AATTACACATGTCTTGTTTGGATG	NO	CACCAGGTAATTGAAATTGGTGTAATTACTAGGTTACTAATTACCAGCCTAGTAATTACACTGACATGTTTGGTTGCCACAGTGTAATTACACATGTCTTGTTTGGATGCCACAGTG	45901067	45901090	- [Negative strand]	24	117	45901058	45901174	(((..((((.(..((...(((((((((((((((((..........)))))))))))))))))(((((((.(((((((......))>>>>>->>>>>>>--->>-->->>))...)))	14	-42.8	-36.5812	38.4615	-1	-1	0.009901	44
stu-novel-mir221	chr09	AATTAGTCGAGGTGCATGAAAGCT	NO	GAAAGTTTTGATGTCACCCGGCTGGGGCACCTGTTGCTGGTGGGAGGTGTCAGGTATGCATGCAGTGGAATTAGTCGAGGTGCATGAAAGCTGGC	59115998	59116021	- [Negative strand]	24	95	59115994	59116088	(..((((((.(((.((((((((((.(((((((.(((....))).)))))))..(((....))).....--->>>>>>->>>>>>>->>>>>>..)	7	-35	-36.8421	54.7368	-1	-1	0.039604	21
stu-novel-mir223	chr10	AATTATTTGTCGTTTTAGAAGTTC	NO	GACCTTCTAAAACGACAAATAATTTGTGAAACTATTTTTAGTAAGCAACAAATGAATTGAGACAGTAAAATTTGCATATTTAATAACTACATTAAAGTACGAAAAGTCATATTGTTGTTAATAATCTAAAATAGTACTCCTTCTGTCTCTATTGTTGCTTTTTATAAAAAAGTTGTCTCCAATTATTTGTCGTTTTAGAAGTTC	52206567	52206590	- [Negative strand]	24	204	52206566	52206769	((.(((((((((((((((((((((.(.((((((.((((((..(((((((((.......(((((((.....((((....((((((......))))))...))))......(((((((.............)))))))......)))))))..)))))))))....)))))))))).)).).>>>>>>>>>>>>>>>>>>>>>->>	3	-57.02	-27.951	25.9804	-1	-1	0.009901	15
stu-novel-mir223-1	chr11	AATTATTTGTCGTTTTAGAAGTTC	NO	TTTGTCTCAAATTATCTCTAAAATTAAATATCTCAAATTATTTGTCGTTTTAGAAGTTCGAGACAAA	3921627	3921650	- [Negative strand]	24	67	3921618	3921684	((((((((.((((...((((((((((((((.....--->>>>>>-->>>>>>>>>>>>-))))))))	3	-17	-25.3731	23.8806	-1	-1	0.009901	15
stu-novel-mir232	chrx	AATTGGCATCAAGACTAAGAACTT	NO	TTGACATGTCAATTGGCATCAAGACTAAGAACTTAGTTATAAATTTGGGTGAGTTTTTGGGTCTGGTAACATAGGTATTGTTAG	33093029	33093052	+ [Positive strand]	24	84	33093018	33093101	((((((...(---<<--<<<<-<<<<<<<<<<<<(.(((......))).))))))))).))))))))..))...)...))))))	2	-22	-26.1905	34.5238	-1	-1	0.019802	10
stu-novel-mir233	ChrUn	AATTGTATAGATCGCTGACAGCCT	CTTCAGATTTGTATAATTTCGCT	GGCGGGAGCTTCAGATTTGTATAATTTCGCTGGCAGGCCAATTGTATAGATCGCTGACAGCCTCTCGTT	51507743	51507766	- [Negative strand]	24	69	51507736	51507804	(((((((({{{{{{{{{{{{{{{{{{=={{{....))).>>>>>>>>>>>>>-->>>->>->>))))))	2	-25.4	-36.8116	49.2754	51507773	51507795	0.019802	44
stu-novel-mir233-1	chr11	AATTGTATAGATCGCTGACAGCCT	CTTCAGATTTGTATAATTTCGCT	GCGGGAGCTTCAGATTTGTATAATTTCGCTGGCAGGCCAATTGTATAGATCGCTGACAGCCTCTCGT	6634728	6634751	+ [Positive strand]	24	67	6634689	6634755	((((((({{{{{{{{{{{{{{{{{{=={{{....))).>>>>>>>>>>>>>-->>>->>->>)))))	2	-24.9	-37.1642	49.2537	6634696	6634719	0.009901	44
stu-novel-mir241	chr03	ACAACGTTGGAGAGAGATTTCTGA	NO	ACAACGTTGGAGAGAGATTTCTGAAGTTAGATATTGTTCAGAACATCACTTCTTCAATATTGT	43957321	43957344	+ [Positive strand]	24	63	43957320	43957382	<<<<--<<<<<<<<-<<<<<<<<<(...........))))))).))).).)))))))..))))	5	-17.8	-28.254	33.3333	-1	-1	0.019802	14
stu-novel-mir241-1	chrx	ACAACGTTGGAGAGAGATTTCTGA	NO	ACAACGTTGGAGAGAGATTTCTGAAGTTAGATATTGTTCAGAACATCACTTCTTCAATATTGT	46577740	46577763	- [Negative strand]	24	63	46577700	46577762	<<<<--<<<<<<<<-<<<<<<<<<(...........))))))).))).).)))))))..))))	5	-17.8	-28.254	33.3333	-1	-1	0.019802	14
stu-novel-mir244	chr01	ACAAGTAGACACATGTATCCT	NO	TTAAACTTGTATAAAATTGAACAAGTAGACACATGTATCCTACATGGCATATTAAACGTAGGATGTCATGTACGACACAAAATTGTCGTGTAGGGTGTCATGTAGGATGAAAGAGTTTATTTGTTGAATTTTTTACAAGTTTAA	50307073	50307093	- [Negative strand]	21	144	50306969	50307112	(((((((((((.((((((.(<<<<<<<<<<-<---<<<<<<(((((((((.(((.((((((..((((......)))).....))).))).))).)))))))))))))))...).))))))))))).)))))).)))))))))))	10	-57.9	-40.2083	31.25	-1	-1	0.009901	108
stu-novel-mir244-1	chr03	ACAAGTAGACACATGTATCCT	NO	AACTTGTATAAAATTTAACAAGTAGACACATGTATCCTAATGGCATAATACACATAGGACACAAAATTGTCATGTAGGGTGCCATATATGACGAATGTGTCTATTTGTTCAATTTTATACAAGTT	4472039	4472059	- [Negative strand]	21	125	4471951	4472075	(((((((((((((((.(<<<<<<<<<<<<<<---<<-<((((((((..((((.....((((......)))).))))..))))))).)).))...))))))))))))))).)))))))))))))))	10	-54	-43.2	30.4	-1	-1	0.009901	108
stu-novel-mir244-2	chr06	ACAAGTAGACACATGTATCCT	NO	TAAACTTGTATAAAATTAAACAAGTAGACACATGTATCCTACATGGAATAATACACGTAGGACGCCACGTAGGACATAGAATTGTCATGTAAGGTGTCATGTATGATGAATGTGTCTATTTATTCAATTTTGTACCAGTTTA	37434193	37434213	+ [Positive strand]	21	142	37434173	37434314	((((((.((((((((((.(<-<<<<<<<<<<<<-<<<<-<(((((..((..(((((((.((...))))))..((((......))))..)))..))..)))))).)))).)))))))))))).)).)))))))))).))))))	10	-48.3	-34.0141	32.3944	-1	-1	0.009901	108
stu-novel-mir252	chr06	ACACCCTTTGTGAAATTTCTGACT	NO	ACACCCTTTGTGAAATTTCTGACTACGCCACTGAGTAGGGTGAGAGCAATTACGCTATATATTTCCTTGAGTATAAGTTTCATAATGGTGT	53316083	53316106	+ [Positive strand]	24	91	53316082	53316172	<<<<<--<<<<<<<<<<<---<<<.((((.((....))))))..(((......))).............)))..))))))))))).)))))	4	-24.1	-26.4835	38.4615	-1	-1	0.009901	32
stu-novel-mir253	chrx	ACACCGAACTGAAACACCGAAGAA	NO	AAAAAACCGACACCGAACTGAAACACCGAAGAACCGACTCCAAAGAATCGAATTTTTTTGGTTTGGTTCGGTTCGGTTTTTT	25750699	25750722	+ [Positive strand]	24	82	25750689	25750770	(((((((((<-<<<<<<<--<---<<<<<<<<<.(((.((....)).)))...))))))))))..)))))))))))))))))	2	-33.5	-40.8537	40.2439	-1	-1	0.009901	13
stu-novel-mir254	chr01	ACACCTGTTGACATTTTTGAAGAG	ACTCATCAAAGACACTGAAAAGCT	ACTCATCAAAGACACTGAAAAGCTAAGTTGGTCGGATCCTTCAAAAAACACTATTTTTGGAGGATCCGACACACACCTGTTGACATTTTTGAAGAGT	58460447	58460470	- [Negative strand]	24	97	58460445	58460541	{{{{={{{{{{{==={{==={{{=..(((((((((((((((((((((......))))))))))))))))).)>->>-->>>-->>>>>>>>>->>>)	8	-36.7	-37.8351	39.1753	58460517	58460540	0.009901	21
stu-novel-mir256	chr10	ACACTATAATTTAATCTCAGGACT	NO	CTTATCCTGATACTAATTATTAATCCTGGGATAAGTTATCATGCACTTGCCAACCAAACAATAAATTAAGTGACACTATAATTTAATCTCAGGACTAATAATAGCAAGATCATGATGAG	29490880	29490903	- [Negative strand]	24	119	29490856	29490974	((((((.((((.(((.((((((.((((((((((((((((..((((((((.................))))))->>-->>>>>>>->>>>>>>>>->))))))))....)))).))))))	6	-35.63	-29.9412	31.0924	-1	-1	0.009901	15
stu-novel-mir258	chr04	ACACTTATTTTGAAACGGACAGAG	NO	TTACTTTTTTCGTTCTAAAATAAGTGTCATTTTAGAAATTCAAGATAAAACCAACAATTATTTTCAACTATACACTCTTTTATTAGTAAAAACTTATTTCTTCTTAGTTTTTTAATGAGCGTGAAATGAACTAAAATGACACTTATTTTGAAACGGACAGAGTAA	66909352	66909375	+ [Positive strand]	24	165	66909213	66909377	(((((((.((((((.((((((((((((((((((((......(((((((.........)))))))........(((.(((..((((..(((((((...........)))))))))))))).))).......))))))))>>>>>>>>>>>>->>>>>>->>>>)))	1	-44.2	-26.7879	24.2424	-1	-1	0.009901	286
stu-novel-mir259	chr01	ACACTTATTTTGAGACGAAGGAAG	TTCCTCTGTCTTTAATTACTTGTC	GACACTTATTTTGAGACGAAGGAAGTATATCTAAATTAACGTAATATTTCCTCTGTCTTTAATTACTTGTC	70507175	70507198	- [Negative strand]	24	71	70507128	70507198	(<<<--<<-<<-<<<<<<-<<<<<<(((...............))))}}}}}=}}}}}}=}}=}}==}}}}	2	-18.16	-25.5775	29.5775	70507127	70507150	0.009901	23
stu-novel-mir262	chr04	ACATATGATGAAGGCT	NO	GAAGCCTTCTTATAAGTTGGGCTCCAGTGGCGTCACATATATGTGATAAACTTTCTTACATATGATGAAGGCTTT	55044708	55044723	- [Negative strand]	16	75	55044705	55044779	((((((((((((((.((.(((....(((...((((((....))))))..))).))).>>->>>>>->>>>>>>))	2	-23.8	-31.7333	38.6667	-1	-1	0.019802	18
stu-novel-mir269	chr08	ACCAAGGATTGTGACGAGATGGAT	NO	CTAAGTCATCACCAAGGATTGTGACGAGATGGATATGATGCCTTTATCTTTAACCAGAAGTCTCGGGTTCGAATCTCAAGGATGAAAATAATTCTTGTAGGGAGTTGTTTGTCTTCATCAGGCTCAAACTCGAGATTTCTAGCTAAGGATAAAAGCATTCCATTCATCCTGTCACACCCTTAATTTTTATTGG	2129087	2129110	+ [Positive strand]	24	193	2129076	2129268	((((......---<<<<--<<<<<<<-<<<<<<<..(((((.((((((((((.(.((((((((((((((.((..((....(((((((((((((((.....)))))))))....))))))))..)).)))))))))))))).).)))))))))).)))))..))))))).))))))).))))........))))	2	-71.7	-37.1503	38.8601	-1	-1	0.009901	10
stu-novel-mir270	ChrUn	ACCAAGTATTTGACGGTAAGG	NO	GCCTTAACATCAAATACTTGGTCCAAATACGCCCTTATTCTGCTCAATTGCGCATAGTATTTGGACCAAGTATTTGACGGTAAGGGC	97452757	97452777	+ [Positive strand]	21	87	97452692	97452778	(((((.((.(((((((((((((((((((((..........(((.(....).)))..))))))))>>>>>>>>>>>>>-->>->>>))	4	-39.6	-45.5172	42.5287	-1	-1	0.009901	11
stu-novel-mir272	chr09	ACCCAGACCGTCGTGATTGACACT	NO	GACCCAGACCGTCGTGATTGACACTCAAACTAACACTTCGGTGGGAGAACCAGTACTACAACTAGGGGTGTTCACGGGTTGATTTGGGTC	56251294	56251317	+ [Positive strand]	24	90	56251292	56251381	(<<<<<<<-<<<<<<<<---<<<<<(...((..(((....)))..))....(((......)))..))))))))))))..)).))))))))	13	-30.3	-33.6667	51.1111	-1	-1	0.039604	35
stu-novel-mir275	chr04	ACCGAAAACTGATAAACCGAACCA	TTGATTTGGTTATCGGTTTGATGT	TGTTATTGATTTGGTTATCGGTTTGATGTATTTACAAACCGAAAACTGATAAACCGAACCAATAACA	53272040	53272063	+ [Positive strand]	24	67	53272002	53272068	((((({{{={{{{{{{{{{{{{{{==={{........>>--->>>>>>>>->>>>>>>->>))))))	4	-23.1	-34.4776	31.3433	53272007	53272031	0.009901	24
stu-novel-mir275-1	chr07	ACCGAAAACTGATAAACCGAACCA	TTGGTTTGGTTATCGGTTTGACGT	TGTTATTGGTTTGGTTATCGGTTTGACGTATTTACAAACCGAAAACTGATAAACCGAACCAATAACA	2503830	2503853	- [Negative strand]	24	67	2503823	2503889	((((({{{{{{{{{{{{{{{{{{{==={{........>>--->>>>>>>>->>>>>>>>>>))))))	4	-29.7	-44.3284	34.3284	2503860	2503883	0.009901	24
stu-novel-mir275-2	chr05	ACCGAAAACTGATAAACCGAACCA	NO	TGTTATTGATTTGGTTATCGATTTGATGTATTTACAAACCGAAAACTGATAAACCGAACCAATAACA	2089615	2089638	+ [Positive strand]	24	67	2089577	2089643	((((((((.(((((((((((.(((...((........>>--->>>->>>>->>>>>>>->>))))))	4	-17.1	-25.5224	29.8507	-1	-1	0.009901	24
stu-novel-mir276	chr05	ACCGAAAATCGAACCGTTAAGGAC	NO	GTTAAACCGAAAATCGAACCGTTAAGGACCAAAATCGATAAAAAAAAATCTTATTGGTTTGGTTATTGGTTTAAC	7691849	7691872	- [Negative strand]	24	75	7691802	7691876	(((((<<<<<-<<<<<<<<<<-<<<<<--...................))))).)))))))))).))))))))))	9	-23.6	-31.4667	30.6667	-1	-1	0.009901	40
stu-novel-mir278	chr02	ACCGAGAAATTCGTCTGTGACCCG	NO	ATTGGCTGCTTGGCTAGGAGCAAGGTGAAGCATGCCACTTTTTGTGGCAATTTATTTTTTTTGATAACCGAGAAATTCGTCTGTGACCCGCCATTTGGACCAAT	38446250	38446273	- [Negative strand]	24	104	38446235	38446338	((((((((..((((..(..(((.(..(((...((((((.....)))))).......(((((((...-->>>>>>>>>>-->>>>-->-->)))..))).)))))	18	-31.8	-30.5769	43.2692	-1	-1	0.019802	50
stu-novel-mir285	chr07	ACCTAGTGGTTTGGGCTTGGGACT	AAAGCAAGGGGTTTGCCTTCTGGG	ACCTAGTGGTTTGGGCTTGGGACTTCCATGTTGGAGGTCTCAAGTTCAAAACCCCTTGCCAGCGAAAGCAAGGGGTTTGCCTTCTGGGT	5422561	5422584	+ [Positive strand]	24	89	5422560	5422648	<<<<<<-<<<-<<<<<<<<<<<<<(((.....)))))))))))))))).((((((((((.....===}}}}}}}}}}=}}}==}}}}})	3	-51.3	-57.6405	52.809	5422624	5422648	0.009901	10
stu-novel-mir285-1	chr12	ACCTAGTGGTTTGGGCTTGGGACT	NO	GACCTAGTGGTTTGGGCTTGGGACTTCCATGTTGGAGGTCTCAAGTTCGAAACCCCTTGCCAGTAGAAACAAGGGGTTTTCCTTCTTGGTC	6400426	6400449	- [Negative strand]	24	91	6400359	6400449	(<<<-<<-<<---<<<<<<<<<<<<(((.....))))))))))))))).((((((((((..........)))))))))).))..)).))))	3	-44.3	-48.6813	50.5495	-1	-1	0.009901	10
stu-novel-mir286	chr03	ACCTCTGATTAAGGATGAAGCACT	CAAGATTTTCTCTATATTCAGGGC	GACTAAACTTGGATCGCGCACTGCAGGGCCTACTCAGGGTGGCGCTCCCATCAAGATTTTCTCTATATTCAGGGCTCGAACCCGAGACCTCTGATTAAGGATGAAGCACTTCCACCAGTGCACCACAATCCATGTTGGTT	7432258	7432281	- [Negative strand]	24	140	7432227	7432366	((((((...(((((.(.((((((..((((((((.....)))).))))....={{{=={{{{{{{={{={{{{{{{(((....))))->>->>>>->>->>>->>>>-->>)....)))))).)....)))))..))))))	1	-44.8	-32	51.4286	7432291	7432314	0.019802	19
stu-novel-mir298	chr11	ACGGACCTAGCCCATATTGACGGC	NO	GCCCTATCAAATCATGGGTTAGGCCACACCGGCCCAACGGACCTAGCCCATATTGACGGC	3777512	3777535	+ [Positive strand]	24	60	3777475	3777534	(((...((((...((((((((((.....(((.....->>>->>>>>>>>>>->>>>->>>	7	-22.9	-38.1667	58.3333	-1	-1	0.019802	58
stu-novel-mir300	chr05	ACGGAGTTTAAGAAAGTAAAGAAC	NO	GTTAGTATTTTCTTACACTCCCTGCGTTTTCGATTTATTTGTCTAGTTTTGATTTGACACGGAGTTTAAGAAAGTAAAGAAC	49022829	49022852	- [Negative strand]	24	82	49022828	49022909	(((..((((((((((.(((((.((((...((((...(((.....))).))))..)).)>->>>>>->>>>>>>>>>--->>>	1	-21	-25.6098	32.9268	-1	-1	0.009901	10
stu-novel-mir301	chr04	ACGGATAAAGTTGAAATTCTAGCT	NO	TTGATAGTCATAGGGCGGAGCTAGAAGGTCGGATACTTTAGTTTTTGTTCAAATTATGTATTTTTGTTTACGAGATTTATTAAATATGTAAAAAGTATCAAATTTAGAATCTTGTTATTATGCTAAAAGTCATTATTCTATAATTCAGAACGGATAAAGTTGAAATTCTAGCTCTGTCTCTGTACTTGTTGG	4576144	4576167	+ [Positive strand]	24	192	4575994	4576185	(..((((..(((((((((((((((((..(((...((((((...(((((((.(((((((.((((((((..(((((((((..(((((.((..........)).))))))))))))))......)).))))))........)))))))..))>>>>>>>>>>>>>>-->>>>>>>>))))).))))..))))..)	1	-48.6	-25.3125	29.1667	-1	-1	0.009901	28
stu-novel-mir304	chr08	ACGGATGAGGGATATATTTGGCCC	NO	AACGGATGAGGGATATATTTGGCCCAAAGTATAACGATAAGGGTATATTTGGCCCAAAAGTATAACGAAGGGCATATTTAAACTATTTCGGATAGTACAGGGGTAAATATGACCCTTTTCCGTT	33260850	33260873	- [Negative strand]	24	124	33260750	33260873	(<<<<<-<<<<<-<<<<<<<<-<<<...((((..(((...((((.......))))..((((((..(....)..))))))........)))....)))).))).)))))))).))))).))))))	2	-42.8	-34.5161	37.9032	-1	-1	0.009901	21
stu-novel-mir306	chr12	ACGTGAACTCAGTAGCTTTTGCTC	NO	GGTTTGGGTAGATAGGCTCACTTTAAGTGTTGTAGTCAGCGGTGGTTTAGCGTTATATCTATGGGTTTACGTGAACTCAGTAGCTTTTGCTCAAGCT	53858621	53858644	+ [Positive strand]	24	97	53858552	53858648	((((((((((((..((((.(((.....(((((....)))))..((((((.(((...(((....)))..>>>>>>>>>->>>>>>>>>>>>>>)))))	2	-27.6	-28.4536	43.299	-1	-1	0.049505	11
stu-novel-mir309	chr01	ACTAACTGAACTTAAATACACCCT	GGTTTATTTAAGTTCAGTTAGTCA	ACTAATCTATTTGACTAACTGAACTTAAATACACCCTCAATCTGCCACATGACATAGAAAGTGGTCTCAAATTCTTGTAGGAGCGTGAAACTCTTAATAAAAAATCGAGAAAAATGTTGAAAGCACCCCAAAACTTGGAGAGAATTTAGGAGTGTATTTCACTCATGTGGCAAGATTGGGGTTTATTTAAGTTCAGTTAGTCAAGTTGAAGGGT	819828	819851	+ [Positive strand]	24	214	819814	820027	(((..((.(((((<<<<<<<<<<<<<<<<<<-<<<<-(((((((((((((((....((((..(.((..((((((((...((.((....((((((..((.....))..))).....)))....)).))(((.....))).))))))))..)).)...))))..))))))))).)))))))}}}=}}}}}}}}}}}}}}}}}}}}))).))..)))	7	-83	-38.785	35.9813	819993	820017	0.009901	17
stu-novel-mir309-1	chr12	ACTAACTGAACTTAAATACACCCT	NO	ACTCTTTTACTTGACTAACTGAACTTAAATACACCCTCGATCTTGCAACGTGAGTGAATTACACCTCTAGGTTCTCATCAAGTTTAAGGTGTTTTCAACACTTCTCTCGGTTTTTTATGAAGAACTGCATGCTCCTAGTTATATCATGTGGCCGATCGGAAGTGTATCCAAGTTAAGTTAGTCAAGTAGAAGAGT	4360257	4360280	+ [Positive strand]	24	195	4360243	4360437	(((((((((((((<<<<<<<-<<<<<--<<<<<<--<(((((..((.((((((.((((..((((((..((.((......)).))..)))))).))))..........((((((((....))))))))................)))))).)).))))))..))))))..))))).))))))))))))))))))))	7	-72.3	-37.0769	38.4615	-1	-1	0.009901	17
stu-novel-mir311	chr12	ACTACGATAGTTGTTGGACTAAAG	NO	TACTAAAGTTGTTCGGACAACTATTAAAGTTGTCGGACGACTAAAGAAGTTGTCCCCACAACTACGATAGTTGTTGGACTAAAGTGTA	41688428	41688451	- [Negative strand]	24	88	41688423	41688510	(((.....(((.((.((((((((((..((((((.((((((((.....))))))))..)))>>>-->>>>>>>>>>->>->>>--.)))	5	-32.1	-36.4773	38.6364	-1	-1	0.009901	12
stu-novel-mir314	chr10	ACTAGGAGATCTCGGATTCAAGCC	NO	TCCTTCACTAGGAGATCTCGGATTCAAGCCCTCCTTGGGTACGGAGTCTCTTTTGTTAGGGA	57919649	57919672	+ [Positive strand]	24	62	57919642	57919703	(((((.<<-<<<<<<<--<<-<<<<<<<--...))))))).))..)))))))..)).)))))	1	-23.4	-37.7419	50	-1	-1	0.039604	14
stu-novel-mir316	ChrUn	ACTATGATCGAAATTTCAGAGACA	NO	CCTAGACTATGATCGAAATTTCAGAGACACTATAACTAAATTAAGGTCCTATTACTCCCCTGAACTCATTCCTTTTGGCGTGCGTGGGAGATATTTGGAGACCACGTATGCTAAAAAGGTGTACAAAATTACAAAAAAAATAAGTTCAGGGGGTAATAGGACCTTAGTTTAGTTATGATGTATCTCTGAATTTCGGTCATAGTCTAAGG	19118899	19118922	+ [Positive strand]	24	209	19118893	19119101	(((((<<<<<<<<<<<<<<<-<<<<<<-<((((((((((((((((((((((((((.((((((((((.((((((((((((((((((((..............))))))))))).))))))((((......)))).....))).)))))))))))))))))))))))))))))))))))..)).))))))))))))))))))))))).)))	14	-115.14	-55.0909	37.3206	-1	-1	0.009901	11
stu-novel-mir316-1	chr02	ACTATGATCGAAATTTCAGAGACA	NO	CCTAGACTATGATCGAAATTTCAGAGACACTATAACTAAATTAAGGTCCTATTACTCCCCTGAACTCATTCCTTTTGGCGTGCGTGGGAGATATTTGGAGACCACGTATGCTAAAAAGGTGTACAAAATTACAAAAAAATAAGTTCAGGGGGTAATAGGACCTTAGTTTAGTTATGATGTATCTCTGAATTTCGGTCATAGTCTAAGG	15643199	15643222	- [Negative strand]	24	208	15643019	15643226	(((((<<<<<<<<<<<<<<<-<<<<<<-<((((((((((((((((((((((((((.((((((((((.((((((((((((((((((((..............))))))))))).))))))((((......))))....))).)))))))))))))))))))))))))))))))))))..)).))))))))))))))))))))))).)))	14	-115.14	-55.3558	37.5	-1	-1	0.009901	11
stu-novel-mir318	chr06	ACTCAGTTGGTTGACTACTCAAAC	NO	GGGACTAGGTGAGTATTTAACGAGGCTCGAAAAATCTTAATAACTCAGTTGGTTGACTACTCAAACTCCTAAGTCCT	43461757	43461780	- [Negative strand]	24	77	43461745	43461821	(((((((((((((((.(((((..((((.((............-->>>>>>->>>>>->>>>>>---.))).))))))	1	-22.04	-28.6234	40.2597	-1	-1	0.019802	11
stu-novel-mir320	chr11	ACTGCAAGGACTGTGATTCCT	NO	AGAGGGACAAAACTTCCAAACTGGCTCTCTGACCATTCATTTCTTAAGCTTGAGGAATTATCTCTTAGCAACTGCAAGGACTGTGATTCCTTGCCAGCACTGGGACAGCTTCCTTCT	44003652	44003672	- [Negative strand]	21	117	44003625	44003741	(((((((......(((((..(((((....(((....)))............((((((((((.((((.((.--->>->>>>-->>>>>>>>>))))))...))))).....)))))))	11	-34.3	-29.3162	45.2991	-1	-1	0.019802	33
stu-novel-mir321	chr01	ACTGTTTCTTCATGCTCAATTCTT	ATGGTTGAACATGAAGATACAATT	AAAAATGGTTGAACATGAAGATACAATTTAGTCGGAAATGCTCCACTAAACTGTTTCTTCATGCTCAATTCTTTTT	6092775	6092798	+ [Positive strand]	24	76	6092725	6092800	(((({=={{{{{={{{{{{{{={{{={{((((.(((.....))))))))>->>>->>>>>>>>->>>>>-->>)))	1	-28.6	-37.6316	31.5789	6092729	6092753	0.009901	26
stu-novel-mir329	chr04	ACTTTGGACAGGACCTATTACCCC	NO	TGTTGTAACAATCCCAAACTTTGGACAGGACCTATTACCCCCATGCACTATTTAATAGTGTATTTTAAAGATATATAGGTGCCCACGTGGACATCATAAATATTGCACCTTATAAATAATAACTTGTCCAGCTGGGCACTTATATATCTTTAAAATACACTATTAAATAGTGCTGGAGGGTAATAGGTCTTGACCAAAGTTTGAGATTGTTACAACA	54626027	54626050	+ [Positive strand]	24	217	54626009	54626225	(((((((((((((.(((<<<<<<<-<<<<<<<<<<<<<<<<((.(((((((((((((((((((((((((((((((((((((((((..((((((.......((((..........))))......))))))..)))))))))))))))))))))))))))))))))))))))))))).))))))))))))))).)))))))))).)))))))))))))	1	-135.82	-62.5899	34.5622	-1	-1	0.009901	15
stu-novel-mir334	chr04	ACTTTTCTGAAGGGTTGTGACCTT	AAGGGTTGTGACCGTTTGAAAGGT	GAAGGGTTGTGACTTTTCTGAAGGGTTGTGACCTTTATGAAAGGTTGTGTCCTTTCTAAAGGGTTGTGACCGTTTGAAAGGTTGTGACTTTTC	14888920	14888943	+ [Positive strand]	24	93	14888908	14889000	(((((((((..<<<<<<<-<<<-<<<<<--<<<<<(..((((((......))))))..}}}}}}==}}}}}=}}}}}}}}}}..)))))))))	5	-43.7	-46.9892	41.9355	14888966	14888990	0.009901	28
stu-novel-mir334-1	chr09	ACTTTTCTGAAGGGTTGTGACCTT	AGAGTTGTGACTTTTATGAAACGT	ATTGTGACTTTTCTGAAGAGTTGTGACTTTTATGAAACGTTACGACTTTTCCGTAAGGTTGTGACTTTTCTGAAGGGTTGTGACCTTTCTGATAAGGCACAAT	43274942	43274965	+ [Positive strand]	24	103	43274878	43274980	((((((.(((.((.(({{={{{{=={{{{{{=={{{{={{(((((((((.....)))))))))>>->>>>-->>>>>>-->>>>->>)).)).))).))))))	5	-37.4	-36.3107	37.8641	43274894	43274918	0.009901	28
stu-novel-mir334-2	chr09	ACTTTTCTGAAGGGTTGTGACCTT	NO	GAAGAGTTGCGACTTTTCTGAAGAATTGTGACTTTTCTGAAGAGTTGTGACTTTTATAAAAAGTTATGACTTTTTCATAAGGTTGTGACTTTTCTGAAGGGTTGTGACCTTT	43554963	43554986	+ [Positive strand]	24	112	43554875	43554986	((((.((..(((((((((.(((((.(((..(((((...(((((((..(((((((.....)))))))..)))))))...)))))..))>->>>>>->>>>>>>>>-->>>>>)	5	-44.5	-39.7321	33.9286	-1	-1	0.009901	28
stu-novel-mir334-3	chr09	ACTTTTCTGAAGGGTTGTGACCTT	NO	GTTGTGAGTTTTAGAAAGAGTTTTGACTTTCCTGAAGAGTTGCGACTTTTCTGAAGAATTGTGACTTTTCTGAAGAATTGTGACTTTTCTTAAGAGTTGTAAACTTTATGAAAAGTTACGAATTTTCCATAAGGTTGTGACTTTTCTGAAGGGTTGTGACCTTTCTGATAAGGCACAAT	43374687	43374710	+ [Positive strand]	24	179	43374547	43374725	((((((....((((((((.(((.(((((((.(.(((((((..(((((((...(((((.(((((((((((((((((..(((..(((((.....)))))..))).))))).)))))))))))).)))))...)))))))..>>>>>>>->->>>>>>>->>>>>>))))).....))))))	5	-69	-38.5475	34.0782	-1	-1	0.009901	28
stu-novel-mir335	chr06	ACTTTTGGGGTGTGAGTTAGGCCT	NO	AGGCTTGGGCAATTCTACTCCCTTTGAGATAACTTTTGGGGTGTGAGTTAGGCCTAAGACCT	41478838	41478861	- [Negative strand]	24	62	41478830	41478891	((((((((((.((((.((.((((..(((...->>>-->>>>->>>>>>--->>>>))).)))	17	-26.7	-43.0645	46.7742	-1	-1	0.009901	31
stu-novel-mir335-1	chr09	ACTTTTGGGGTGTGAGTTAGGCCT	NO	GCTAACTTTTGGGGTGTGAGTTAGGCCTAAGGCCTAAATTTACATATACTCTTAAGTAATTGCCCCATAGATCCTAGAGGGGGGAGTAAGAGCCAGAAAAAATGGT	61117062	61117085	+ [Positive strand]	24	106	61117057	61117162	((((--<<<<<<-<<<<<<<<<<<<<<-..))))).)))))))))...((((((.....((.((((.(((...)))..)))).)).))))))))))))....))))	17	-34.8	-32.8302	42.4528	-1	-1	0.019802	31
stu-novel-mir338	ChrUn	AGAAATTACTCATTAGTCGATGAT	NO	ATCATTAAGGTTTCTTGTTCAGAAATTACTCATTAGTCGATGATACATAAGAGTATATTACTCTTATACTCATTAGTCAATGATACATAAGAGTATATTATTCTTATAGTATTATAGACTAATGAGTAATTTCTGAACAAGAAACCTTAATGAT	9162932	9162955	- [Negative strand]	24	154	9162821	9162974	((((((((((((((((((((<<<<<<<<<<<<<<<<<<-<<<<<(((((((((((...(((((((((..(((((....)))))...)))))))))...))))))))).))))))).))))))))))))))))))))))))))))))))))))))	4	-87.4	-56.7532	25.3247	-1	-1	0.009901	12
stu-novel-mir338-1	chr08	AGAAATTACTCATTAGTCGATGAT	NO	ATCATTAAGGTTTCTTGTTCAGAAATTACTCATTAGTCGATGATACATAAGAGTATATTACTCTTATACTCATTAGTCAATGATACATAAGAGTATATTATTCTTATAGTATTATAGACTAATGAGTAATTTCTGAACAAGAAACCTTAATGAT	30172428	30172451	- [Negative strand]	24	154	30172317	30172470	((((((((((((((((((((<<<<<<<<<<<<<<<<<<-<<<<<(((((((((((...(((((((((..(((((....)))))...)))))))))...))))))))).))))))).))))))))))))))))))))))))))))))))))))))	4	-87.4	-56.7532	25.3247	-1	-1	0.009901	12
stu-novel-mir338-2	chr11	AGAAATTACTCATTAGTCGATGAT	NO	GGTATCATTAATGTTTCTTGTTCAGAAATTACTCATTAGTCGATGATATTATAAGAGTATATATACTCTTATAGTATCATTTTCTAATGAGTAATTCTTGACAACAAACATTAATGATACC	667517	667540	- [Negative strand]	24	121	667442	667562	((((((((((((((((.(((((.<<<<-<<<<<<<<<<<--<<<<<<((((((((((((....))))))))))))))))))..))))))))))))))).))))).))))))))))))))))	4	-65.6	-54.2149	25.6198	-1	-1	0.009901	12
stu-novel-mir340	chr04	AGAAGACTCTTGAATTTTGATAGG	NO	TCAACTTTTTTATTTCATGAAACTCCTACCAAGGTTATCATTGTTATTTTTATTCTATAGCTAAAGTAGATGAAGAAGACTCTTGAATTTTGATAGGATATGGAAGGAGTTGA	7535000	7535023	- [Negative strand]	24	113	7534983	7535095	((((((((....(((((((....(((((.((((((..(((..(((.(((((((.((((.......))))))))>>>->>>--->>>>>>>>>->>>>))))))))))))))))	19	-28.3	-25.0442	29.2035	-1	-1	0.009901	45
stu-novel-mir343	chr12	AGAATGAAAATTGTCATGTAGGAT	NO	TTGTATAAAGTTGAACAAATAAACATATGAGTAATACGTGACGGTGGCATAATACACATAGACACTATGTAGAATGAAAATTGTCATGTAGGATGTCACATATAATGTCTATTTGTTTAATTTTATATAA	54527856	54527879	- [Negative strand]	24	130	54527819	54527948	(((((((((((((((((((((.(((((((.((..(((((((((((..(((.....((((((...))))))--->>>--->>>>>>>>>>>-->>....))))...))).)))))))))))))))))))))	1	-41	-31.5385	26.9231	-1	-1	0.009901	19
stu-novel-mir347	chr01	AGACTTGTTTGAATCTCAAAATCT	TTTTGAGAGTCAAACAATTTAAGT	GCATTTTTTGTTTTTTGAGAGTCAAACAATTTAAGTTTTACCGGGAATTTGGGCATGGAATCTTCAAATATTTTGAAATGAAATTTATACATTTATAAACTACGTAAAAAGTGATATAAGTCACAATAATTGATAATTCAAAAGGTTTAAAAGATCTATGAAATATCGACGGTAAAAAATAGACTTGTTTGAATCTCAAAATCTGAAAAATGT	31895045	31895068	- [Negative strand]	24	213	31895035	31895247	((((((((((..{{{{{{{{={{{{{{{{{{{{=={(((((((.((..((...((((((.((((.((((.(((((((......((((((....))))))...........(((((....)))))............))))))).))))..)))))))))).))..))..))))))))..)>>>->>>>>>>>->>>>>>>>-->)))))))))	10	-57.9	-27.1831	25.3521	31895211	31895234	0.009901	48
stu-novel-mir350	chr10	AGAGAACCTGGTCCATATTGACTG	NO	TTCAGAGAACCTGGTCCATATTGACTGTTCTGAGAACCTGTTCCCAGTCCAGCAGGCTTGAAACCTGTTTCTCTGGA	59314356	59314379	+ [Positive strand]	24	77	59314352	59314428	(((<<<<<<-<-<<<-<<--<<<-<<<..(((.(((....))).)))..))))))...))..))).).)))))))))	9	-25.7	-33.3766	48.0519	-1	-1	0.019802	10
stu-novel-mir352	chr08	AGAGATCGGTTTTTATTGTAATTC	GAATTACAATAAAAACCGACCTCT	ACCGACATCAAGAGATCGGTTTTTATTGTAATTCATTAAAAATTCCGACCTCAGGAGGTCGGAATTTTTAATGAATTACAATAAAAACCGACCTCTTGATGTCGGT	23324989	23325012	- [Negative strand]	24	106	23324916	23325021	((((((((((<<<<-<<<<<<<<<<<<<<<<<<<(((((((((((((((((....)))))))))))))))))}}}}}}}}}}}}}}}}}}}=}}}}))))))))))	5	-78.9	-74.434	35.8491	23324925	23324948	0.009901	62
stu-novel-mir352-1	chrx	AGAGATCGGTTTTTATTGTAATTC	NO	CAAGAGATCGGTTTTTATTGTAATTCATTTTTTTTCGAGAAAAAATTCCGACCTCCAGAGGTCGGAATTTGATTTTCTCGCTTTTATTTTGCATAAAAACCGATTACTTG	30860666	30860689	+ [Positive strand]	24	110	30860663	30860772	((<<-<<<<<<<<<<<<<-<<<<---.........(((((((((((((((((((....)))))))))))...))))))))........))))))))))))))))).))))	5	-44.55	-40.5	32.7273	-1	-1	0.009901	62
stu-novel-mir355	chr06	AGAGGCAAACCCAGGATTTGAAGA	NO	GAATTGATTTTTCATAAACAGAGGCAAACCCAGGATTTGAAGACTCTGGATGCACCAATATTATCTTAATTTAAGCATTAGCGAAACTTTCAAAGGTCAAGGTGGGTTTGTTCTACCGAATGATCATGGGTTTGAATCTCTTATTTATCAATTT	41152507	41152530	+ [Positive strand]	24	154	41152487	41152640	((((((((.....((((..<<<--<<<<<<<<---<<<<<<<-.((..(((((.....................)))))...))...)))))))(((((.((((((.....))))))...))))).))))))))..))).))))..))))))))	3	-38.9	-25.2597	34.4156	-1	-1	0.039604	11
stu-novel-mir359	chr01	AGATACAACGTTTGGCTAGACTGT	ATTGTTTGGTTTGACTGTATCGTA	GTATGGTAGATACAACGTTTGGCTAGACTGTATTGTTTGCTATTGTTTAATAACATTTTTATTGTTTGGTTTGACTGTATCGTACTGTAT	9510192	9510215	+ [Positive strand]	24	90	9510184	9510273	(((((((<<<<<<<--<<<--<<<<<<<-<<(.((((.((....)).....))))....)}}=}}}}}}}==}}}}}}}}}=}}))))))	2	-23.7	-26.3333	31.1111	9510244	9510268	0.009901	41
stu-novel-mir359-1	chr04	AGATACAACGTTTGGCTAGACTGT	ATTGTTTGGTTTGACTGTATCGTA	TACTGTATGGTAGATACAACGTTTGGCTAGACTGTATTGTTTGCTATTGTTTAATAACATTTTTATTGTTTGGTTTGACTGTATCGTACTGTATTGTA	49676221	49676244	- [Negative strand]	24	98	49676157	49676254	(((.(((((((<<<<<<<--<<<--<<<<<<<-<<(.((((.((....)).....))))....)}}=}}}}}}}==}}}}}}}}}=}})))))).)))	2	-26.1	-26.6327	30.6122	49676166	49676189	0.009901	41
stu-novel-mir362	ChrUn	AGATGAAGGATATATGTGAGCTCC	TAAGGACATATGTGAACCATTTGT	TCCGTTAGATGAAGGATATATGTGAGCTCCTTTTATAACGGTAAGGACATATGTGAACCATTTGTATAACGGG	31493336	31493359	+ [Positive strand]	24	73	31493329	31493401	((((((<-<--<<<<-<<<<<<<<---<<<((.........=}}}}}}}}}}}}}==}}=}}==}.)))))))	6	-19.9	-27.2603	38.3562	31493370	31493394	0.039604	19
stu-novel-mir362-1	chr04	AGATGAAGGATATATGTGAGCTCC	TAAGGACATATGTGAACCATTTGT	TCCGTTAGATGAAGGATATATGTGAGCTCCTTTTATAACGGTAAGGACATATGTGAACCATTTGTATAACGGG	8616014	8616037	- [Negative strand]	24	73	8615970	8616042	((((((<-<--<<<<-<<<<<<<<---<<<((.........=}}}}}}}}}}}}}==}}=}}==}.)))))))	6	-19.9	-27.2603	38.3562	8615977	8616000	0.019802	19
stu-novel-mir363	chr06	AGATGAATCAAATTTTTAACGGAT	CGTTAAAAGTTTGGCTCATATATG	CTCATTTATGTCATTCGTTAAAAGTTTGGCTCATATATGTAATTTTTATTTGAGAAAAAGCCTATTCATGTCATTATTTGTTGACTTAAATAACATAGATAGATGAATCAAATTTTTAACGGATGACATATATGAG	37531201	37531224	+ [Positive strand]	24	136	37531100	37531235	(((((.((((((((({{{{{{{{{{{{{=={{{{={{{{(.((((........(((........)))..((((........))))..)))).)))))...-->>>>-->>>>>>>>>>>>>>>>)))))).)))))	2	-46.3	-34.0441	25.7353	37531115	37531139	0.009901	30
stu-novel-mir366	chr03	AGATTCGATCTCAGGACCTCTGCC	NO	GTGCGGGTGCGGGCCTGATTTTTTTTTCATAGGCCAGGCACATGGAAATTCTTTTTCGATTTGGGTGGCGGTGAGATTCGATCTCAGGACCTCTGCCTGCTC	17856495	17856518	+ [Positive strand]	24	102	17856421	17856522	(.(((((((.((((((((..((..((((((..((((..((.((.((((.....)))).)).))..)))).)))>>>--->>-->>>>>->>>->>>>))).)	11	-39.8	-39.0196	51.9608	-1	-1	0.009901	15
stu-novel-mir372	chr03	AGGACATAAACGTAAAATGAAGCC	AAAGGGCACATTTATGTATTATGC	TGGAGGACATAAACGTAAAATGAAGCCAATTGTTAAAGGGCACATTTATGTATTATGCCTTTA	40491395	40491418	- [Negative strand]	24	63	40491358	40491420	(((<<<-<<<<<<<<<<<<-<<--<<<.......====}}}=}}}}}}}}}=}}}}}})))))	6	-16.5	-26.1905	33.3333	40491362	40491385	0.029703	19
stu-novel-mir372-1	ChrUn	AGGACATAAACGTAAAATGAAGCC	NO	TGTGCATATCCAAAGTTGGAGGACATAAACGTAAAATGAAGCCAAGTTAAAGGGCATATTTATGTATTATGCCTTTAATAAAAGGTATGCAACA	16243137	16243160	+ [Positive strand]	24	94	16243117	16243210	((((((((((....(((((<<<-<<<<<<<<<<<<<<<---<<........)).))).))))))).)))))))))))))....))))))).)))	6	-29	-30.8511	32.9787	-1	-1	0.009901	19
stu-novel-mir373	ChrUn	AGGACATAAACGTAAAATGAGGCC	NO	TCCAAAGTTGAAGGACATAAACGTAAAATGAGGCCAAGTTAAAGGGCACATTTATGTTTAATGCCTTTTTGGA	8375132	8375155	- [Negative strand]	24	73	8375093	8375165	(((((....((<<<-<<<<<<<<<<<<-<<-<-<<........)).).))))))))))).)))))))))))))	12	-21.7	-29.726	35.6164	-1	-1	0.009901	31
stu-novel-mir373-1	chr12	AGGACATAAACGTAAAATGAGGCC	NO	TCCAAAGTTGAAGGACATAAACGTAAAATGAGGCCAAGTTAAAGGGCACATTTATGTTTAATGCCTTTTTGGA	674613	674636	+ [Positive strand]	24	73	674601	674673	(((((....((<<<-<<<<<<<<<<<<-<<-<-<<........)).).))))))))))).)))))))))))))	12	-21.7	-29.726	35.6164	-1	-1	0.019802	31
stu-novel-mir376	chr04	AGGACATGAATATCAACTGAAGCC	NO	TAAATGTACTTTTTAACTTAGTTTCATTTGATATTCATGTTCTCTAATTTTGGGTGTGCATAATTAGTAGATACTTAGATAAAATTGAATAAGTAGACAGCACACATGTGTCTGTTTGTTCAACTTTATACAAGGTTAAATGTTTATTTGTGCATTGGAGGACATGAATATCAACTGAAGCCAGATTAAAAGGTACGTTTA	3715018	3715041	+ [Positive strand]	24	201	3714859	3715059	((((((((((((((((.((.((((((.(((((((((((((((((((.........((((((((.(((.....((((.((((((.(((((((((((((((.((....))))))))))))))))).))))).).)))).......))).)))))))))))>>>>>>>>>>>>>>>>->>>>>>-)).))))))))))))))))	1	-75.5	-37.5622	29.3532	-1	-1	0.009901	16
stu-novel-mir378	chr10	AGGACCTCTGTCTGCTCTGATACC	NO	GGTGGTAAGATTCGATTCCAGGACCTCTGTCTGCTCTGATACCATGTTAAAATGTGTGAGATGAGATGGTCACACACTTCACTATGGTATCAGATCAGGCAGAGGTCCTAGGAACGAATCTTACCACC	30216840	30216863	- [Negative strand]	24	128	30216754	30216881	((((((((((((((.((((<<<<<<<<<<<<<<-<<<<<<<<<(((.......(((((.(((......))).))))).....)))))))))))).)))))))))))))).))))))))))))))))))	5	-83.3	-65.0781	46.0938	-1	-1	0.009901	20
stu-novel-mir379	chr09	AGGACCTTTGCCTGCTCTGATACC	NO	GTCAAGATGACTTCAGATAGGAGGGTGTAGGAGAGTGTGAAGAGCGTTGATAAATGTAGTGTTGAAGTGTGACCATCTCAACAATGAGATTCGATTTCAGGACCTTTGCCTGCTCTGATACCATGTTGAAGTATGTGAC	7789675	7789698	- [Negative strand]	24	139	7789657	7789795	((((.....((((((.(((....(((((.((((((.(..(((.(((((....))))).((.(((((((.(((..((((((....))))))))))))))>>->>>>>-->>>->>>>->>>>>.)))))))))...))))	9	-43.1	-31.0072	43.1655	-1	-1	0.009901	44
stu-novel-mir381	chr10	AGGACGCATGTATCAACTTGAACA	NO	ATTTAAATTTATATAAAATTAAACAAGTTGACACACGTGTCTTATGTGACATATTACATATAGCCTATAGGATGTCATATAGGATGTGAATTGCCACATAGGATGTCAGGTAGGACGCATGTATCAACTTGAACAGTTTTATACAAGTTTAAGT	28478687	28478710	- [Negative strand]	24	154	28478667	28478820	((((((((((.(((((((((...((((((((.(((.(((((((((.((((((...........((((((........))))))(((((......)))))...)))))).))>>>>>>>->>>->>>>>>>>--->)))))))).))))))))))	1	-55.4	-35.974	31.1688	-1	-1	0.009901	27
stu-novel-mir387	ChrUn	AGGAGGATCCGATCGATAAGACTA	NO	CAAAAGTAGGAGTGGGTGTGTCTCTGATCCTCCAAAAATAGGAGGATCCGATCGATAAGACTAACAACATTTTTG	39721342	39721365	+ [Positive strand]	24	75	39721302	39721376	(((((((.(..((.(((.((((((.((((((((......->>>>>>>>->>-->>>>-->>>-))..))))))))	3	-24	-32	41.3333	-1	-1	0.019802	14
stu-novel-mir393	chr07	AGGATTGTAACTTTTTCAATGAGT	NO	CCTTTTCAAATTAAAGGATTGTAACTTTTTCAATGAGTTTGACTTTTTCAAAGAGTTGTGATTCTTTTGATGG	38293257	38293280	- [Negative strand]	24	73	38293221	38293293	((...(((((....<<<<<--<<<<<<<<<-<<-<<<-....))).)).)))))))))..)))))))))).))	2	-18.6	-25.4795	28.7671	-1	-1	0.009901	37
stu-novel-mir394	chr07	AGGATTGTAACTTTTTTAATGAGT	NO	GACATTTGAAGGATTGTAACTTTTTTAATGAGTTGTAACTTTCTAAAGGGTTGTGACTCTTCTGATAAGGTACAACAAACACATGTT	52091784	52091807	+ [Positive strand]	24	87	52091774	52091860	(((((.((.--<-<<<<<-<<<<-<<<--<<<<..((((((......))))))..))))...))).))))))))))...)).)))))	2	-22.2	-25.5172	32.1839	-1	-1	0.009901	11
stu-novel-mir396	chr07	AGGATTGTGACCTTTCTGAAAGGT	NO	GTGACTCTTCTGAAGGGTTGTGACTTTGCCAAAGGGTTGTGACCATTTAAAAGGTTGTGCCTTTGCCAAAGGATTGTGACCTTTCTGAAAGGTTGC	50629683	50629706	- [Negative strand]	24	96	50629679	50629774	(..((..(((.(((((((((..((((((.((((((...(..(((........)))..).)))))).)))>>-->-->>>>>>>>>->>>-->>..)	2	-36.9	-38.4375	44.7917	-1	-1	0.009901	63
stu-novel-mir396-1	chr09	AGGATTGTGACCTTTCTGAAAGGT	NO	GACCTTTATGAAATGTTGTATCTTTTCTAAAGGGTTTTGACCGTTTTAAAGGTTGTGCCTTTTCCAAAGGATTGTGACCTTTCTGAAAGGTT	19228037	19228060	+ [Positive strand]	24	92	19227969	19228060	(((((((..((((.((..((((((((..(((((((..(((((........))))).)))))))..))>>>>->>-->>->>>>-->>>>>>)	2	-29.5	-32.0652	35.8696	-1	-1	0.009901	63
stu-novel-mir402	ChrUn	AGGATTGTGACTTTTCTGAAGAGT	NO	TGAAGGATTGTGACTTTTCTGAAGAGTTGTGATTTTTCCGAAGGGTTGTGACTTTTCTGAAGAGTTGCGAATTTTTCG	31038489	31038512	- [Negative strand]	24	78	31038437	31038514	(((<<<<<<<--<<<<<<<-<<<<<<<((..(((((.....)))))..))))))))).)))))))..).)))))))))	3	-31.4	-40.2564	38.4615	-1	-1	0.009901	20
stu-novel-mir402-1	chr03	AGGATTGTGACTTTTCTGAAGAGT	NO	GCACATGTCTTTTCTGAAGAATTGTTTCTCCTTTGTGACTTTTCTAAAGAGTTGTGACATTTCTGAAGGATTGTGACTTTTCTGAAGAGTTGTGC	13986699	13986722	- [Negative strand]	24	95	13986693	13986787	(((((...((((((.(((((.(..(...((((((((.((..(((....)))..)).)))......)>>>>-->-->->>>>>->>>>>>-)))))	3	-26.9	-28.3158	36.8421	-1	-1	0.009901	20
stu-novel-mir402-2	chr09	AGGATTGTGACTTTTCTGAAGAGT	NO	TGAAGGATTGTGACTTTTCTGAAGAGTTGTGATTTTTCCGAAGGGTTGTGACTTTTCTGAAGAGTTGCGAATTTTTCG	24307868	24307891	- [Negative strand]	24	78	24307816	24307893	(((<<<<<<<--<<<<<<<-<<<<<<<((..(((((.....)))))..))))))))).)))))))..).)))))))))	3	-31.4	-40.2564	38.4615	-1	-1	0.009901	20
stu-novel-mir405	chr07	AGGATTGTGACTTTTTTGAAGGGT	NO	GAGGATTGTGACTTTTTTGAAGGGTTGTAATTTTTTTGAAAGGTTGTGACTTTTCCAAAGATATGTAACTTTTTCAATGAGTTGTAATCTTT	15391475	15391498	- [Negative strand]	24	92	15391407	15391498	(<<<<<<<--<<<<--<<<<<<<<<((((..(((((.(((((((....))))))).)))))..)))))).))))))).))))..))))))))	2	-27.7	-30.1087	29.3478	-1	-1	0.009901	11
stu-novel-mir405-1	chrx	AGGATTGTGACTTTTTTGAAGGGT	NO	CACACCTTTTCTTAATGAAGGATTGTGACTTTTTTGAAGGGTTGTGATTTTTCAAAGTATTGCGACTTTTCTGAAGGATTGTGACTTTTCCCAAGAGTTGTTACATTTTCGAAGAGTTGTG	40689181	40689204	+ [Positive strand]	24	121	40689162	40689282	((((.((((((.....((<<<---<--<<<<<<--<<<<<<<((..((((((((((((......))))...))))))))..)))))))))..))))))..)....))))))))))).))))	2	-34.5	-28.5124	35.5372	-1	-1	0.019802	11
stu-novel-mir409	chr12	AGGCCCGTTGGGCTGGCCTGGCCT	NO	GGGTTGGGCTAGTTTGGATACTTGATTTAGAGGTCATGCGATTAGAGCCGTCAATATGGGCTAGGCCCGTTGGGCTGGCCTGGCCTAACCC	3416724	3416747	- [Negative strand]	24	91	3416718	3416808	((((((((((((.(((.((((((.......)))).)).))).....((((((...((((((.-->>>>>>-->>>->>>>>>>>>>)))))	3	-38.2	-41.978	54.9451	-1	-1	0.049505	35
stu-novel-mir412	chr05	AGGCGTATCCAGGATTTCGGGATG	NO	GAACTCATTAACTAAATTTTTTGGATTTGCTTCTATTCAGAGGCGTATCCAGGATTTCGGGATGATGGGTGC	47531475	47531498	- [Negative strand]	24	72	47531466	47531537	(.((((((((.((..(..((((((((.(((((((....))>>>>>->>>>>>>>-->-->>->>)))))).)	6	-27.2	-37.7778	40.2778	-1	-1	0.009901	24
stu-novel-mir413	chr06	AGGGACATGTGGCACAATCTTATC	ATAAGATTATGACACGTGTATATC	GGGACATGTGGCACAATCTTATCCGTCGATCTGATTTATTAAATATCGGATCGACGGATAAGATTATGACACGTGTATATCC	38792072	38792095	+ [Positive strand]	24	82	38792072	38792153	<<<<<<<<<<-<<-<<<<<<<<<((((((((((((.........)))))))))))))}}}}}}}}=}}=}}}}}}}===}})	12	-44.2	-53.9024	40.2439	38792129	38792153	0.009901	13
stu-novel-mir413-1	chr07	AGGGACATGTGGCACAATCTTATC	GATAAGATTATGACACGTGGATGT	ATTAAATAGGGACATGTGGCACAATCTTATCCGTCTATCCGGTATTTAATAAATGTCGGATCGGTGGATAAGATTATGACACGTGGATGTCCGTTAGT	47913894	47913917	+ [Positive strand]	24	98	47913886	47913983	(((((..-<<<-<<<<<<-<<-<<<<<<<<<(..(.(((((..(((.....)))..))))).)..)}}}}}}}}}=}}=}}}}}}====})).)))))	12	-39.6	-40.4082	39.7959	47913952	47913976	0.009901	13
stu-novel-mir413-2	chr06	AGGGACATGTGGCACAATCTTATC	GATAAGATTATGACACGTGTATGT	ACTAAATAGGGACATGTGGCACAATCTTATCCGTCGATAAATGTCGGATCGGTGGATAAGATTATGACACGTGTATGTCCGTTAGT	59287089	59287112	+ [Positive strand]	24	86	59287081	59287166	(((((..-<<<<<<<<<<-<<-<<<<<<<<<(..((((.........))))..)}}}}}}}}}=}}=}}}}}}}===})).)))))	12	-34.8	-40.4651	41.8605	59287135	59287159	0.009901	13
stu-novel-mir413-3	chr10	AGGGACATGTGGCACAATCTTATC	GATAAGATTATGACACGTGTATGT	GGGACATGTGGCACAATCTTATCCAATGATTTGATATTTAATAAATGTCAGGTCAGTGGATAAGATTATGACACGTGTATGTCC	1264246	1264269	+ [Positive strand]	24	84	1264246	1264329	<<<<<<<<<<-<<-<<<<<<<<<((.((((((((((((.....)))))))))))).))}}}}}}}}}=}}=}}}}}}}===}))	12	-38.5	-45.8333	36.9048	1264304	1264328	0.009901	13
stu-novel-mir413-4	ChrUn	AGGGACATGTGGCACAATCTTATC	NO	ACTAAATAGGGACATGTGGCACAATCTTATCCGTCGATCTGATATATTAAATATCAAATCGACGGATAAGATTATGACACATGTATATCCGTTAGT	13598222	13598245	- [Negative strand]	24	96	13598156	13598251	(((((..-<<<<<<<<<<-<<-<<<<<<<<<(((((((.((((((.....)))))).)))))))))))))))).)).)))))))...))).)))))	12	-46.8	-48.75	34.375	-1	-1	0.009901	13
stu-novel-mir413-5	chr04	AGGGACATGTGGCACAATCTTATC	NO	ACTAAATAGGGACATGTGGCACAATCTTATCCGTCGATCTGATATATTAAATATCAAATCGACGGATAAGATTATGACACATGTATATCCGTTAGT	62522970	62522993	+ [Positive strand]	24	96	62522962	62523057	(((((..-<<<<<<<<<<-<<-<<<<<<<<<(((((((.((((((.....)))))).)))))))))))))))).)).)))))))...))).)))))	12	-46.8	-48.75	34.375	-1	-1	0.009901	13
stu-novel-mir416	chr06	AGGGATCGTGGATGACTTAAGCCT	NO	AGGTAATAGTTCTAGACTCCTAGTTAAGGTGTCTAAATTAAATATGTGGACAACTTTAAGGGATCGTGGATGACTTAAGCCT	58389593	58389616	- [Negative strand]	24	82	58389592	58389673	((((...(((((((((.((((..((((((((((((.((.....)).))))).))))))>>>>>>>->>>>-->>>--->>>>	2	-21.3	-25.9756	36.5854	-1	-1	0.049505	18
stu-novel-mir418	chr01	AGGGCTAGTACCTATTGAACACCT	NO	TTTTGAACAATAAAAGTGTTCAATAGGTACAAGCCTTAATTGAGGTGTTCAAGTGAAGTATGCAAACAATTTTAAGGGGCACCGTATGACTTAAGTCATTCAAAATCAATATAAATAGGCTTAAATCATCGGCGGCCGCTTAAAGTTGTCCGCATAATTCATTTAGACACCTCAACTAGGGCTAGTACCTATTGAACACCTAAATTGTTCAAGA	52535396	52535419	+ [Positive strand]	24	214	52535218	52535431	(((((((((((....(((((((((((((((.(((((((.(((((((((..(((((((.(((((..(((((((((((.(((.(((.((((.(((((((....................))))))).)))))))..))).)))))))))))..))))).)))))))..))))))))).)>>>>>>->>>>>>>>>>>>>>>--..)))))))))))	9	-108.95	-50.9112	35.9813	-1	-1	0.009901	21
stu-novel-mir419	chr09	AGGGGATGAGAGATAACTGACAGC	NO	TAGAAAGGGATGAGATACTAGAACAGAGAAAGGGGATGAGAGATAACTGACAGCCGAAGCTTCGACATAATTTTCATAACCGTTCTTTCTAATCGCTAGACCTTTTTA	52807596	52807619	- [Negative strand]	24	108	52807541	52807648	((((((((..((.(((..(((((.((((..-<<--<<<<<<<-<<--<<<-<<<....))))))...)).)))))))..)).))))))))))))..))..))))))))	11	-28	-25.9259	38.8889	-1	-1	0.019802	28
stu-novel-mir421	chr03	AGGGGCCGCTGATGACTTAAGCCT	AATAGGTACTAGTCTTAGTTGAGG	CAATAGGTACTAGTCTTAGTTGAGGTGTCTAAAGTGAATTAGGCGGACAACTTTAAGGGGCCGCTGATGACTTAAGCCTATTG	47223159	47223182	+ [Positive strand]	24	83	47223103	47223185	({{{{{{{==={{{{{{{{{==={{(.((((((((..............))))).>>>->>>>>>>>->>>>--->>>>))))	6	-26.74	-32.2169	43.3735	47223104	47223128	0.019802	19
stu-novel-mir421-1	chr08	AGGGGCCGCTGATGACTTAAGCCT	AGGTGTCTAAGTGAATTATGCGGA	ACTAGTCTTAGTTGAGGTGTCTAAGTGAATTATGCGGACAACTTTAAGGGGCCGCTGATGACTTAAGCCTTCGTTCGGACTGAGATTAGT	12396895	12396918	+ [Positive strand]	24	90	12396848	12396937	(((((((((((((({{{={=={{{{{=={{{{={{{{=(..(....->-->>>>>>>>>->>>>>-->>>)).....)))))))))))))	6	-33.1	-36.7778	44.4444	12396862	12396886	0.009901	19
stu-novel-mir422	chr06	AGGGTTAACAGGATCGTCGTTACC	NO	CTAGCAAAAATAATCCATAATGGCTCATCTTGAATAACCCCATACCGGAGAGTCCCCGGTTTAGGGTTAACAGGATCGTCGTTACCAGAGTTGG	52641754	52641777	- [Negative strand]	24	94	52641745	52641838	(((((........((..(((((((..((((((..((((((...(((((.......)))))..->>>>>>->>>>>>->>>>>>>--.)))))))	1	-27.6	-29.3617	45.7447	-1	-1	0.019802	33
stu-novel-mir428	chr11	AGGTGATATCTGAAAGTCAAGACT	NO	AAGGTGATATCTGAAAGTCAAGACTCAAGTGAAGACTCAAGAGAATCTGCATAGATAGGAGCTTGTACTTTATTTTCCTTTTGATTATTAGATTTCATTTT	21840696	21840719	+ [Positive strand]	24	101	21840694	21840794	(<<<<<<-<<<<<<-<<<<<<<<--.((((((((...((((...((((....)))).....))))..))))))))...)))))))).)))))).)))))))	16	-27	-26.7327	31.6832	-1	-1	0.029703	24
stu-novel-mir431	chr07	AGTAAAATGTTGGAGTGTTTTATT	NO	GCCTATGGACTAGAATTGGTGGAGATTAATTTAGTTGGGATTATTGGGCCGAGTAAAATGTTGGAGTGTTTTATTTGGAATCCCGACCCGATAATTCTAAATAAAACACTCCAATATTTTACTCGGCTCAGTAATCCCAACTAAATTAGTCTCCACCAATTCTAGCTCATAGGC	4197180	4197203	+ [Positive strand]	24	174	4197128	4197301	(((((((..((((((((((((((((((((((((((((((((((((((((((<<<<<<<<<<<<<<<<<<<<<<<<((((((..((...))...))))))))))))))))))))))))))))))))))))))))))))))))))))))))))))))))))))))))..)))))))	10	-129.9	-74.6552	38.5057	-1	-1	0.009901	27
stu-novel-mir435	chr05	AGTAAACTTGGGCGGGTTAGGACC	NO	AGGTCAAGACCCACCCCATTTTTAAGCTCATTTGAGCCCAAAGTAAACTTGGGCGGGTTAGGACCT	10399954	10399977	- [Negative strand]	24	66	10399952	10400017	(((((..(((((..((((..((((.((((....))))....-->>>>-->>>>->>>>>-->>>>)	4	-26.6	-40.303	48.4848	-1	-1	0.009901	15
stu-novel-mir436	chr11	AGTAACGTTTTAGGTCTGTTAACT	NO	ATTAATAAAACGTATTTGAAAGTAACGTTTTAGGTCTGTTAACTCCGTCAGCTTTTTGTCTTTTTGTTACTGATTTCTTTTAATAAAATAATCCCTAAAACGTTACTGACCTAAAACGTTACTTTTAAATACGCTTTATTAAT	338805	338828	- [Negative strand]	24	143	338705	338847	(((((((((.((((((((((<<<<<<<<<<<<<<<<-<<-<<<-..(.(((....))).).((((((((..(....)...)))))))).............))))).)))))))))))))))))))))))))).)))))))))	13	-47.4	-33.1469	26.5734	-1	-1	0.009901	21
stu-novel-mir440	chr07	AGTCAAACCAATCACTAGTCGGAT	TTTGACTCGATTTGCGGTTTGATT	AAACCAAGTCAAACCAATCACTAGTCGGATTTTTTTTCTCGATTTGACTCGATTTGCGGTTTGATTTGGTTT	3201010	3201033	- [Negative strand]	24	72	3200967	3201038	((((((<<<<<<<<<<<<<---<<<<<<<<(.........))}}}}}}}=}}}}===}}}}}}}}}))))))	9	-26.9	-37.3611	36.1111	3200972	3200995	0.009901	20
stu-novel-mir440-1	ChrUn	AGTCAAACCAATCACTAGTCGGAT	NO	AACCAAGTCAAACCAATCACTAGTCGGATTTTTTTTTCTCGATTTACGATTTGGTTCGATTTTCGGTT	78257705	78257728	- [Negative strand]	24	68	78257665	78257732	(((((<<<<-<<<<<<<<---<<<<<<<-.......)).)))))...)).)))))).)))))..))))	9	-18.1	-26.6176	35.2941	-1	-1	0.019802	20
stu-novel-mir440-2	chr03	AGTCAAACCAATCACTAGTCGGAT	NO	AACCAAGTCAAACCAATCACTAGTCGGATTTTTTTTTCTCGATTTACGATTTGGTTCGATTTTCGGTT	5282394	5282417	+ [Positive strand]	24	68	5282388	5282455	(((((<<<<-<<<<<<<<---<<<<<<<-.......)).)))))...)).)))))).)))))..))))	9	-18.1	-26.6176	35.2941	-1	-1	0.009901	20
stu-novel-mir440-3	chr04	AGTCAAACCAATCACTAGTCGGAT	NO	AGTCAAACCAATCACTAGTCGGATTTTTTTTCTCAGTTTGACTTGATTTGCGGTTTGATT	71747692	71747715	- [Negative strand]	24	60	71747655	71747714	<<<<<<<<<<<<<<--<<<<<<<<(.........))))))))))))))...)))))))))	9	-17.9	-29.8333	35	-1	-1	0.009901	20
stu-novel-mir440-4	chr12	AGTCAAACCAATCACTAGTCGGAT	NO	AACCAAGTCAAACCAATCACTAGTCGGATTTTTTTTTTCGATTTGCGACTTGATTCGGTTTTTGGTT	48451923	48451946	+ [Positive strand]	24	67	48451917	48451983	(((((<---<<<<<<<<<<--<<<<<-<-.((.......))..).)))))))))).)))))))))))	9	-18	-26.8657	35.8209	-1	-1	0.009901	20
stu-novel-mir446	chr12	AGTGGACTTTCTGAGATAATAACT	NO	GAGTTGATTTCTCAGGTGATCGATCACTCAAATAGTTATTATCTTAGAAAGTCTAGTTCTTTGTTGAAAAAAATTGAAATCACGAAGAATAGTGGACTTTCTGAGATAATAACTGTTAGTTGAGTGACCATATGAGAAATCAACTC	5175118	5175141	+ [Positive strand]	24	146	5175027	5175172	((((((((((((((.(((.....(((((((((((((((((((((((((((((((((((((((((.((............)))))))))))-->>>>>>>>>>>>>>>>>>>>>>))...)))))))).))).))))))))))))))	1	-70.4	-48.2192	32.1918	-1	-1	0.009901	25
stu-novel-mir447	chr12	AGTGGGTTGAGAATCATGAGGTCT	NO	GAAGTGGGTTGAGAATCATGAGGTCTTAGGTTTAGATCCCAGCAGAGACAAAACCACTATGTGATTCTTCTCATTTC	13179818	13179841	- [Negative strand]	24	77	13179766	13179842	((<<<<<<--<<<<<<<<<<-<<<--..(((((.(.((.(....).))).)))))))).))))))))))))))))))	8	-22.2	-28.8312	41.5584	-1	-1	0.049505	18
stu-novel-mir448	chr03	AGTGTCAAAAATTGAATGGAGCCT	NO	TGAGGGCCACAAATTCAAGTGTCAAAAATTGAATGGAGCCTCACACAACTATTGTTGGTTGGGCCTCAACCATATTAATTTTTTTCACATAAGCCCTCA	46084565	46084588	+ [Positive strand]	24	99	46084547	46084645	(((((((..........-<<<--<<<<<<<<<<<<<-<<<<.((.((((....)))))).)))).....)))).)))))))))..)))....)))))))	11	-31.36	-31.6768	39.3939	-1	-1	0.009901	84
stu-novel-mir449	chr01	AGTGTCATCGAGTGCAATTGTAGT	NO	GATGGTTTCATAGTGCCTTATGTAGAGAAAAAAGTATTTAAAGATGTTTCTAATGAGTGTATTATGAAAACATTTCAAGAGATGAAGTGTCATCGAGTGCAATTGTAGTTACCACTTTACATATTTTGGTGTGTATGAAACTATC	12195287	12195310	+ [Positive strand]	24	145	12195201	12195345	(((((((((((((..((.(((((((((..............(((....))).(..(.((((((.(((..((((((((.....)))>>>>>-->>>>>>>>>->-->---.....)))))))))....))..).))))))))))))	2	-42	-28.9655	31.0345	-1	-1	0.009901	32
stu-novel-mir451	chr11	AGTGTGATGTAGACAGTCTATCCT	NO	CTTAATGAGTGTGATGTAGACAGTCTATCCTCATGTAAGCGTTAGTGAAATGGATCATGGACTAACTCGATCCCAAAAGCTAGCCCACGAGAGGAAGATTGCTCAAATCCATATATAAG	2494349	2494372	- [Negative strand]	24	119	2494260	2494378	((((.((-<<<-<<<--<<-<<<<<<-<<<<(.(((..(.((((((.....(((((..(......)..))))).....))))))).))).)))))))))))))...)))))).))))))	3	-33.6	-28.2353	41.1765	-1	-1	0.019802	49
stu-novel-mir453	ChrUn	AGTGTGTCTCTGAGATTTCGGACA	NO	TAGGACCTTAGTATAGTATAAGTGTGTCTCTGAGATTTCGGACATAGGTTGGGGGGTACTTATGCATTTTCCCTATATTATTATTATTATTGCATATATTATTTTGGGGAAATGCATAAGTACCCCCCAGCCTATGCCCAAAATCCCTGAGATACACCTAACCTTTACTAAGGTCCTA	11548481	11548504	- [Negative strand]	24	178	11548346	11548523	(((((((((((((.((..((-<<<<<<<<<-<-<<<<<-<<-<<(((((((((((((((((((((((((((((.(((.(((..............))).)))...))))))))))))))))))))))))))))))).)).))))).).))))))))).))..)).)))))))))))))	18	-103.64	-58.2247	38.2022	-1	-1	0.009901	19
stu-novel-mir456	ChrUn	AGTTCCAAAGTAGAAACTCCAACT	NO	GACTCCTAATTTGCGAGATTCCAAGCGTTGCGATGATCCTAATTGTTGTTGGCCTAATATCTTAGGCCAATAACGAGTTCCAAAGTAGAAACTCCAACTCTCCGGTT	45326433	45326456	- [Negative strand]	24	107	45326424	45326530	((((......(((.(((.(((...((.(((.((.........(((((((((((((((....))))))))))))))>-->>>>>->>->>>->>>>>>--....))))	6	-28.2	-26.3551	42.9907	-1	-1	0.019802	15
stu-novel-mir460	ChrUn	AGTTTTTGGACTGCAGGGGCACCA	GTGCCCCTGCCGTCCAAAAACTAG	GTCATACTTTTGAGACATTGGTGCCCCTGCCGTCCAAAAACTAGAGCATATATACCCTTTATACTAATGGACATACACGTGTCATAATCTTATCCACCGATCCGATATTTATCGACTGATAAGATTGCGCCACGTGTCCCTATTTAGTCTTCCGTTAGAGTGAAGGGCATATATGCTCTAGTTTTTGGACTGCAGGGGCACCAATGTCCCAAAAGTATGAT	6536755	6536778	+ [Positive strand]	24	221	6536575	6536795	((((((((((((.((((((({{{{{{{{{{={{{{{{{{{{{{{(((((((((.((((((((.((((((((...(((((((.(.((((((((((...((((.........))))...)))))))))).).)))))))..((....))...)))))))).)))))))).)))))))))))>>>>>>>>>>>->>>>>>>>>>>>))))).))))))))))))	1	-132.3	-59.8643	42.5339	6536595	6536619	0.009901	15
stu-novel-mir463	chr03	ATAAACATGACTCTTAACTTGACT	NO	GGGCATAATTGTCCGCCGAAACTAAGTTAAAGATCATGGTTATGTATTATGTCTATATTGATACGAGGGGACTTCATTTCTTCTCTGATTTTTTTTACCTTCTTTTGTTTAGCATAATAAAGTACTAGTATATTGTTTCTTCTTGACATAATACATAAACATGACTCTTAACTTGACTTCAACAACAAATATGCCC	51239965	51239988	- [Negative strand]	24	196	51239946	51240141	(((((((.((((.....(((..((((((((.(((((((.((((((((((((((...........(((((((.......))))))).((.......(((....(((((((......))))))).....))).......)).....))))))))))>>>>->>>>>->>>>>>>>>>-->))....)))).)))))))	17	-54.24	-27.6735	31.6327	-1	-1	0.009901	327
stu-novel-mir463-1	chr09	ATAAACATGACTCTTAACTTGACT	NO	GAGGGCATAATTGTCCGCCGAAACTAAGTTAAAGATCATGGTTATGTATTATGTCTATATTGATACGAGGGGACTTCATTTCTTCTCTGATTTTTTTTACCTTCTTTTGTTTAGCATAATAAAGTACTAGTATATTGTTTCTTCTTGACATAATACATAAACATGACTCTTAACTTGACTTCAACAACAAATATGCCCTC	51358847	51358870	+ [Positive strand]	24	200	51358690	51358889	(((((((((.((((.....(((..((((((((.(((((((.((((((((((((((...........(((((((.......))))))).((.......(((....(((((((......))))))).....))).......)).....))))))))))>>>>->>>>>->>>>>>>>>>-->))....)))).)))))))))	17	-58.74	-29.37	32	-1	-1	0.009901	327
stu-novel-mir466	chr03	ATAAATTCAGGATGGTCAATTAGT	ACTGATTGATTGTTTTGAGTTTAT	CAGAGAGAGTAGAAGATATACTGATTGATTGTTTTGAGTTTATCGATCATTGTGTTTGCTTCTATGGTAGACCATTGTGCTGGCTTCTATGGATAGTGATGGCACATGAAGATCAATAAATTCAGGATGGTCAATTAGTATAGCCTCTTCTTTCTTTG	49204343	49204366	- [Negative strand]	24	158	49204323	49204480	(((((((((.(((.(.((({{{{{{{{{{=={{{{{{{{{{{{.((((..((((((..(((((((((.((.(((......))))).))))))).))..)..)))))....)))).>>>>>>>>>>>>-->>>>>>>>>>))).).))).)))))))))	2	-68.1	-43.1013	36.7089	49204437	49204460	0.009901	114
stu-novel-mir466-1	chr03	ATAAATTCAGGATGGTCAATTAGT	NO	CAAAGAGAGTTGATGATATACTGATTGACTGTTTTGAGTTTATTGATCATTGTGTTTGCCTCTATGGTAAATTTTGAATGGTTGTGATATATGGATAGTGATGGCACATGAAGATCAATAAATTCAGGATGGTCAATTAGTATAGCTTCTTCTTTCTTTG	49196043	49196066	- [Negative strand]	24	160	49196023	49196182	(((((((((..((...((((((((((((((((((((((((((((((((.....(((((((.....))))))).....(((((..(.((.........)).)..)).)))...)))))>>>>>>>>>>>>>>>>>>>>>>>>)))...))..)))))))))	2	-64.4	-40.25	32.5	-1	-1	0.009901	114
stu-novel-mir471	chr09	ATAACCGAACCGAACTGATGAATT	ATTTTATTTGGGTTTGGTTTGGTT	CGTATTTTATTTGGGTTTGGTTTGGTTTTAGATTTTTGAAAACCGATAGTATTTGATTTAGTTATGGTTTTATTCGAAGAAATCGAAGAAATAACCGAACCGAACTGATGAATTATG	8039597	8039620	- [Negative strand]	24	117	8039593	8039709	((({={{{{{{=={{{{{{{{{{{{{{...(((((((.(((((((..(.((.......)).)..)))))))......)))))))......-->>>>>>>>>>>>>>>>>>>>->)))	12	-31	-26.4957	29.9145	8039682	8039705	0.009901	31
stu-novel-mir471-1	chr01	ATAACCGAACCGAACTGATGAATT	NO	TAGTTTGGGTTTGGTTTGGTTTGGTTTTAGATTTTTGAAAACCGGTAGTATTTGGTTTGGTTATGATTTTATTCGAAAAAATCGAAGAAATAACCGAACCGAACTGATGAATTA	34650607	34650630	+ [Positive strand]	24	114	34650517	34650630	(((((((((((((((((((((...((((.(((((((..(((((((......))))))).....(((......))).))))))).)))).-->>>>>>>>>>>>>>-->>>>>>)	12	-32.6	-28.5965	31.5789	-1	-1	0.009901	31
stu-novel-mir473	chr08	ATAAGATTGTTGATGTGGCACCTC	NO	TTTTTTGAGAAGCGTGTCAAATCCAAATCTATATATCTATATTATGGTGAATATAAGATTGTTGATGTGGCACCTCTCAAAAGA	43471340	43471363	- [Negative strand]	24	84	43471331	43471414	((((((((((.(.((((((.(((..(((((.(((((.(((......))).))>>>>>>>>--->>>->>>>>>>>>))))))))	1	-25.5	-30.3571	30.9524	-1	-1	0.009901	38
stu-novel-mir474	chr06	ATAAGCACTTTTGGTTTGACCAAG	NO	TTTGGTTAACATTGAAGTGCTTATAAGCCAAAAGTCATAAGTTGGGACCAACTTATGACTTTTCAACTTATAAGCACTTTTGGTTTGACCAAG	43156076	43156099	+ [Positive strand]	24	93	43156006	43156098	((((((((((...((((((((((((((..(((((((((((((((....)))))))))))))))...)))>>>>>>>>>>>-->->>>>>>>>>	1	-47.5	-51.0753	34.4086	-1	-1	0.009901	50
stu-novel-mir483	chr11	ATAATTCGTTACTCTGAAACACGT	ATCTGACAGAGTAAACAGACATAA	AAAATCTGACAGAGTAAACAGACATAAAACGTTATGGTCAGTAACGTTTTATAATTCGTTACTCTGAAACACGTTTT	9069357	9069380	- [Negative strand]	24	77	9069353	9069429	((({{={{={{{{{{{{==={{={{{{((((((((.....))))))))))>>--->>->>>>>>>>--->>->>)))	6	-22.5	-29.2208	31.1688	9069402	9069425	0.009901	10
stu-novel-mir484	chr06	ATAATTCGTTACTCTGAAGCACGT	ATCTGACAGAGTAAACAGACATAA	AAAATCTGACAGAGTAAACAGACATAAAACGTTATTGTCAGTAACGTTTTATAATTCGTTACTCTGAAGCACGTTTT	51246656	51246679	+ [Positive strand]	24	77	51246605	51246681	((({{={{={{{{{{{{==={{={{{{((((((((.....))))))))))>>--->>->>>>>>>>--->>->>)))	18	-23.1	-30	31.1688	51246608	51246632	0.009901	21
stu-novel-mir484-1	chr12	ATAATTCGTTACTCTGAAGCACGT	ATCTGACAGAGTAAACAGACATAA	AAAATCTGACAGAGTAAACAGACATAAAACGTTATTGTCAGTAACGTTTTATAATTCGTTACTCTGAAGCACGTTTT	54012487	54012510	+ [Positive strand]	24	77	54012436	54012512	((({{={{={{{{{{{{==={{={{{{((((((((.....))))))))))>>--->>->>>>>>>>--->>->>)))	18	-23.1	-30	31.1688	54012439	54012463	0.009901	21
stu-novel-mir484-2	chr05	ATAATTCGTTACTCTGAAGCACGT	GTGACTCACAGTAACGTTTTTCTG	TCAGTAACGTTTTATAATTCGTTACTCTGAAGCACGTTTTACAGCTAAAACGTGACTCACAGTAACGTTTTTCTGGAATGACTGA	49206359	49206382	- [Negative strand]	24	85	49206310	49206394	(((((..((((((<-<<--<<<<<<<-<<<--<<<<<((((....))))))}}}==}}}=}}}}}}}==}}==}}))))))))))	18	-30	-35.2941	36.4706	49206319	49206342	0.009901	21
stu-novel-mir485	ChrUn	ATAATTCGTTACTCTGAGGCACGT	ATGACTCACAGTAACGTTTTTCTG	TCAGTAACGTTTTATAATTCGTTACTCTGAGGCACGTTTTACAGCTAAAACATGACTCACAGTAACGTTTTTCTGGAATGACTGA	52849195	52849218	- [Negative strand]	24	85	52849146	52849230	(((((..((((((<-<<--<<<<<<<-<<<<-<<-<<((((....))))))=}}=}}}}=}}}}}}}==}}==}}))))))))))	16	-26.6	-31.2941	36.4706	52849155	52849178	0.009901	28
stu-novel-mir485-1	chr04	ATAATTCGTTACTCTGAGGCACGT	ATGACTCACAGTAACGTTTTTCTG	TCAGTAACATTTTATAATTCGTTACTCTGAGGCACGTTTTACAGCTAAAACATGACTCACAGTAACGTTTTTCTGGAATGACTGA	61911880	61911903	- [Negative strand]	24	85	61911831	61911915	(((((..((((((<-<<--<<<<<<<-<<<<-<<-<<((((....))))))=}}=}}}}=}}}}}}}==}}==}}))))))))))	16	-27	-31.7647	35.2941	61911840	61911863	0.009901	28
stu-novel-mir485-2	chr08	ATAATTCGTTACTCTGAGGCACGT	ATGACTCACAGTAACGTTTTTCTG	TCAGTAACGTTTTATAATTCGTTACTCTGAGGCACGTTTTACAGCTAAAACATGACTCACAGTAACGTTTTTCTGGAATGACTGA	12188457	12188480	- [Negative strand]	24	85	12188408	12188492	(((((..((((((<-<<--<<<<<<<-<<<<-<<-<<((((....))))))=}}=}}}}=}}}}}}}==}}==}}))))))))))	16	-26.6	-31.2941	36.4706	12188417	12188440	0.009901	28
stu-novel-mir485-3	chr02	ATAATTCGTTACTCTGAGGCACGT	GTGACTCACAGTAACGTTTTTCTG	TCAGTAATGTTTTATAATTCGTTACTCTGAGGCACGTTTTACAGCTAAAACGTGACTCACAGTAACGTTTTTCTGGAATGACTGA	10074737	10074760	- [Negative strand]	24	85	10074688	10074772	(((((...(((((<-<<--<<<<<<<-<<<<-<<<<<((((....))))))}}}=}}}}=}}}}}}}==}}==}})))).)))))	16	-31.2	-36.7059	36.4706	10074697	10074720	0.009901	28
stu-novel-mir485-4	chr02	ATAATTCGTTACTCTGAGGCACGT	GTGACTCACAGTAACGTTTTTCTG	CGTTTTATAATTCGTTACTCTGAGGCACGTTTTACAGTTAAAACGTGACTCACAGTAACGTTTTTCTGGAATG	31390087	31390110	- [Negative strand]	24	73	31390043	31390115	((((((<-<<--<<<<<<<-<<<<-<<<<<((((....))))))}}}=}}}}=}}}}}}}==}}==}})))))	16	-27.3	-37.3973	36.9863	31390047	31390070	0.009901	28
stu-novel-mir485-5	chr02	ATAATTCGTTACTCTGAGGCACGT	GTGACTCACAGTAACGTTTTTCTG	CGTTTTATAATTCGTTACTCTGAGGCACGTTTTACAGTTAAAACGTGACTCACAGTAACGTTTTTCTGGAATG	31391408	31391431	+ [Positive strand]	24	73	31391401	31391473	((((((<-<<--<<<<<<<-<<<<-<<<<<((((....))))))}}}=}}}}=}}}}}}}==}}==}})))))	16	-27.3	-37.3973	36.9863	31391445	31391469	0.009901	28
stu-novel-mir485-6	ChrUn	ATAATTCGTTACTCTGAGGCACGT	NO	TCAGTAACGTTTTATAATTCGTTACTCTGAGGCACGTTTTATAGCTAAAACGTGACTCACAGTAACGTTTTTCTAGAATGACTGA	32141660	32141683	+ [Positive strand]	24	85	32141646	32141730	(((((..((((((<-<<--<<<<<<<-<<<<-<<<<<((((....))))))))).)))).)))))))..))..))))))))))))	16	-32.8	-38.5882	35.2941	-1	-1	0.009901	28
stu-novel-mir485-7	chr02	ATAATTCGTTACTCTGAGGCACGT	NO	ATGTTCCTCATAGTAACGTTTTATAATTCGTTACTGTGAGGTACGTTTTACAGCCAAAATGTTCCTCATAGTAACGTTTTATAATTCGTTACTCTGAGGCACGT	32330125	32330148	- [Negative strand]	24	104	32330124	32330227	((((.(((((.(((((((..((((((..(((((((((((((.(((((((......))))))).)))))))))))))..))>>>>-->>>>>>>->>>>>->>>>	16	-53.1	-51.0577	35.5769	-1	-1	0.009901	28
stu-novel-mir485-8	chr03	ATAATTCGTTACTCTGAGGCACGT	NO	TCAGTAACGTTTTATAATTCGTTACTCTGAGGCACGTTTTATAGCTAAAAACGTGACTCACAGTAACGTTTTTCTAGAATGACTGA	9116232	9116255	- [Negative strand]	24	86	9116182	9116267	(((((..((((((<-<<--<<<<<<<-<<<<-<<<<<(((.......)))))))).)))).)))))))..))..))))))))))))	16	-31.4	-36.5116	34.8837	-1	-1	0.009901	28
stu-novel-mir485-9	chr03	ATAATTCGTTACTCTGAGGCACGT	NO	TTTATAATTCGTTACTCTGAGGCACGTTTTACAGCTAAAACGTGACTCACAGTAACGTTTTTCTAGA	15865081	15865104	- [Negative strand]	24	67	15865040	15865106	(((<-<<--<<<<<<<-<<<<-<<<<<((((....))))))))).)))).)))))))..))..))))	16	-23.8	-35.5224	35.8209	-1	-1	0.009901	28
stu-novel-mir485-10	chr06	ATAATTCGTTACTCTGAGGCACGT	NO	TCAGTAACGTTTTATAATTCGTTACTCTGAGGCACGTTTTACAGCTAAAACGTGACTCACAGTAACGTTTTTTCTGGAATGACTGA	36225500	36225523	+ [Positive strand]	24	86	36225486	36225571	(((((..((((((<-<<--<<<<<<<-<<<<-<<<<<((((....))))))))).)))).)))))))..))...))))))))))))	16	-32.1	-37.3256	37.2093	-1	-1	0.009901	28
stu-novel-mir485-11	chr08	ATAATTCGTTACTCTGAGGCACGT	NO	CATTTTATAATTCGTTACTCTGAGGCACGTTTTACAGCTAAAACGTGACTCACAGTAACGTTTTTTTGAAATG	5561451	5561474	+ [Positive strand]	24	73	5561444	5561516	((((((<-<<--<<<<<<<-<<<<-<<<<<((((....))))))))).)))).)))))))..))..)))))))	16	-28.6	-39.1781	34.2466	-1	-1	0.009901	28
stu-novel-mir486	chr06	ATAATTGTAGAATTTTGCAGGCCC	NO	GGCATAAGATCTTGATAATAACAACTGTCTGTAGAATTTTGCAGGAAGATCTTGATAATTGTAGAATTTTGCAGGCCCGTCATCTATAGATGGTGCC	23818534	23818557	+ [Positive strand]	24	97	23818479	23818575	(((((...((((.(((....((....((((((((((((((((((....((....>>-->>>>>>>>>>>>>>>>>>--)).)))...)))).)))))	1	-27.9	-28.7629	38.1443	-1	-1	0.019802	38
stu-novel-mir487	chr06	ATACAACTTTAAGTGTCTACTTGT	NO	CCTCCAACTTTGAGTATGCACAAGTAGACACTTAAACTTGTATAAAATTGAATAAGTAGACACACGTGTCCTACATGACATATTACATGTACGACGCCACGTAGGACACAAAATTTCCATGTAGGGTGCCATGTAGGACGAATAAGTCTATTTATTCAATTTTATACAACTTTAAGTGTCTACTTGTGCACATCCAAAGTTAAAGG	7662169	7662192	+ [Positive strand]	24	206	7662005	7662210	(((..(((((((..(.((((((((((((((((((((.((((((((((((((((((((((((.....(((((((((((.(((.(((((((((((......))))..............))))))).))).))))))))))).....))))))))))))))))))>>>>>>->>>>>>>>>>>>>>>>>))).)..)))))))..)))	5	-101.93	-49.4806	36.4078	-1	-1	0.009901	10
stu-novel-mir487-1	chr11	ATACAACTTTAAGTGTCTACTTGT	NO	GCACTATGTAAGATACAAAAGTTGTAATGTAGGACGCCAAGTAGGACGAATGGTTCCGTTTGTCAATTATATACAACTTTAAGTGTCTACTTGTGC	16360534	16360557	+ [Positive strand]	24	96	16360463	16360558	((((...(((.(((((.(((((((((.(((((.((.....))..((((((((....))))))))..))))>>>>>>>>>>-->>>>>>>>-->>))	5	-31.6	-32.9167	37.5	-1	-1	0.009901	10
stu-novel-mir491	chr09	ATACATGAGTTAAAAGTGGAGCCC	ACAGGGTTGAAAGTGGAGCTCATG	GGGTTAAAACTTGGAGCCCTGTGTTAAAAGTGATGAACAGGGTTGAAAGTGGAGCTCATGCGTTAAAAGTAAAGATACATGAGTTAAAAGTGGAGCCCGAGCATTAAAGTTTGCAGGGGTTGAAAGTTGGAGCCC	38189298	38189321	+ [Positive strand]	24	135	38189223	38189357	(((((..(((((..((((((.(((.((...(((((.==={{{{{=={=={=={{{{{{{{..((.........)>-->>>>>>>>-->-->-->>>>>...)))))...)).)))))))))..)))))..)))))	17	-46.6	-34.5185	43.7037	38189259	38189283	0.009901	25
stu-novel-mir491-1	chr05	ATACATGAGTTAAAAGTGGAGCCC	GGTTAAAAGTGGAGCTCATGCGTT	GGGTTAAAAGTGGAGCTCATGCGTTAAAAGTAATATGCATGAGTTGAAAGTGGAGCTCATGCGTTAAAAATAAAATTCATGAGTTAAAAGTGGAGCTCATGCGTTAAAAGTAAAGATACATGAGTTAAAAGTGGAGCCC	11639257	11639280	- [Negative strand]	24	139	11639256	11639394	({{{{=={=={=={{{{{{{{=={{.........(((((((((((..(..(..((((((((.(((........))).))))))))..)..)..)))))))))))..........)>-->>>>>>>>-->-->-->>>>>	17	-44.31	-31.8777	36.6906	11639369	11639392	0.009901	25
stu-novel-mir498	chr12	ATACCATCGGACTTTGAGAAAAGA	NO	AAAGGAAAAAGGCTCAAATATACCATCGGACTTTGAGAAAAGACTCATTTATGTCATATGTTAAAAGTTTGGATCATCTATGTCATTTCAGTTAACAAATAATAATACGGATGAGTCTTTTCTCAAACGAAAATAGCATAAATAAACCACACTTTTAACAAATAACACAGATAATCTTTTCTCAAAGTTTGATGATATATTTGAGTGTTTTTCCTTT	9959717	9959740	+ [Positive strand]	24	217	9959697	9959913	((((((((((.((((((((<<<-<<<<<<<<<<<<<<<<<<<<...((((.(((.((.((((((((((.(((...((.((((..((((..((((.....))))....((..((((......))))..)).))))..)))).))...))).)))))))))).)).))).))))..)))))))))))))))))))).))))))))))).))))))))))	1	-81.1	-37.3733	28.1106	-1	-1	0.009901	12
stu-novel-mir499	chr11	ATACCATTTACAATAGTTCGGAGG	NO	CTTCCGTTAGAGTGAAGGGCATATATGCTCTAGTTTTTGGACGACAAGGGCACTAATGTCCCAAAAGTATGACAGAGGGTATCTGCATACCATTTACAATAGTTCGGAGG	4180014	4180037	+ [Positive strand]	24	110	4179927	4180036	(((((((((..(((((((((((...((((((.(((.......))).))))))...)))))).....(((((.((((.....)))))>>>>-->>>>>-->>>-->>>>>>	7	-34.3	-31.1818	43.6364	-1	-1	0.019802	11
stu-novel-mir499-1	chr11	ATACCATTTACAATAGTTCGGAGG	NO	CTTCCGTTAGAGTGAAGGGCATATATGCTCTAGTTTTTGGACGACAAGGGCACTAATGTCCCAAAAGTATGACAGAGGGTATCTGCATACCATTTACAATAGTTCGGAGG	4162620	4162643	+ [Positive strand]	24	110	4162533	4162642	(((((((((..(((((((((((...((((((.(((.......))).))))))...)))))).....(((((.((((.....)))))>>>>-->>>>>-->>>-->>>>>>	7	-34.3	-31.1818	43.6364	-1	-1	0.009901	11
stu-novel-mir501	ChrUn	ATACCATTTACGATAGTTCGGGAG	NO	AAAAGGATAAATATACTTTCAAATTATCATCAATGGTATGCTGATACTCTCCGTCATATTTTTGGACGGCAGGGGCACCAATATCTCAAAAATATGACGGAGGGTATCTTCATACCATTTACGATAGTTCGGGAGTATATTTGTCCTTTT	102888461	102888484	+ [Positive strand]	24	150	102888349	102888498	(((((((((((((((((..(.(((((((...(((((((((..((((((((((((((((((((((((.(...((....))..).)).))))))))))))))))))))))..)>>>>>>>>--->>>>>>>->-->>)))))))))))))))	17	-79.6	-53.0667	36	-1	-1	0.009901	50
stu-novel-mir501-1	chr04	ATACCATTTACGATAGTTCGGGAG	NO	GACACGTGTATGTCCGTTAGTATAAATGGTATATTTGTTCTATTTTTTAGACGGCATGAGCACCAATGTCCCTAAAGTATGACGGAGGATATTTGCATACCATTTACGATAGTTCGGGAGTATATTTGTC	52553629	52553652	- [Negative strand]	24	130	52553618	52553747	((((.((((((..((((((...(((((((((....(((((((.....))))..)))...(((..(((((((((..........)).))))))))))->>>>>>>>>--->>>-->>>-->))))).))))	17	-33.5	-25.7692	37.6923	-1	-1	0.019802	50
stu-novel-mir501-2	chr08	ATACCATTTACGATAGTTCGGGAG	NO	TGACATGTGTATGTCCGTTAGTATAAATGGTATATGTGCTCTAGTTGGACGGCAGGGGCACGAATGTCCCAAAAGTATGACGGAGGGTATCTGCATACCATTTACGATAGTTCGGGAGTATATTTGTCA	4759977	4760000	- [Negative strand]	24	129	4759965	4760093	(((((.((((((..((((((...((((((((((..(((((((.((((.((....((((((....))))))....)).))))..)))))))....>>>>>>>>>>--->>>-->>>-->))))).)))))	17	-44	-34.1085	43.4109	-1	-1	0.009901	50
stu-novel-mir501-3	chr09	ATACCATTTACGATAGTTCGGGAG	NO	CTCCTATTAGAGTGAAGGGCATATATGTTCTAGTTTTTGGAAGGCAGGGGCACCAATGTCCCAAAAGTATGATGGAGGGTATCTGCATACCATTTACGATAGTTCGGGAG	8788631	8788654	+ [Positive strand]	24	110	8788544	8788653	(((((((((..((((((((((.((((.(((((.(((((((..((((..(....)..))))))))))).....))))).)))).)))--->>->>>>>-->>>>-->>>>>	17	-32.7	-29.7273	44.5455	-1	-1	0.029703	50
stu-novel-mir505	chr08	ATACCGAACTTTGAAAAGGACCTT	NO	TGTTACTATACCGAACTTTGAAAAGGACCTTTTACCCCTCTGCACTATTTAATAGTGTATTTTAAAGGTATATATGTGCTCACGTGGACATCATAAATATTGCATCATTATAAATAGTAACGTGTCCACGTGGACACATATATACCTTTAAAATACACTATTAAATAATGCAGGGGTAAAACATCCTCCATAAAATTTGGTATCGTAACA	46777789	46777812	- [Negative strand]	24	210	46777609	46777818	((((((.<<<<<<<<-<<<<---<<<<--<<((((((((..(((.(((((((((((((((((((((((((((((((((..(((((((((((......((((...........)))).....)))))))))))..))))))))))))))))))))))))))))))))).)))))))))))))..))))...)))).)))))))).))))))	4	-106.1	-50.5238	32.381	-1	-1	0.009901	15
stu-novel-mir506	chr09	ATACCGAACTTTGGAAAAGACCTT	AAAAGGTCCTCCATAAAGTTTGAT	TGCTGTAACAATACCGAACTTTGGAAAAGACCTTTTACCCCATGCACTATTTAATAGTGTATTTTAAAGGTATATATGTGATCACGTGGACATCATAAATATTGCATTATTATAATTAGTAACGTGTCTACGTGGGCACATATATCTATAAAAATACACTATTAATTAGTGCAGGGGTAAAAGGTCCTCCATAAAGTTTGATATCGTAACAACA	7451624	7451647	+ [Positive strand]	24	214	7451613	7451826	((.(((.((.<<<-<<<<<<<<<<<---<<<<<<(((((((.(((((((.(((((((((((((((.(.((.(((((((((..(((((((((((.......((((........)))).......)))))))))))..))))))))))).).))))))))))))))).))))))))))))}}}}}}}}=}}}}==}}}}}}}=})).)).))).))	13	-95.14	-44.4579	32.243	7451791	7451815	0.009901	19
stu-novel-mir506-1	chr02	ATACCGAACTTTGGAAAAGACCTT	AAAGGTCCTTCATAAAGTTTGGTA	GCTATAACAATACCGAACTTTGGAAAAGACCTTTTACCCCTGCACTATTTAATAGTGTATTTTAAAGGTATATATGTGCCCACGTGGACATCATAAATATTGTATAATTATAAATAGTAATGTGTCCACGTGTGCACATATATATCTTTATAATACACTATTAAATAGTGCAGGGGTAAAAGGTCCTTCATAAAGTTTGGTATTGTAACAGC	17880157	17880180	- [Negative strand]	24	212	17879977	17880188	(((.(.(((<<<<<<<<<<<<<--<<-<<<<<<((((((((((((((((((((((((((((.(((((((((((((((((.((((((((((.(((...(((((((....))).))))...))))))))))))).))))))))))))))))).)))))))))))))))))))))))))))}}}}}}}=}}==}}}}}}}}}}}})))).).)))	13	-127.5	-60.1415	32.0755	17879986	17880009	0.009901	19
stu-novel-mir506-2	chr08	ATACCGAACTTTGGAAAAGACCTT	AGGTCCTCCATAAAGTTTGGTATC	TGTAACGATACCGAACTTTGGAAAAGACCTTTTACCCCCTGTACTATTAAATAGTGTATTTTAAAGGTATATATGTGTCCGCGTGGACATCATAAATATTGCATCATTATAAAAAGTAACTTGTCCACATGGACACATATATACCATTAAAATACACTATTAAATAGTGTAGGGGGTAAAAGGTCCTCCATAAAGTTTGGTATCGTAACA	1048100	1048123	+ [Positive strand]	24	210	1048092	1048301	(((.(((<<<<<<<<<<<<<<<---<<<<<<(((((((((((((((((.(((((((((((((((.((((((((((((((((.(((((((................................))))))).)))))))))))))))).))))))))))))))).))))))))))))))))))}}}}}=}}}}==}}}}}}}}}}}})).)))	13	-117.65	-56.0238	33.3333	1048272	1048296	0.009901	19
stu-novel-mir506-3	chr08	ATACCGAACTTTGGAAAAGACCTT	NO	ACGATACCGAACTTTGGAAAAGACCTTTTACCCCATGCACTATTTAAAATTGTATTTTAAAGGTATATATGTGCCCACATGGACATCATAATTATTGCATCAGTATAAATAGTAATGTGTCCACGTGGGCACATATATACCTTTAAAATACACTATTAAATAGTGTAGAGGGGTAAAAGGTCCTTCATTAAATTTGGTATCGT	4233239	4233262	+ [Positive strand]	24	203	4233235	4233437	(((<<<<<<<<-<<--<<<--<<<<<<(((((((.((((((((((((.(.((((((((((((((((((((((((((((.((((((.(((.((((((...........)))))).))))))))).)))))))))))))))))))))))))))).).))))))))))))..))))))))))))).)))...)).)))))))))))	13	-112.4	-55.3695	33.0049	-1	-1	0.009901	19
stu-novel-mir507	chr10	ATACCGAACTTTGGAAAGAACCTT	AGGTCCTCCATAAAGTTTGGTATC	TGTAACAATACCGAACTTTGGAAAGAACCTTTTACCCTCTGCACTATTTAATAATGTATTTTAAAGGTATAAATGTGCCCACATGGACATCATAAATATTGCATCATTATAACTAGTAACGTGTCCACGTGGGCACATATACCTTTAAAATACACTATCAAATAGTGCATGGGGGTAAAAGGTCCTCCATAAAGTTTGGTATCGTAACA	32421908	32421931	+ [Positive strand]	24	209	32421900	32422108	(((.((.<<<<<<<<<<<<<---<<-<<<<<((((((((((((((((((.(((.(((((((((((((((((..(((((((((.(((((((..............................))))))).)))))))))))))))))))))))))).))).)))))))))).)))))))))}}}}=}}===}}}}}}}}}}}}}=)).)))	10	-103.51	-49.5263	34.9282	32422079	32422103	0.009901	36
stu-novel-mir507-1	chr11	ATACCGAACTTTGGAAAGAACCTT	AGGTCCTCCATAAAGTTTGGTATC	TTGTTATGATACCGAACTTTGGAAAGAACCTTTTACCCCCTGCACTATTTAAATAGTGTATTTAAAATGTATATATGTGCCCATGTGGACATCATAAATATTGCATTATTATAAATATTAATGTGTCCATTGGGCACATATATACCTTTAAAATACACTACTAAATAGTGCAGGGGGTAAAAGGTCCTCCATAAAGTTTGGTATCGTAACAA	27219071	27219094	+ [Positive strand]	24	212	27219062	27219273	((((((((<<<<<<<<<<<<<---<<-<<<<<(((((((((((((((((((..((((((((((.(((.(((((((((((((((.(((((((.(((.((((((...........)))))).))))))))))))))))))))))))).))).)))))))))).))))))))))))))))))))}}}}=}}===}}}}}}}}}}}}}})))))))	10	-123.5	-58.2547	32.0755	27219243	27219267	0.009901	36
stu-novel-mir507-2	chr01	ATACCGAACTTTGGAAAGAACCTT	ATGTCCTCCATAAAGTTTGGTATC	TGTAACAATACCGAACTTTGGAAAGAACCTTTTATCCCCCTGCACTATTTAATAGTGTATTTTAAATGTATATATGTCCACGTGGACATCATAAATATTGCATCATTATAAATAGTAATGTGTTCACGTGGACATATATATACCTTTAAAATACACTATTAAATAGTGCGGGGTGTAAAATGTCCTCCATAAAGTTTGGTATCGTAACA	86344649	86344672	- [Negative strand]	24	209	86344470	86344678	(((.((.<<<<<<<<<<<<<---<<-<<-<<(((..((((.(((((((((((((((((((((((((((((((((((((((((((((((.(((...((((...........))))...)))))))))))))))))))))))))..)))))))))))))))))))))))))))))..))))}=}}=}}===}}}}}}}}}}}}}=)).)))	10	-101.4	-48.5167	31.5789	86344475	86344498	0.009901	36
stu-novel-mir507-3	chr01	ATACCGAACTTTGGAAAGAACCTT	ATGTCCTCCATAAAGTTTGGTATC	TGTAACAATACCGAACTTTGGAAAGAACCTTTTATCCCCCTGCACTATTTAATAGTGTATTTTAAATGTATATATGTCCACGTGGACATCATAAATATTGCATCATTATAAATAGTAATGTGTTCACGTGGACATATATATACCTTTAAAATACACTATTAAATAGTGCGGGGTGTAAAATGTCCTCCATAAAGTTTGGTATCGTAACA	86344981	86345004	- [Negative strand]	24	209	86344802	86345010	(((.((.<<<<<<<<<<<<<---<<-<<-<<(((..((((.(((((((((((((((((((((((((((((((((((((((((((((((.(((...((((...........))))...)))))))))))))))))))))))))..)))))))))))))))))))))))))))))..))))}=}}=}}===}}}}}}}}}}}}}=)).)))	10	-101.4	-48.5167	31.5789	86344807	86344830	0.009901	36
stu-novel-mir507-4	chr08	ATACCGAACTTTGGAAAGAACCTT	GTAAAAGGTCCTTCATAAAGTTT	TGTAACAATACCGAACTTTGGAAAGAACCTTTCCCCCCTGCACTATTTAATAGTGTATTTTAAATGTATATATGTGCCCACGTGGACATCAAAATATTGCATCATTATAAATAGTAACGTGTCCACGTGGACACATATATACCTTTAAAATACACTATTAAATAGTGCAGGGTGGTAAAAGGTCCTTCATAAAGTTTGATATCGTAACA	46870149	46870172	+ [Positive strand]	24	209	46870141	46870349	(((.((.<<<-<<<<<<<<<--<<<-<<<<<(((.(((((((((((((((((((((((((((((.(((((((((((.((((((((((((.....((((...........)))).....)))))))))))).))))))))))).))))))))))))))))))))))))))))).)}==}}}}}}=}}}==}}}}}}}}).))).)).)))	10	-106.5	-50.9569	33.9713	46870315	46870338	0.009901	36
stu-novel-mir510	chr09	ATACCGGTAAAGACTTTAACACTC	NO	TTTAGCGGCAATTAGCACTCTTTGTATATGTCCCTAAAGTCTTTAACGACATTGGTTCTAATAGCACTTAACTAATACCGGTAAAGACTTTAACACTCTTTATTACTGTCAATATTTATTGCCGCTAAA	60196240	60196263	+ [Positive strand]	24	129	60196165	60196293	((((((((((((...........(((...((...(((((((((((.((..(((((((............)))))>>-->>->>>>>>>>>>>-->>--.....)))...........))))))))))))	3	-32.95	-25.5426	33.3333	-1	-1	0.009901	68
stu-novel-mir511	chr07	ATACGATGATGATTGAGTGCGCCT	NO	TTTCGCTTTAGGCCCCCAATTACGTTGAGTCACCCCTGGATATGTGAACCCACGTTCAAAGTATCATATAATAATACGATGATGATTGAGTGCGCCTCTCTAGGTGAGA	10930157	10930180	- [Negative strand]	24	109	10930144	10930252	((((((((.((((((.(((((((((((...........(((((.(((((....)))))..)))))........--->>>>>->>>>>>->->->>>>....))))))))	2	-27.85	-25.5505	44.0367	-1	-1	0.019802	19
stu-novel-mir514	ChrUn	ATAGAAAGTAGAATTCCTGAGCCT	NO	TAAATAGAAAGTAGAATTCCTGAGCCTGGCAGAAAGTAATTCGCTGTTTTCTGTAGGCAAGTCTTCAAAAGTCAAAGAAAATTTGTCCAATTGGAGCTCAAAAAAAGGAATTTATTTTTCGCTTTTA	79490426	79490449	- [Negative strand]	24	127	79490325	79490451	(((<--<<<<<--<<<<<<<<--<<<<(.(((((((((......)))))))))))))).((.((((((..(.((((.....)))).)...)))))))).......))))))))..)))))...))))	6	-32.4	-25.5118	33.0709	-1	-1	0.009901	190
stu-novel-mir520	chr04	ATAGAGGGATTGTTTTCGAAAGAC	NO	AGTGGGGTGTATGCAAACCTTAACTCTATCTTTATAGATAGAGGGATTGTTTTCGAAAGACCCTTAGCT	5976111	5976134	- [Negative strand]	24	69	5976102	5976170	((((((((.(.((.((((..(..((((((((....))>>>>>>-->-->>>>->>-->->>)))..)))	1	-20.6	-29.8551	39.1304	-1	-1	0.049505	11
stu-novel-mir521	chr04	ATAGAGGGATTGTTTTTGAAAGAC	NO	AGTAATGGGGTGTTTGTAGACCTTAACTCTATTTTTGTGGATAGAGGGATTGTTTTTGAAAGACCCTTGGCT	5631653	5631676	- [Negative strand]	24	72	5631644	5631715	(((...(((((.(((..((((..(..((((((((....))>>>>>>-->-->>>>--->>>->>)))..)))	2	-22.3	-30.9722	38.8889	-1	-1	0.009901	14
stu-novel-mir526	chr01	ATAGGTTAAGGACATTTTTGAGCC	NO	ATAGGTTAAGGACATTTTTGAGCCTTTATGAGCCGGTTGTACTTTTCCAAAAGTTTTTGGTTCAAAATGTCCTTATCGCTAT	65698284	65698307	- [Negative strand]	24	82	65698225	65698306	<<<<<-<<<<<<<<<<<<-<<<<<.....((((...(((........)))..))))..))))))))))))))))).).))))	1	-25.6	-31.2195	35.3659	-1	-1	0.009901	50
stu-novel-mir534	ChrUn	ATATATAGTAGATGTCAAACCCCT	NO	AGCCACCTTGTACTAAGGGGGTTCGTCGAACCCCATCGGGTAGAAAATTATATTATTTAATTATATATGGTTGAAATAATTTTTTATGTATATATAGTAGATGTCAAACCCCTTTTGGCT	14364905	14364928	+ [Positive strand]	24	120	14364815	14364934	(((((.........(((((((((((((..((((....))))..................((((((((((..(((((.....)))))..)>>>>>>>>>->>>>--->>>>>>>)))))))	6	-32.7	-27.25	33.3333	-1	-1	0.019802	10
stu-novel-mir534-1	chr01	ATATATAGTAGATGTCAAACCCCT	NO	AGCCACCTTGTACTAAGGGGGTTCGTCGAACCCCATCGGGTAGAAAATTATATTATTTAATTATATATGGTTGAAATAATTTTTTATGTATATATAGTAGATGTCAAACCCCTTTTGGCT	11086763	11086786	- [Negative strand]	24	120	11086755	11086874	(((((.........(((((((((((((..((((....))))..................((((((((((..(((((.....)))))..)>>>>>>>>>->>>>--->>>>>>>)))))))	6	-32.7	-27.25	33.3333	-1	-1	0.019802	10
stu-novel-mir539	chr05	ATATCTTGATGAAGAACTTGCACC	NO	TCGTCTTTGGTCCGGGTCCTTATCTTGCTTATGATATATTTGCCAAGTTACTTGGTAATGAAATGGACGTATTTCGCCAACAGTTATATCTTGATGAAGAACTTGCACCACAAAGAACGA	18693295	18693318	- [Negative strand]	24	120	18693283	18693402	(((((((((((.((((((.(((((..(..((((((....((((((((...)))))))).....(((.((.....)))))...)))>>>->-->>>>>->->>>>>->>>)..))).))))	3	-31.9	-26.5833	39.1667	-1	-1	0.009901	14
stu-novel-mir544	chr01	ATATGCTTTAGTTTTTGGACGACA	NO	ATATTAATGTCCCTGTCGTCTAAAAATTAGACCATATATGTCCTTCATTCTAACAAAAGACTAAATATGGACAAGTGACGCAATCTTATCTGTCGATTTGATATTTAATAAATATCGGGTCGATAGATAAGTTTATGTCACGTAGTATAAAGGGTATATATGCTTTAGTTTTTGGACGACAGGGGCATCAATGT	70508093	70508116	- [Negative strand]	24	194	70508079	70508272	(((((.(((((((((((((((((((((((((.(((((((..((((.((.(((........(((....)))....((((((.((.(((((((((((((((((((((.....))))))))))))))))))))).)).)))))).))).)).))))..))>>>>>->>>>>>>>>>>>>>>>>>))))))).)))))	6	-91.1	-46.9588	32.9897	-1	-1	0.009901	54
stu-novel-mir544-1	chr02	ATATGCTTTAGTTTTTGGACGACA	NO	ACATTGGTGACTCGCTGTCTAAAAATTAGAGCATATATACCGTTTATACTAATGGACATATACGTGTCATAATCTTATCCACTGACCCGACATTTATTAAGTATCTGATCAACAGATGAGATTGCGTCACGTGTCCCTATTTAGTCTTCCGTTAGAGTGAAGGACATATATGCTTTAGTTTTTGGACGACAGTAGCATCAATGT	35171348	35171371	- [Negative strand]	24	204	35171334	35171537	(((((((((.(((..(((((((((((((((((((((((..(.(((((.((((((((...(((((((.(.((((((((((...(((.(.((.(((.....))).)).).)))...)))))))))).).)))))))..((....))...)))))))).))))).)..))>>>>>>>>>>>>>>>>>>>>>---).)))))))))))	6	-73.4	-35.9804	37.2549	-1	-1	0.009901	54
stu-novel-mir544-2	chr04	ATATGCTTTAGTTTTTGGACGACA	NO	TTTGGGACATTGTTGCCCCTGCCGTCCAAAAACTAAAGCATATATACCCTTTATACTAACGGACATACACGTGTCATAATCTTATCCACCGATCTGACGTCGAATCGATGGATAAGATTGCGCCACTTGTCCCCATTTAGTCTTCCGTTAGAGTGAAGGGTATATATGCTTTAGTTTTTGGACGACAGGGGCGCCAATGTTCCAAA	58850802	58850825	- [Negative strand]	24	206	58850782	58850987	((((((((((((.((((((((.((((((((((((((((((((((((((((((((.((((((((...(((.(((.(.((((((((((((.((((.((....)).)))).)))))))))))).).))).))).............)))))))).)))))))))))>>>>>>>>>>>>>>>>>>>>>->>)))))).))))))))))))	6	-120.79	-58.6359	43.6893	-1	-1	0.009901	54
stu-novel-mir544-3	chr06	ATATGCTTTAGTTTTTGGACGACA	NO	TTTGGGACATTGGTGCCCCTGCCGCCCAAAAACTAGAGCATATATATTCTTTATACTAACAGACATACACGTGTCATAATCTTATCACCGATCCAACATTTATTAAATATCGTATCGACGGATAAGATTGCACCACGTGTCCCTATTTAGTCTTCCATTAGAGTGAAAGACATATATGCTTTAGTTTTTGGACGACAGAGGCATCAATGTCCGAAA	54068922	54068945	- [Negative strand]	24	216	54068902	54069117	(((.(((((((((((((.(((.((.((((((((((((((((((((.(..(((((.((((.((((..(((((((...((((((((((..((((.(.................).))))...))))))))))...))))))).........))))....)))).)))))..).))>>>>>>>>>>>>>>>>>>->>->>).))))))))))))).)))	6	-87.43	-40.4769	38.8889	-1	-1	0.009901	54
stu-novel-mir545	chrx	ATATGGACTCGGGCAATTCTCCCC	NO	TATATGGACTCGGGCAATTCTCCCCTCATGCACTAGCTTTTTGGGGTTGAGCTAGGTCCATATG	31554033	31554056	+ [Positive strand]	24	64	31554031	31554094	(<<<<<<<<<--<<<---<<-<<<<....((....)).....))))..))))).))))))))))	1	-23.7	-37.0312	48.4375	-1	-1	0.019802	13
stu-novel-mir546	chr05	ATATGGCACTAATAGATTTTGAGC	NO	ATCCTAATTTATATGGCACTAATAGATTTTGAGCTTCAAATCAAAATTTTTATAGATGTCTTTATAATATTTTAGGGT	9816388	9816411	+ [Positive strand]	24	78	9816377	9816454	(((((((.((<<<-<<<<<<<--<<<<<<<<<--......)))))))))...))).))))..)))))....)))))))	6	-19.9	-25.5128	23.0769	-1	-1	0.019802	56
stu-novel-mir548	chr04	ATATGTGAGTTTTCTATCTGAACT	NO	CTATGAGGTGTATATGTGAGTTTTCTATCTGAACTATCACTAGATCAAATGTTTATCGAATCGCACCTTAACTATCATGAATTGTTTACTTTTCCTATCTGAAATATCACCATCGTTTACGTAGAAAAAGTGAAAAACAAATAGTTGAAGTATGTTTCGATAAATATTTGATGATAATTCAAGTATGAAACTCAAAATATTAAATTAAACTAG	7908746	7908769	- [Negative strand]	24	213	7908567	7908779	((((((...((<<---<<<<<<<<-<<--<<<<-<((((.....((((((((((((((((.((.((.((((((((..((.....(((((((((.((((.((((............)))).)))).)))))))))...)).)))))))).)).)).))))))))))))))))))))).))))..)).))))))))..))))....)))...)))	1	-55.1	-25.8685	27.6995	-1	-1	0.009901	10
stu-novel-mir551	chr06	ATATTTCTGAAAGATTGTGACTTT	NO	TGGAAAGTTGTGATTATTCGGAAGCGTTGTGATTTTTCCAAAAGATTGTGACTTATTCGAAAGGTTGTAATATTTCTGAAAGATTGTGACTTTTCCA	53244617	53244640	+ [Positive strand]	24	97	53244547	53244643	((((((((((..(((.((((((((..(((..(((((((.(((((.......))).)).)))))))..))>-->>>>>>>>->>>-->>>>->>))))	1	-30.7	-31.6495	32.9897	-1	-1	0.009901	79
stu-novel-mir557	chr09	ATCACTGTAGAAGACCATAGTTGT	ATTAGTTTTCTATTCATACTTGCC	TAGATTGATTAGTTTTCTATTCATACTTGCCCACCCAAGTATTGAGAGAGTTCAGATGTGAACTTGGGATCACTGTAGAAGACCATAGTTGTTGTCTA	11930942	11930965	+ [Positive strand]	24	98	11930873	11930970	(((((.({{{{{{{{{{{{{=={{{{{{{==....)))))))(((..(((((((....)))))))...->>>-->>>>>>>>>-->>>>>--.)))))	16	-24.7	-25.2041	37.7551	11930880	11930904	0.049505	11
stu-novel-mir557-1	chr02	ATCACTGTAGAAGACCATAGTTGT	NO	TAGAAGATGATTAGTTTTCTATTCGATACTTGCCCATCCAAGTATTGAGAGACTTTGGATGTGAACTTGGGATCACTGTAGAAGACCATAGTTGTTGTCTA	21865203	21865226	- [Negative strand]	24	101	21865196	21865296	((((.((..(((((((((((((((((((((((......))))))))))((..((..(........)..)).->>--->>>>>>>>>-->>>>-->).))))	16	-28.1	-27.8218	37.6238	-1	-1	0.029703	11
stu-novel-mir557-2	chr05	ATCACTGTAGAAGACCATAGTTGT	NO	AATCTAGAGAAATATTGATTAGTTTTCTACTCATACTTGCCCACCCAAGTATTGAGAGAGTTCGGATGTGAACTTGGGATCACTGTAGAAGACCATAGTTGTTGTCTATTTTGTAGATT	8259738	8259761	+ [Positive strand]	24	119	8259659	8259777	((((((.(((((((..((((((((((((((..(((((((......)))))))(((..(((((((....)))))))...->>>-->>>>>>>>>-->>>>>--)))...)))).))))))	16	-29.8	-25.042	36.1345	-1	-1	0.019802	11
stu-novel-mir559	chr11	ATCAGGTACCAGATAACTCTGTCC	TTGTCTCCAATGATATTTGAATCT	GTATCAGGTACCAGATAACTCTGTCCAATGAGGCAAGAACAAAGGGATCAAATCGCCTAGTATTTTTGTCTCCAATGATATTTGAATCTGATAT	9486386	9486409	- [Negative strand]	24	94	9486317	9486410	((<<<<<<<--<<<<<<-<--<<---...((((((((((...((((((...))).)))....)))}}}}}}}}}==}=}}}}}}=}}}})))))	1	-24.2	-25.7447	37.234	9486321	9486344	0.019802	31
stu-novel-mir564	chr01	ATCCAAGGGCTTTGAGCTTGATCT	AGGGCTTCGAGCTTGATCTTGAAT	ATCTTGACTTCTAGTTGATTTCAAGGGCTTCGAGCTTGATCTTGAATCCGGTGGTTTTATTCTTGATCGTTCTTGAACTTGACCTTTATCGTGATCTTGACTTCTAGTTGAATCCAAGGGCTTTGAGCTTGATCTTGAATTCGGCGGTCTTGAT	33058979	33059002	+ [Positive strand]	24	154	33058867	33059020	(((..((((....(((((.(((({{{==={{{{{{{=={{{{{{={{(((((((((...(((..((....))..)))...))))...)))).))).(..((.....))..)--->>>>>--->-->>>>>>>>>>)))).)))))))))..)))	16	-43.5	-28.2468	40.9091	33058890	33058914	0.029703	21
stu-novel-mir564-1	chr01	ATCCAAGGGCTTTGAGCTTGATCT	AGGGCTTCGAGCTTGATCTTGAAT	GATCTTGACTTCTAGTTGATTTCAAGGGCTTCGAGCTTGATCTTGAATATAGTGGTCTTGATATTGATTGTTCTTGAACTTGAACTTTATCTTGATCTTGACTTCTAGTTGAATCCAAGGGCTTTGAGCTTGATCTTGAATCTGGCGGTCTCGATT	33079175	33079198	+ [Positive strand]	24	156	33079062	33079217	((((..((((.((((.....(((({{{==={{{{{{{=={{{{{{={{.(((.((((..(((...(((.((((........))))...)))...)))..)))).))).....>>->>>>>--->-->>>>>>>>>>)))).)))).))))..))))	16	-46.1	-29.5513	38.4615	33079086	33079110	0.029703	21
stu-novel-mir564-2	chr01	ATCCAAGGGCTTTGAGCTTGATCT	AGGGCTTCGAGCTTGATCTTGAAT	CAAGGGCTTCGAGCTTGATCTTGAATTCGGCGGTCTTGATCTTGATCGTTATTGAACTTGAACTTTATCTTGATCTTGACTTTTAGTTGAATCCAAGGGCTTTGAGCTTGATCTTG	80799949	80799972	- [Negative strand]	24	116	80799946	80800061	(({{{==={{{{{{{=={{{{{{={{(((((((((..((((..(((.(((..........)))...)))..))))..))))....)))))>>->>>>>--->-->>>>>>>>>>))	16	-34.7	-29.9138	40.5172	80800035	80800058	0.009901	21
stu-novel-mir568	chr04	ATCCGAACTTTGATCGAAATTGTT	AACAATTTCGGTCAAAGTTTGGAT	CCATAGTTTGGGATTGTTACAACAATTTCGGTCAAAGTTTGGATATATTTCAAACCTTGTTCCCTAGATTATATGATCCTGATATTTAGTTGATTGTTATTTTTAGGGAATAAAGTCTTAAATATATCCGAACTTTGATCGAAATTGTTGTAATAATCTCAAACTTTGG	9015004	9015027	+ [Positive strand]	24	169	9014878	9015046	(((.(((((((((((((((({{{{{{{{{{{{{{{{{{{{{{{{((((((.(.((.((((((((((((....(..(((((((...))))..)))..)....)))))))))))).)).).))))))>>>>>>>>>>>>>>>>>>>>>>>>)))))))))))))))).)))	19	-88.6	-52.426	29.5858	9014898	9014922	0.009901	33
stu-novel-mir568-1	chr01	ATCCGAACTTTGATCGAAATTGTT	NO	TGTTATTAATTTGGAAAAGGTTCTGAAATATATCCGAACTTTGATCGAAATTGTTGTAACA	75431396	75431419	+ [Positive strand]	24	61	75431364	75431424	((((((((((((.((.(((((((.((.....->>->>>>>>>-->>->>>>>>--))))))	19	-15.4	-25.2459	27.8689	-1	-1	0.009901	33
stu-novel-mir569	chr03	ATCCGGAATTAGAGCTTGAGATCT	TTGAAGATCTTGGTGGAATTTTGG	GAGTCTTGAATCCGGAATTAGAGCTTGAGATCTTTGAATTTGGTTGAAGATCTTGGTGGAATTTTGGAGAGGGCTT	4407646	4407669	+ [Positive strand]	24	76	4407636	4407711	(((((((..-<<<<<<<<<---<<<-<<<<<<<(..(......}==}}}}}}}}}}}==}}}}}}}}).)))))))	1	-27.5	-36.1842	40.7895	4407679	4407703	0.009901	14
stu-novel-mir570	chrx	ATCCGGACTTGAATTTGAATTTCT	NO	AGTATTTCAGTGTTAGGTCTGGGGTGAAAATACCCACGATCCGGACTTGAATTTGAATTTCT	34404020	34404043	- [Negative strand]	24	62	34404019	34404080	((...(((((..((((((((((((((........))).->>>>>>>>>>>-->>>>>--->>	3	-18.9	-30.4839	40.3226	-1	-1	0.019802	24
stu-novel-mir572	chr06	ATCCGGGTTGATAAATAGAGACTT	NO	AGTGGCTATGTGTGGGATCCGGGTTGATAAATAGAGACTTGTGAGAGCAAAATAGGTTTATGTGAATTATGATTATGCTTAGGCAAAGACTATGCTTCTCATCCCCAATTCTCTCTTAGTTCCCTCATCCCATCTTCTTCATAGCTACT	31307459	31307482	+ [Positive strand]	24	149	31307442	31307590	((((((((((.(((((<<--<<<--<<<-<<-<<<<<-<<(((((((((...(((..(((((.....)))))...(((....)))....)))))).)))))....))).))))).)).))))))..)))))))......))))))))))	18	-45.1	-30.2685	40.2685	-1	-1	0.009901	46
stu-novel-mir574	chr03	ATCCGTTAGAAGTTTGACTCATCT	NO	GTTTATCAATGTCATCCGTTAGAAGTTTGACTCATCTATGTCATTTTCGTTTGAGAAAAATGCTATGTCATTATATGTTAACTGAAATAGCATAAATATTGAGTCAAACTTTTATGGATGATATAGATGAGC	50460030	50460053	- [Negative strand]	24	132	50459934	50460065	(((((((.(((((<<<<<<-<<<<<<<<<<<<<<---......(((((......)))))(((((((.((((((.....))).))).)))))))......))))))))))))))))))))))))).)))))))	2	-51.6	-39.0909	29.5455	-1	-1	0.009901	10
stu-novel-mir576	chr10	ATCCTTAACCAAGAGATCTCGGGT	GTACGGAGTCGCCTTTGTTAAGGA	TCCTTAACCAAGAGATCTCGGGTTCGAGTCCCTTTGGGTACGGAGTCGCCTTTGTTAAGGA	49141302	49141325	+ [Positive strand]	24	61	49141302	49141362	<<<<<<<<-<<<-<<<--<<--<(((((....)))))}==}}==}}}==}}}=}}}}}}}}	7	-21.7	-35.5738	50.8197	49141339	49141363	0.039604	94
stu-novel-mir577	chr08	ATCCTTCGTCATACTTTTGGGACA	AATGTCCCAAAAGTATGACGGAGG	ATATCCTTCGTCATACTTTTGGGACATTGGTGCCCCTGTCGTCCAAAAACTATAGCATAGATATCATTTATACTAACGGACATACACGTGTCATAATCTTATCCACCGATCCGACATTTAGTCTTCCGTTAGAGTGAAGGGCATATATGCTCTAGATTTTAGACGGCAGGGGCACCAATGTCCCAAAAGTATGACGGAGGGTAT	5137276	5137299	+ [Positive strand]	24	204	5137273	5137476	((<<<<<<<<<<<<<<<<<<<<<<<<(((((((((((((((((.((((.(((.((((((.((..(.(((((.((((((((.......(((((...(((.........)))..))))).......)))))))).))))).)..)).)))))).))).)))).)))))))))))))))}}}}}}}}}}}}}}}}}}}}}}}}))))	15	-115.64	-56.6863	42.6471	5137449	5137473	0.009901	36
stu-novel-mir577-1	chr04	ATCCTTCGTCATACTTTTGGGACA	NO	AGATATCCTTCGTCATACTTTTGGGACATTGGTGCACTTGCCGTCCAAAAACTAGAATATATATGCCCTTCACTCTAGTTTTTGGACGGCAGGGTACCAATGTCCCAAAAATATGACGAAGGATATTT	63450968	63450991	+ [Positive strand]	24	128	63450963	63451090	((((<<<<<<<<<<<<<-<<<<<<<<<<(((((((.((((((((((((((((((((.................))))))))))))))))))))))))))))))))))))).)))))))))))))))))	15	-87.53	-68.3828	40.625	-1	-1	0.009901	36
stu-novel-mir580	chrx	ATCGAGACGTTGAGTGATGTATCT	NO	TCTAATACATCACTTTACATGGTAAATTGGTTATATACATCACTTTACGTGATGTATCGAGACGTTGAGTGATGTATCTGA	37355035	37355058	+ [Positive strand]	24	81	37354979	37355059	((..(((((((((((.((...((...(((((.....(((((((.....)))))))>>>>>->>>>->>>>>>>>>>>--))	1	-25.2	-31.1111	33.3333	-1	-1	0.009901	15
stu-novel-mir586	chr05	ATCGGATTGGATCATGATCCGCCT	AATGGGTTGGATCATGACTTGACC	GGATTGGATCATGATCCGCCTAAATTTACTTTGGGTTCAAACGAGTTGGCTCAAATGGGCTAAAAAATGGGTTGGATCATGACTTGACCC	33916167	33916190	+ [Positive strand]	24	90	33916169	33916258	<<-<--<-<<<<<<<<<<<<<(........(((........))).(((((((....)))))))..==}}}}=}}}}}}}}}}=}==}=})	1	-30.6	-34	43.3333	33916234	33916258	0.029703	11
stu-novel-mir588	ChrUn	ATCGGGACGTTGAATGATGTATCC	NO	GGACATTATTTTAAGCGATGTATCAGTCATATACATCAATTTACGTGATGTATCGATCGGATACATCACTTACGGTCTTACGCAATGTATCGGGACGTTGAATGATGTATCC	78549521	78549544	+ [Positive strand]	24	112	78549432	78549543	(((((((((((((((.((((((((.(((..((((((((.......)))))))).)))..)))))))).))))..(((((((.....))>--->>>>--->>>>>>>>-->>>	4	-32.3	-28.8393	38.3929	-1	-1	0.029703	17
stu-novel-mir588-1	chr06	ATCGGGACGTTGAATGATGTATCC	NO	GGACATTATTTTAAGCGATGTATCAGTCATATACATCAATTTACGTGATGTATCGATCGGATACATCACTTACGGTCTTACGCAATGTATCGGGACGTTGAATGATGTATCC	2743711	2743734	- [Negative strand]	24	112	2743710	2743821	(((((((((((((((.((((((((.(((..((((((((.......)))))))).)))..)))))))).))))..(((((((.....))>--->>>>--->>>>>>>>-->>>	4	-32.3	-28.8393	38.3929	-1	-1	0.039604	17
stu-novel-mir590	chr02	ATCGGGATGTTGAGTGATGTATCT	NO	TCGGATACATCACTTTACATGATGTATCGGGACATACGTGATGTATCGGGATGTTGAGTGATGTATCTGA	32290829	32290852	+ [Positive strand]	24	70	32290784	32290853	(((((((((((((((.(((((((((((((.(.....).))))))>>>--->>>>->>>>>>>>>>>>>))	3	-31.3	-44.7143	41.4286	-1	-1	0.009901	27
stu-novel-mir590-1	chr10	ATCGGGATGTTGAGTGATGTATCT	NO	GTTACAAAATCCCTACTCTCTCCTATTCTCAGATACATCACTTTACGCGATGTATCGGGATGTTGAGTGATGTATCTGAAACCGAGATGCGATGTATCAGGACGTTGAGC	4333906	4333929	- [Negative strand]	24	110	4333872	4333981	(((.(((..(((.(((((((((......(((((((((((((((.((((((...->>>--->>>->>>>>>>>>>>>>))....))))...)).)))...)))..))))))	3	-33.5	-30.4545	43.6364	-1	-1	0.029703	27
stu-novel-mir593	chr08	ATCTCGAAATCTGAAATGTGTCCT	TGACACATTTCATTTTTTGAGAGT	CTTCCTCAATCCTAATTCACGTGACACATTTCATTTTTTGAGAGTTAAAATTCAAAATTATTTATGAAGATATGTCAGAAATTTACATCAAAGATTGATTAATTTGAATCTCGAAATCTGAAATGTGTCCTATAAATTGGTACAGAGGAAG	16641531	16641554	+ [Positive strand]	24	151	16641423	16641573	(((((((....((((((....={{{{{{{{{{{=={{{{{{{{={((((......((((.((.(((.((((.........)))).))).)).))))......)))))->>>>>>>>-->>>>>>>>>>>--...))))))....)))))))	1	-41.5	-27.4834	28.4768	16641444	16641468	0.009901	10
stu-novel-mir594	chr10	ATCTCGAGTTTGCAGTGGCGGACT	NO	TAAAGACATCTCGAGTTTGCAGTGGCGGACTCAGGATTTTCGTTTAGGGGGTTCGAAAAATAAAAGTATAAACGTGTAAATAAGCCTTTAAAAATGGGAACCTTGAATTTTTTTGGGTTTAAAACCACTCTTTTTGGGATTCGAACCAATGACCACAACTTAATTTCAGGGGAACTTGCCACTGCACCATCAGTTTGTCTTTG	9677429	9677452	- [Negative strand]	24	203	9677256	9677458	(((((((<-<<-<<---<<<<<<<<<<<-<<(.(((.((..(((..((.((((((((.......................(((((((..((((((((....))...))))))..)))))))...(((.......)))..)))))))).....))..)))..)).))).)))....)))))))))))...))))..))))))))	1	-57.2	-28.1773	38.4236	-1	-1	0.019802	23
stu-novel-mir596	chr12	ATCTGATTGTGGTTCGGTCGCCTG	NO	TCACGAGGCTCGGGAAGCTCAGGCGACCGAACCCCAATTAGATCCACCGGAACACAACCCCCCACGCTCGCCCACACGCCGTTCGGAGGTGGAAATTTTTCGGTGGATCTGATTGTGGTTCGGTCGCCTGAGCTTCCCGAGCCTCGTGA	45414015	45414038	+ [Positive strand]	24	149	45413908	45414056	(((((((((((((((((((((((((((((((((.((((((((((((((((((.....((.((..((..(((......).))..))..)).)).....)))))))))>>>>>>>>>->>>>>>>>>>>>>>)))))))))))))))))))	1	-113.1	-75.906	60.4027	-1	-1	0.009901	22
stu-novel-mir598	chr04	ATCTTAATCGTTCGGATTCAGCCT	NO	GTAGGTCTGAATCTTAATCATTTAAATTCAGCTCATTAAGTTCATTTTTTTCACTTAATGGAGGTCTGAATCTTAATCGTTCGGATTCAGCCTAT	31268749	31268772	+ [Positive strand]	24	95	31268679	31268773	(((((.((((((((.(((.(((...((((((((((((((((...........))))))))..)).))))>>--->>>->>>->>>>>>>>>>>))	2	-37.1	-39.0526	32.6316	-1	-1	0.009901	13
stu-novel-mir598-1	chr06	ATCTTAATCGTTCGGATTCAGCCT	NO	GTAGGTCTGAATCTTAATCATTTAAATTCAGCTCATTAAGTTCATTTTTTTCACTTAATGGAGGTCTGAATCTTAATCGTTCGGATTCAGCCTAT	31828018	31828041	+ [Positive strand]	24	95	31827948	31828042	(((((.((((((((.(((.(((...((((((((((((((((...........))))))))..)).))))>>--->>>->>>->>>>>>>>>>>))	2	-29.6	-31.1579	32.6316	-1	-1	0.009901	13
stu-novel-mir599	chr02	ATCTTGTCTCTGTGAGTAACACCT	NO	CGATGATGATTGGGTGTACCTCTCTAAGTGAGGATATAAATTTAAATCTTTTATATATCTTGTCTCTGTGAGTAACACCTTTCCAAGTGGTTATCG	13335157	13335180	+ [Positive strand]	24	96	13335100	13335195	(((((((.(((((((((..(((.(..((((((((((((((.........)))))))->>>>>->>-->->>>-->>>>>>.....))).)))))))	11	-25.7	-26.7708	35.4167	-1	-1	0.009901	79
stu-novel-mir605	ChrUn	ATGAATTGTAGAGTGTAATTACCC	NO	CAGGTGGTAATTACACCAGCAATTCACAGCCTCTGCCTATGAATTGTAGAGTGTAATTACCCCTG	74057017	74057040	+ [Positive strand]	24	65	74056978	74057042	((((.((((((((((((.((((((((..((....))..->>>>>>>>->->>>>>>>>>>>>)))	4	-30.5	-46.9231	44.6154	-1	-1	0.009901	15
stu-novel-mir605-1	chr04	ATGAATTGTAGAGTGTAATTACCC	NO	CAGGTGGTAATTACACCAGCAATTCACAGCCTCTGCCTATGAATTGTAGAGTGTAATTACCCCTG	68849823	68849846	- [Negative strand]	24	65	68849819	68849883	((((.((((((((((((.((((((((..((....))..->>>>>>>>->->>>>>>>>>>>>)))	4	-30.5	-46.9231	44.6154	-1	-1	0.009901	15
stu-novel-mir608	chr06	ATGACATGACGCTGACGTAGCGCT	TGGTGTTACACGTCTCAGGGTGGT	AATTTATGACATGACGCTGACGTAGCGCTGATGTGGCAGCTAGTGTAATACACCACATAATGTGAGAGTGGTGTTACACGTCTCAGGGTGGTAATAAATT	29580333	29580356	- [Negative strand]	24	100	29580261	29580360	(((((<<---<<-<<-<<<<--<<<<<<<.....))).))))(((((..(((((((...........)}}}}}}}}}}}===}}}}=}}=}}.)))))))	2	-30.9	-30.9	43	29580268	29580291	0.049505	14
stu-novel-mir612	chr02	ATGACTTGGGATCGCTATAGGAAC	NO	TAGACGTTAGCTCTGTACAAGTGAGACCGATAAACCTGGGGCTTTGATACCAACTTGTCAGTCCCAGCAAGTCATAAATGACTTGGGATCGCTATAGGAACGCTCTA	15873350	15873373	+ [Positive strand]	24	107	15873272	15873378	((((((((...(((((...(((((..((.......((((((((..((((......)))))))))))).((((((...->>>>>>>>-->>>>>>>>>>>>>).))))	4	-34.5	-32.243	45.7944	-1	-1	0.009901	19
stu-novel-mir614	chr06	ATGAGATAAAATCAGTGTTTGGAC	TTGGACATGCGATTTCATATCGTG	TGTTTGGACATGCGATTTCATATCGTGATATGAAATCATGAGATAAAATCAGTGTTTGGACA	6407554	6407577	- [Negative strand]	24	62	6407552	6407613	((({=={{{{{=={{{{{={{={{{{{((.....)))>>>>->>->>>>>->>>>>-->>>)	2	-22.4	-36.129	33.871	6407586	6407609	0.009901	18
stu-novel-mir615	chr07	ATGAGATCCAAAGGTTGTAGAAAC	NO	TAATGAGATCCAAAGGTTGTAGAAACTTGAAGTCTTCATCCATATCGGTTTCATTCTGCATTCTTTGGTTATTATTG	37856855	37856878	+ [Positive strand]	24	77	37856852	37856928	((<<<<---<<<<<<--<<<<<<<--.((((..(............)..)))))))))))..))))))...))))))	3	-22.1	-28.7013	33.7662	-1	-1	0.009901	436
stu-novel-mir617	chr02	ATGAGATGAAATCAGTGTTTGGAC	ATTCTGTTTCACGCTGATTTCATC	GATATGAAATTATGAGATGAAATCAGTGTTTGGACATTCTGTTTCACGCTGATTTCATCTCATGATTTTATATC	41688207	41688230	- [Negative strand]	24	74	41688167	41688240	(((((((((((<<<<<<<<<<<<<<<<<<--<<<<=====}}}}=}}}}}}}}}}}}}})))))))))))))))	2	-41.2	-55.6757	31.0811	41688181	41688204	0.009901	51
stu-novel-mir617-1	chr09	ATGAGATGAAATCAGTGTTTGGAC	NO	GTTTGGACATGCGATTTCATCTTGTGATTTGCAATCATGAGATGAAATCAGTGTTTGGAC	60612933	60612956	+ [Positive strand]	24	60	60612896	60612955	(((..(((((..((((((((((..((((.....)))>-->>>>>>>>>>->>>>>-->>>	2	-30.2	-50.3333	38.3333	-1	-1	0.009901	51
stu-novel-mir618	chr02	ATGAGATGAAATCAGTGTTTGGAT	NO	GTGTTTGAACATGTGATTTGATATCGCGATATGAAATTATGAGATGAAATCAGTGTTTGGATAT	37523044	37523067	- [Negative strand]	24	64	37523041	37523104	(((((..(((((.((((((.((.(((..((.....)).->>>->>->>>>>>>>>>>-->>>))	3	-18.2	-28.4375	31.25	-1	-1	0.009901	21
stu-novel-mir621	chr05	ATGAGATGGAATCAGTGTTTGGAC	NO	GATACGGTGTTATGAGATGGAATCAGTGTTTGGACATGCGATTTTACGCTGATTCCATCTCATGATTCCATATC	15962911	15962934	+ [Positive strand]	24	74	15962899	15962972	((((.((.(((<<<<<<<<<<<<<<<<<<--<<-<....).))..))))))))))))))))))))).)).))))	7	-37.5	-50.6757	40.5405	-1	-1	0.009901	18
stu-novel-mir622	chr05	ATGAGATTGAAGTTTTGTTTGGAC	NO	TGTTGCAATTTTAATACACTTATTTGCAATTTAAGGGCCCGTTTGGCCATGCGATATGATATCATGATATGGTATCATGATATGAGATTGAAGTTTTGTTTGGACATGCGATA	51729764	51729787	- [Negative strand]	24	113	51729755	51729867	(((((((..(((((.(((...((((.((((((...((((.....))))..........(((((((((((...)))))))))>>->>>>>>>>>>-->>>>>>>>-.)))))))	1	-29.5	-26.1062	34.5133	-1	-1	0.039604	13
stu-novel-mir625	chrx	ATGAGTAATTTCTGAACAAGACCT	NO	TGGTATCATTAAGGTTTCTTGTTTAGAAATTACTCATTATTCAATGATATTATATAATGATACCATAATATATATATATATATATATATATATATGAGTAATTTCTGAACAAGACCTTAATGATACCA	26724796	26724819	- [Negative strand]	24	128	26724784	26724911	((((((((((((((..(((((((((((((((((((........(((.((((((...)))))).))).((((((((((((....))))))))))>>>>>>>>>>>>>>>>>>>>>>>>)))))))))))	1	-56.4	-44.0625	20.3125	-1	-1	0.009901	16
stu-novel-mir627	chr01	ATGAGTGTTTTTAAGATTGTCAAT	NO	GTTTCGTTCTTGAATTATTGATAGTCTTAAAAACACATCTCTACTTGACTAGATTAAACTTAGATACATCTTTGATCTGCCACATTTCATAGAGGAGTGTTGAAAGCACCCCTAAATTAGGGATGTATTTCGGTCATGTTGCAAGATCAGAAGTGTAAGTTTAGTTAGTCAAAGAAATGAGTGTTTTTAAGATTGTCAATAGTTCGATTATGAAAT	1241280	1241303	- [Negative strand]	24	216	1241263	1241478	(((((((..(((((((((((((((((((((((((((.(((((..((((((.(((((((((....((((..((((((((((.(((((((.....))))))).(((((((.(((((...))))).))).)))).........)).))))))))..)))))))))))))))))))))).-->>>>>>>>>>>>>>>>>>>>>>)))))))..)))))))	4	-83.9	-38.8426	32.4074	-1	-1	0.009901	16
stu-novel-mir631	chr01	ATGATACTTGGACCTAACTCAGCC	NO	ATATGATACTTGGACCTAACTCAGCCTCAAAAGCTAATTCATGAGGAGAGATTTGTCCAAGTCCATAT	80848479	80848502	+ [Positive strand]	24	68	80848476	80848543	((<<<--<<<<<<<<--<-<<<--<<(((............))))).))).)..)))))))).)))))	1	-20.9	-30.7353	38.2353	-1	-1	0.009901	28
stu-novel-mir634	chr05	ATGATTCGAGGACCGTTAGTGGCG	TTAGTGGCGTATTTCTCGAACTAG	TTATTCATGATTCGAGGACCGTTAGTGGCGTATTTCTCGAACTTGAATTATTTGGACTTGATTTCTATAATTCGAGGGCTGTTAGTGGCGTATTTCTCGAACTAGGATAA	43139756	43139779	+ [Positive strand]	24	110	43139749	43139858	((((((-<<-<<<<<<<<-<<<<<-<<<<<........(..((((((((((..(((......))).))))))))))..)))}}}=}}}}}===}}}}}}}}=}}})))))	6	-29.9	-27.1818	38.1818	43139830	43139854	0.029703	47
stu-novel-mir641	chr12	ATGCCATCGAACTTTGACAAAAGG	NO	GGAAAAAGGCTCAACTATGCCATCGAACTTTGACAAAAGGCTCATCTATGTCATCTGTTAAAAGTTTATCTCATCTATGCCATTTCAGTTAACAAATAATGGCGTTGATGAACCTTTCTCAAATGGAAATGATATAGATGAGCCAAACTTCTAATGGATGGTATAAATAAGTCTTTTCTCAAAGTTTAGTAGGATTTTTAAGCTTTTTCC	51568750	51568773	+ [Positive strand]	24	210	51568733	51568942	((((((((.((.((..<<-<<<<--<<<<<<<<-<<<<<<((.((.(((..(((((((((.((((((..((((((((((.((((((.((((........)))).((((.((.....))))))...)))))).))))))))))..)))))).)))))))))..))).)).)))))))).))))))))..)).))))..)).))))))))))	2	-71.8	-34.1905	33.3333	-1	-1	0.009901	10
stu-novel-mir642	chr10	ATGCCATCGAACTTTGAGAAAAGG	TGAGTCTTTTGTCAAAGTTTGATG	AAAAGGAAAAAGGTTTGAATATGCCATCGAACTTTGAGAAAAGGCTCATATATGTCTTTCGTTAAAAGTTTAGCTCATCCATGTCATTTTCATTTGAGAAAAGACTTATTCATGTGATTATTTGTTTACTGAAATACCAAACTTTTAACAGATGACATATGAGTCTTTTGTCAAAGTTTGATGATATATTTGAGCATTTTACCCTTTT	53183508	53183531	- [Negative strand]	24	208	53183343	53183550	((((((..(((((((..(((<<<-<<<<<<<<<<<<<-<<<<<<((((((..((((.(..(((((((((((...........(((.(((((......))))))))...((((.((((........)))))))).....)))))))))))..).))))))}}}}}}}}}}=}}}}}}}}}}}}}.))))))..))).))))..))))))	11	-75.7	-36.3942	29.3269	53183367	53183390	0.009901	19
stu-novel-mir642-1	chr04	ATGCCATCGAACTTTGAGAAAAGG	NO	GGGAAAAGGCTCAGATATGCCATCGAACTTTGAGAAAAGGCTCATTTATGCCATTCATTAAAAGTTTGGCTCATCTATGCCATTTTCGTTTGAGAAAAGGCTCATCCATGTCATTATTTGTCAACTCAAATGGCGTAGATGAACCAAACTGTTAACGGATGACATAGATCAGCATTTTCTCAAAAGTTCGATGACATATTTGAGCCTTTTCTT	10129634	10129657	+ [Positive strand]	24	213	10129617	10129829	((((((((((((((((<<<-<<<<<<<<<<<<<<<<<<-<((.(((((((.(((((.((((.(((((((.(((((((((((((((..(..((((......))))..).((.((.....)).))....))))))))))))))).))))))).)))).))))).))))))).))).))))))).))))))))))).)))))))))))))))))))	11	-108.1	-50.7512	37.5587	-1	-1	0.009901	19
stu-novel-mir642-2	chr04	ATGCCATCGAACTTTGAGAAAAGG	NO	GGAAAAGATTCAAATATGCCATCGAACTTTGAGAAAAGGTTTATCTATGTCATCTGTTAAAAGTTTGGCTCACATTTCCATTTGAGAAAAGTATCATCCATGCCATTATTTGTTAACTGAAATGACATATATGAGCCAAAGTTTTAACGGATGACATGGATGAGCGTTTTCTCATAGTTCGATGACACATTTGAGCCTTTTCC	28964518	28964541	+ [Positive strand]	24	203	28964502	28964704	(((((((..((((((-<<-<<<<<<<<<-<<<<<<<<-<(((((((((((((((((((((((.(((((((((.((...(((((.((..(((((.............))))).....)).)))))....)).))))))))).)))))))))))))))))))))))).)))))))).))))))))).)).))))))..)))))))	11	-97.32	-47.9409	34.9754	-1	-1	0.009901	19
stu-novel-mir642-3	chr10	ATGCCATCGAACTTTGAGAAAAGG	NO	GGGAAAAAGGCTCAAATATGCCATCGAACTTTGAGAAAAGGCTCATGTTAAAAGTTTGGTTCATCTATGCCATTTATGTTTGAGAAAAGGATCATCCATGACATTGTTTGTTAACTAAAATGACATAGATGAGCCAAACTTTGAACGAGTAGCATAGATGAGCCTTTTCTCAAAATTCGATGACATATTTGAGCTTTTTCCC	58680858	58680881	+ [Positive strand]	24	202	58680840	58681041	(((((((((.(((((((<<<-<<<<<<<-<<<<<<<<<<<<((((((((.(((((((((((((((((((.(((((..(..(((........)))..).(((((.....)))))....))))).))))))))))))))))))).)))...........))))))))))))))))).))))))).)))))))))))))))))))	11	-99.2	-49.1089	35.6436	-1	-1	0.009901	19
stu-novel-mir642-4	chr12	ATGCCATCGAACTTTGAGAAAAGG	NO	TAAATGAAACGGGTTCAAATATGCCATCGAACTTTGAGAAAAGGCCCATCTATGTTTAAAAGTTTGCCTCATCTATGCCATTTTAATTAATAAATAATGGCATGAATGAGTCATTTCTCAAATGAAAATGACATAAATAAGCCAAACTTTTAACGGATAATATAGATGAACCTTTCTCAAAGTTTGATGGCATATTTGAGCCTTTCCCTTCTATTTA	51990867	51990890	- [Negative strand]	24	217	51990693	51990909	((((((((..((((((((((<<<<<<<<<<<<<<<<<<<<<-<<..((((((((((((((((((((..((((.(((((((((.............))))))))).))))(((((((.((....)))))))))..........))))))))))......))))))))))..))))))))))))))))))))))))))))))))).....))).)))))	11	-90.02	-41.4839	31.3364	-1	-1	0.009901	19
stu-novel-mir644	chr11	ATGCCATGTAGGACAAGTGTGTCT	AATAGACACATTCATCCTACATGG	GGCACTTAAACTTGTATAAAATTGAACAAATAGACACATTCATCCTACATGGAACCATACATGACAATTTTGTGTCCTACGTGACGTCCTATGTGTATTATGCCATGTAGGACAAGTGTGTCTACTTGTTTAATTTTATACAAGTTTAAGTGTC	45069124	45069147	+ [Positive strand]	24	154	45069024	45069177	(((((((((((((((((((((((((((({={{{{{{{{{{=={{{{{{{{{{....((((..((((......))))..(((((......))))))))).--->>>>>>>>>>-->>>>>>>>>).)))))))))))))))))))))))))))))	5	-76.2	-49.4805	34.4156	45069052	45069076	0.009901	55
stu-novel-mir644-1	chr07	ATGCCATGTAGGACAAGTGTGTCT	ACACATTCGTCCTACATGACACCC	TGTATAAAATTGAGCAATTGGACACATTCGTCCTACATGACACCCTACATGACAATTTTGTGTCCTACGTGGCGTCCTATGTGTATTATGCCATGTAGGACAAGTGTGTCTACTTGTTCAATTTTATACA	43301186	43301209	- [Negative strand]	24	130	43301166	43301295	(((((((((((((((((.((({{{{{{{={{{{{{{{{{={{===(((..((((......))))..((((((....)))))))))..->>->>>>>>>>>>->>>>>>>>>).)))))))))))))))))	5	-59.2	-45.5385	38.4615	43301250	43301273	0.009901	55
stu-novel-mir644-2	chr05	ATGCCATGTAGGACAAGTGTGTCT	NO	AGTAGGCACTTAAACTTGTATAAAATTGAGTAATTGGACACACTTATCCTACATGGCACCCTACATGAAATTTTTGTCCTACATGGTGTCCTATGTGTATTATGCCATGTAGGACAAGTGTGTCTACTTGTTCAATTTTATACAAATTTAAATGTCTACT	33919522	33919545	+ [Positive strand]	24	160	33919420	33919579	((((((((.(((((.((((((((((((((((((.(((((((((((.((((((((((((....(((.........)))..(((((((....)))))))....->>>>>>>>>>>>->>>>>>>>>>).)))))))))))))))))).))))).))))))))	5	-74.1	-46.3125	33.75	-1	-1	0.009901	55
stu-novel-mir644-3	chr07	ATGCCATGTAGGACAAGTGTGTCT	NO	TGGACATATTCGTCCTACATGTCAAATTTGTGTCTTACATGGTGTCCTACGTGTATTATGCCATGTAGGACAAGTGTGTCTA	47574163	47574186	- [Negative strand]	24	82	47574161	47574242	((((((((((.((((((((((........((((..((((((........))))))..>>>>>>>>>>>>>>->>>>>>>>>)	5	-34.1	-41.5854	40.2439	-1	-1	0.009901	55
stu-novel-mir645	chr04	ATGCCATTGAACTTTGAGAAAAGA	TTTTCTCAAAGTTCGATGACATA	AAAAAGGAAAAGACTCAAATATGCCATTGAACTTTGAGAAAAGACTCATCTATACAATTCGTTAAAAAATTGGCTCATCTATGTCATTTCAGTTAATAAATAATGACATAGATTCTTTTCTCAAATGGAAATGACATAAATGGGCCAAACTTTTAACGGATGACATAGATGAGACTTTTCTCAAAGTTCGATGACATATTTGAGTCTTTTCCTTTTT	47961510	47961533	- [Negative strand]	24	217	47961336	47961552	((((((((((((((((((((<<<-<<<<<<<<<<<<<<<<<<<-(((((((((...(((((((((((..(((((((((.(((((((((((.((((........))))..(((......)))......))))))))))).)))))))))..)))))))))))...))))))))).)}}}}}}}}}}}}}}}}}}=}}}})))))))))))))))))))	5	-114.6	-52.8111	29.9539	47961354	47961376	0.009901	48
stu-novel-mir645-1	chr04	ATGCCATTGAACTTTGAGAAAAGA	NO	GGAAAATCGTTCAAATATGCCATTGAACTTTGAGAAAAGACTCATCTATGTCATTCGTTAAAAGTTAGGCTCATTTGTGTATTTCAAATATGAGCCAAACATTTAACGAATAACATAAATGAGACATTTCTAATAGTTCGATGACAAAGTTGAGCGTTTTCC	4636177	4636200	+ [Positive strand]	24	162	4636160	4636321	((((((.(((((((..-<<-<<<<<<<<<---<<<<<-<-(((((.(((((.((((((((((.(((.(((((((...((.....))...))))))).))).)))))))))).))))).))))).).)))))...))))))))).))...)))))))))))))	5	-69.1	-42.6543	32.0988	-1	-1	0.009901	48
stu-novel-mir646	chr06	ATGCCGATAAAGACTTTAACACTC	NO	CCGCTAAATATGTATTCTTAGCGGCAATTAGCACTCTTTGTTTATGTCCCTAAAGCCTTTAGTGACATTGGATCTAATGATACTTAACTAATGCCGATAAAGACTTTAACACTCTTTATTAATGTGTCTATTTATTGCCGCTAAAAGTTGTTTTTGTTGTAGCGG	3934815	3934838	+ [Positive strand]	24	165	3934724	3934888	((((((((((...(((.(((((((((((((((((...........((...(((((.(((((.((.(((((((((....)))......)))>>>->>->>>>>->>>>>-->>--.........))).)))...))))))))))).)))......)))).))))))	8	-41.35	-25.0606	34.5455	-1	-1	0.009901	51
stu-novel-mir650	chr03	ATGGAATCAGCGTTTGGACAAGC	TTGTCCATGCGATACCATATCACG	GGAACTAAGTAAGCATTTGTCCATGCGATACCATATCACGATATGGAATTGTGAGATGGAATCAGCGTTTGGACAAGCGATTTTACGTTGATTCC	7358116	7358138	+ [Positive strand]	23	95	7358060	7358154	((((.(((((((.(.({{{{{{{{{{{{{={{{{={{{{{((.....))))))).>>>>->>>->>>-->>>>>>>>-)...)))).))).))))	2	-31.9	-33.5789	41.0526	7358076	7358100	0.009901	13
stu-novel-mir650-1	chr03	ATGGAATCAGCGTTTGGACAAGC	NO	GTAGGCGTTTGGCCATGCGATACCATATCACGATACGGTATTGTGAGATGGAATCAGCGTTTGGACAAGCGATTTTAC	40018310	40018332	+ [Positive strand]	23	78	40018262	40018339	((((.((((((.(((((((((.((((.((((((((...)))))))).>>>>->>>->>>-->>>->>>>>)...))))	2	-27.7	-35.5128	46.1538	-1	-1	0.019802	13
stu-novel-mir656	chr12	ATGGAGATGAGAAGCTTAGACTCT	NO	GAGAGAAAAATGGAGATGAGAAGCTTAGACTCTAGAAGAAGAGGAGAGGACAAACATTTTCTCCAATATGCATAATTCCTAAATCACATTGCACTACCCTTTTTGATGGAGTCGTTTCCATGCCCACTACTC	2891705	2891728	- [Negative strand]	24	132	2891605	2891736	(((((....-<<<--<<<-<<<<<---<<<<<<(.((((((.((((((((......))))))))....((((.................)))).....))))))..)))))))))))))))..))))).)))	5	-34.23	-25.9318	40.1515	-1	-1	0.019802	20
stu-novel-mir656-1	chrx	ATGGAGATGAGAAGCTTAGACTCT	NO	GAGAAAAATGGAGATGAGAAGCTTAGACTCTAGAAGAAGAGGAGAGGACAAACATTTTCTCCAATATGCATAATTCCTGAATCACATTGCACTACCCTTTTTGATGGAGTCGTTTCCATGCCCACTACTC	36839525	36839548	+ [Positive strand]	24	130	36839517	36839646	(((....-<<<--<<<-<<<<<---<<<<<<(.((((((.((((((((......))))))))....((((.................)))).....))))))..)))))))))))))))..)))...)))	5	-34.03	-26.1769	40.7692	-1	-1	0.049505	20
stu-novel-mir658	chr06	ATGGAGCATCAGATTGTATAAATC	NO	ATTTGTATGCTATAGCTATAGTTTGCATAATTGTGTTCCATAGCAAACTTAGTTTGCTATGGAGCATCAGATTGTATAAATCGCTGGGGGCATCAGAT	36517934	36517957	- [Negative strand]	24	98	36517917	36518014	(((((.(((((.((((....(((((.((((((((((((((((((((((...)))))))>>>>>>>>>-->>>>>>->>>>>-))))..))))))))))	15	-39.6	-40.4082	36.7347	-1	-1	0.009901	28
stu-novel-mir658-1	chr10	ATGGAGCATCAGATTGTATAAATC	NO	CCATGTTGGTCAATTTTTATATAGTTTTGTTTTTTAGTAAATTTTAGGTTTAGCAAAAATAAAAATCATATTTGTATGTTATAACTATAGTTTGCATAATTGCGCTCTATAACAAATTTTATGTTTGCTATGGACTTTATGTTTGCTATGGAGCATCAGATTGTATAAATCGCTGGCAGG	52608919	52608942	- [Negative strand]	24	180	52608909	52609088	((.(((..((.....(((((((((((((((((..((((((((...((((((((((((.((((((..((((....)))).......(((((..((((....))))..))))).....)))))).)))))))..)))))...)))))))>-->>>>>-->>>>>>>>>>>>--))..)))))	15	-50.2	-27.8889	27.7778	-1	-1	0.009901	28
stu-novel-mir669	chr06	ATGTAGGATACCATGTAGGACACA	NO	CACAAGTAGGCACTTGAACTTGTATAAAGTTAAACAAGTAGACACATGAGTCATATGTGGCGTAATACATGTGGAACACCATGTAGGACACAAATTTTCATGTAGGATACCATGTAGGACACATATGTCTATTTGTTCAACTTTGTACTAGTATAAGTGTCTACTTGTG	8426867	8426890	+ [Positive strand]	24	169	8426767	8426935	((((((((((((((((.(((.((((((((((.((((((((((((.(((.(((.(((((((..(..((((((.((....)).(((.....)))......)>>>>>-->-->>>>>>>->>>->>).)))))))))))).)))))))))).))).))))))))))))))))	3	-76.7	-45.3846	36.0947	-1	-1	0.009901	23
stu-novel-mir670	ChrUn	ATGTAGGATGCCACGTAGGACACA	NO	GCACAAGTAGACACATAAACTTTTATAAAATTGAACAAGTAGACACATGTGTCCTACATGGCATAATACATGTAGGATGCCACGTAGGACACAAAATTGCCATGTATGGTGC	92878605	92878628	+ [Positive strand]	24	112	92878535	92878646	((((......(((.....(((((((......)))..)))).......((((((((((.((((((..((.--->>-->>>>>>->>>>>>>>>>.........)))...))))	6	-33.3	-29.7321	38.3929	-1	-1	0.009901	12
stu-novel-mir670-1	chr04	ATGTAGGATGCCACGTAGGACACA	NO	GCATAATTAGACACTTAAACTTTTATAAAATTGAACAAGTTCACACATGTGTCCTACATGGTATAATACATGTAGGATGCCACGTAGGACACAAAATTGCCATGTATGGTGC	1110345	1110368	- [Negative strand]	24	112	1110325	1110436	((((......(((..................((((....))))....((((((((((.((((((..((.--->>-->>>>>>->>>>>>>>>>.........)))...))))	6	-31.4	-28.0357	35.7143	-1	-1	0.009901	12
stu-novel-mir670-2	chr04	ATGTAGGATGCCACGTAGGACACA	NO	GCACAAGTAGACACTTAAACTTTTATAAAATTGAACAAGTTCACACATGTGTCCTACATGGCATAATACATGTAGGATGCCACGTAGGACACAAAATTGCCATGTATGGTGC	880394	880417	- [Negative strand]	24	112	880374	880485	((((......(((..................((((....))))....((((((((((.((((((..((.--->>-->>>>>>->>>>>>>>>>.........)))...))))	6	-34.9	-31.1607	38.3929	-1	-1	0.009901	12
stu-novel-mir674	chr05	ATGTCACGTAGGACGTGTGTGTCT	ATAGACATATTTGTTCTACGTGAT	ATACTTAAATTTGTATAAAATTGAATAATAGACATATTTGTTCTACGTGATGTCCTACATGACAATTTTATGTCCAATGTGGCGGTCTACGTATATTATGTCACGTAGGACGTGTGTGTCTACTTGTTCAATTTTATACAAATTTAAGTGT	44421267	44421290	- [Negative strand]	24	151	44421236	44421386	((((((((((((((((((((((((((({{{{{{{{{{={{{{{{{{{{{{{((.((((((((((......))))..))))))((.....))......>>>>>>>>>>>>>>>->>>>>>>>).))))))))))))))))))))))))))))	12	-69.6	-46.0927	30.4636	44421335	44421358	0.009901	12
stu-novel-mir674-1	chr01	ATGTCACGTAGGACGTGTGTGTCT	NO	CAATTAAACTTATATAAAATTGAATAAATTAATAGATAGATTGATCCTACATGGCATCCTACAGGGCGATTTTGTGTCCTATGTTGCATCTTACATGATTATGTCACGTAGGACGTGTGTGTCTACTTGTTCAATTTTATACAAGTTTAAGTG	40407157	40407180	+ [Positive strand]	24	153	40407056	40407208	((.((((((((.(((((((((((((((.....((((((.((...((((((.((((((.....((((((......))))))((((........))))....>>>>>>->>>>>>--->>->>>>>).))))))))))))))).)))))))).))	12	-48.1	-31.4379	32.0261	-1	-1	0.009901	12
stu-novel-mir674-2	chr04	ATGTCACGTAGGACGTGTGTGTCT	NO	TTGAACAAGTACACACATAAGTCCGATATGGCATATTATACGTAGGACACCACATAGGACACAAATTGTCATATAGGATGTCACGTAGGACGTGTGTGTCTATTTGTTCAA	16717731	16717754	+ [Positive strand]	24	111	16717653	16717763	(((((((((((.(((((((.((((.(..((((((.(((((.((.((...))))....((((.....)))).))))).>>>>>>-->->>>>->>>>>>>->))))))))))	12	-39.4	-35.4955	38.7387	-1	-1	0.009901	12
stu-novel-mir674-3	chr07	ATGTCACGTAGGACGTGTGTGTCT	NO	GTGTGTACAAGTAGACACTTAAACTTGTATAAAGTTGAACAAATAGACACATTAGCTCTACGTGACATAATACACATAGGACACAAATTATCATATAAGATGTCACGTAGGACGTGTGTGTCTATTTGTTCAACTTTATACAAATTTAAGTATCTACTTGTGCACAC	51482148	51482171	+ [Positive strand]	24	167	51482048	51482214	(((((((((((((((.(((((((.((((((((((((((((((((((((((((..(..(((((((((((.......((((........))))........>>>>>>>>>>>-->-->>>>>>>>)))))))))))))))))))).))))))).)))))))))))))))	12	-90.76	-54.3473	32.9341	-1	-1	0.009901	12
stu-novel-mir674-4	chr08	ATGTCACGTAGGACGTGTGTGTCT	NO	GCATAAGTAAATATTTAAGCTTATATAAAGTTGATAAAGTAAACACATGAGACTTACCTGCATGTACATGATCACGTAAATTGCAAATTGTCATGTAGGATGTCACGTAGGACGTGTGTGTCTATTTGTTCAACTTTATATAAGATATATGTCTACTTATGC	1832799	1832822	+ [Positive strand]	24	162	1832699	1832860	(((((((((.((((.....(((((((((((((((..(((((.(((((((...(((((.(((((.((((((((...((.....)).....)))))))).)->>->>->>>>>--->>>>>>>->))))..)))))))))))))))....)))).)))))))))	12	-56.1	-34.6296	31.4815	-1	-1	0.009901	12
stu-novel-mir674-5	chr08	ATGTCACGTAGGACGTGTGTGTCT	NO	TAGACACATGCGTCCTATGTGACATAATACACATAGAAAACCATGTAGGAAAAAAATTGTCATGTAAGATGTCACGTAGGACGTGTGTGTCTA	34527770	34527793	- [Negative strand]	24	93	34527768	34527860	(((((((((((((((((((((((((..((((((.......((.....))........)))...)))..>>>>>>>>>>>>>>>>>>>>>>>>)	12	-44.26	-47.5914	37.6344	-1	-1	0.009901	12
stu-novel-mir674-6	chr08	ATGTCACGTAGGACGTGTGTGTCT	NO	TGTATAAAGTTGAACAACTAGACACATGCGTCCTATGTGACATAATACACATAGAAAACCATGTAGGAAAAAAATTGTCATGTAAGATGTCACGTAGGACGTGTGTGTCTATTTGTTTAACTTTATACA	34497121	34497144	- [Negative strand]	24	129	34497101	34497229	(((((((((((((((((.(((((((((((((((((((((((((..((((((.......((.....))........)))...)))..>>>>>>>>>>>>>>>>>>>>>>>>).)))))))))))))))))	12	-66.06	-51.2093	33.3333	-1	-1	0.009901	12
stu-novel-mir675	chr02	ATGTCATCGAACTTTGAAAAAAGA	NO	TTAAAGGAAAAAGGTTCAAAATGTCATCGAACTTTGAAAAAAGACTCATCTATGTCATAAGTCGAAAATTTGGCTCATATATATGCTATTTTAATTAACAAATAATGACATAAATGAGCCTTTTCTCAAACGAAAATGATATAAATGAGCCAAACTTTTAACGAATGACATAAATGAATCTTTTCTCAAAGTTTGATGCCATATTTAAGCATTTTCCCTTGA	17629397	17629420	- [Negative strand]	24	222	17629218	17629439	((((.((((((.(.((.((.<<<-<<<<<<<<<<<<<-<<<<<<.((((.((((((((..((..(((.((((((((((.((((((((((((..((((.....)))).....)))).))).(((((......)))))..))))).)))))))))).)))..))..)))))))).)))).)))))).))))))))))))).))).)).)).).)))))).))))	3	-72	-32.4324	27.9279	-1	-1	0.009901	10
stu-novel-mir675-1	chr02	ATGTCATCGAACTTTGAAAAAAGA	NO	AAGGGAGAAGGCTCAACTATGTCATCGAACTTTGAAAAAAGACTCATTTATGTCATTCGTTAAAAATTTGGCTCATCTATGTCATTTTTGTTTGGGAAAATACTCATATCCATGCCATTATTTGTTAACTGAAATGATATAATTGAATCAAACTTTTAGCCGATGACGTATATGAGTTTTTTCTCAAAGTTCAATGGTATATTTGAACCTTTTCTCTT	41428824	41428847	- [Negative strand]	24	218	41428647	41428864	(((((((((((.((((.(<<--<<<-<<<<<<<<<-<<<<<<(((((.(((((((((.(((((((.((((..(((..(((((((((((.(((.....(((((..(((....)))....)))))...))).)))))))))))..)))..)))).))))))).))))))))).))))))))))).))))))))).)))..))).)))).)))))))))))	3	-87.4	-40.0917	30.7339	-1	-1	0.009901	10
stu-novel-mir679	chr10	ATGTCATGTAGGACACATGTGTCT	ACACATTCGTCCTACATGACACCC	AATTGAACAACTAGACACATTCGTCCTACATGACACCCTACCTGACAACTTTATGTCCTACGTGACGCCCTACGTGTATTATGTCATGTAGGACACATGTGTCTACTTGTTCAATT	4479259	4479282	- [Negative strand]	24	116	4479246	4479361	((((((((((.((({{{{{{=={{{{{{{{{{{{{===.....((((......)))).((((((......))))))....->>>>>>>>>>>>>-->>>>>>>>).))))))))))	19	-52	-44.8276	41.3793	4479323	4479346	0.009901	18
stu-novel-mir679-1	chr12	ATGTCATGTAGGACACATGTGTCT	ACACATTCGTCCTACATGACACCC	ACACTTAAACTTGTATAAAATTGAACAAACAGACACATTCGTCCTACATGACACCCTACATGACAATTTTGTGTCATACGTGGTGTTCTATGTGTATTATGTCATGTAGGACACATGTGTCTACTTGTTCAATTTTATATAAGTTTAAGTGT	47490163	47490186	- [Negative strand]	24	152	47490132	47490283	((((((((((((((((((((((((((((..(({{{{{{=={{{{{{{{{{{{{===(((.(((((......))))).((((((....)))))))))..->>>>>>>>>>>>>-->>>>>>>>..))))))))))))))))))))))))))))	19	-77.9	-51.25	32.8947	47490227	47490250	0.009901	18
stu-novel-mir679-2	chr11	ATGTCATGTAGGACACATGTGTCT	ACACATTCGTCTTACATGGCACCC	ACTTAAACTTGTATAAAATTGAACAAATGGACACATTCGTCTTACATGGCACCCTACATGACAATTTTGTGTCCTACTTGACGTCTTAAGTGTATTATGTCATGTAGGACACATGTGTCTACTTGTTCAATTTTATACAAGTTTAAGT	37051541	37051564	- [Negative strand]	24	148	37051512	37051659	((((((((((((((((((((((((((.((({{{{{{=={{{{{{{{{{{{{===(((..((((......))))..((((((....)))))))))..->>>>>>>>>>>>>-->>>>>>>>).))))))))))))))))))))))))))	19	-71	-47.973	33.1081	37051605	37051628	0.009901	18
stu-novel-mir679-3	chr02	ATGTCATGTAGGACACATGTGTCT	ATACACATTCGTCCTACATGACA	TTTAACTTTGGGTGTGCACGAGTAAGCACTTAAACTTGTATAAAATTGAACAATATACACATTCGTCCTACATGACAATTTTGTGTCCTACGTGTATTATGTCATGTAGGACACATGTGTCTACTTATTCAATTTTATACAAATTTAAGTGTCTACTTGTGTGCACTCAAAATTAGA	46920161	46920184	- [Negative strand]	24	177	46920105	46920281	(((((.((((((((..((((((((..((((((((.(((((((((((((((.((({={{{{{{=={{{{{{{{{{{{{....((..(.....)..))..->>>>>>>>>>>>>-->>>>>>->).)).))))))))))))))).))))))))..))))))))..)))))))).)))))	19	-83.2	-47.0056	32.2034	46920204	46920226	0.009901	18
stu-novel-mir679-4	chr04	ATGTCATGTAGGACACATGTGTCT	NO	TGGATATTTTGTGTCCTATGTGGCGTCCTATGTGTATTATGTCATGTAGGACACATGTGTCTA	263338	263361	- [Negative strand]	24	63	263336	263398	(((((((..(((((((((((((((((..((....))..>>>>>>>>>>>>>>>>>->>>>>>)	19	-29.3	-46.5079	39.6825	-1	-1	0.009901	18
stu-novel-mir679-5	chr11	ATGTCATGTAGGACACATGTGTCT	NO	GACACTTAAACTTGTTTAAAGTTGAACAAGTAAACACATGAGTCCTACATGGCACAATACACGTAGGACACCACGTAGGACAAAAAAATAACATGTAGGATGTCATGTAGGACACATGTGTCTATTTGTTCAATTTTATACAAGTTTCAGTGTC	10306619	10306642	+ [Positive strand]	24	154	10306519	10306672	((((((.((((((((.((((((((((((((((.(((((((.(((((((((((((...((((.((.((...))..(.....).........)).))))..->>>>>>>>>>>>>->>>>>>>->))))))))))))))).)))))))).))))))	19	-71.5	-46.4286	35.7143	-1	-1	0.009901	18
stu-novel-mir681	chr01	ATGTCATGTAGGATGTCTGTGTCT	NO	AAGTTTAATAAATAGATACACAAATTTTACGTGACATAATACATGTAGGATACCACGTCACAAATTGTTATGTTAGGATGTCATGTAGGATGTCTGTGTCTATTTGTTCGACTT	59430923	59430946	+ [Positive strand]	24	114	59430845	59430958	(((((.((((((((((((((...((((((((((((((...(((((.(.(((............))).))))))....>>>>>>>>>>>>>>--->>>>>>>))))))).)))))	1	-38.6	-33.8596	31.5789	-1	-1	0.009901	16
stu-novel-mir684	chr02	ATGTGAGGTAGTTTGACTTGGCAC	NO	AAATTTTTTGGGGGGGGTTAAAATTTCACTTGAGAAGAAAATTGAGGGGGTAATTAGTACTCCCTCCGTCTCATTTTATGTGAGGTAGTTTGACTTGGCACGGAGTTT	16347083	16347106	+ [Positive strand]	24	108	16347005	16347112	((((((..((....(((((((((((((((.(((((.((..((.(((((((((.....))))))))).)).)).))))>->>>>>>>-->>>>>>>>-->>-.))))))	10	-30.7	-28.4259	39.8148	-1	-1	0.029703	52
stu-novel-mir685	chr09	ATGTGAGTTAGGCCTAAGACC	NO	TGGGATGTGAGTTAGGCCTAAGACCTAATTTAACATGGTATTAGAGCAGGACCCATCTCA	4007915	4007935	+ [Positive strand]	21	60	4007910	4007969	((((<<<-<-<<<--<<<<<<-<<<...........))).)))).))..)))))))))))	10	-19.8	-33	43.3333	-1	-1	0.029703	17
stu-novel-mir689	chr05	ATGTTCTCGTAGGACCCTTGGCTC	NO	CGAGTTGGGTTTGCGGAGGATAAAACGTATGTAAACCTTATTTCTACCTCGTGGAAATAGAGAAGATGTTCTCGTAGGACCCTTGGCTCG	7966605	7966628	- [Negative strand]	24	90	7966603	7966692	(((((.((((((...(((((((..((....))...(.((((((((((...)))))))))).)...->>>>>>>--->>>>>>--->>>>)	1	-26.9	-29.8889	45.5556	-1	-1	0.019802	11
stu-novel-mir690	chr01	ATGTTGCTCGAACTCTTTAAAAAT	NO	TATGTTGCTCGAACTCTTTAAAAATGGCAACGGGTACATGTCGAATTCTCCAAAAGTAGTGTATCTTTGAAGAATCCGACACGAGTGTGACTTCTTTTTTTGGAGGGTCCAAGCAACATA	62901677	62901700	+ [Positive strand]	24	120	62901675	62901794	(<<<<<<<<-<-<<<<<<<<<<<<-((....((((((((((((.(((((.((((..((...))..)))).))))).)))))....))).)))))).)))))))))))).).)))))))))	6	-37.3	-31.0833	40	-1	-1	0.009901	15
stu-novel-mir694	chr06	ATTAAAGACGTAGATCCATAAGGC	NO	GAGTAAATTAAAGACGTAGATCCATAAGGCATAAGTACTAAAATTTGAGGCGTAAGCCTCAAGCATAAAAACGTAAGTCCTTGGCGTAAAAACGTAGGGCCGAGCGTTTTTAATTTATTT	31826749	31826772	+ [Positive strand]	24	120	31826742	31826861	((((((<<<<<<<<<<<-<--<<-<<<<<-.............((((((((....)))))))).......((....)))))))((((....)))).))..)..)))))))))))))))))	16	-37.24	-31.0333	36.6667	-1	-1	0.009901	35
stu-novel-mir696	ChrUn	ATTAACGAAAATCGCTGCCAGGGC	NO	AAATCGCTGCCAAGGCAGCGATTTCTAGAAAAAAATAAAATTTCCACAAAATTGATAATAACGTTTTAAAAAAAATATATATTAACGAAAATCGCTGCCAGGGCAGCGATTT	5420861	5420884	- [Negative strand]	24	112	5420852	5420963	(((((((((((..(((((((((((...((((.........)))).......(((.(((((..(((((....)))))...)>>>>->>>>>>>>>>>>>>-->>>))))))))	2	-38.6	-34.4643	31.25	-1	-1	0.009901	40
stu-novel-mir696-1	chr08	ATTAACGAAAATCGCTGCCAGGGC	NO	AAATCGCTGCCAAGGCAGCGATTTCTAGAAAAAAATAAAATTTCCACAAAATTGATAATAACGTTTTAAAAAAAATATATATTAACGAAAATCGCTGCCAGGGCAGCGATTT	41535429	41535452	+ [Positive strand]	24	112	41535348	41535459	(((((((((((..(((((((((((...((((.........)))).......(((.(((((..(((((....)))))...)>>>>->>>>>>>>>>>>>>-->>>))))))))	2	-38.6	-34.4643	31.25	-1	-1	0.009901	40
stu-novel-mir698	chr02	ATTAACTGAACTTAAATACACCCT	NO	AAAAATACTCATTTACTTGATTAACTGAACTTAAATACACCCTCGATCTTACAACATAAGTGAAATATACCCCTAAATTTTCGCTAAGTTTAGGGGTATTTTCAACACTTCTCTCGGCTTTTTATTAAGAGTTACATGTCATACCAGAGTGATCAGGGGTGTATCTAAATTTAGTTAGTTATGTAGAGGGGTGTTTTT	47235332	47235355	+ [Positive strand]	24	198	47235312	47235509	((((((((((.(((((.((<<<<<<<<<<-<<<-<<<<<<<<-.((((............(((((.((((((((((((((.....)))))))))))))))))))......((((.(((((((....)))))............)))))).))))..)))))))).))).)))))))))))).))))).))))))))))	5	-72	-36.3636	32.8283	-1	-1	0.009901	10
stu-novel-mir708	ChrUn	ATTAGGATTGACAAGATAAGGCCT	NO	CCTCATTAGGATTGACAAGATAAGGCCTAGCCCCCCTTGCTTGTACATATTTCTATTGAGG	42651834	42651857	+ [Positive strand]	24	61	42651829	42651889	((((<-<<<<<-<<<<<<<-<<<<<---......)))))))))).))...))))).)))))	1	-20.5	-33.6066	44.2623	-1	-1	0.009901	24
stu-novel-mir709	chr10	ATTAGGATTGGTAAGGTAAGGCCT	GCCTCCCTTGCTTGTACTTATTCC	TAGTAGAGGTTAGGTACCTCATTAGGATTGGTAAGGTAAGGCCTAGCCTCCCTTGCTTGTACTTATTCCTATTGAGAATTTTTTATGATTATTATCAATAGAAAGCCACTAGACCACTGTCTA	49985964	49985987	- [Negative strand]	24	123	49985884	49986006	((((((.((((.(((..(((<-<<<<<--<<<<<<<<<<<<---.=====}}}}}}}}=}}}}===}}})).))))..(((((((((((....))).))))))))..))).)))).))).)))	12	-36.7	-29.8374	37.3984	49985937	49985960	0.029703	56
stu-novel-mir712	chr04	ATTATAGATTGGATACCTGGCATG	NO	GACATGATTATAGATTGGATACCTGGCATGGAAGGCAAACGTCTAAAAAACATGCCAAGTCTCATCAGAGCCACACCTGATGAATCAAGCTATACTGCAGTC	63841192	63841215	+ [Positive strand]	24	102	63841185	63841286	(((.((--<<<<<-<<<<--<<-<<<<<<<..((((....))))......))))))).)).(((((((........))))))).)))).)))))...)))))	3	-29.5	-28.9216	43.1373	-1	-1	0.009901	142
stu-novel-mir713	chr10	ATTATATATTGAGTACTAGGGCTT	ACCCTAGTGTCCCTTATATAATCT	GGCACTAAAGTTATTAGAAGCAACCCTGAACCCTAGTGTCCCTTATATAATCTTCGGTCTTTCCCCTCAAAATCTCTACCCTCTAATGAGGAAATAAGGAGATTATATATTGAGTACTAGGGCTTAGGATTACTTTTAATAGCTTTAATGTC	51198588	51198611	- [Negative strand]	24	152	51198560	51198711	((((.(((((((((((((((.((.(((((={{{{{{{{=={=={{{{{{{{{{((((.....))...............((((....))))......))))>>>>>>>>-->-->>>>>>>>->>))).)).))))))))))))))).))))	1	-59	-38.8158	36.8421	51198658	51198681	0.009901	910
stu-novel-mir715	chr04	ATTATGCGGACAACTTTAAAGGGT	NO	TCGGACAATTTAGGGTGTTCAATAGGTAGAAGTCTTAGTTGAGGTTTCTAAGTGAATTATGCGGACAACTTTAAAGGGTGGTCGA	17452975	17452998	+ [Positive strand]	24	85	17452919	17453003	(((..((.((((((((((((.((((.(((((..(((....)))..))))).....->>>>-->>>>->>>>>>>>--->)..)))	4	-22.6	-26.5882	40	-1	-1	0.009901	13
stu-novel-mir716	chr02	ATTATGTGGACAACTTTAAGGGGT	NO	TATGTACGAGTCTTAATTGAGGTGTCTAAGTAAATTATGTGGACAACTTTAAGGGGTCGTGGATG	10084977	10085000	+ [Positive strand]	24	65	10084943	10085007	(((.(((((.(((...((((((((((((.(((.-->>>->>>>>->>>>>>>>>>->)))).)))	5	-18.7	-28.7692	38.4615	-1	-1	0.009901	45
stu-novel-mir716-1	chr08	ATTATGTGGACAACTTTAAGGGGT	NO	TAGGTATAACTCCTAATTGAGGTGTCTAAGTAAATTATGTGGACAACTTTAAGGGGTTATAGATG	40937801	40937824	+ [Positive strand]	24	65	40937767	40937831	((..((((((((((...(((((((((((.(((.-->>>->>>>>->>>>>>>>>>>>))))..))	5	-20.1	-30.9231	33.8462	-1	-1	0.009901	45
stu-novel-mir720	chr04	ATTCAAGTAGATTCGCATTATCTG	NO	TATGTATCTCAGGATACATGGGGTCAAATTTGTTATGGATACATTGTATTCAAGTAGATTCGCATTATCTGGGATACATA	54628408	54628431	- [Negative strand]	24	80	54628398	54628477	((((((((((((.(((.((((((((..(((((..(((....)))...--->>>>>->>>>>->>>>>>>>>)))))))))	1	-23.6	-29.5	33.75	-1	-1	0.009901	11
stu-novel-mir721	chr10	ATTCACATGTATATATCTAGGATA	NO	TTAGGATTCTAGATACATGTATATAGTGTGATTCACATGTATATATCTAGGATACACTGA	6250560	6250583	+ [Positive strand]	24	60	6250529	6250588	((((.((((((((((..(((((((.(((..--->>>>>>>>>>>>>>>>>>>>-..))))	2	-18.8	-31.3333	30	-1	-1	0.019802	19
stu-novel-mir723	chr10	ATTCACGAGTTGTAGATTGGACCC	NO	GTTTCACGAGTTCAATCTACAATCCGTGGATTGATTCACGAGTTGTAGATTGGACCCATAAAAC	2880770	2880793	- [Negative strand]	24	64	2880762	2880825	((((...(.(((((((((((((..((((((...->>>>>>-->>>>>>>>>>>>>->...))))	3	-26.6	-41.5625	40.625	-1	-1	0.009901	10
stu-novel-mir723-1	chr10	ATTCACGAGTTGTAGATTGGACCC	NO	GTTTCACAAGTTCAATCTACAATCCGTGGATTGATTCACGAGTTGTAGATTGGACCCATAAAAC	3031510	3031533	- [Negative strand]	24	64	3031502	3031565	((((.....(((((((((((((..((((((...->>>>>>-->>>>>>>>>>>>>--...))))	3	-25.9	-40.4688	39.0625	-1	-1	0.009901	10
stu-novel-mir724	chr04	ATTCACTTATTTTGAAATGGAGGG	NO	GGTGTGCAATACCCCAACAATTCACTTATTTTGAAATGGAGGGAATATTATTTTAAGAGGAGTGCAAGGTCCACCGTGAACAAGTAAAACTGAATTGATAGTACTTCCTCCATTTTAAAATGAGTGAATTGTTGGGGTATTGCATACC	46899987	46900010	+ [Positive strand]	24	148	46899967	46900114	(((((((((((((((((((<<<<<<<<<<<<<<<<<<<<<<<<(.(((((((...((.(((.(....).)))...(....)........)).....))))))).))))))))))))))))))))))))))))))))))))))))))))	6	-80.5	-54.3919	37.1622	-1	-1	0.009901	11
stu-novel-mir724-1	chr06	ATTCACTTATTTTGAAATGGAGGG	NO	ATTCTTTAAATATGATACTCCCTATTTCAAAATAAGTGAATTGTTCAATTTATATCCTAAACTTTTTTTCTTAATAGATATATATTGCCTCAATAATTCACTTATTTTGAAATGGAGGGAGTACTATTTAAAGAAT	29975744	29975767	- [Negative strand]	24	136	29975726	29975861	((((((((((((.(.((((((((((((((((((((((((((((((((((.((((((....................)))))).))))....))))>>>>>>>>>>>>>>>>>>-->>>>)))))))))))))))))	6	-50.75	-37.3162	22.7941	-1	-1	0.009901	11
stu-novel-mir726	chr05	ATTCAGATATGAAACTCACACACC	NO	TATACTTGAATTATTAGGTTTGTGAGTGTTCTACATGAACTATCACTGAATGTTTATCTAAATACACCTTAACTATCAGTTGTTCACTCTTTCTACTTGAACAGTGGTGATATATTAGGTAGGAAAAAGTGAACAACTGATATATAGTTGAGGTTTCTTTTGATAAACATTTGATGATAATTCAGATATGAAACTCACACACCTTATAATTCAGTTATA	43349691	43349714	+ [Positive strand]	24	219	43349511	43349729	((((.(((((((((.((((.(((((((.(((((..((((.(((((..(((((((((((.(((.(.(((((((((((((((((((((((.(((((((((((...(((....))).)))))))))))..)))))))))))))....)))))))))).).))).)))))))))))..)))))->>>>-->>->>>>>>>>>>->>>).))))))))).))))	1	-88.5	-40.411	29.2237	-1	-1	0.009901	12
stu-novel-mir729	chr06	ATTCCATTAACGTCGGGTACTTGA	NO	GGAGGATATATTCCATTAACGTCGGGTACTTGAGGGGAATAATTTTCTTAAGGGGACACTGTGCATTTAGTGGACTCGATTTTCTTC	44457133	44457156	+ [Positive strand]	24	87	44457123	44457209	((((((.((--<<<<<<<<-<<<<<<<-<<<<<(..((....))..))))))...)).))).))..))))))))....)).))))))	1	-25.1	-28.8506	41.3793	-1	-1	0.009901	19
stu-novel-mir731	chrx	ATTCCTTGATGACTCGAACTCGCA	TGGTGACTCGAATCGCAAGGATT	ATGAGTGAATATATAAGCTCCCACCTCTTTGGTTCCTTGGTGACTCGAATCGCAAGGATTATTCCTTGATGACTCGAACTCGCAATCTTTGAATTAAAAGTAAGGGGCGTTTACCAT	40633936	40633959	- [Negative strand]	24	117	40633902	40634018	(((.((((((......(((((...((.((((((((..=={{{{={{{{={{{{{{{{{==-->>>>>>->>>->>>>-->>>>-......))))))))))...))))))))))))))	1	-33.5	-28.6325	41.0256	40633958	40633980	0.019802	53
stu-novel-mir736	chr09	ATTCGAGGGTCGTTAGTGGCGTAT	NO	GATCTCCATAATTCGAGGGTCGTTAGTGGCGTATTTCTCGAAGTAGGGCCGTTAGTGGCGTACTTCTCGAACTAGGAAGATT	58405493	58405516	- [Negative strand]	24	82	58405444	58405525	(((((((.((-<<<<<<<<<<<<<<-<<<<<---..(((......))).))))).))))).)).))))))).)))).)))))	16	-26.6	-32.439	47.561	-1	-1	0.039604	25
stu-novel-mir737	chr01	ATTCGCATGTATCTAGGATATTTG	NO	TCTGGTGTCCCAGATTCATGTGAATCACAAAAGTTACATACATATGCATGTATAGATCTAGTGTGATTCGCATGTATCTAGGATATTTGA	6843443	6843466	+ [Positive strand]	24	90	6843377	6843466	((..((((((.((((.(((((((((((((..((....((((((....))))))....))..))))>>>>>>>>>->>>>->>>>>>-->)	3	-37.8	-42	35.5556	-1	-1	0.009901	15
stu-novel-mir738	chr11	ATTCTCGATCAAACTTAAACTGTT	ACAAGTTTGTTTTTGATCGGAAAT	AAGATTCAAACAAGTTTGTTTTTGATCGGAAATTCTTCATATATCTTTTAAATATTTTGAATTATCAAGTATTGTGACTTATAGTACTTTTTACGTAGTTTACAAATATATAAATTTTATTTTAAAAAATTTAAAGATTTCATGAACAAATTCTCGATCAAACTTAAACTGTTTGACTCTT	42566806	42566829	- [Negative strand]	24	181	42566797	42566977	((((.(((({{{={{{{{=={{{{{{{{{{{={(.(((((..(((((....((((((((((((((.((((((((((...)))))))))).....)))))))).)))))).((((((((.......)))))))))))))...))))).))->>>->>>>>>>>-->>>>>>>>>))).))))	14	-45.3	-25.0276	20.9945	42566944	42566967	0.009901	918
stu-novel-mir738-1	chr03	ATTCTCGATCAAACTTAAACTGTT	NO	TGACATATTTCAATTTTTGAGATTTAAATAAGTCTATGTTTTATCGTAAATTTTTCATATATCTTTTAAATATATATATATGTATATTTCATGAGCAAATTCTCGATCAAACTTAAACTGTTTGACTCTCGTAAAATGAAATGTGTCA	60770531	60770554	- [Negative strand]	24	148	60770504	60770651	((((((((((((.(((.(((((.(((((((.((.((.((((.((((..((((((((((.........(((((((((....))))))))).))))).))>>>-->>>>->>>>->>->>>>>>))).))))).))).))))))))))))	14	-40.5	-27.3649	22.2973	-1	-1	0.009901	918
stu-novel-mir740	chr02	ATTCTCGGTCAAACTCAAACTGTT	NO	TTCGGATTTCGAGATTCAAACAAGTTTATCTTTGACCGTAAATTTTTCATACATCTTTTAAATATTTTGAATTATCAATTATTGTGACTTATAGTACTTTTTATCTAGTTTATAAATATATAAATTTCATTTTAAAAAATTTGAAGATTTCATGAGCAAATTCTCGGTCAAACTCAAACTGTTTGACTCTCGAAAAGCGAA	41328737	41328760	+ [Positive strand]	24	201	41328577	41328777	((((..((((((((.(((((((.((((...((((((((..((((((((((..((((((.((((.(((((((.....((((..((((..((((((.(((........))))))))).))))..))))....))))))).))))))))))...))))).))>>>-->>>>>>>>--->>>>>>>>))).))))))))..))))	6	-52.7	-26.2189	24.8756	-1	-1	0.009901	28
stu-novel-mir740-1	chr04	ATTCTCGGTCAAACTCAAACTGTT	NO	TTCGGATTTCGAGATTCAAACAAGTTTATCTTTGACCGTAAATTTTCATACATCTTTTAAATATTTTGAATTATCAATTATTGTGACTTATAGTACTTTTTATGTAGTTTATAAATATATAAATTTCATTTTAAAAAATTTGAAGATTTCATGAGCAAATTCTCGGTCAAACTCAAACTGTTTGACTCTCGAAAAGCGAA	59500864	59500887	+ [Positive strand]	24	200	59500705	59500904	((((..((((((((.(((((((.((((...((((((((..(((((((((..((((((.((((.(((((((........(((((((...)))))))......(((.((((((((....)))))))).)))))))))).))))))))))...))))..))>>>-->>>>>>>>--->>>>>>>>))).))))))))..))))	6	-52.5	-26.25	25	-1	-1	0.009901	28
stu-novel-mir740-2	chr11	ATTCTCGGTCAAACTCAAACTGTT	NO	TTCGGATTTCGAGATTCAAACAAGTTTATCTTTGACCGTAAATTTTTCATACATCTTTTAAATATTTTGAATTATCAATTATTGTGACTTATAGTACTTTTTATGTAGTTTATAAATATATAAATTTCATTTTAAAAAAATTTGAAGATTTCATGAGCAAATTCTCGGTCAAACTCAAACTGTTTGACTCTCGAAAAGCGAA	24669693	24669716	- [Negative strand]	24	202	24669674	24669875	((((..((((((((.(((((((.((((...((((((((..((((((((((..((((((......(((((((........(((((((...)))))))......(((.((((((((....)))))))).))))))))))......))))))...))))).))>>>-->>>>>>>>--->>>>>>>>))).))))))))..))))	6	-52.6	-26.0396	24.7525	-1	-1	0.009901	28
stu-novel-mir741	chr01	ATTCTCGGTCAAACTTAAACGGTT	NO	ATTTCGAATTTCGAGATTCAAACAAGTTTATCTTTGACCGTAATTTTTTTATATATTTTTTAAATATTTTGAATTATCAATTAGTGGGACTTATATTACTTTTTATGTAGTTTACAAATATATAAATTTCATTTTAAATAATTTGAAGATTCCATTAGCAAATTCTCGGTCAAACTTAAACGGTTTGACTCTCGAAAAGCGAAAT	72850230	72850253	+ [Positive strand]	24	205	72850068	72850272	((((((..((((((((.((((((..(((((..((((((((.(((((......................((((....)))).(((((((((((..((((.((...(((.((((((........)))))).)))...)).))))...))).))))))))..))>>>-->>>>>>>>-->>>>>->>>))).))))))))..))))))	1	-54.1	-26.3902	23.4146	-1	-1	0.009901	20
stu-novel-mir744	chr03	ATTCTTATAGGATTGTATAAACCT	NO	AATAGGATTGTATAAACCTATTCTATTCTAATAGGATTGTGTAAACCTATTCCTATTCTTATAGGATTGTATAAACCTATT	41503523	41503546	+ [Positive strand]	24	81	41503468	41503548	((((((.((((((((.(((((........(((((((.((.(....).)).))))>>>--->>>>>->>>>>>>>->>>)))	19	-22	-27.1605	25.9259	-1	-1	0.009901	28
stu-novel-mir750	chr10	ATTGACACCTCTTGACACAAGTGG	NO	TAACCAGGGGCGGACCCACACTTGGCCAAGGGGTGTCAAGCGACACCTTTGGAAAGTTACATTGTATAGAGAGGTTAAATTTTGGTTTAATATATATTGACACCTCTTGACACAAGTGGAAGGTCTATTCTAGTGGTTA	1820903	1820926	+ [Positive strand]	24	139	1820807	1820945	((((((((((..((((..(((((((.(((((((((((((.......(((((..((......))...)))))..(((((((....)))))))....->>>>>>>>>>>>>->->>>>>>-..))))..))))..))))))	1	-49.5	-35.6115	42.446	-1	-1	0.009901	15
stu-novel-mir756	chr11	ATTGGGACGAAGTAGATTTAAAGT	ACTTAAATCTGCTCCGTCCCAACT	CTCTCTCAAAACTTAAATCTGCTCCGTCCCAACTTTTCCAATGACTATTCAACATTCGACAACCTCAACTTTTCAAAGAAGCATTTAGATAGTCGCTAAAAGTAAAAAAGTTGAGGCCATCGAAAGTTGAATAGTCGCAGGAGGAATTGGGACGAAGTAGATTTAAAGTTTGAGAGAG	34040588	34040611	+ [Positive strand]	24	178	34040442	34040619	((((((((((=={{{{{{{{{{{={{{{{{{{={(((((..((((((((((((.(((((...(((((((((((......((((((.....))).)))........)))))))))))...))))).))))))))))))..))))))->>>>>>>>->>>>>>>>>>>-->)))))))))	1	-88.14	-49.5169	38.2022	34040452	34040476	0.009901	20
stu-novel-mir759	chr04	ATTGGTATCATTAAGGCTGATATT	NO	ATTGGTATCATATATTGTATTGGTATCATTAAGGCTGATATTTTTTGCTTAACTGATACTAACTCAATATCATATACTGATTTAGTATCAAGTTAAGCGAAATTATCAGTCTTAACGATACTAATACAGTATATGATATTGACTTAGTATCACTTAAGCAAAATTATCAGTCTTAGTGATACCAATACAATATATGATATTGAT	68158150	68158173	+ [Positive strand]	24	204	68158131	68158334	((..((((((((((((((<<<<<<<<<<<<<<<<<<<<<<--((((((((((.(((((((((.((((((((((((((((..((((((((..(((((((..........).))))))))))))))..)))))))))))))))).))))))))).)))))))))).))))))))))))))))))))))))))))))))))))..))	1	-114.5	-56.1275	25.9804	-1	-1	0.009901	26
stu-novel-mir760	chr10	ATTGGTGACTCGAACTCGCAACCT	TCGGGTTGGAAGTGAGGAGTGCTT	TTGCTCCATTGGTGACTCGAACTCGCAACCTTCGGGTTGGAAGTGAGGAGTGCTTACCATCAGAGCAA	48973923	48973946	- [Negative strand]	24	68	48973885	48973952	((((((.--<<<<<<<<<--<<<--<<<<<-===}}}}}==}}}===}}}}===}))))...))))))	9	-25.4	-37.3529	51.4706	48973897	48973920	0.039604	32
stu-novel-mir764	chr08	ATTTAAACTGTTTGACTCTCGAAA	AAATTTCAAGATTCAAACAAGTCT	ATTTTTCAAATTTCAAGATTCAAACAAGTCTATCTTTGACCGTAATTTTTTCATAATTCTTTTAAATATTTTGAATTGACAATTATTGTGACTTATAGTAATTTTTACGTAGTTTATAAATATATAAATTTCATTTTAAAATATTTGAAGATTTCATGCGCAAATTATCGGTCAAATTTAAACTGTTTGACTCTCGAAAAATGAAAAGT	32481160	32481183	- [Negative strand]	24	209	32481149	32481357	((((((({=={{{{={{{={{{{{{{={{={(..((((((((((((((...(((((.(((((.((((((((((((.(((.((((((((((...)))))))))).......((((((((....))))))))))).))))))))))))))))).)).)))...)))))).)))))))>-->>->>>>>>>>>->>>->>>>..))))))))	7	-55.2	-26.4115	21.5311	32481326	32481349	0.009901	38
stu-novel-mir764-1	chr03	ATTTAAACTGTTTGACTCTCGAAA	TTTTGAGATTCAAACAAGTCTATC	TGGTACTTTTCGGATTTTGAGATTCAAACAAGTCTATCTTTGACTGTAAATTTTTCATAAATCTTTTAAACATTTTGAATTATCAATTATTGTGACTTATAATTCTTTTTACGTAGTTTACAAATATATAAATTTTATTTCAAAAAAATTGAAGATTCCATGCGCAAATTTTCGGTCAAATTTAAACTGTTTGACTCTCGAAAAACGAAAAGTGCCA	43745248	43745271	+ [Positive strand]	24	217	43745068	43745284	((((((((((((..{{{{{{{{={{{{{{{={{={{==((((((((.((((((..(((.(((((((......(((((((.((....(((((((((((..(((......)))...)).))))).....))))....)).))))))).....)))))))..)))...)))))).)))))))>-->>->>>>>>>>>->>>>>>>>..))))))))))))	7	-62.2	-28.6636	25.3456	43745082	43745106	0.009901	38
stu-novel-mir766	chr05	ATTTAATACCCTATATCACTTGGC	NO	TTGATAGTTAATGTGTCAAATTTAAAATTTATTTAATACCCTATATCACTTGGCATATATATATTAGAGTAAGTTAATGGGTTTTATTAGAATAAGTTAGTGCCAAGTGGTATATGATATTAAATAAATTTTAGATTTTACCTATTAATTATCAA	42601076	42601099	+ [Positive strand]	24	155	42601045	42601199	(((((((((((((.((.(((((((((((((<<<<<<<<-<-<<<<<<<<<<<<<((..((.((((..((((((.........))))))..)))).))..))))))))))))))).).))))))))))))))))))))).)).)))))))))))))	3	-57.4	-37.0323	21.2903	-1	-1	0.009901	42
stu-novel-mir775	chr01	ATTTCATTGTGGATACCGAACACC	NO	TCTCGAGTTTGAGTTTCCGGCGCAAATCCAAATTTAATTGGATTTCATTGTGGATACCGAACACCTGGCGAGA	80912511	80912534	- [Negative strand]	24	73	80912502	80912574	(((((.(((((.((.((((.((.((((((((......))))>>>>--->>>>>>->>>>>>>---...)))))	1	-20.8	-28.4931	43.8356	-1	-1	0.029703	10
stu-novel-mir777	chr07	ATTTCGATCATAGTCTAGAGGGAT	NO	GTGATTTCGATCATAGTCTAGAGGGATACTTTTATTCAAAATTCTGGTACTAATATTGAATATCAC	19819575	19819598	+ [Positive strand]	24	66	19819571	19819636	(((<<<<<<<<--<<<<<<<<<<<<<<(....)))))....)))))).))))..)))))).)))))	6	-17	-25.7576	30.303	-1	-1	0.009901	14
stu-novel-mir778	chr07	ATTTCGGATACATCACTCAACATC	NO	TACATCGCGTTCCAATTTCGGATACATCACTCAACATCTTGATGTATCGTGTCTTGATTTTGAATACTTCACTCAATGTACTGATACATGACATACGTGATGTATCCGACCGAGACATGGCGTAAAGTGTAAAGTGATGTACCTCAAAATAGGAGAATGTA	2085740	2085763	+ [Positive strand]	24	161	2085725	2085885	(((((....((((.<<<<-<<-<<<<<<<<<--<<<-<((.((((..(((((((((...((((.........))))....(.(((((((.((....)).))))))).)..))))))))))))).))))))..)))))))))))...)))).)))).)))))	9	-49	-30.4348	38.5093	-1	-1	0.009901	15
stu-novel-mir778-1	chr08	ATTTCGGATACATCACTCAACATC	NO	GTCTCGATTTCGGATACATCACTCAACATCTCAATACATCACTTACGTCCTGATACATTGTGTGAAGTGATGTATCGGATTGATAC	34354280	34354303	- [Negative strand]	24	86	34354223	34354308	((.(((<--<<-<<<<<<<<<<<--<<<--.((((..((((.........))))..)))))))..))))))))))).)))))).))	9	-24.6	-28.6046	39.5349	-1	-1	0.009901	15
stu-novel-mir779	chr01	ATTTCGGATACATCACTCAATGTC	NO	GTGTTTCAATTTCGGATACATCACTCAATGTCATGATGATCGCATACGTCTCGATACATGCGTAAAGTGATGTATGCGATTGATACAT	16396825	16396848	+ [Positive strand]	24	88	16396816	16396903	((((.(((<--<<<-<<<<<<<<<<--<<<-<(((...((((.........)))).)))))))..)))))))))).))))))).))))	10	-30.8	-35	38.6364	-1	-1	0.009901	100
stu-novel-mir779-1	chr09	ATTTCGGATACATCACTCAATGTC	NO	CGATTTCGGATACATCACTCAATGTCCCAATACATCGTGTAGAGTGATTTATTCGAGAACATCACGTAAAGTGATGTATCCGATCG	6309740	6309763	+ [Positive strand]	24	86	6309737	6309822	((<--<<<<<<<<<<<<<<--<<<<-........(((.(((((....))))).))).......))))..)))))))))))))))))	10	-30.29	-35.2209	40.6977	-1	-1	0.009901	100
stu-novel-mir779-2	chr12	ATTTCGGATACATCACTCAATGTC	NO	ACGTCTCGATACATAGCGTCTCGATTTCGGATACATCACTCAATGTCTTGATATATCGCGTAGAGTGATGTATCCGACCGATACATCGTGTAGAGTGATGT	60739740	60739763	- [Negative strand]	24	101	60739685	60739785	(((((.(..((((..(.((.(((---<<<<<<<<<<<<<<<-<<<<-..........)))).))))))))))))))).))).)).)..))))..).)))))	10	-41.1	-40.6931	43.5644	-1	-1	0.009901	100
stu-novel-mir780	chr09	ATTTCTCAGATGGTCACTCAACTA	CTATAAGTTGAGTGAGTATCTGA	GGTTGATTTCTCAGATGGTCACTCAACTAACAGTTATTAACTCAGAAAGTCACCTAAGTGATTTTACGAAATAATAACTATAAGTTGAGTGAGTATCTGAGAAATCAACT	58545822	58545845	- [Negative strand]	24	110	58545740	58545849	(((((<<<<<<<<<<<<-<<<<<<<<<<-(.((((((((..((..((((((((....))))))))..))..))))))}}=}=}}}}}}}}}}=}}}}}}}))))))))))	6	-57.4	-52.1818	32.7273	58545749	58545771	0.009901	14
stu-novel-mir780-1	chr02	ATTTCTCAGATGGTCACTCAACTA	NO	GGTTGATTTCTCAGATGGTCACTCAACTAATACTTATTATCTCATATGAAAGCGACTTCTTGAGATAATAGTGGCTAGTTGAGTGACTATATGAGAAATCAACT	28129855	28129878	- [Negative strand]	24	104	28129779	28129882	(((((<<<<<<<<-<<<<<<<<<<<<<<<.((((.(((((((((...(((......))).)))))))))))))..))))))))))))))).)))))))))))))	6	-56.1	-53.9423	34.6154	-1	-1	0.009901	14
stu-novel-mir780-2	chr09	ATTTCTCAGATGGTCACTCAACTA	NO	GTTGATTTCTCAGATGGTCACTCAACTAATAGTTGTTAGTTCAGAAAGTTATTATAAGTTGAGTGATCATCTGAGAAATCAAC	97129	97152	- [Negative strand]	24	83	97073	97155	((((<<<<<<<<<<<<<<<<<<<<<<<-(((((.................))))).)))))))))))))))))))))))))))	6	-45.03	-54.253	32.5301	-1	-1	0.009901	14
stu-novel-mir781	chr07	ATTTCTGAATTGTCCGTTGGACTT	NO	GCAATTTTCAATTTCTGAATTGTCCGTTGGACTTGAGTCATGCCTAATATTCATTTTTTTTAATCTTAGTATATGTTAAATGAACATTGGGCTAAACTCAAATCCAACAGCCAATTCAATGATTTCGACTTGT	13179710	13179733	- [Negative strand]	24	133	13179610	13179742	((((.((..(<<<--<<<<<<<-<-<<<<<<-<<((((...(((((((.(((((((.....................))))))).)))))))...)))))).)))))).).)))))))..))))..)).))))	2	-40.8	-30.6767	31.5789	-1	-1	0.009901	10
stu-novel-mir782	ChrUn	ATTTGAAAGCTTGGTTTTGTG	TCTGAACAATATGATGCTTTC	TGAACGACCATTTTGATTTGAAAGCTTGGTTTTGTGTGTCTGAACAATATGATGCTTTCAGAATAGCAAAAGGATTGCTTCA	18427429	18427449	+ [Positive strand]	21	82	18427413	18427494	(((((((((.(((((-<<<<<<<<<-<-<<-<<<<-..=====}}}}=}}=}=}}}}}})))....))))))).))).))))	8	-21.9	-26.7073	35.3659	18427451	18427472	0.019802	36
stu-novel-mir782-1	chr11	ATTTGAAAGCTTGGTTTTGTG	TCTGAACAATATGATGCTTTC	TGAACGACCATTTTGATTTGAAAGCTTGGTTTTGTGTGTCTGAACAATATGATGCTTTCAGAATAGCAAAAGGATTGCTTCA	44149337	44149357	- [Negative strand]	21	82	44149290	44149371	(((((((((.(((((-<<<<<<<<<-<-<<-<<<<-..=====}}}}=}}=}=}}}}}})))....))))))).))).))))	8	-21.9	-26.7073	35.3659	44149312	44149332	0.029703	36
stu-novel-mir782-2	chr11	ATTTGAAAGCTTGGTTTTGTG	TCTGAACAATATGATGCTTTC	CCATTTTGATTTGAAAGCTTGGTTTTGTGTGTCTGAACAATATGATGCTTTCAGGATAGCAAAAGG	44185512	44185532	- [Negative strand]	21	66	44185474	44185539	((.(((((-<<<<<<<<<-<-<<-<<<<-..=====}}}}=}}=}=}}}}}})))....)))))))	8	-16.6	-25.1515	36.3636	44185487	44185507	0.019802	36
stu-novel-mir787	chr04	ATTTTATGTAACGATCGATTTGAT	NO	ATCATTTAAATCAATTGTTAGGTACGATGAAAAGACCCATTTTATGTAACGATCGATTTGATGTGAT	33145864	33145887	+ [Positive strand]	24	67	33145825	33145891	((((((((((((.(((((((.(((.((((........)>>>->>>->>>>>>>->>>>>>>-)))))	3	-19.8	-29.5522	29.8507	-1	-1	0.009901	44
stu-novel-mir788	chr01	ATTTTCCGATGAGTTGTGACTTTT	NO	TCGAAGAGTTATAAATTTTCCGATGAGTTGTGACTTTTTTGAAGGGTTGTGACTTTTCTATAGGGTTGCGACTTTTCCGAAGAGTTGTGACTTTTCTGAAGGGTTGCGACTCCGAAGAGTTGTAACATTTCCGAAGGGTTGCGACTTTTCCGAAGATTTATGACTTTTCCGA	3651911	3651934	+ [Positive strand]	24	172	3651896	3652067	((((((((((((((<<<<<<-<<-<<<<<<--<<<<<<(.((((.((((..(((((((....(((((((((((((((.(((((((....))))))).))))))))))))))).)))))))..)))).)))).)))))))..)))))).)).))))))))))))))))).)))	3	-85.3	-49.593	40.6977	-1	-1	0.009901	12
stu-novel-mir789	chr01	ATTTTCTTAAACTGTAGCTATAGT	NO	GAATTATGCAAATTTCGTATTTATACAAATTAAGTGAATAGCAAGAATTGGGGAAATTGTAGCTGCGATTTACAATTTTCTTAAACTGTAGCTATAGTACTTAAGGTAAATGTTTGTTATTCTGCATAATTT	83953174	83953197	+ [Positive strand]	24	132	83953099	83953230	(((((((((((((..(((((((((.....(((((((.(((((.((..(((((((((((((((.......)))))>>>>>>>>>>->>--->>>>>-->)))))).)))))))..))..))).))))))))))	19	-34.9	-26.4394	27.2727	-1	-1	0.009901	46
stu-novel-mir794	chr04	ATTTTTGGAGGATCTGACACGAGT	NO	GCTATGTTGATCGGACTCTTCAAAAATGTCAACGATTGTCTGTGATCTTTCAAAAGTAGTGCATTTTTGGAGGATCTGACACGAGTGAGGCAGTATTTTTGGAAAGTCCGAACAACATAGC	71828473	71828496	+ [Positive strand]	24	121	71828410	71828530	(((((((((.(((((((.((((((((((((.((...((((...((((((((((((((.....>>>>>>>>>>>>>>->>>>--->>..))))...)))))))).))))))).)))))))))	5	-54.7	-45.2066	40.4959	-1	-1	0.009901	11
stu-novel-mir796	chr04	CAACAAGTGTCTGTAGATTCT	NO	TGTATTTGCCCTCATTGACAACAAGTGTCTGTAGATTCTTGAGGTTGCCAATGGAAGACGGAAGGTCATCGATACCTCTCAAGCTTAAGAACTTGAGGTGGTACAAACTTCCTATGGCATCAGGTACTAATACAATAGACATATTGTCAACTCGCATCTCCAAGTACA	21926189	21926209	+ [Positive strand]	21	168	21926170	21926337	((((((((......((((<<<---<<<<<<<<-<<<<<<(((...(((((..(((((.(....)......(.(((((((((((........))))))).)))))...)))))..))))))))))....))).).)))))))).)))))))..........))))))))	13	-49.39	-29.3988	41.6667	-1	-1	0.009901	110
stu-novel-mir802	chr07	CAGCCAGGGATGACTTGCCGA	NO	GGAGAGTGGATTGCAGCCAGGGATGACTTGCCGATGATTTTTTTGTAATTTTCCTATTAAGGATTTTGTGTCGGCAAGTTGTCTCTGGCTACATTTTGCTCTCT	6977560	6977580	- [Negative strand]	21	104	6977489	6977592	((((((..((.((-<<<<<<<<<--<<<<<<<<<((.....((..((((......))))..)).....)))))))))))..))))))))).)).))..))))))	1	-54.4	-52.3077	42.3077	-1	-1	0.009901	10
stu-novel-mir803	chr12	CAGCTTTCTTGAACTG	CGGTTCAATAAAGCTG	TGTATTTTTCCACAGCTTTCTTGAACTGCATATATAATTATTCGATGAAGAGAGTTAAATTGTTGCGGTTCAATAAAGCTGTGGGAAGATATA	2734553	2734568	+ [Positive strand]	16	93	2734540	2734632	((((((((((((<<<<<<<-<<<<<<<<((...((((((((((........))))..))))))))}}}}}}}}=}}}}}}}))))))))))))	2	-43.1	-46.3441	32.2581	2734605	2734621	0.009901	138830
stu-novel-mir803-1	chr07	CAGCTTTCTTGAACTG	GTTCAATAAGGCTGT	TGGTCCTTTTTGTTTTTTTCCACAGCTTTCTTGAACTGCATCTAATTACAATTTCAATTCACAAAATGAATAATTGATTCATATTGTTGTTGCGGTTCAATAAGGCTGTGGGAAGATACAGATAGGGTCA	4125865	4125880	+ [Positive strand]	16	130	4125842	4125971	((..(((.(((((.((((((((<<<<<<<-<<<<<<<<((.(.....(((((.((((((((.....)))...))))).....))))).).))))}}}}}}=}}}}}}}}))))))).))))).)))..))	2	-53.9	-41.4615	33.8462	4125936	4125951	0.009901	138830
stu-novel-mir804	chr05	CATATTTGTTTGGACC	NO	TCTAGGCTATAGGGTTCAATTAGGTTTAGTTTAGATGTACTTGGATTTACTTTCGGTATTCTCGTGTGCTTTCTTTCATATTTGTTTGGACCTCTATTGTGTCTAGA	41915923	41915938	- [Negative strand]	16	107	41915907	41916013	(((((((.(((((((((((.(((((.......(((.((((.((((..(((.....))).)).)).))))..)))..--->>>>>->>>>>>>.))))...)))))))	1	-30.2	-28.2243	35.514	-1	-1	0.009901	172
stu-novel-mir805	chr08	CATCTCAAAATCCTGAATACGCCT	AGAGGCGAATCCAGAATTTCAAGA	TAATAGTGCACCCATCATCTCAAAATCCTGAATACGCCTATGCAGAGGCGAATCCAGAATTTCAAGAAGACGGGTGCACTATTA	35241774	35241797	+ [Positive strand]	24	84	35241758	35241841	(((((((((((((.(<-<<<--<<<<-<<<-<<-<<<<<....==}}}}}=}}=}}}=}}}}==}}}.)).)))))))))))))	11	-38.9	-46.3095	42.8571	35241801	35241825	0.009901	16
stu-novel-mir806	chr04	CATGAATCCGAGCTTGATGTC	TGAGTCAACCTCGTCATCTTT	TGAGTCAACCTCGTCATCTTTTGTTGAGGTAACAGTTGGTCATGAAGAAGATGAAGCCAAGATGATTGACCAGCTCCTTGATAAACATGAATCCGAGCTTGATGTCA	2969141	2969161	- [Negative strand]	21	107	2969139	2969245	{{{{{{{{={{{{{{{{=={{(((..(((....(((((((((........................))))))))))))..)))))->>>>--->>>>->>>>>->>)	5	-31.06	-29.028	42.0561	2969224	2969244	0.019802	12
stu-novel-mir807	chr10	CATTAGGTGATTGGATCTGCC	TGGGAAAAGGCTCTAATAACGT	CCATTAGGTGATTGGATCTGCCGCCTGTTGAAGGAATGCGAAGTTGTACATTCAGTGGGAAAAGGCTCTAATAACGTGTTGG	59060023	59060043	+ [Positive strand]	21	82	59060021	59060102	(<<-<<-<<-<<<<<<---<<<.((..(((((....((((....))))..)))))==}}====}}}}}}}}}=}}=}).)))	1	-24.3	-29.6341	46.3415	59060076	59060098	0.039604	14
stu-novel-mir808	chr02	CATTTATGACTTGCTAGCACTG	NO	ACTCCAAGTCATTTATGACTTGCTAGCACTGATAGTTCGGTCACCTGGGCACTCGTTTGGATTTTGTGCAACTTTTCGTGTTTTTGAGGCCTTGAAGCTTGAAAAGTGACTTTAGTCTGTTCATCAGGAAAATGGCCTCATAACGGAATTCTGACAGTTCCATCAGCTCCAGAATGGCCAAATTCGGCTAGGAGCGTGGTTGACTCGAGT	854110	854131	- [Negative strand]	22	210	853930	854139	((((..(((<<-<<<<<-<<<-<<<<<---<(..(((.(((((.((((((.......((((..((((.((...((((((.....(((((((......(((((.....(((....)))......))))).....)))))))..))))))...)))))).))))...)).))))..))))).))))).))))))))))))).))))).))))	6	-67.7	-32.2381	45.2381	-1	-1	0.009901	12
stu-novel-mir819	chr10	CGTATTGTTTGAGCC	NO	TATGGGGTTCACAACAGGCGTAATATCAGCTTTTCTTTCACTACGATATCGTATTGTTTGAGCCTTATA	40425449	40425463	+ [Positive strand]	15	69	40425399	40425467	(((((((((((.((((((((..(((((.................)))))>>>->>>>>>>>>>>)))))	1	-17.93	-25.9855	37.6812	-1	-1	0.019802	13
stu-novel-mir820	chr06	CGTGATTCATCTGAATGGGCCT	NO	CCATCATCTCGTGATTCATCTGAATGGGCCTAGCCTTGGTGGTAATAGCCTGTTCACTGAATCCTTCAATGTATGG	33143191	33143212	- [Negative strand]	22	76	33143145	33143220	(((((((..---<<<<<<--<<<<<<<<<--.(((.....)))....))))))))).)))))).....))).))))	7	-24.7	-32.5	46.0526	-1	-1	0.009901	25
stu-novel-mir820-1	chr06	CGTGATTCATCTGAATGGGCCT	NO	CCATCATCTCGTGATTCATCTGAATGGGCCTTGCCTTGCTCGTAATAGCCTGTTCACTGAATCCTTCAATGTATGG	33179563	33179584	- [Negative strand]	22	76	33179517	33179592	(((((((..---<<<<<<--<<<<<<<<<-<(((.......))))..))))))))).)))))).....))).))))	7	-22	-28.9474	46.0526	-1	-1	0.009901	25
stu-novel-mir820-2	chr06	CGTGATTCATCTGAATGGGCCT	NO	CCATCATCTCGTGATTCATCTGAATGGGCCTTGCCTTGGTGGTGGTAGCCTGTTCACTGAATCCTTCAATGTGTGG	33182978	33182999	+ [Positive strand]	22	76	33182968	33183043	(((((((..---<<<<<<--<<<<<<<<<-<..((.....))..)..))))))))).)))))).....))).))))	7	-25.6	-33.6842	50	-1	-1	0.019802	25
stu-novel-mir821	chr12	CTAAAACCCTAGCTCAGGCCT	NO	CCTAAAACCCTAGCTCAGGCCTATATAAAGAGATTTTCATAAGAAGATCCCTTTATATAGGCGTGAGCTAGGGTTTAAGG	10108046	10108066	+ [Positive strand]	21	80	10108044	10108123	(<<-<<<<<<<<<<<<<-<<<<((((((((.(((((((....))))))).)))))))))))).))))))))))))).)))	2	-53.9	-67.375	40	-1	-1	0.009901	15
stu-novel-mir821-1	chrx	CTAAAACCCTAGCTCAGGCCT	NO	CCTAAAACCCTAGCTCAGGCCTATATAAAGAGATTTTCATAAGAAGATCTCTTTATATAGGCGTGAGCTAGGGTTTAAGG	36626810	36626830	- [Negative strand]	21	80	36626751	36626830	(<<-<<<<<<<<<<<<<-<<<<((((((((((((((((....)))))))))))))))))))).))))))))))))).)))	2	-58.7	-73.375	38.75	-1	-1	0.009901	15
stu-novel-mir823	chr04	CTAGAGAAAATCATGATTGTT	NO	CTAGAGAAAATCATGATTGTTTTGCTTATCTTCTAGTGTAGATAGAAGACTGCTAGTCAGGATGCTATGTGGCATAAGATAATCATGCTTCTCTTCTAG	27827469	27827489	+ [Positive strand]	21	99	27827468	27827566	<<<<<<<-<<-<<<<<<<<<<((((...(((((((.......)))))))..))........(((((....))))))))))))))))).)).)).)))))	4	-28.7	-28.9899	36.3636	-1	-1	0.029703	26
stu-novel-mir824	chr01	CTAGTTTTTGGACGGTAGGGGTACC	GTGCCCCTGCCGTCCAAAAACTAG	TGGGACATTGGTGCCCCTGCCGTCCAAAAACTAGAGCATAGATGTCCTTCACTCTAATAAAAGACTAAATAGGGACACGTGACACAATCTTATCCGTCTATCCGATATTTAATAAATGTCGGGTCCGTGAATAAGATTATGATACGTGTATGTCCGTTAGTATAAAGGGTATATATGTTCTAGTTTTTGGACGGTAGGGGTACCAATGTTCCA	6345169	6345193	+ [Positive strand]	25	213	6344989	6345201	(((((((((({{{{{{{{{{{{{{{{{{{{{{{{((((((.((..((((..............(((((...((((((((((.((.(((((((((((...((((((((((.....)))))))))).)).).)))))))).)).)))))))...))).)))))...))))..)).))))))>>>>>>>>>>>>>>>>>>>>>>>>>)))))))))	3	-113.53	-53.3005	40.3756	6344999	6345023	0.009901	32
stu-novel-mir824-1	chr12	CTAGTTTTTGGACGGTAGGGGTACC	NO	AAAGGGGTATATATGCTCTAGTTTTTGGACGGTAGGGGTACCAATGTCCTAAAAATAGGACAGAGGGTATCTGCATACCATTTACGATAATTTGGATATATTTGTCTCTTT	755369	755393	+ [Positive strand]	25	111	755351	755461	((((((..(.(((((.(<<<<-<<-<<<<-<<<<-<<<<<<<..(((((((....)))))))...)))))))...)))).)))).))....)))))))))).)..))))))	3	-36.8	-33.1532	36.9369	-1	-1	0.009901	32
stu-novel-mir826	chr02	CTCCCGGTAGGACCTC	NO	AAGCAAATAGGGTTCTATGGTGTAGTGGTTAGCACTCTGGACTTTGAATCCAGCGACCTGGGTTCGACTCCCGGTAGGACCTCTTTTTTGTTT	45851979	45851994	+ [Positive strand]	16	93	45851911	45852003	(((((((.((((((((((.((((........))))...(((..((((((((((....))))))))))->>>-->>>>>>>>->)..)))))))	3	-32.6	-35.0538	47.3118	-1	-1	0.029703	12
stu-novel-mir831	chr09	CTTAGCATCAAGTACTTGGTC	NO	TTTACTTGAGCCCTTAGCATCAAGTACTTGGTCCAAATACGCTCTTATTCTACTCAATTGCGCATAGTATTTGGACCAAATATTTGACGGTAAGGGCATAAGTGAA	48944061	48944081	- [Negative strand]	21	106	48943987	48944092	((((((((.(((<<<<-<-<<<<<<<-<<<<<<(((((((((.(...............).))...))))))))))))).))))))).).))))))).))))))))	1	-47.06	-44.3962	38.6792	-1	-1	0.009901	782
stu-novel-mir835	chr12	CTTGGACTGAAGGGTTTCCTT	NO	GTTGAGGTTTTGATGGGAGAAGGAAGGAAATTCATCAGTCCAAACAAGGTGGCATATTGGGACTGATCTTTGCTGCTGAATCATTGGTTCATCACCATATCTCTAACCACAAGGATATATATGTTGTTGCACCAATGATGCAGGAGCTGAGTTCAGTTTTGACTACCTTTTCTTGGACTGAAGGGTTTCCTTCTCAACCCCAACCATGC	40188847	40188867	- [Negative strand]	21	209	40188829	40189037	((...(((.....((((....((((((((((((.(((((((((..(((((((....(..(((((((.(((.(((.(((.(((((((((.((.((.(((((.(((........)))...))))).)).)).))))))))).))).))).))).)))))))..))))))))..->>>>>>>>>->>>>>>>>>>))....)))))))..))	1	-88.2	-42.201	43.0622	-1	-1	0.009901	91
stu-novel-mir836	chr01	GAAGAGTTTAATAATCGGAGGACT	NO	TTGAAGTCCGATTATTAAACTTTTCTTTTTCTCTTTTAAAAAAACTTGTAAAAGAGAAAAAGAAGAGTTTAATAATCGGAGGACTTCAA	76712121	76712144	+ [Positive strand]	24	89	76712059	76712147	((((((((((((((((((((((((((((((((((((((.((....)).)))))))))))))>>>>>>>>>>>>>>>>--->>>>>))))	2	-45.8	-51.4607	25.8427	-1	-1	0.009901	147
stu-novel-mir839	chr09	GACGAAGAGTATTTGCATACCATT	NO	CAATGTCCCAAAAGTAAGACGAAGAGTATTTGCATACCATTTACGATAGTTCAGGGGTATATTTGTCCTTTATCCCTTGTATTTTTAATTGGGTAAAAGGATAAATATACCCCGAACTGACGTAAATGGTGTACAGATACCCTTCGTCATACTTTTGGGGCATTG	1587825	1587848	- [Negative strand]	24	165	1587700	1587864	((((((((((((((((.<<<<<<<-<<<<<<<-<<<<<<<<((((.((((((.((((((((((((((((((..(((...((....))...)))..)))))))))))))))))))))))).)))))))))))).))))))).))))))).))))))))))))))))	2	-101.7	-61.6364	37.5758	-1	-1	0.009901	25
stu-novel-mir840	chr06	GACTCAGGACCCGAAATCTGACCT	NO	TCTTGACTCAGGACCCGAAATCTGACCTCGATCTAAAATTCGACTTTTGATTTTTATTCTGACTTGAGA	43083453	43083476	- [Negative strand]	24	69	43083411	43083479	(((.-<-<<<<<<---<<<<<<-<<--<(((........))))..)).))))))..)))))).)..)))	1	-18.2	-26.3768	37.6812	-1	-1	0.009901	11
stu-novel-mir843	chr03	GAGAGATTGTTTCCAATAGACCCT	NO	GAGGGTTGAGTGTACGCATATCTTACCTCTACCTCGGCAAGTAGAGAGATTGTTTCCAATAGACCCTC	5438267	5438290	+ [Positive strand]	24	68	5438223	5438290	(((((((...((...(((.((((...((((((........)))>>>>>>>>>>--->>--->>>>>>)	4	-21.9	-32.2059	47.0588	-1	-1	0.009901	17
stu-novel-mir844	chr07	GAGAGATTGTTTCTGATAGACCCT	NO	GGTAGAGAGATTGTTTCTGATAGACCCTCAACTCAAGGAGTAGTTCTCCATAAGGGAAGAATAAGAACTAAAGTGAGTGGTATTCTTGTGAGGGTGTCAAAGAAAATGTATTCC	50080814	50080837	+ [Positive strand]	24	114	50080809	50080922	((..---<-<<<-<<<-<<<<--<<<<<((......((((.....)))).......(((((((...(((......)))..))))))).))))))))))).))).))).)...))	4	-29.2	-25.614	39.4737	-1	-1	0.019802	14
stu-novel-mir854	chr07	GCCCGTCGTTGGCCT	NO	TCTGACGCCAAATGATGCCTGCCAGGATGGACCATTGGTTAGTCCACGGTCCGTCGGTCAGGCCCGTCGTTGGCCTCGTCAGA	16096776	16096790	- [Negative strand]	15	83	16096768	16096850	(((((((((((.(((((((((((..((((((((..(((.....))).)))))))))).)))>>-->>>>>>>>>--.))))))	5	-42.4	-51.0843	60.241	-1	-1	0.009901	24
stu-novel-mir856	chr05	GGAATAAAGGTATTGTATGAAACT	TTTCATACAATACCTTTGTTCCTT	TGAGGAGATCCTAGATAGGATTATTATTGGAGAAATAACCAAGAAAAGGAGGAATAAAGGTATTGTATGAAACTTTTGCCTTCATAAGTTTCATACAATACCTTTGTTCCTTCTTTTCTTGGTTGCTTCTCCAGTAATAATCCTATCTAGGATCTCCTCA	9001742	9001765	- [Negative strand]	24	160	9001655	9001814	((((((((((((((((((((((((((((((((((.(((((((((((((((<<<<<<<<<<<<<<<<<<<<<<<<(.((....)).)))}}}}}}}}}}}}}}}}}}}}}}}}))))))))))))).))))))))))))))))))))))))))))))))))	1	-121.4	-75.875	34.375	9001702	9001725	0.009901	16
stu-novel-mir858	chr12	GGCCCGTGACCGGTTCGAGAACTG	NO	GTCGGCCCGTGACCGGTTCGAGAACTGGCTCGCCGGATCCGGTCCCGTATGTTCTCGTGGGTTGGGAGGGGATCGGGATAGGGGACCGGTTAGGGGCCGGTTCACCCTTTGGTCCCGGCCCGGC	45525870	45525893	- [Negative strand]	24	124	45525772	45525895	(((<<-<<<-<<<<<<---<-<<<<<<(((((((((.(((.((((((.((.(((((.(.....).))))).))))))))..))).)))))...)))))))))).)...)))))).))).)))))	1	-66.6	-53.7097	68.5484	-1	-1	0.029703	28
stu-novel-mir863	chr04	GTCAATGAAGTGGATTGAGAACCT	NO	GCAATAAGGGTGTTGCCTAGTGGTCAATGAAGTGGATTGAGAACCTTAAGGTCGTAGGTTCAAATCCCAGTAGAGACAAAAAATAAGGTGATTTCATCCCATTTGT	52052077	52052100	+ [Positive strand]	24	106	52052054	52052159	((((...((((((..(((.((.<<<--<<--<-<<<<<--<<<<<<.........)))))).))))))..))..))).....)).)))..)...)))))...))))	1	-28.8	-27.1698	40.566	-1	-1	0.029703	19
stu-novel-mir866	chr02	GTGAATTGTAGAGTGTAATTACCT	AATTACCAGCAATTCACAACCTCT	GGTGGTAATTGGACCATGTAATTACCAGCAATTCACAACCTCTGTCTGTGAATTGTAGAGTGTAATTACCTCCTGCCAATTACACC	45900168	45900191	- [Negative strand]	24	86	45900152	45900237	((((.(((((((.....(({{{{{{{={{{{{{{{{{{{====)).)>>>>>>>>>--->->>>>>>>>--....)))))))))))	15	-30.4	-35.3488	41.8605	45900194	45900217	0.009901	68
stu-novel-mir866-1	chr04	GTGAATTGTAGAGTGTAATTACCT	GTAATTACCAGCAATTCACAGCTT	CAGGTGGTAATTACCAGCAATTCACAGCTTCTACCTGTGAATTGTAGAGTGTAATTACCTCCTG	1880092	1880115	- [Negative strand]	24	64	1880087	1880150	((((.({{{{{{{{{={{{{{{{{{{{===....))>>>>>>>>>--->->>>>>>>>>-))))	15	-30.3	-47.3438	42.1875	1880120	1880143	0.009901	68
stu-novel-mir866-2	chr01	GTGAATTGTAGAGTGTAATTACCT	NO	GTAATCAGGTGGTAATTACACTATGTAAATTACCAGCAATTCACAATTTCTGCCTGTGAATTGTAGAGTGTAATTACCTCCTGCCAATTAC	4244715	4244738	+ [Positive strand]	24	91	4244659	4244749	(((((((((.((((((((((((..(((...)))..((((((((((.........)>>>>>>>>>-->>>>>>>>>>>>-))))...)))))	15	-34.2	-37.5824	36.2637	-1	-1	0.009901	68
stu-novel-mir866-3	chr04	GTGAATTGTAGAGTGTAATTACCT	NO	GTAATCAGGGGGTAATTACACCATGTAATTACCAGCAATTCACAGCCTCTGCCTGTGAATTGTAGAGTGTAATTACCTCCTGCCAATTAC	32284105	32284128	- [Negative strand]	24	90	32284092	32284181	((((((((((((((((((((((..((....))..(((((((((((.......))>>>>>>>>>->->>>>>>>>>>>>))))...)))))	15	-38.6	-42.8889	42.2222	-1	-1	0.009901	68
stu-novel-mir866-4	chr04	GTGAATTGTAGAGTGTAATTACCT	NO	CAAGTGGTAATTACACCAGCAATTCACAACTTCTGCCTGTGAATTGTAGAGTGTAATTACCTCCTG	67290276	67290299	- [Negative strand]	24	66	67290271	67290336	((.(.((((((((((((.((((((((((.........)>>>>>>>>>->->>>>>>>>>>>-).))	15	-27.6	-41.8182	40.9091	-1	-1	0.009901	68
stu-novel-mir866-5	chr10	GTGAATTGTAGAGTGTAATTACCT	NO	CAGGTGGTAATTACCAGCAATTCACAGCCTCTGCCTGTGAATTGTAGAGTGTAATTACCTCCTG	48604946	48604969	+ [Positive strand]	24	64	48604909	48604972	((((.((((((((((.(((((((((((.......))>>>>>>>>>--->->>>>>>>>>-))))	15	-30.3	-47.3438	45.3125	-1	-1	0.009901	68
stu-novel-mir869	chr05	GTTCCGGAATGTCGAGTTTGGTCT	NO	GTTAGCTCGGTCAGTTCCGGAATGTCGAGTTTGGTCTAGAACGACCTTTCGTTTGCTTCCCGAGGTTTCCGATCTAAT	35411830	35411853	+ [Positive strand]	24	78	35411816	35411893	(((((.((((..(-<<<-<<<<-<<<<<<---<<<<-.....)))).))))...)))))).))).)..)))).)))))	6	-25.1	-32.1795	48.718	-1	-1	0.029703	21
stu-novel-mir873	chr09	GTTTTCTAAAGGATTGTGATCGTT	AATGGTTGTGATTCTCGTGAAGGG	GAATGGTTGTGATTCTCGTGAAGGGTTATGACCTTTATGAAAAGTTGTGTGTTTTCTAAAGGATTGTGATCGTTC	30821773	30821796	- [Negative strand]	24	75	30821771	30821845	({{{{{{{{=={{{{{={{{{{{{=......)))))))(((((.......->>>>>--->>>>>-->>>>>>>>)	1	-20.9	-27.8667	37.3333	30821820	30821843	0.009901	14
stu-novel-mir877	chr04	TAAACTTAATTTGATTTGTTGGCT	NO	CTAGCCAACATATCCAATTAAGTTTAGCCACTTCAGAAAATCTATAAAAATAATTTAGACTTTCTCACTAATTATATTTTTGTGGTTCCTTTTTATGCACTCTAAATTTTAAAAGAAATTACTTTATTAAATACAATTACTAAGAAAGTATAAATTTTCTTGTACATTCTCTTAAGTGGCTAAACTTAATTTGATTTGTTGGCTTG	17730545	17730568	- [Negative strand]	24	206	17730542	17730747	(.((((((((.(((.((((((((((((((((((.(((.(((.(((((....((((((.(((((((.(.(((((.(((((..((((((.(((((.................))))).))))))......))))).))))).).))))))).))))))...))))).))).))).)))))))>>>>>>>>>>>->>>->>>>>>>>.)	2	-65.13	-31.6165	24.7573	-1	-1	0.009901	93
stu-novel-mir882	chr02	TAACAAGATCCTAGGATGTCT	NO	AATCCTAACAAGATCCTAGGATGTCTATAATTGTCTTTTTTGCTTCTGGTGCAAGTAGATGTATTTAGAGGACACTGAATCCATTGTAGATATCCTAGGTTCCTGTTAGGATT	21713898	21713918	+ [Positive strand]	21	113	21713892	21714004	(((((<<<<<-<<-<<<<<<<<<<<<(((((.(..(((..(((((((((((((......)))).))))))).))..)))..)))))))))))))))))).)).))))))))))	4	-51.1	-45.2212	36.2832	-1	-1	0.009901	32
stu-novel-mir883	chr02	TAACGGCGAATCAAACTTTGAT	NO	ATAACGGCGAATCAAACTTTGATTCACATTCCGCATTGACTTGAATTGTCTAGGATTGAGTTTAATCAAACTTTGATTCATAGTTGT	13783304	13783325	+ [Positive strand]	22	87	13783302	13783388	(<<<<---<<<<<<<<-<<<<<<((.((.(((.....(((.......)))..))).)).)...))))))).))))))))...)))))	1	-22.7	-26.092	33.3333	-1	-1	0.019802	15
stu-novel-mir889	ChrUn	TAATCTTTTGAAGGCCTCGGTC	NO	CACCTTGGCATTTAATCTTTTGAAGGCCTCGGTCATTGAAGAACAATGGTCACAAAAGATTATTTTGCCTGTG	63900818	63900839	- [Negative strand]	22	73	63900778	63900850	(((...((((..<<<<<<<<<<--<<<<---<<<......).))...)))).))))))))))...)))).)))	9	-23.1	-31.6438	39.726	-1	-1	0.019802	27
stu-novel-mir889-1	chr04	TAATCTTTTGAAGGCCTCGGTC	NO	AAGTTGCTACCTTTGCATTTAATCTTTTGAAGGCCTCGGTCATTGAAGAACAATGGTCGCAGAAGATTATTTTGTCTGTGTCTTTTTGGATATTGTATTATGGGGTCTTTTGTGGATTTTGTCTGAGGGCTGGAGAGATATAGTAATTT	7147637	7147658	+ [Positive strand]	22	149	7147617	7147765	(((((((((..........--<<<<<<<--<<-<<<<<<-<((((.....))))).((((((((((((.....(((.((((((....)))))).).)).....)))))))))))).......)))))).)).))))))).)))))))))	9	-41.42	-27.7987	36.9128	-1	-1	0.009901	27
stu-novel-mir889-2	chr05	TAATCTTTTGAAGGCCTCGGTC	NO	TACCTTGGCATTTAATCTTTTGAAGGCCTCGGTCATTGAAGAACAATGGTCACAAAAGATTATTTTGTCTGTG	50378327	50378348	+ [Positive strand]	22	73	50378314	50378386	(((...((((..<<<<<<<<<<--<<<<---<<<......).))...)))).))))))))))...)))).)))	9	-19.3	-26.4384	36.9863	-1	-1	0.029703	27
stu-novel-mir889-3	chr09	TAATCTTTTGAAGGCCTCGGTC	NO	ACATTTAATCTTTTGAAGGCCTCGGTCATTGAAGAACAATGGTCACAAAAGATTATTTTGT	51088023	51088044	+ [Positive strand]	22	61	51088017	51088077	(((..<<<<<<<<<<--<<<<---<<<......).))...)))).))))))))))...)))	9	-15.8	-25.9016	32.7869	-1	-1	0.009901	27
stu-novel-mir889-4	chr09	TAATCTTTTGAAGGCCTCGGTC	NO	ACATTTAATCTTTTGAAGGCCTCGGTCATTGAAGAACAATGGTCACAAAAGATTATCTTGT	54843223	54843244	+ [Positive strand]	22	61	54843217	54843277	(((..<<<<<<<<<<--<<<<---<<<......).))...)))).))))))))))...)))	9	-15.8	-25.9016	34.4262	-1	-1	0.009901	27
stu-novel-mir889-5	chr10	TAATCTTTTGAAGGCCTCGGTC	NO	CACCTTGGCATTTAATCTTTTGAAGGCCTCGGTCATTGAAGAACAATGGTCACAAAAGATTATTTTGCCTGTG	31120538	31120559	+ [Positive strand]	22	73	31120525	31120597	(((...((((..<<<<<<<<<<--<<<<---<<<......).))...)))).))))))))))...)))).)))	9	-23.1	-31.6438	39.726	-1	-1	0.009901	27
stu-novel-mir889-6	chr11	TAATCTTTTGAAGGCCTCGGTC	NO	TACCTTTGCATTTAATCTTTTGAAGGCCTCGGTCATGGAAGAACAATGGTCACAAAAGATTATTTTGTCGGTG	13893956	13893977	- [Negative strand]	22	73	13893916	13893988	((((...(((..<<<<<<<<<<--<<<<---<<<......).))...)))).))))))))))...))).))))	9	-19.2	-26.3014	38.3562	-1	-1	0.009901	27
stu-novel-mir890	chr03	TAATGAAGAAGAGTTGCCTGATGT	ATCACGTAACTCTTCTTCGTTAAA	TCATCTATTCAACATACTTGTATCACGTAACTCTTCTTCGTTAAACATATAAAGCATTGACTTTACTTTTCCTGTTATTCGCAAACACAACAAATCCCCAAAATTTTTTTGAATATTTTTTGTGCTTGCAAATAACGGAGAGAAAGTAATAGTGGCTGAAAATATGTTTAATGAAGAAGAGTTGCCTGATGTAAGTGTGTTTAAGAGATGA	33613096	33613119	- [Negative strand]	24	211	33613076	33613286	((((((.((.((((((((((({{{{={{{{{{{{{{{{{{{{{{{(((((..(((....((((((((((((((((((((.((((.(((((.((((...((((.....))))...)))).))))).)))).)))))))).))).)))))).))).)))....)))))))>>>>>>>>>>>>>>>>>->>>>>>))))))))).)).))))))	3	-88.2	-41.8009	31.2796	33613241	33613264	0.009901	13
stu-novel-mir890-1	chr03	TAATGAAGAAGAGTTGCCTGATGT	ATCACGTAACTCTTCTTCGTTAAA	TCATCTCCTCTATTTAACATACTTGTATCACGTAACTCTTCTTCGTTAAACATATGAACCATTCACTTTAGTTTTTCTGTTATTCGCAAACACAACAAAGACCCAATTTTTTTTTGAATATTTTTTGTGCTTGCAAATAACAGAGAGAAAGTAATAGTGGCTAAAGATATGTTTAATGAAGAAGAGTTGCCTGATGTAAGTGTGTTTAAGAGATGA	33669809	33669832	- [Negative strand]	24	216	33669789	33670004	(((((((........((((((((((({{{{={{{{{{{{{{{{{{{{{{{(((((...(((((.((((...(((((((((((((.((((.(((((.(((....(((.......)))....))).))))).)))).)))))))))))))))))...)))))......)))))))>>>>>>>>>>>>>>>>>->>>>>>)))))))))...)))))))	3	-85.8	-39.7222	31.0185	33669954	33669977	0.009901	13
stu-novel-mir891	chr08	TAATGGATGCAATAGACTGATT	AGTCTTGTTGGGTCTATAATG	TGAAGTCTTGTTGGGTCTATAATGTTTGGTGTTATTCTGATGTGGCAACTGGATTTGAACACCGGATAATGGATGCAATAGACTGATTTCA	55958686	55958707	+ [Positive strand]	22	91	55958619	55958709	((({{{{{{{{{{={{{{{{=={{(((((((((..(((...((....)).)))....)))))))))>>>>>>>>->>>>>>--->>>>)))	1	-30.4	-33.4066	38.4615	55958622	55958643	0.009901	2145
stu-novel-mir892	chr02	TACGTGACACTATCTTCTGGGCCC	ATCTGGTTGATGGTGCCATGTAGG	CCCTCCAAACTTATTTTATAAATAATTTTCTATCCCTTTTCGGCCTACGTGACACTATCTTCTGGGCCCAGCGCGTGTTGACAATTTTTTCAAGCTATCTGGTTGATGGTGCCATGTAGGCTGAAAAGGGGTAGAAAATTATTTATAAAATAAGTTTGGGGGG	41429467	41429490	+ [Positive strand]	24	163	41429421	41429583	(((((((((((((((((((((((((((((((((((((((((((((<<<<<<-<<<<<<<--<--<<---(((...((..((.....))..)).)))=}}==}==}}}}}}}=}}}}}}}})))))))))))))))))))))))))))))))))))))))))))	11	-97	-59.5092	39.8773	41429517	41429541	0.009901	13
stu-novel-mir892-1	chr01	TACGTGACACTATCTTCTGGGCCC	TTTTTTAAGGATAGTGCCACGTAG	TTCTACCCCTTTTCGACCTACGTGACACTATCTTCTGGGCCCAACGCATGTTGACAATTTTTTTAAGGATAGTGCCACGTAGGCCGAAAAGGGGTAGAA	33315202	33315225	+ [Positive strand]	24	99	33315183	33315281	(((((((((((((((.((<<<<<<-<<<<<<<<<--<<<--<(((....)))).....==}}}==}}}}}}}}}=}}}}}}}).)))))))))))))))	11	-51.3	-51.8182	46.4646	33315241	33315265	0.009901	13
stu-novel-mir892-2	chr02	TACGTGACACTATCTTCTGGGCCC	TTTTTTAAGGATAGTGCCACGTAG	ATACTAAGGTCCTATTACCCTTCAAAATTATTTTATAAATAATTTTCTACCCCTTTTCGACCTACGTGACACTATCTTCTGGGCCCAACGCATGTTGACAATTTTTTTAAGGATAGTGCCACGTAGGCCGAAAAAGGGTAAAAAATTATATATAAAATAAGTTCCGGAGATAATAGGACCTTAGTAT	47759916	47759939	+ [Positive strand]	24	187	47759853	47760039	(((((((((((((((((..((((....((((((((((.((((((((.(((((.((((((.((<<<<<<-<<<<<<<<<--<<<--<(((....)))).....==}}}==}}}}}}}}}=}}}}}}}).)))))).))))).)))))))).)))))))))).....)))).)))))))))))))))))	11	-81.5	-43.5829	34.2246	47759955	47759979	0.009901	13
stu-novel-mir892-3	ChrUn	TACGTGACACTATCTTCTGGGCCC	NO	TTTCTACCCCTTTTCGGCCTACGTGACACTATCTTCTGGGCCCAGCGCGTGTTGACAATTTTTTCAGTTGATAGTGCCACGTATGCCGAAAAGGGGTAGAAA	37929967	37929990	+ [Positive strand]	24	102	37929947	37930048	((((((((((((((((((.<<<<<<-<<<<<<<--<<<<<--<(((....))))........)))))..))))))).)))))).))))))))))))))))))	11	-55.6	-54.5098	48.0392	-1	-1	0.009901	13
stu-novel-mir892-4	chr12	TACGTGACACTATCTTCTGGGCCC	NO	CTAAGGTCCTATTACCCCCTGAACTTATTTTATAAATAATTTTCTACCCCTTTTCGGCCTACGTGACACTATCTTCTGGGCCCAGCGCGTGTTGACAATTTTTTCAGTTGATAGTGCCACGTATGCCGAAAAGGGGTAGAAAATTATTTATAAAATAAGTTCAGGGGGTAATAGGACCTTAG	54222944	54222967	- [Negative strand]	24	182	54222844	54223025	((((((((((((((((((((((((((((((((((((((((((((((((((((((((((.<<<<<<-<<<<<<<--<<<<<--<(((....))))........)))))..))))))).)))))).))))))))))))))))))))))))))))))))))))))))))))))))))))))))))	11	-124.3	-68.2967	40.1099	-1	-1	0.009901	13
stu-novel-mir893	chr06	TACGTGACACTATCTTCTGGGCCT	ATCTGATTGATAGTGTCACGTAGG	CTATTACCCCCCAACTTATTTTATAAATAATTTTCTACCCCTTTTCGGCTTACGTGACACTATCTTCTGGGCCTAGCGCGTGTTGACAGTTTTTTCAAGCTATCTGATTGATAGTGTCACGTAGGCCGAAAGGGGGTAGAAAATTTTTATAAAATAAGTTTGGGGGTAATAG	30434219	30434242	- [Negative strand]	24	172	30434120	30434291	(((((((((((.(((((((((((((((.((((((((((((((((((((((<<<<<<<<<<<<<<-<<-<<<--<(((...((..((.....))..)).)))}}}}}}==}}}}}}}}}}}}}}}}))))))))))))))))))))))))))))))))))).)))))))))))	4	-103.2	-60	38.9535	30434166	30434189	0.009901	11
stu-novel-mir893-1	chr01	TACGTGACACTATCTTCTGGGCCT	ATCTGGTTGATAGTGCCACGTAGG	TACCCCTTTTCGGCCTACGTGACACTATCTTCTGGGCCTAGCGCGTGTTGACAATTTTTTCAAGGTATCTGGTTGATAGTGCCACGTAGGCCGAAAAGGGGTA	60395507	60395530	- [Negative strand]	24	103	60395442	60395544	(((((((((((((((<<<<<<-<<<<<<<--<--<<<<<......((....)).........))))==}==}==}}}}}}}=}}}}}}}})))))))))))))	4	-57.46	-55.7864	49.5146	60395454	60395477	0.009901	11
stu-novel-mir893-2	chr06	TACGTGACACTATCTTCTGGGCCT	NO	GCCCCTCCAAACTTATTTTAGAAATAATTATCTACCCCTTTTCGGCCTACGTGACACTATCTTCTGGGCCTAGCGCGTGTTGACAATTTTTTCAAGCTATCTGGTTGATAGTGCCATGTATGCCGAAAAAGGATAGTAAATTATTTATAAAATAAGTTCGGGGGGGT	1666757	1666780	- [Negative strand]	24	167	1666660	1666826	((((((((.(((((((((((.((((((((..(((.((.((((((((.<<<<<<-<<<<<<<--<--<<--<(((...((..((.....))..)).))))))..)..))))))).)))))).)))))))).)).)))..)))))))).))))))))))).))))))))	4	-74.9	-44.8503	40.1198	-1	-1	0.009901	11
stu-novel-mir895	chr03	TAGAGAATTCTAGAATAAGGACTA	NO	TAGTCCTTAGTGGAATATTCTAGAGAAGTATGGATATTTCCCAAGGAATGTTATGGAATTACATGGAAAGTCCTTGGAATATTCTAGAGTTGTAGAGAATTCTAGAATAAGGACTA	34437869	34437892	- [Negative strand]	24	116	34437868	34437983	(((((((((.((((((.(((((.((......(((((((..(((((((...(((((......)))))....)))))))))))))).....)).>>>>>->>>>>>--->>>>>>>>>	9	-41.1	-35.431	33.6207	-1	-1	0.009901	10
stu-novel-mir895-1	chr11	TAGAGAATTCTAGAATAAGGACTA	NO	TAGTCCTTAGTGGAATATTCTAGAAAAGTATGGATATTTCCCAAGGAAAGTTATGGAATCACATGGAAAGTCCTTGGAATATTCTAGAGTTGTAGAGAATTCTAGAATAAGGACTA	25317793	25317816	- [Negative strand]	24	116	25317792	25317907	(((((((((.((((((.(((((.((......(((((((..(((((((...(((((......)))))....)))))))))))))).....)).>>>>>->>>>>>--->>>>>>>>>	9	-41.4	-35.6897	33.6207	-1	-1	0.009901	10
stu-novel-mir899	chr09	TAGCAAATCTCTCCCCTATGCACC	NO	GCTTCAGATGTTTAGGATAGCAAATCTCTCCCCTATGCACCGATGCAGAGGGACGGGTTTATATCCACTGAGGC	17848271	17848294	+ [Positive strand]	24	74	17848253	17848326	(((((((.......(((<<--<<<<<<-<<<<---<<<<--..))))..)))).)))))).))))).)))))))	2	-27.7	-37.4324	50	-1	-1	0.009901	44
stu-novel-mir902	chr03	TAGGAAAAGGGAACAACTGATAGT	NO	ATACTCAACTATCAGTTTTTCCCTTTTCCTAAGCTGAACACACCTCGTTGAGTAGATGGTGATAGTTCAGGTAGGAAAAGGGAACAACTGATAGTTGGTGT	1276215	1276238	+ [Positive strand]	24	101	1276143	1276243	((((.((((((((((((.(((((((((((((..((((((.((((((........)).))))...)))))).>>>>>>>>>>>>>->>>>>>>>>>))))))	5	-55.4	-54.8515	40.5941	-1	-1	0.009901	12
stu-novel-mir907	chr10	TAGTTTTTGGACGGTAAGGGCACC	NO	GTCATGCTTTTAGGACATTGGTGCTTTGTCGTCCAAAAATTAAATCATATATATACCCTTTATACTAATGAACATGCATGTATCATAATCTTATCCGCCGATCCGACAGATAAATTGCACCACGTGTCTCTATTTAGTCTTTTGTTAGAGTGAAGGCTATATATACTCTAGTTTTTGGACGGTAAGGGCACCAATGTCCCAAAAGTATAAC	56632586	56632609	+ [Positive strand]	24	211	56632417	56632627	((.((((((((.(((((((((((((((..(((((((((((((.....((((((((.(((((((.((((..((...((((((....((((.(((((.(.((...)).).)))))))))....))))))..((....))...))..)))).))))))).))))))))...>>>>>>>>>>>>>-->>->>>>>>))))))).)))))))).))	4	-75.2	-35.6398	36.4929	-1	-1	0.009901	11
stu-novel-mir908	chr07	TAGTTTTTGGACGGTAGGGGCGCC	GTGCCCCTGCCGTCCAAAAACTAG	TGGGACATAGGTGCCCCTGCCGTCCAAAAACTAGAGTATATATACCCTTTATACTAACAGACATACACGTGTCATAATCTTATCCACCGATCCGACATTTATTAAATATCGGATCGACGGATAAGATTGCGCCACGTGTCCCTATTTAGTCTTCTGCTAGAGTGAAGGGCATATATGCTCTAGTTTTTGGACGGTAGGGGCGCCAATGTCCCA	53039802	53039825	- [Negative strand]	24	213	53039792	53040004	((((((((.({{{{{{{{{{{{{{{{{{{{{{{{(((((((((.((((((((.(((.((((...(((((((.(.(((((((((((..((((((((.(((.....))).))))))))..))))))))))).).)))))))..((....))...)))).))).)))))))).))))))))))>>>>>>>>>>>>>>>>>>>>>>>>.))))))))	1	-133.8	-62.8169	44.6009	53039970	53039993	0.009901	11
stu-novel-mir909	chr12	TAGTTTTTTGACGGCAGGGGCATC	GGTGCCCCTGCTGTCCAAAAACT	TTTTGGGATATTGGTGCCCCTGCTGTCCAAAAACTAAAGCATATATACCCTTTATTTATACTAACGGACATACACGTGTCATAATCTTATCCATCGACCCGACATTTATTAAATATCGGATAAGATTGCGCCACGTGTCCCTATTTAGTCTTCCGTTAGAGTGAAAGGCATATATGCTCTAGTTTTTTGACGGCAGGGGCATCAATGTCCCAAAA	9802727	9802750	+ [Positive strand]	24	215	9802547	9802761	(((((((((((({{{{{{{{{{{{{{{={{{{{{{(.(((((((((.((.((((((....((((((((...(((((((.(.(((((((((((.........................))))))))))).).)))))))..((....))...)))))))))))))).)).))))))))).>>>>>>>>->>>>>>>>>>>>>>>))))))))))))	1	-106.11	-49.3535	40	9802559	9802582	0.009901	10
stu-novel-mir913	ChrUn	TATAATGTCGAGTTGGTTTGGTCT	TTAAAACCAAACCAACCCAAATAT	ATTATATATATAATGTCGAGTTGGTTTGGTCTCGGGTTGGTTTTTTTCAATTAAAACCAAACCAACCCAAATATATATAGT	56828931	56828954	- [Negative strand]	24	81	56828881	56828961	((((((((<<<--<<--<-<<<<<<<<<<<--..((((((......))))}}===}}}}}}}}}}}}}}=}}}})))))))	14	-25.2	-31.1111	29.6296	56828887	56828910	0.009901	17
stu-novel-mir913-1	chr02	TATAATGTCGAGTTGGTTTGGTCT	TTAAAACCAAACCAACCCAAATAT	ATTATATATATAATGTCGAGTTGGTTTGGTCTCGGGTTGGTTTTTTTCAATTAAAACCAAACCAACCCAAATATATATAGT	28050309	28050332	+ [Positive strand]	24	81	28050300	28050380	((((((((<<<--<<--<-<<<<<<<<<<<--..((((((......))))}}===}}}}}}}}}}}}}}=}}}})))))))	14	-25.2	-31.1111	29.6296	28050350	28050374	0.009901	17
stu-novel-mir913-2	chr02	TATAATGTCGAGTTGGTTTGGTCT	NO	AAAAATTATATATATAATGTCGAGTTGGTTTGGTCTCGGGTTGACTTTTTTTTAGTTAAACCAAACCAACCCAAGTATATATTTTTTTT	36729915	36729938	- [Negative strand]	24	89	36729861	36729949	(((((..(((((<<<--<<--<-<<<<<<<<<<<--....((((((.......)))))))))))))))))))).))))))))..)))))	14	-22.9	-25.7303	26.9663	-1	-1	0.009901	17
stu-novel-mir915	ChrUn	TATAGAATTGAACAAGTAGACACA	NO	GTAGGCATTTTAATTTGTATAGAATTGAACAAGTAGACACACACGTCCTACGTGGCAATTCACGTTCTATGCAACATCATATGTGGCGTCTTACGTACGTGTACCATGCCACATAGGACGTGTGTGTCGACTTGTTCAACTTTATACAAATTTAAGTGTCTAC	48966334	48966357	- [Negative strand]	24	163	48966211	48966373	((((((((((.((((((<<<<<<-<<<<<<<<<<-<<<<<<(((((((((.((((((...(((((...((((.((((...)))).)))).......))))).....)))))).))))))))))))))).)))))))))).)))))))))))).))))))))))	11	-87.4	-53.6196	39.8773	-1	-1	0.009901	17
stu-novel-mir915-1	chr04	TATAGAATTGAACAAGTAGACACA	NO	CAAGTAGGCTCTTTAACTTGTATAGAATTGAACAAGTAGACACACACGTCCTACGTGACAATTCACGTTCTATGCAACATCTTATGTGGCGTCTTATGTGTACCATGCCACATAGGACGCGTCTGTCGACTTGTTCAACTTTATACAAGTTTAAGTATCTACTTG	7658970	7658993	- [Negative strand]	24	165	7658848	7659012	((((((((..(((.((((((<<<<<<-<<<<<<<<<<-<<<<-<(.(((((.((((((....))))))..............((((((((((..((....))..))))))))))))))).)).)))).)))))))))).)))))))))))).)))..))))))))	11	-73.3	-44.4242	40	-1	-1	0.009901	17
stu-novel-mir915-2	chr04	TATAGAATTGAACAAGTAGACACA	NO	GTAGGCATTTTAACTTGTATAGAATTGAACAAGTAGACACACATGTCCTACGTGGTAATTCACGTTCTATTCAACATCTTATGTGGCGTCTTACGTGTACCATGCCACATAAGACGCTCTTACGTACGTGTACCATGCCACATAGGACGTGTGTGTCGACTTGTTCAACTTTATACAAATTTAAGTGTCTAC	7661296	7661319	- [Negative strand]	24	192	7661144	7661335	((((((((((.((.(((<<<<<<-<<<<<<<<<<-<<<<<<(((((((((.((((((...(((((...........(((((((((((((..((....))..)))))))))))))...........))))).....)))))).))))))))))))))).)))))))))).))))))))).)).))))))))))	11	-95.15	-49.5573	40.1042	-1	-1	0.009901	17
stu-novel-mir915-3	chr04	TATAGAATTGAACAAGTAGACACA	NO	AATTTGTATAGAATTGAACAAGTAGACACACACGTCCTACGTGGCAATTCACGTTCTATGCAACATCATATGTGGCGTCTTACGTACGTGTACCATGCCACATAGGACGTGACAATTCACGTTCTATGCAACATCTTATGTGGCGTCTTATGTGTACCATGCCACATAGGACGCGTCTGTCGACTTGTTCAACTTTATACAAGTT	7676353	7676376	- [Negative strand]	24	205	7676177	7676381	((((((<<<<<<-<<<<<<<<<<-<<<<-<(.(((((((.((((((...(((((...((((.((((.(.(((((((((..((((....))))..))))).((((((((((((....))))))))))))..)))).).)))).))))...))))).....)))))).))))))).)).)))).)))))))))).))))))))))))	11	-92.4	-45.0732	42.439	-1	-1	0.009901	17
stu-novel-mir915-4	chr06	TATAGAATTGAACAAGTAGACACA	NO	GTAGATACTTAAACTTGTATAGAATTGAACAAGTAGACACACGTATCCTACCTGACATAATATACGTAGGGCGCTACATAAGACACAAAATTTCCATGTAGGGTGTCATGTAGGACGAATGTGTCTATTTGTTCAATTTTATACAAATTTAAGTGTCTAC	36656454	36656477	- [Negative strand]	24	160	36656334	36656493	(((((((((((((.(((<<<<<<<<<<<<<<<<<<<<<<<<..(.((((((.((((((....(((((.(((.....................))))))))..)))))).)))))).)..))))))))))))))))))))))))))).)))))))))))))	11	-75.2	-47	34.375	-1	-1	0.009901	17
stu-novel-mir915-5	chr11	TATAGAATTGAACAAGTAGACACA	NO	TAGACACTTAAACTTGTATAGAATTGAACAAGTAGACACACATGTCCTACGTGGCATAATACATGTAAGACGCCACGTAGGACACAAAATTGCCATGTAGGGTGTCATGTGTCTATTTGTTCAATTTTATATAAGTTTAAGTGTCTA	37620732	37620755	+ [Positive strand]	24	147	37620715	37620861	((((((((((((((((<<<<<<<<<<<<<<<<<<<<<<<<..(((((((((((((................))))))))))))).......(((......)))....))))))))))))))))))))))))))))))))))))))))	11	-82.69	-56.2517	35.3742	-1	-1	0.009901	17
stu-novel-mir920	chr09	TATATGCTCTAGCTTTTGGAC	GTCCAAAAACTAGAGCATATA	GGGACATTGGTGCACCAGCCGTCCAAAAACTAGAGCATATATGCCCTTCACTCTAATAGAAGACTAAATAGGGACATCTGACACAATCTTATCCGTCGATTCGATATTTAATAATTGTCGGGTCGGTGGATAAGATTGTGACACGTATATTTCCGTTAGTATAAAGGGTATATATGCTCTAGCTTTTGGACGGCAGGGGCACCAATGTCCC	8232595	8232615	+ [Positive strand]	21	211	8232424	8232634	(((((((((((((.((.((({{{{{{{{={{{{{{{{{{{{(((((((....((((..((((......((((....)))).(((((((((((((..((((((((((.........))))))))))..))))))))))))).........))))..))))....)))))))>>>>>>>>>>>>->>>>>>>>))).)).)))))))))))))	4	-123.8	-58.673	43.128	8232444	8232465	0.009901	12
stu-novel-mir920-1	chr07	TATATGCTCTAGCTTTTGGAC	NO	GGAGCATTGGTGCTTCTGTCATCTAAAAACTAGAGCAAATATACCCTTTATACTAACAGACATACACGTGTCATAATCTTATCCACCGACCCGACATTTATTAAATATCAGGTCGACGAATAAGATTGCGCCACGTGTCCCTATTTAGTCTTATGTTAGAGTGAAGGGCATATATGCTCTAGCTTTTGGACGGCAGGGGCACGAATGTCC	13439970	13439990	- [Negative strand]	21	210	13439950	13440159	(((.((((.(((((((((((.(((((((.((((((((.((((.((((((((.(((((((((..(((((((.(.(((((((((.(..(((((.((.(((.....))).)).)))))..).))))))))).).))))))).........)))...)))))).)))))))).)>>>->>>>>>>>->>>>>>>-))))))))))).)))))))	4	-94.4	-44.9524	42.3809	-1	-1	0.009901	12
stu-novel-mir923	chr04	TATGATCCAAGAAGCCACTCC	NO	GATACAAAAGGCATTGGAGGTGAACTTCTTTGACATTTATGATCCAAGAAGCCACTCCATATCTTCTTTATGTATC	4837748	4837768	- [Negative strand]	21	76	4837729	4837804	(((((((((((...(((((.((..((((((.((((..-->>->>->>>>>>->>>>>>).....))))).))))))	10	-20.6	-27.1053	36.8421	-1	-1	0.009901	35
stu-novel-mir926	chr02	TATGTGGGTTTGATTGTGGAAACT	TTTCCTTTCCACAAGTCCAACCAT	AGTTGAGGTATGTGGGTTTGATTGTGGAAACTTTCCTTTCCACAAGTCCAACCATTTATCCTCTATTACT	658431	658454	- [Negative strand]	24	70	658392	658461	(((.((((-<<<--<<<<-<<<<<<<<<<<--====}}}}}}}=}}}}=}}}}==.)))))))....)))	4	-23.1	-33	38.5714	658406	658429	0.009901	11
stu-novel-mir926-1	chr05	TATGTGGGTTTGATTGTGGAAACT	TTTCCTTTCCACAAGTCCAACCAT	AAGTTGAGGTATGTGGGTTTGATTGTGGAAACTTTCCTTTCCACAAGTCCAACCATTTATCCTCTATTT	29232577	29232600	- [Negative strand]	24	69	29232540	29232608	((((.((((-<<<--<<<<-<<<<<<<<<<<--====}}}}}}}=}}}}=}}}}==.))))))).))))	4	-23.2	-33.6232	37.6812	29232552	29232575	0.009901	11
stu-novel-mir927	chr03	TATTGAGAAGGGATCGGATTCGTT	NO	CGTCGGGGGTGATCCCTACCAAGGTATGTGAGCTTTTAGTGTTGGGTGATCATTTCCCCCACACACTTAGCCCTTTTATTTATTGAGAAGGGATCGGATTCGTTG	13000697	13000720	- [Negative strand]	24	105	13000695	13000799	((.((((..((((((((.((((...(((.(.(((...(((((((((.((.....)).)))).))))).))).)...))).-->>>->->>>>>>>>-->>>>->)	3	-34.5	-32.8571	47.6191	-1	-1	0.039604	21
stu-novel-mir927-1	chr08	TATTGAGAAGGGATCGGATTCGTT	NO	CATCGGGGGTGATCCCTACCAAGGTATGTGAGCTTTTAGTGTTGGGTGATCTTTTCCCCCACACACTTAGCCCTTTTATTTATTGAGAAGGGATCGGATTCGTTG	46191249	46191272	- [Negative strand]	24	105	46191247	46191351	((.((((..((((((((.((((...(((.(.(((...(((((((((.((.....)).)))).))))).))).)...))).-->>>->->>>>>>>>-->>>>->)	3	-34.9	-33.2381	46.6667	-1	-1	0.039604	21
stu-novel-mir933	chr06	TCCCAACCCGAAATAAAATTTATT	NO	CACTTCGAAGATTTTAATTTCGTGTTCCCAACCCGAAATAAAATTTATTTGATGTATCATAACAATATAATAAAGAGTTGCAGAAATTATCATAACAAATACATTTTATTTCGGGTTGGGATCACGAAATTAAAATCTTCGAAGTG	34945099	34945122	+ [Positive strand]	24	146	34945073	34945218	((((((((((((((((((((((((.<<<<<<<<<<<<<<<<<<<-<<<<((.(((......)))...........((((.....)))).......)))))).))))))))))))))))))).))))))))))))))))))))))))	1	-71.1	-48.6986	28.7671	-1	-1	0.009901	37
stu-novel-mir934	chr02	TCCCGGATTGATGAACAAAG	NO	TCAGTCAGGCTATGAAAACATTCAGATCTATCCCGGATTGATGAACAAAGAGATCATTAGAGCCATCGTTAACGATTCAGTGATGATGGCTCTAACAATCTCGTTGTTCATTAATCTGAAATCAGATCTGGATGTTTTCATAGCCTGACTGA	33559587	33559606	+ [Positive strand]	20	152	33559556	33559707	((((((((((((((((((((((((((((((<--<<<<<<<<<<<<<<<-<((((..(((((((((((((((.(......))))))))))))))))..))))).)))))))))))))))..)).)))))))))))))))))))))))))))))	1	-99	-65.1316	38.8158	-1	-1	0.009901	22
stu-novel-mir935	chr12	TCCGTGAACTCTGCTTGAGAG	NO	ATCCGTGAACTCTGCTTGAGAGAAGCTCGTAACACAAATTTTGTGAATGTAATGATGGATAATGAAACTCCATGTGAACAATCCAGGAATTTTTCCACAAGGGGAGTTCGGAT	6358993	6359013	+ [Positive strand]	21	113	6358991	6359103	(<<<--<<<<<<<-<<<<-<<<(((.((....((((.....))))..........(((((......((.....)).....))))).)).))))))..)))).)))))))))))	3	-30.6	-27.0796	39.823	-1	-1	0.019802	26
stu-novel-mir939	chr04	TCGAGTTTGGTCTAGATTGATC	TGGGTTTTGACTTAAAATGGCT	GCTTTGGAATGTCGAGTTTGGTCTAGATTGATCCTTCTTTTGTGTCTGGAGGTTTTCGATATCCTTCCGAGCCCTTTTGTGGGTTTTGACTTAAAATGGCTTTTGGAAGT	49329926	49329947	+ [Positive strand]	22	110	49329914	49330023	(((((.(((.(<<<--<<-<<<<---<<<<<-<((((..........)))))...)))))........((((((.....=}}}}}}=}}}}=}}==}}}}=))).)))))	2	-30.2	-27.4545	41.8182	49329993	49330015	0.039604	17
stu-novel-mir941	chr12	TCGCTTGGTGCAGGTCGGGACC	CCCGCCTTGCATCAACTGAAT	TTGCGGCGGCCTCTCATTCGCTTGGTGCAGGTCGGGACCTACCTCGCCGGCAACAATGGCGGTAGCTGACGGCGACGGCAGCTTACCGGTAAAAACTATTTTTTTACATGTTGTCTGTGGCGTAGTTTGGGTCCCGCCTTGCATCAACTGAATAGGAGACTGCGGTGA	57963489	57963510	+ [Positive strand]	22	168	57963471	57963638	(..(.((((.(((..((<<<-<<<<<<<<<<-<<<<<<<((.(((((((((((((....(((((((((.((....)).)))).)))))(((((((.....))))))).)))))))...)))).))..)))))}}}}=}}}}}}}}}}=}}}}}..))).)))).)..)	2	-86	-51.1905	55.3571	57963603	57963624	0.009901	11098
stu-novel-mir941-1	chr08	TCGCTTGGTGCAGGTCGGGACC	CCTGCCTTGCATCAACTGAAT	TTTGCGGCCGCCTCTTATTCGCTTGGTGCAGGTCGGGACCTCATTCGCCGGCGCCGGAAATAATGACGGACGACGGCGGTGTTAATTCTACTAAGTTGTCAACGACGAATATATTTTGATTAGCGGCGAAATTTGGGTCCTGCCTTGCATCAACTGAATTGGAGACAGCTGTGAA	3248242	3248263	- [Negative strand]	22	175	3248106	3248280	((..((((.(.((((.((<<<-<<<<<<<<<<-<<<<<<<(..(((((((.(((((.................)))))..(((((.........((((....)))).........)))))...)))))))....))))}}}}=}}}}}}}}}}=}}}}}.)))).).))))..))	2	-71.1	-40.6286	50.2857	3248121	3248141	0.009901	11098
stu-novel-mir945	chr03	TCTCAGAAAATGTAGTCTGCCT	NO	AACTCATACTCACGGAGGTACCTAACATTTTTCTTAGATGGGTGTTCTCTCAGAAAATGTAGTCTGCCTCTCAAGTATGAAGTT	3936196	3936217	+ [Positive strand]	22	84	3936148	3936231	((((((((((...(((((((.(((.(((((((......((((.....->>>>>>>>>>>>>>-->>>>>))..)))))).))))	5	-24.5	-29.1667	39.2857	-1	-1	0.029703	606
stu-novel-mir946	chr01	TCTCGGAAATTGTAGTCTGCCT	GTACCTAACAATTTTCTAAGAT	CTCATACTTTGGAAGGTACCTAACAATTTTCTAAGATTGTTTTTCTCTCGGAAATTGTAGTCTGCCTCTCTAATATGAG	12745167	12745188	+ [Positive strand]	22	79	12745121	12745199	((((((..((((((({{{={{{={{{{{{{{=={{{=......))>--->>>>>>>>>>>-->>>>>.)))))))))))	10	-22.1	-27.9747	35.443	12745136	12745158	0.009901	1401
stu-novel-mir946-1	chr05	TCTCGGAAATTGTAGTCTGCCT	GTACCTAACAATTTTCTAAGAT	CTCATATTTTGGGAAGGTACCTAACAATTTTCTAAGATGGTTGTTCTCTCGGAAATTGTAGTCTGCCTCTCTAATATGAG	49034963	49034984	+ [Positive strand]	22	80	49034916	49034995	((((((((..((((.({{{={{{={{{{{{{{=={{{=......))>--->>>>>>>>>>>-->>>>>))).))))))))	10	-24.6	-30.75	37.5	49034932	49034954	0.009901	1401
stu-novel-mir946-2	chr08	TCTCGGAAATTGTAGTCTGCCT	GTACCTAACAATTTTCTAAGAT	AGGAAGGTACCTAACAATTTTCTAAGATTGTTTTCTCTCGGAAATTGTAGTCTGCCTTCTT	3200119	3200140	- [Negative strand]	22	61	3200114	3200174	(((((({{{={{{={{{{{{{{=={{{=.....))>--->>>>>>>>>>>-->>>>>))))	10	-19.4	-31.8033	36.0656	3200146	3200167	0.009901	1401
stu-novel-mir946-3	chr10	TCTCGGAAATTGTAGTCTGCCT	GTACCTAACAATTTTCTAAGAT	CTCATATTTGGGAAGGTACCTAACAATTTTCTAAGATGGTTTTTCTCTCGGAAATTGTAGTCTGCCTCTCTAATATGAG	22725856	22725877	+ [Positive strand]	22	79	22725810	22725888	((((((((.((((.({{{={{{={{{{{{{{=={{{=......))>--->>>>>>>>>>>-->>>>>))).))))))))	10	-25.5	-32.2785	36.7089	22725825	22725847	0.009901	1401
stu-novel-mir946-4	chr11	TCTCGGAAATTGTAGTCTGCCT	GTACCTAACAATTTTCTAAGAT	CTCATACTTTGGAAGGTACCTAACAATTTTCTAAGATGGTTTTTCTCTCGGAAATTGTAGTCTGCCTTTCTAATATGAG	4832526	4832547	- [Negative strand]	22	79	4832513	4832591	((((((....((((({{{={{{={{{{{{{{=={{{=......))>--->>>>>>>>>>>-->>>>>)))...))))))	10	-23.4	-29.6203	35.443	4832554	4832575	0.009901	1401
stu-novel-mir946-5	chr03	TCTCGGAAATTGTAGTCTGCCT	NO	AATCTCATATTTTGGGAAGGTACCTAACAATTTTCTAAGGTTTTTCTTCTCGGAAATTGTAGTCTGCCTCTCTAATATGAGGTT	35650219	35650240	- [Negative strand]	22	84	35650203	35650286	(((((((((((..((((.((((.(((.((((((((.((((....)))>--->>>>>>>>>>>-->>>>>))).)))))))))))	10	-27.8	-33.0952	34.5238	-1	-1	0.009901	1401
stu-novel-mir946-6	chr03	TCTCGGAAATTGTAGTCTGCCT	NO	AATCTCATATTTTGGGAAGGTACCTAACAATTTTCTAAGGTTTTTCTTCTCGGAAATTGTAGTCTGCCTCTCTAATATGAGGTT	35645689	35645710	- [Negative strand]	22	84	35645673	35645756	(((((((((((..((((.((((.(((.((((((((.((((....)))>--->>>>>>>>>>>-->>>>>))).)))))))))))	10	-27.8	-33.0952	34.5238	-1	-1	0.009901	1401
stu-novel-mir946-7	chr08	TCTCGGAAATTGTAGTCTGCCT	NO	CTCATACTTTGGAAGGTACCTAACATTTTCTAAGATGGTTTTTCTCTCGGAAATTGTAGTCTGCCTTTCTCATATGAG	14983211	14983232	- [Negative strand]	22	78	14983198	14983275	((((((....((((((((.(((.((.((((..(((.((....))>>>-->>>>->>>>>-->>>>>)))...))))))	10	-24	-30.7692	37.1795	-1	-1	0.009901	1401
stu-novel-mir947	chr02	TCTCTCGGAAAATGTAGTCTGCCT	NO	GAACTCATAATTTGGAAGGTACCTAACATTTTTCTAAGGGGTTTCTCTCGGAAAATGTAGTCTGCCTTCTCCTTATGAAGTTC	19905803	19905826	+ [Positive strand]	24	83	19905759	19905841	((((((((((...((((((((.(((.((((((.(..((((...->>>>-->>>>>>>>>>-->>>>>)))..))))).)))))	3	-28.2	-33.9759	38.5542	-1	-1	0.009901	37
stu-novel-mir949	chr10	TCTCTGAGTGTCGGT	NO	AGCAATGGTCTCTGAGTGTCGGTCCCGCCCAGGGTGTAGGCTCGGGGCGTGACATTACTTTTGTTTTTATTTTTAATAAAGGTGGCCTCATGAGGTCACTGTT	39439425	39439439	- [Negative strand]	15	103	39439344	39439446	((((.((.-<<<<<<<-<<<-<<(.(((((.((((....)))).))))).)))...(((((((((.........)))))))))))))))).)))..)).))))	2	-41.9	-40.6796	48.5437	-1	-1	0.009901	52
stu-novel-mir960	ChrUn	TCTGATAGTCGGTAACTCAGCT	NO	GGTCAGCTCCTTGTAAACTGATATATCAGACTTGAGTCTGATAGTCGGTAACTCAGCTTATGACC	50154994	50155015	+ [Positive strand]	22	65	50154957	50155021	((((((((....((..((((((.((((((((....)>>>>>>>>>>>>>->>-->>>-..)))))	6	-23.1	-35.5385	43.0769	-1	-1	0.009901	29
stu-novel-mir963	chr12	TCTGTAAATGACTAGCTACTT	NO	ACACTGTAGGATGCAAGTTGCAAGTCATTTTCAGATATATAATTAAATACTTAATTATTATTTATAAATATGTATCTGTAAATGACTAGCTACTTAAATCCTAGCAAGTGT	54696720	54696740	+ [Positive strand]	21	111	54696645	54696755	(((((.((((((..((((.((.((((((((.((((((((((..((((((.........))))))....))))))>>>>->>>>>>>>->>->>>>..))))))...)))))	1	-40	-36.036	26.1261	-1	-1	0.009901	11
stu-novel-mir964	chr04	TCTTAAATACAGACTCTGGACGTC	NO	CCATGTAATGCACGATCTGTATTTAATCGTCTCTTAAATACAGACTCTGGACGTCAGATGG	62037921	62037944	+ [Positive strand]	24	61	62037889	62037949	((((.(.(((..((((((((((((((.....-->>>>>>>>>>>->>->-->>>-).))))	1	-16.7	-27.3771	40.9836	-1	-1	0.009901	25
stu-novel-mir966	chr04	TGAAATAGAATACTTTGTCACGAC	NO	CTTCATGAAATAGAATACTTTGTCACGACTCCATTGTATATTTTAAATGCGACATTTTCTCAAAAGGTTATGTACTGCTGTAAAATATGTTGAAGAGTCTTGACAAAGTATTCTATTTCAGGAAG	19978711	19978734	- [Negative strand]	24	125	19978614	19978738	((((.<<<<<<<<<<<<<<<<<<<<-<<<((..(..(((((((((...((.((((..(((....)))..))))...))..)))))))))..)..))))).)))))))))))))))))))).))))	1	-51.7	-41.36	31.2	-1	-1	0.009901	30
stu-novel-mir969	chr05	TGAACAAGTAGAAACATGAGTCCT	NO	ACAAGTAGAGACTTAAATTTGTATAAAATTGAACAAGTAGAAACATGAGTCCTGTGTAATACTCATAGAATACCATATAGAACTCAAATTGTCATGTATGATGCTACATGTGTCTATTTGTTCAAATTTGTACAAGTTTAAGTATTTACTTGT	42433993	42434016	- [Negative strand]	24	153	42433892	42434044	(((((((((.(((((((((((((((((.(<<<<<<<<<<<<-<<<<<<<<-<<(((.......))))).....((((((..((.......))..))))))..))).))))).))))))))))))).))))))))))))))))).)))))))))	2	-62.3	-40.719	28.1046	-1	-1	0.009901	14
stu-novel-mir970	chr11	TGAACAAGTAGACACATACGTCCT	ATGTAGGACACGTGTGTCTACTT	AAAGTTGAACAAGTAGACACATACGTCCTACCTGATAACTCGCGCGAGATGCACGTGCCCTAAATGGAAAATCACGTTGTCATGTTTTGTTATGTAGGACACGTGTGTCTACTTTTCAACTTT	45281322	45281345	- [Negative strand]	24	123	45281227	45281349	(((((<<<<-<<<<<<<<<<<<--<<<<<((.((((((.....(((.((((.(((((.((.....)).....))))))))).))).)))))}=}}}}}}}==}}}}}}}}}}}})))))))))	5	-48.6	-39.5122	41.4634	45281235	45281257	0.009901	15
stu-novel-mir970-1	chr10	TGAACAAGTAGACACATACGTCCT	NO	GTTGAACAAGTAGACACATACGTCCTACTTGTCGTCATACGTGGCAATTCACGTTCGACGCGGCATCCTACATGTATTATGCCATGTAGGACATGTTTGTCTACTTGTACGTGC	55182567	55182590	- [Negative strand]	24	114	55182478	55182591	((<<-<<<<<<<<<<<-<<<-<<<<<((..((((....((((((....)))))).))))..(((((..((....))..)))))..))))))).))).))))))))))).)).))	5	-47.9	-42.0175	45.614	-1	-1	0.009901	15
stu-novel-mir972	chr01	TGAACAAGTAGACACATGCGTCCT	AGGACGTGTGTATCTATTTGTTCAA	TTGTATAAAGTTGAACAAGTAGACACATGCGTCCTAGGTGACATAATACACGTAGGACACCACATAAGATGTAAATTGCCATGTAGGATGCCACATAGGACGTGTGTATCTATTTGTTCAACTTTATACAA	72029125	72029148	+ [Positive strand]	24	131	72029113	72029243	(((((((((((<<<<<<<<<<<<-<<<<<<<<<<<(.(((.(((..((((.((((.(((.(......).)))...))))..))))..))).))).)}}}}}}}}}}}=}}}}}}}}}}}}}))))))))))	16	-63.4	-48.3969	37.4046	72029209	72029234	0.009901	40
stu-novel-mir972-1	chr07	TGAACAAGTAGACACATGCGTCCT	NO	AACTTGTATAAAATTGAACAAGTAGACACATGCGTCCTACGTGGCATAATACACGTAGAACTCCATGAAGGACACTTAATTGCCATGTAGGATGCCACGTAGAATGCATGCGTATATTTGTTCAATTTTATACAAGTT	42571545	42571568	- [Negative strand]	24	138	42571444	42571581	((((((((((((((<<<<<<<<<<-<<-<<<<<<<-<<(((((((((..((((.((((...(((.....))).......))))..))))..))))))))))).))))))).)).))))))))))))))))))))))))	16	-67.6	-48.9855	36.9565	-1	-1	0.009901	40
stu-novel-mir972-2	chr10	TGAACAAGTAGACACATGCGTCCT	NO	TTGGGTATGCACAAGTAGACACTTAAACTTGTATAGAGTTGAACAAGTAGACACATGCGTCCTACATGTCACAATACACATAGGACGTGAATTGTCACGTAGAACGTGTGTATCTATTTGTTCAACTCTATACAAGTTTAAGTGTCTACTTGTGCATACCCAA	3368680	3368703	+ [Positive strand]	24	163	3368640	3368802	(((((((((((((((((((((((((((((((((((((((<<<<<<<<<<<<-<<<<<<<<-<<((.((..(((((.(((.......))).))))))).)))).)))))))).)))))))))))))))))))))))))))))))))))))))))))))))))))	16	-108.7	-66.6871	38.0368	-1	-1	0.009901	40
stu-novel-mir972-3	chr11	TGAACAAGTAGACACATGCGTCCT	NO	AGTTGAACAAGTAGACACATGCGTCCTACGATGCATTAATACGCGTAGGACACATGTGTCTACTTGTTCAACT	3562469	3562492	+ [Positive strand]	24	73	3562465	3562537	(((<<<<<<<<<<<<<<<<<<-<<<<<(((.((........)))))))))).)))))))))))))))))))))	16	-49.1	-67.2603	42.4657	-1	-1	0.009901	40
stu-novel-mir972-4	chr12	TGAACAAGTAGACACATGCGTCCT	NO	TAATTGAACAAGTAGACACATGCGTCCTACGTGACATAATGCATGCAAGACTTCACATAGGACACAAATCGTCATGTAGGATGCTACATAGGATACATGTGTCTATTTATTCAATTA	52664684	52664707	+ [Positive strand]	24	117	52664679	52664795	((((<<<<-<<<<<<<<<<<<<-<<<<<(.((((..(..((....))..)..)))).))))))....(((.(.((((((....))))))).))).))))))))))))).))))))))	16	-44.4	-37.9487	36.7521	-1	-1	0.009901	40
stu-novel-mir974	chrx	TGAACAAGTAGACATATGCGTCCT	NO	GTATAAAGTTGAACAAGTAGACATATGCGTCCTTTGTAGCGTCCTGCATGACCAAATTATTTCTACACGTCCTATGTATATTATTCCACGTGGGATGCATATGTCTAATTGTTCAATTTTATAC	30503460	30503483	+ [Positive strand]	24	124	30503450	30503573	(((((((((<<<<<<<-<<<<<<<<<<<<<<<-.(((((....))))).................(((((...(((.....)))...)))))))))))))))))))).))))))))))))))))	6	-51.1	-41.2097	35.4839	-1	-1	0.009901	43
stu-novel-mir974-1	chrx	TGAACAAGTAGACATATGCGTCCT	NO	TTGAACAAGTAGACATATGCGTCCTACATTGAATAATACACATAGGACATCACGTAGAAATAATTTGGTCATGTAGGATGCTACATAGGATTCATATGCCTACTTGTTCAA	31553189	31553212	- [Negative strand]	24	111	31553102	31553212	(<<<<<<<<<<<-<<<<<<-<<<<<(...................(((......((....)).....)))..((((....)))).)))))).)))))).))))))))))))	6	-35.5	-31.982	35.1351	-1	-1	0.009901	43
stu-novel-mir979	chr01	TGAACAAGTAGATATATGCATCCT	NO	TAGACATTAAAATGTATAAATTTGAACAAGTAGATATATGCATCCTACACGGCCAAATTATTTCTATGTGACTTCCTATGTGTATTATTTTAATGTATTATGCATATGTCTACTTGATCAATTTTATACAAATTTAAGTGTCTA	5776028	5776051	+ [Positive strand]	24	144	5776005	5776148	((((((((.(((((((((((.(<<<-<<<<<<<<<<<<<<<<<--<(((((......((((......)))).......)))))).(((......)))..))))))))))))))))).)))).))))))))..))).))))))))	2	-46.82	-32.5139	25.6944	-1	-1	0.009901	16
stu-novel-mir979-1	chr01	TGAACAAGTAGATATATGCATCCT	NO	TAGACATTAAAATGTATAAAGTTGAACAAGTAGATATATGCATCCTACACAGCCAAATTATTTCTATGTGACTTCCTATGTGTATTATTTTAATGTATTATGCATATGTCTACTTGATCAATTTTATACAAATTTAAGTGTCTA	5786117	5786140	+ [Positive strand]	24	144	5786094	5786237	((((((((.(((((((((((((<<<-<<<<<<<<<<<<<<<<<--<(((((......((((......)))).......)))))).(((......)))..))))))))))))))))).)))))))))))))..))).))))))))	2	-50.72	-35.2222	25.6944	-1	-1	0.009901	16
stu-novel-mir983	chr06	TGAAGTACTCGATCTTTGGCCT	NO	TTGAGTGCATCCCTGAGTTGAAGTACTCGATCTTTGGCCTCATTCATATTGTCATAACAGTTCTGTAACCAATGTCGAGTAGTATTGACTTCATGCGTCAA	12431232	12431253	- [Negative strand]	22	101	12431170	12431270	((((.(((((....((((--<<-<<<<<<<<--<<<<---((.....(((((....)))))..))...)))).)))))))).).)..)))).)))))))))	2	-26.9	-26.6337	40.5941	-1	-1	0.049505	18
stu-novel-mir983-1	chr06	TGAAGTACTCGATCTTTGGCCT	NO	GAGTTGAAGTACTCGATCTTTGGCCTCATTCATATTGTCATAACAGTTCTGTAACCAATGTCGAGTAGTATTGACTT	19504026	19504047	+ [Positive strand]	22	77	19504021	19504097	((((--<<-<<<<<<<<--<<<<---((.....(((((....)))))..))...)))).)))))))).).)..))))	2	-20.5	-26.6234	37.6623	-1	-1	0.019802	18
stu-novel-mir985	chr12	TGACCCGTGAACTCTGTTTGA	NO	TCCACAAATTGAGTTTTGATGGGGAAATACAGAGCTGTGGAATGCATGATGTGACCCGTGAACTCTGTTTGAGGGA	1762540	1762560	- [Negative strand]	21	76	1762535	1762610	(((.(((((.((((((..(((((...(((((..((........)).)).))>-->>>>>>>>>>>->>>>>-.)))	3	-23.5	-30.9211	44.7368	-1	-1	0.009901	59
stu-novel-mir985-1	chr12	TGACCCGTGAACTCTGTTTGA	NO	TGTGGAATGCATGATGTGACCCGTGAACTCTGTTTGAAGGAAGCTCGAAACATGAATTTTGTGAATGTTATCAGAGGAAAGAGTGATCAAAATTCATGTGCACAATCCATGCAGTGTTCCTTTAAGAGTCGAAGTCGGATCAGTATCTATA	1685870	1685890	- [Negative strand]	21	151	1685755	1685905	((((((.(((.((((.<<<<---<<<-<<<<---<<<(((((((.....((((((((((((...((....((....))....))...))))))))))))(((.......))).)).)))))))))))))))..)))).)))))))))))))	3	-43	-28.4768	39.7351	-1	-1	0.019802	59
stu-novel-mir989	chr02	TGAGAGCCCTTGATTATGACC	TCATAAATCAAGGGCTCTCAAA	AGTGAGTTTAAGGTCATAAATCAAGGGCTCTCAAAGCAATAGTCCTTATTTCCCCATAATACTCACGTAGCTAGCCCATTAGCTAGGTGAGTATTATGGGGAAATAAGGACTATTGCTTTGAGAGCCCTTGATTATGACCTTAAACTCATT	41438738	41438758	+ [Positive strand]	21	151	41438618	41438768	((((((((((((({{{{{{={{{{{{{{{{{{{{{(((((((((((((((((((((((((((((((.(((((((....))))))).)))))))))))))))))))))))))))))))))>>>>>>>>>>>>>>>>>>>>>)))))))))))	1	-122.9	-81.3907	39.0728	41438631	41438653	0.009901	10
stu-novel-mir991	chr06	TGATAGCCAAGGATGACTGGC	NO	TAGGTGTCATCCTTGTCTAATTAATTGATTAGGATCGAAAGAGAGGTCTTACAAGAAGATAAAGAGCCTGCTTTGATAGCCAAGGATGACTGGCCTG	53301609	53301629	- [Negative strand]	21	97	53301605	53301701	(((((((((((((((.(((.((((.....((((.((....))...(((((.....)))))......))))..)>>>>>>->>>>>>>>>>-->>)))	1	-30.6	-31.5464	41.2371	-1	-1	0.009901	34
stu-novel-mir993	chr01	TGATGATTTCTAAGGCGTAGACTT	NO	ATTATGTAGTAGATGAGTGTGAAATGGAAGGACAAATTGATTTAATTGATGATTTCTAAGGCGTAGACTTCGGTGGTTTTGAACTCAAAGACAACCAAGTCTATGACTTGGAACTCATCAATAAAATCATCTAGTTCTTCCATTTCATATTCATCTTCTATGTAAT	11732307	11732330	- [Negative strand]	24	166	11732210	11732375	(((((((((.(((((((((((((((((((((((....((((((.((<<<<<<-<<<<<<<-<<<<<<<<<.(((..(((((....)))))...)))))))))))).))))))).)))))))).))))))....))))))))))))))))))))))).)))))))))	1	-85.2	-51.3253	32.5301	-1	-1	0.009901	35
stu-novel-mir996	chr10	TGCTCCCCAATGATAGTCAGAT	NO	GAAGATTCTCATCTTGTTGTCTTGTTATGACGTAAGTGCTTACGTCATTTGATGCCTTCTTGTAAATATAGGTTTGCAATAATGCTCCCCAATGATAGTCAGATTATCTTT	45079777	45079798	+ [Positive strand]	22	111	45079694	45079804	((((((....((((..((((((((..(((((((((....)))))))))..((.((.((.((((((((....)))))))).))->>>>-->>>->>>>>-->>>>.))))))	6	-28.3	-25.4955	35.1351	-1	-1	0.019802	24
stu-novel-mir999	chr01	TGGATGGAGTAGTGTC	NO	CACCAGCATGAGTGGATGGAGTAGTGTCTATGATTAACATTTCAAGCACACCTCATCCGATTCTAGGTG	24897911	24897926	+ [Positive strand]	16	69	24897898	24897966	((((.....(((<<<<<<--<<-<<<-<(.(((........))))))))))..))))).))))..))))	2	-21.3	-30.8696	44.9275	-1	-1	0.019802	21
stu-novel-mir1001	chr10	TGGGTTGCTGTAGGATTGATG	CAAATCCTTCAGCAATCCATA	CATTTTGCATGGTTGTGGGTTGCTGTAGGATTGATGTGAAACAAAGAGGTTAGATGTGAAGAATCATTGTGAGATAGTTTAATGTGTGTACCAAAGAAAACGCTTTTATGTTTCACAAATCCTTCAGCAATCCATAACTATGTTAATG	56121910	56121930	- [Negative strand]	21	148	56121797	56121944	((((..(((((((((<<<<<<<<<<-<<<<<<--<<(((((((.((((((..(((.......)))...((((.(((......))).).)))..........)))))).)))))))}}}}}}}}=}}}}}}}}}}}}))))))).))))	1	-56	-37.8378	35.1351	56121808	56121828	0.009901	2385
stu-novel-mir1002	chr08	TGTACAGTTCATCTTCGGCGCC	NO	ATATTGCTCGGCTTCGAAGATGGACTAAACATCAATATCCCCATACTTGAAAGCGTTACACAGTTTCAAAGTTTGCTAATGTTGATGTACAGTTCATCTTCGGCGCCAAGCGATAT	45256216	45256237	- [Negative strand]	22	116	45256206	45256321	((((((((.(((.(((((((((((((..((((((((((...((.((((..((((........))))..)))).))...)))))))>>>-->>>>>>>>>>>>>->>>.))))))))	1	-51.6	-44.4828	40.5172	-1	-1	0.009901	83
stu-novel-mir1004	chr08	TGTCGCAGATGACTTTAGCTCTTC	NO	AGATCTTCCATTTGCCTGTCGCAGATGACTTTAGCTCTTCTATTGAACAACCCTTTTATCAAATCTAACAATAAATTCAACTTTTGCTTCTTGTTGGAGGGTTTTAATGTGGCAGGGCAGTCAAATGCGACAGGATAATGGAAGATCT	41462877	41462900	- [Negative strand]	24	148	41462768	41462915	((((((((((((..((<<<<<<<--<<<<<---<<<<<-<(((.....(((((..........((((((((((((.......))))....))))))))))))).....)))).))))))))))..)))))))))..))))))))))))	1	-60.8	-41.0811	38.5135	-1	-1	0.009901	278
stu-novel-mir1005	ChrUn	TGTGACTGTTTAGAAGTTGTGCCT	AGGGTTGTGACTTTGTCGAAGGGT	AAGGGTTGTGACTTTGTCGAAGGGTTGCGACATTTATGAAAGGTTGTGTCTTTTCTAAAGGGTTGTGACTGTTTAGAAGTTGTGCCTTT	97476918	97476941	+ [Positive strand]	24	89	97476854	97476942	({{{{{={=={{{{{==={{{={{{..((((.((((.((((((......))))))))))..))>>-->>>->>>->>>>>-->>>>>))	3	-29.7	-33.3708	40.4494	97476855	97476879	0.009901	13
stu-novel-mir1005-1	chr12	TGTGACTGTTTAGAAGTTGTGCCT	AGGGTTGTGACTTTGTCGAAGGGT	AAGGGTTGTGACTTTGTCGAAGGGTTGCGACATTTATGAAAGGTTGTGTCTTTTCTAAAGGGTTGTGACTGTTTAGAAGTTGTGCCTTT	53147809	53147832	- [Negative strand]	24	89	53147806	53147894	({{{{{={=={{{{{==={{{={{{..((((.((((.((((((......))))))))))..))>>-->>>->>>->>>>>-->>>>>))	3	-29.7	-33.3708	40.4494	53147869	53147892	0.009901	13
stu-novel-mir1007	chr04	TGTTATCTCAGTGTTGGCATG	TACCAACAATTGAGATAACATC	TTTGCCTAATTCTGGTATACCAACAATTGAGATAACATCTAGGTTTGATGATCTTTTGATTAGCTAATTGTATAGTTATCACCTGTACACTTGCACAAAATTATTATTGAACCTTGATGTTATCTCAGTGTTGGCATGCATAAATTGGGTAAA	274703	274723	- [Negative strand]	21	153	274687	274839	(((((((((((...((({={{{{{{={{{{{{{{{{{{{.(((((..(((((.(((((....((.((.(((((((.......))))))).)))).)))))..)))))..))))).))>>>>>>>>>>>>>>>>>->>>)...)))))))))))	1	-63.7	-41.634	32.0261	274800	274821	0.009901	725
stu-novel-mir1008	chr01	TGTTGGGTCGGTTGGC	NO	TAGGCATGTTGGGTCGGTTGGCGAGCTAGGTCAAGCTCGCCAAACGACTCGGTGTTTCGCCTA	34269851	34269866	+ [Positive strand]	16	63	34269844	34269906	((((((--<<<<<<<<-<<<<<(((((......)))))))))).))))))))..)...)))))	1	-36.6	-58.0952	57.1429	-1	-1	0.009901	23
stu-novel-mir1009	chr09	TTAAAACACACCTCGAAGCTG	NO	CAGCATCTATATATTAAAACACACCTCGAAGCTGATTAGGCCATCTATCGGTTGTTATTTTTGCTACATGTACTGTGACCATCTATGTATTAAAACATACATAGTTAAGTAGATGGTAATGGTTCACGTAAGAAAAGGGATTAAGTGATAGTTGGCCTAATCAGCTTCGAGGTGTGTTTTTTAATACAAAGATGGTG	51050817	51050837	+ [Positive strand]	21	197	51050803	51050999	((.(((((.(.((<<<<<<<<<<<<<<<<<<<<<(((((((((.((((((.(((...(((((..(((.((.(((((.(((((((((..((((.........))))...))))))))).))))).)).)))..)))))....))).)))))).)))))))))))))))))))))))))..))))))).).))))).))	4	-90.8	-46.0914	35.533	-1	-1	0.009901	16
stu-novel-mir1010	chr06	TTAAAACCCAATGTAGAACTAACT	NO	CAATGAAAGTAACAAAATACTTAAAACCCAATGTAGAACTAACTCTACTAGGACCCCAAATATCAGAATGAACTAAATGAAAAAGAGACTCTGTGTAGTTCTAATAATCATGCAAAGTCGCTTTTTCATTTAGTTCATTCTGATATTTGGGGTCCTAGTAGAGTCAGCTCTACATTGGGTTTTAAGTATTTTGTTACTTTCATTG	40034982	40035005	- [Negative strand]	24	205	40034820	40035024	((((((((((((((((((((<<<<<<<<<<<<<<<<<-<<-<<<(((((((((((((((((((((((((((((((((((((((((.((((.(((((.(((.....))).))))).)))).)))))))))))))))))))))))))))))))))))))))))))).)).)))))))))))))))))))))))))))))))))))))	1	-141.7	-69.1219	32.6829	-1	-1	0.009901	14
stu-novel-mir1012	chr10	TTAACAAGTAGACACATGAGTCCT	NO	AAATTTGTATAAAGTTTAACAAGTAGACACATGAGTCCTACGTGAAATAATACACCTAGGACACCATGTAGGACACAAATTTCCAAGTAGGATGCCACGTAGAACGTTTGTGTCTGTTTGTTCAATTTTGTACAAATTT	47256901	47256924	- [Negative strand]	24	139	47256800	47256938	(((((((((((((((<-<<<<<<<<<<<<<<---<<-<<(((((..((..(((.....((...)).....(((........)))..)))..))..))))))).))...)))))))))))))).))))))))))))))))	3	-49.5	-35.6115	34.5324	-1	-1	0.009901	60
stu-novel-mir1019	ChrUn	TTATAAAATAAGTTCTGAGGT	TTACCCCCGAACTTATTTTAT	ACTATACTAAGGTCTTATTACCCCCGAACTTATTTTATAAATAATTTTCTATTCCTTTTTGGCCTACGTGGCACTATCAACCAGACCGCTTTAAAAAATTGTCAACACGCGTTGGGCCCAAAAATATAGTGTCACGTAGGCCGAAAAGAGGTAGAAAATTATTTATAAAATAAGTTCTGAGGTAATAGGACCTTAGTATAGT	43180467	43180487	+ [Positive strand]	21	202	43180304	43180505	((((((((((((((((({{{{{={={{{{{{{{{{{{{((((((((((((((..(((((((((((((((((((((((...((((..(((...................)))))))..........)))))))))))))))))))))))..))))))))))))>>>>>>>>>>>>>>>->->>>)))))))))))))))))))	3	-110.43	-54.6683	35.1485	43180321	43180342	0.009901	18
stu-novel-mir1028	ChrUn	TTCATAAGGACCTATTACCTGCCT	GTCTAGGGAGGTAATAGGTCCTCA	TAAACTTTCATAAGGACCTATTACCTGCCTAGACTATTTAATACCGTATTTTTTACGCCCTGAACTATTTAATAGTGTATTTTAAAGGTATATATGTGCACATTACTATTTATAATTTTGCATTATTTTTTATGTCCACGTGGCAAATATATATGTTTAAAATACGGTATTAAATAGTCTAGGGAGGTAATAGGTCCTCATGAAAGTTTA	40711495	40711518	+ [Positive strand]	24	210	40711488	40711697	((((((<<<<<-<<<<<<<<<<<<<<-<<<((((((((((((((((((((((..((((((((.((((...(((((((((..(((.(((((...(((....)))...))))).)))...)))))))))...)).)).)).).)))..........))..))))))))))))))))))}}}}}}}=}}}}}}}}}}}}}}=}))))))))))	3	-91.9	-43.7619	28.5714	40711664	40711688	0.009901	13
stu-novel-mir1029	chr01	TTCCAAAGCTGCAGAAATGAG	TCAATTCTGCAGCTTTAGGAGT	TTAGCTGGAGTACAAGCTTCCAAAGCTGCAGAAATGAGTTTTTTTTTAAACTGAAAAAAAAAAACTCAATTCTGCAGCTTTAGGAGTTTGTACTCCAGCTAA	78279570	78279590	+ [Positive strand]	21	102	78279552	78279653	(((((((((((((((((<<<-<<<<<<<<<<<<-<<<<(((((((((........))))))))))}}}=}}}}}}}}}}}}=}}}}})))))))))))))))	1	-66.5	-65.1961	34.3137	78279617	78279639	0.009901	50
stu-novel-mir1032	chr05	TTCCAGCAACGACAACGATTG	NO	CCTCTACTTTCTTCCAGTTGTCATGCGTTGGATCCATTTTTCCAAGAATTCCAGCAACGACAACGATTGAGAGAGG	4226044	4226064	+ [Positive strand]	21	76	4225995	4226070	(((((.(((...((..((((((.(..((((((...(((((....))))>>>>>>>->->>>>>>>>-->)))))))	1	-21.9	-28.8158	44.7368	-1	-1	0.009901	11
stu-novel-mir1034	chr11	TTCGAACCTTGCTGAAGCCT	NO	GTTGGGAGTTCGAACCTTGCTGAAGCCTATTTTTTTTAAAGGCTTTCAGCGTTTTTTTTTAAC	37732858	37732877	+ [Positive strand]	20	63	37732849	37732911	((((((((---<<<<---<<<<<<<<<<...........)))).)))))))))).))))))))	2	-16.7	-26.5079	36.5079	-1	-1	0.039604	12
stu-novel-mir1035	chrx	TTCGATACGCACCTG	NO	TCTTGATTTTTGAGATGAGCTTCGATGAATTTAGGGCTATCGATAAGGGTTTTGATGGATTTCGATACGCACCTGAATCTTAACAACGACTTCACCGGAAGTCGAGA	25449583	25449597	- [Negative strand]	15	107	25449550	25449656	((((((((((((.(.((((..(((.((.(((((((((((((((....(((((....))))>>>>>>>->>->>>>))).....)).))).)))))))))))))))))	2	-30.4	-28.4112	41.1215	-1	-1	0.009901	17
stu-novel-mir1041	chr11	TTCTGACAACCCTTTTATTGGACT	TCCAATAAATGGGGTTGTTAGAAAT	TGGTAAAAAATGTGGCCCTATTCCAATAAATGGGGTTGTTAGAAATTAAAAATTTTTATTCTCGAAAAGGTGACTATAAACACCAAATGTATGCGTTTTCACCATACAAATATAATTTCTGACAACCCTTTTATTGGACTTGGTTCACATTTTTCACCA	13802988	13803011	- [Negative strand]	24	159	13802968	13803126	((((.(((((((((..((...{{{{{{{{{={{{{{{{{{{{{{{{((....................((((........))))...((((((.((....))))))))....))))>>>>>>>>>>>>>>>>>>>>>>--.))..))))))))).))))	1	-63.7	-40.0629	31.4465	13803080	13803104	0.009901	22
stu-novel-mir1043	chr09	TTCTGGGGATTAGTATGAAAATCC	AAATTTTCATACTAATCCCTAGG	CACTACAAGAAAAGTGTGAATTACATGGGGATTTTTCTGGGGATTAGTATGAAAATCCGTAGGAAACTTATTTTCCTGCAAATTTTCATACTAATCCCTAGGAAAATCCCCATGTAATTCACACTTTTCTTGTAGTG	1150357	1150380	- [Negative strand]	24	137	1150277	1150413	((((((((((((((((((((((((((((((((((<<<<<<<<<<<<<<<<<<<<<<--((((((((.....))))))))==}}}}}}}}}}}}}}}}}}}}})))))))))))))))))))))))))))))))))))	7	-102.1	-74.5255	35.0365	1150311	1150333	0.009901	10
stu-novel-mir1043-1	chr10	TTCTGGGGATTAGTATGAAAATCC	CAAATTTTCATACTAATCCCCAGG	TGAATTACATGGGAATTTTTCTGGGGATTAGTATGAAAATCCGTAAGAAATTTATTTTTCTGCAAATTTTCATACTAATCCCCAGGAAAATCCCCATGTAATTCA	3101993	3102016	- [Negative strand]	24	105	3101929	3102033	(((((((((((((.((((<<<<<<<<<<<<<<<<<<<<<<--(((.((((......))))))}==}}}}}}}}}}}}}}}}}}}}}))))).)))))))))))))	7	-62.5	-59.5238	31.4286	3101947	3101970	0.009901	10
stu-novel-mir1043-2	chr08	TTCTGGGGATTAGTATGAAAATCC	NO	CTACAAGAAAAGTGTGAATTACATGGGGATTTTTCTGGGGATTAGTATGAAAATCCGTAGGAAACTTATTTTTCTGCAAATTTTCATACTAATCCTCAGGAAAATCCTCATATAATTCACACTTTTCTTGTAG	50358117	50358140	- [Negative strand]	24	133	50358039	50358171	(((((((((((((((((((((.((((((((((<<<<<<<<<<<<<<<<<<<<<<--((((((((.....))))))))..)))))))))))))))))))))))))))))))).)))))))))))))))))))))	7	-85.2	-64.0601	32.3308	-1	-1	0.009901	10
stu-novel-mir1043-3	chrx	TTCTGGGGATTAGTATGAAAATCC	NO	TCGGTCATGACTCACTACAAAAAAAGTGTGAATTACATGGGGATTTTTCTGGGGATTAGTATGAAAATCCGCAGGAAACTTATTTTCCTACAAATTTTCATAATAATCACCAAGAAAATCTCCATGTAATTCACACTTTTCTTGTAGTGCGTACTCCGA	21199714	21199737	+ [Positive strand]	24	159	21199667	21199825	((((.....((.((((((((.(((((((((((((((((((((((((<--<<<-<<<<<-<<<<<<<<<--(.((((((.....)))))).)..))))))))).))))).)))..)))))))))))))))))))))))))).)))))))).))...))))	7	-80.5	-50.6289	35.2201	-1	-1	0.009901	10
stu-novel-mir1045	chr09	TTCTTGGGACTAGTATGAAAATCT	NO	TGTGAATTATATGGGGATTTTCTTGGGACTAGTATGAAAATCTGTAGAAAACTTATTTTCCTGCAAATTTCATACTAATCCCTAGGAAAATCCCCATGTAATTCACA	48779371	48779394	+ [Positive strand]	24	107	48779351	48779457	(((((((((((((((((((<<<<<<<<<-<<<<<<<<<<---<((((((((....)))).)))))..)))))))))).)))).))))))))))))))))))))))))	1	-59.1	-55.2336	32.7103	-1	-1	0.009901	11
stu-novel-mir1049	chr07	TTGAGATCACTAATTTGAGGCT	TCCCGAATACTTGAGCATAAGGT	TTTATAAGATCCCGAATACTTGAGCATAAGGTGTGAAGGGATGTGTTTAACATCCCCACCTTGAGATCACTAATTTGAGGCTTTATGAG	12999479	12999500	- [Negative strand]	22	89	12999471	12999559	((((((((.={={{{{{==={{{={={{{{{{(....(((((((.....)))))))))))>>>->->>>--->>>>>->-->)))))))	6	-29	-32.5843	39.3258	12999527	12999549	0.009901	11
stu-novel-mir1051	chr05	TTGAGTGTCCTCATTTCGGCCT	NO	CTTCCTTGAGTGTCCTCATTTCGGCCTTCATGGTTTCTATTGTGTTCAACACCTCTATGAGTCGGCACTCCAAGGAAG	28262603	28262624	+ [Positive strand]	22	78	28262597	28262674	(((((<<<<<<<<<<<<<<---<<<<-....))))......(((.....)))....)))))..)))))).))))))))	3	-26.9	-34.4872	47.4359	-1	-1	0.009901	12
stu-novel-mir1051-1	chr11	TTGAGTGTCCTCATTTCGGCCT	NO	CTTCCTTGAGTGTCCTCATTTCGGCCTTCATGGTTTCGACTGTGTTTAATGCCTCCATGAGCCGGCACTCCAAGGAAG	44810860	44810881	- [Negative strand]	22	78	44810808	44810885	(((((<<<<<<<<<<<<<<---<<<--.((((((....))))))......)))...)))))..)))))).))))))))	3	-30.9	-39.6154	51.2821	-1	-1	0.009901	12
stu-novel-mir1052	chr12	TTGAGTTACCATCACTTGCCT	TAAGTTCAGTGGTAAGCACAG	GAGAATGTAAGTTCAGTGGTAAGCACAGATCTTGAAGCAAAGTGCATGAGAGTGTTGGCTTTGAGTTACCATCACTTGCCTTCTC	1746762	1746782	- [Negative strand]	21	85	1746757	1746841	(((((.({{{{{==={{{{{{{======..((..((((.....((((....))))..)))>-->>>>>>>>>->>>>>>->))))	19	-27.3	-32.1176	43.5294	1746813	1746833	0.009901	138
stu-novel-mir1052-1	chr12	TTGAGTTACCATCACTTGCCT	TGTAAGTTCGGTGGTAAGCAC	GAGAATGTAAGTTCGGTGGTAAGCACAGATCTTGAAGCAAAATGCATGAGAGTGTTGGCTTTGAGTTACCATCACTTGCCTTCTC	1686123	1686143	- [Negative strand]	21	85	1686118	1686202	(((((={{{{{{=={{{{{{{{====....((..((((.....((((....))))..)))>-->>>>>>>>>>>>>>>>->))))	19	-29.6	-34.8235	43.5294	1686176	1686196	0.009901	138
stu-novel-mir1052-2	chr12	TTGAGTTACCATCACTTGCCT	TGTAAGTTCGGTGGTAAGCAC	GAGAATGTAAGTTCGGTGGTAAGCACAGATCCTGAAGCACAATGCATGAGAGTGTTGGCTTTGAGTTACCATCACTTGCCTTCTC	1762793	1762813	- [Negative strand]	21	85	1762788	1762872	(((((={{{{{{=={{{{{{{{====....(..(((((.((((((......)))))))))>>-->>>>>>>>>>>>>>>->))))	19	-29.1	-34.2353	45.8824	1762846	1762866	0.009901	138
stu-novel-mir1052-3	chr09	TTGAGTTACCATCACTTGCCT	NO	GAGAATGTCAGTGCAGTGGTAAGCACAAATCTTGAATCCCAATGCATGAGAGTGTTGGCATTGAGTTACCATCACTTGCCTTCTC	13314159	13314179	+ [Positive strand]	21	85	13314098	13314182	(((((.((.((((..(((((((........((..(...(((((((......)))))))..>-->>>>>>>>>>>>>->>->))))	19	-24.6	-28.9412	44.7059	-1	-1	0.049505	138
stu-novel-mir1052-4	chr12	TTGAGTTACCATCACTTGCCT	NO	GAGAATGTAAGTTCGGTGGTAAGCAGAGATCTTGAAGCAAAATGCATGAGAGTGTTGGCTTTGAGTTACCATCACTTGCCTTCTC	1725292	1725312	- [Negative strand]	21	85	1725287	1725371	(((((.((((((..((((((((........((..((((.....((((....))))..)))>-->>>>>>>>>>>>>>>>->))))	19	-92.6	-108.941	43.5294	-1	-1	0.009901	138
stu-novel-mir1053	chr10	TTGATAAACAGTTGGTGATAG	TATTACCAACTTTTTATCAAA	GAACTATTACCAACTTTTTATCAAAACACACCTAAAGTGAACAATTGATAGATGAGTTGTGTTTTGATAAACAGTTGGTGATAGTTC	56834709	56834729	- [Negative strand]	21	87	56834705	56834791	(((({{{{{{{{{{{={{{{{{{{{(((((.((...((.............)).)).))))))>>>>>>>>->>>>>>>>>>>>)))	1	-37.82	-43.4713	31.0345	56834766	56834786	0.009901	15
stu-novel-mir1056	ChrUn	TTGCATGAAGTTGTTTGAGCCT	NO	CTCCAATGAAATGAGAAATGCTTAAGTTTTGATGCATAAGGAGTTGATGGATGTATACCTACTTTCTTGAATTGCATGAAGTTGTTTGAGCCTCATTGATGTGGAG	66911779	66911800	- [Negative strand]	22	106	66911765	66911870	(((((....((((((....(((((((.(((.(((((..(((((.....((.......))....)))))...->>>>>->>>--->>>>>>>>>))))....)))))	20	-29.3	-27.6415	36.7925	-1	-1	0.029703	32
stu-novel-mir1056-1	chr08	TTGCATGAAGTTGTTTGAGCCT	NO	AAGGTAGTTCATCCAATGAAATGAGAAATGATTAGGTTTTGATGCATAAGGAGTTGGTGGATGTATTCCTACTTTCTTGAATTGCATGAAGTTGTTTGAGCCTTTTTTATGTGGAGTGGATGTTTCGCCTT	8269908	8269929	- [Negative strand]	22	131	8269879	8270009	((((..(..((((((.....((((((((.(.(((((.(((.(((((....(((..((((((.....))).)))..)))...->>>>>->>>--->>>>>->->)))))))......))))))..)..))))	20	-35.4	-27.0229	36.6412	-1	-1	0.029703	32
stu-novel-mir1056-2	chr09	TTGCATGAAGTTGTTTGAGCCT	NO	CTCCAATGAAATGAGAAATGCTTAAGTTTTGATGCATAAGGAGTTGATGGATGTATACCTACTTTCTTGAATTGCATGAAGTTGTTTGAGCCTCATTGATGTGGAG	19671615	19671636	+ [Positive strand]	22	106	19671543	19671648	(((((....((((((....(((((((.(((.(((((..(((((.....((.......))....)))))...->>>>>->>>--->>>>>>>>>))))....)))))	20	-29.3	-27.6415	36.7925	-1	-1	0.029703	32
stu-novel-mir1059	chr06	TTGCGGCGGAAACCCTGATTTAGA	NO	GCGCCTAATAGGTCGCATGGGTATCCGCGCCTTGCGGCGGAAACCCTGATTTAGACGGTGT	41200906	41200929	- [Negative strand]	24	61	41200899	41200959	(((((...(((((((...((((.(((((((.-->>->>>>>->>>>>>>>>>>--.)))))	6	-26.4	-43.2787	59.0164	-1	-1	0.019802	18
stu-novel-mir1061	chr08	TTGGAATGAAGGGAGCTCTAC	AGAGCTCTTCTGAATTCCAAAG	GGAGATTAAAGTTTTGAAGGTAGAGCTCTTCTGAATTCCAAAGAGGATCTAAGAGGGAAAATTGAGCTGCTGATCTATGGATCCCTCAATCCTATCTATTCTCAAATTAATTTTAGATAGGTTTGTGGTTTGCATATATCAGGAGCTGCATTTACTCTTCTAGGATCCTTATTGGAATGAAGGGAGCTCTACGCTTGATAACCTAATCTTT	54967228	54967248	- [Negative strand]	21	211	54967208	54967418	((((((((..(((.(.((((({{{{{{{{={{=={{{{{{{={(((((((.((((((..((.((((((.(((((.((((.(..((.(((.((((((((...............)))))))).))).))..).)))).))))).)))).)).))..)))))).)))))))).>>>>>>>-->>>>>>>>>>>>.))).).))).))))))))	2	-91.86	-43.5355	37.4408	54967375	54967396	0.009901	588
stu-novel-mir1061-1	chr08	TTGGAATGAAGGGAGCTCTAC	NO	GAAGATTAGAGTTTTGAAGGTAGAACTCTTCTGAATTCCAAAGAGAATTTAAGAGGGAAAATTGAACTGCTGATCTATGGATCCCTCAGTCCTATCTATTCTCAAATTAATTTTAGATAGGTTTGTGGTTTGCATATATCAGGAGCTGCATTTACTCTTCTAGGATCCTTATTGGAATGAAGGGAGCTCTACGCTTGATAACCTAATCTTT	54966753	54966773	- [Negative strand]	21	211	54966733	54966943	(((((((((.(((.(.((((((((.((((.((..(((((((.(((.(((..((((((..((.((..((.(((((.((((.(..((.(((.((((((((...............)))))))).))).))..).)))).))))).))...)).))..))))))..))).))).>>>>>>>-->>>>>>->>>>>.))).).))))))))))))	2	-75.36	-35.7156	36.019	-1	-1	0.009901	588
stu-novel-mir1062	chr03	TTGGAGATCTAAGAATTGTGCT	NO	TCCTAAAAGAAAGTAAAGGAGCATATTTTGAGATCAAAGGTCCAAGCTGCTTTCTGGATCTCTTTTACATTGGAGATCTAAGAATTGTGCTCCAATATCTCCTGTTGGGA	35644572	35644593	+ [Positive strand]	22	110	35644502	35644611	((((((.((.(..((..((((((((.((((.(((.....))))))).....((((((((((((......-->>>>>>>>->>>>->>>>>>))..))..).)).))))))	13	-34.5	-31.3636	38.1818	-1	-1	0.019802	12
stu-novel-mir1062-1	chr06	TTGGAGATCTAAGAATTGTGCT	NO	TTCCTAATAGGAAGTATAGAAGCATGTTTTGAGACCATAGGTTTAAACTATCTTCTGGATCTCTTTTACATTGGAGATCTAAGAATTGTGCTCTGATATCTCCTATTGGGAG	8734461	8734482	- [Negative strand]	22	112	8734440	8734551	((((((((((((..((((((.((((((((..(((((...)))))))))....((((((((((((......-->>>>>>>>->>>>-->>>>>)).)))..))))))))))))	13	-40.6	-36.25	35.7143	-1	-1	0.009901	12
stu-novel-mir1062-2	chr06	TTGGAGATCTAAGAATTGTGCT	NO	TTCCTAAGAGAAAGTAAAGGAGCATATTTTGAGACCAAAGGTCCAAGCTGCTTTCTGGATCTCTTTTACATTGGAGATCTAAGAATTGTGCTCCGATATCTCCTGTTGGGAG	50668125	50668146	+ [Positive strand]	22	112	50668054	50668165	(((((((.((.(..((..((((((((.((((.((((...)))))))).....((((((((((((......-->>>>>>>>->>>>->>>>>>))..))..).)).)))))))	13	-40.9	-36.5179	41.0714	-1	-1	0.009901	12
stu-novel-mir1062-3	chr08	TTGGAGATCTAAGAATTGTGCT	NO	TCCTAAAAGAAAGTAAAGGAGCATGTTTTGAGACCAAAGGTCTAAACTGCTTTCTGGATCTCTTTTACATTGGAGATCTAAGAATTGTGCTCCAATATCTCCTGTTGGGA	3198419	3198440	+ [Positive strand]	22	110	3198349	3198458	((((((.((.(..((..(((((((((((..(((((...)))))))))....((((((((((((......-->>>>>>>>->>>>-->>>>>))..))..).)).))))))	13	-35.8	-32.5455	38.1818	-1	-1	0.009901	12
stu-novel-mir1062-4	chr08	TTGGAGATCTAAGAATTGTGCT	NO	TCCTAAAAGGAAGTATAAGAGCATGTTTTGAGACCAAAGGTCTAAGCTATCTTCTGGATCTCTTTTACATTGGAGATCTAAGAATTGTGCTCCGATATCTCCTGTTGGGA	38790332	38790353	+ [Positive strand]	22	110	38790262	38790371	((((((.((((..(((..((((((((((..(((((...)))))))))....((((((((((((......-->>>>>>>>->>>>-->>>>>)..)))..)))).))))))	13	-41.4	-37.6364	39.0909	-1	-1	0.009901	12
stu-novel-mir1067	chr01	TTGGTCGGCATGACTCCCGAGG	TTTTCAGTGTGAGTCGGTGCCA	CTAGTAGCTTGGTCGGCATGACTCCCGAGGTTTTCAGTGTGAGTCGGTGCCATTAGGCGTTTTAG	64930937	64930958	+ [Positive strand]	22	65	64930928	64930992	((((..((<<<<<-<<<<<<<<<<-<<--<====}==}}=}}}}}=}}}}}}))))))...))))	2	-24	-36.9231	52.3077	64930958	64930980	0.009901	127
stu-novel-mir1067-1	chr09	TTGGTCGGCATGACTCCCGAGG	TTTTCAGTGTGAGTCGGTGCCA	AGGCTAGTAGCTTGGTCGGCATGACTCCCGAGGTTTTCAGTGTGAGTCGGTGCCATTAGGCGTTTTAGCCT	36716254	36716275	- [Negative strand]	22	71	36716215	36716285	(((((((..((<<<<<-<<<<<<<<<<-<<--<====}==}}=}}}}}=}}}}}}))))))...)))))))	2	-32.3	-45.493	53.5211	36716230	36716251	0.009901	127
stu-novel-mir1071	chr03	TTGTGACTCTAGAACTTGAACC	NO	CACCCATAGTGCCTAGACTCTATTCTACTCACTAATTCATGGTTTAAGTTAAGATTCACAAAGTAGTCTTGTTACATGAAAATTGATTGTTTTGAGCATGTTGTGACTCTAGAACTTGAACCTAAATTTGGAATGGATGTGGAGATTTTCATGTGGTATTGTGGGTG	26649247	26649268	- [Negative strand]	22	167	26649201	26649367	(((((((((((((.(((((((((((((.((...((((...((((((((((.(((.((((((.((.(.((((..(((...........)))..))))))).>>>>>>->>>-->>>>>>>>>>..))))..)).)))).)))))).)))......)))))))))))))	2	-54.8	-32.8144	35.9281	-1	-1	0.009901	73
stu-novel-mir1074	chr02	TTTAAAAATGTCATCGGGCAC	TGCGGCGGCATTCTTGAAGG	TCTTTAAAAATGTCATCGGGCACCTGTCAGATTCTCCAAAAGTAAATACATTTTTGGAGGATCTGACATGTGTGCGGCGGCATTCTTGAAGG	32633454	32633474	+ [Positive strand]	21	92	32633451	32633542	((<<<<<-<<<<<<--<<-<<<<.(((((((((((((((((((......))))))))))))))))))).)))}=}}==}}}}}}=}}}}}}}	1	-50.4	-54.7826	42.3913	32633523	32633543	0.009901	213
stu-novel-mir1084	chr03	TTTATCGACGGATAAGATTGCGCC	ATAATCTTATCCATCGATCCGACA	ACACGTGTCATAATCTTATCCATCGATCCGACATTTATCGACGGATAAGATTGCGCCATGTGT	28437099	28437122	- [Negative strand]	24	63	28437092	28437154	(((((((.(={{{{{{{{{{{={{{{{======--->>>>>->>>>>>>>>>>->->))))))	20	-26.7	-42.3809	42.8571	28437121	28437144	0.009901	32
stu-novel-mir1084-1	chr01	TTTATCGACGGATAAGATTGCGCC	CATAATCTTATCCACTGATCCGAC	ACACGTGTCATAATCTTATCCACTGATCCGACATTTATCGACGGATAAGATTGCGCCACGTGT	7407710	7407733	+ [Positive strand]	24	63	7407676	7407738	(((((((.{={{{{{{{{{{{=={{{{=====.--->>>>-->>>>>>>>>>>->->))))))	20	-24	-38.0952	44.4444	7407684	7407708	0.009901	32
stu-novel-mir1084-2	chr04	TTTATCGACGGATAAGATTGCGCC	CGTGTCATAATCTTATCCACCGA	ACACGTGTCATAATCTTATCCACCGATACGACATTTATCGACGGATAAGATTGCGCCACGTGT	9982269	9982292	+ [Positive strand]	24	63	9982235	9982297	((({{{{={={{{{{{{{{{{=={{{((.....-->>>>>-->>>>>>>>>>>->->))))))	20	-28.1	-44.6032	44.4444	9982238	9982261	0.009901	32
stu-novel-mir1084-3	ChrUn	TTTATCGACGGATAAGATTGCGCC	TGTCAAAATCTTATCCACCGATCT	ACACGTGTCAAAATCTTATCCACCGATCTGACATTTATCGACGGATAAGATTGCGCCACGTGT	78132676	78132699	+ [Positive strand]	24	63	78132642	78132704	((((({{={=={{{{{{{{{{=={{{{==....--->>>>-->>>>>>>>>>-->->))))))	20	-24.9	-39.5238	44.4444	78132647	78132671	0.009901	32
stu-novel-mir1084-4	chr09	TTTATCGACGGATAAGATTGCGCC	TGTCAAAATCTTATCCACCGATCT	ACACGTGTCAAAATCTTATCCACCGATCTGACATTTATCGACGGATAAGATTGCGCCACGTGT	20373856	20373879	+ [Positive strand]	24	63	20373822	20373884	((((({{={=={{{{{{{{{{=={{{{==....--->>>>-->>>>>>>>>>-->->))))))	20	-24.9	-39.5238	44.4444	20373827	20373851	0.009901	32
stu-novel-mir1084-5	chr07	TTTATCGACGGATAAGATTGCGCC	TGTCATAATCTTATCCACCGATCC	ACACGTGTCATAATCTTATCCACCGATCCAATATTTATCGACGGATAAGATTGCGCCACGTGT	3576186	3576209	+ [Positive strand]	24	63	3576152	3576214	((((({{={={{{{{{{{{{{=={{{{==....--->>>>-->>>>>>>>>>>->->))))))	20	-26.1	-41.4286	42.8571	3576157	3576181	0.009901	32
stu-novel-mir1084-6	chr01	TTTATCGACGGATAAGATTGCGCC	NO	GGACATACACGCGTCATATCTTATCTACCGATCCGACATTTATCGACGGATAAGATTGCGCCACGTGTCC	74617452	74617475	- [Negative strand]	24	70	74617443	74617512	((((((....((((...(((((((((..((((......--->>>>-->>>>>>>>>->>>>-..))))))	20	-24	-34.2857	48.5714	-1	-1	0.009901	32
stu-novel-mir1084-7	chr03	TTTATCGACGGATAAGATTGCGCC	NO	ACACGTGTCATAATCTCATCCATCGATCCGACATTTTATCGACGGATAAGATTGCGCCACGTGT	2783394	2783417	- [Negative strand]	24	64	2783387	2783450	(((((((.(.((((((.((((.(((((.......--->>>>>->>>>->>>>>>->->))))))	20	-24.5	-38.2812	45.3125	-1	-1	0.009901	32
stu-novel-mir1084-8	chr12	TTTATCGACGGATAAGATTGCGCC	NO	ACACGTGTCAAAATCTTATCCATCGATCTGACATTTATCGACGGATAAGATTGCGCCACGTGT	29062355	29062378	- [Negative strand]	24	63	29062348	29062410	(((((((.(..((((((((((.(((((......--->>>>>->>>>>>>>>>-->->))))))	20	-27.3	-43.3333	42.8571	-1	-1	0.009901	32
stu-novel-mir1085	chr06	TTTATGGCTTTATTTGGATAG	NO	TAAATCCCACAAGGAGTGGTACGCTGATGAGTCCACGATTTGGACTCATTTATGGCTTTATTTGGATAGATTTA	18287121	18287141	+ [Positive strand]	21	74	18287072	18287145	(((((((((.(..((((.(((....((((((((((.....))))))))>>>>>->>>>-->->>>--->)))))	1	-23.6	-31.8919	39.1892	-1	-1	0.009901	12
stu-novel-mir1087	chr03	TTTCAAAGAAAATGTAGTCTGCCT	NO	GGGAGTAGGTTCTACTCACTCTTAGAGGTACCTATCATTTTTCTCTAATGGATTTTTCAAAGAAAATGTAGTCTGCCTCTCTAGTGTGATATTTCCTCCC	6690443	6690466	+ [Positive strand]	24	100	6690388	6690487	(((((.((((.....((((.((.(((((((.((((...((((((....((((..->>>>->>>>>>->>>>-->>>>>))..)).)))).)))).)))))	4	-27.4	-27.4	39	-1	-1	0.009901	203
stu-novel-mir1089	chr02	TTTCAATTAGAATTCTTGGAGTCT	NO	GCGGACTCTACAAGAAGTGTTCAATTCAAATTGGAACTCTAGATGGTGTGTTCAATTTCAATTAGAATTCTTGGAGTCTAC	38337229	38337252	+ [Positive strand]	24	81	38337173	38337253	(..(((((..((((((...(..((((.((((((((((.((....)).)).)))))>>>->>>>-->->>>>>>>>>>>-.)	4	-21.9	-27.037	37.037	-1	-1	0.019802	25
stu-novel-mir1090	chr12	TTTCAGTGGTGGGCTGTC	NO	GAAGACAGGTGGGCGCGAGCCGAGCGAGAACAAAGCACGTTTCAGTGGTGGGCTGTCTTC	48237557	48237574	+ [Positive strand]	18	60	48237517	48237576	((((((((.(.(.((((((.((.((.........)).))->>>->>>->->->>>>>)))	8	-22.2	-37	60	-1	-1	0.029703	39
stu-novel-mir1092	chr11	TTTCATACTGAACTATCACC	NO	TTCGAGTTTCATACTGAACTATCACCAATTATAGGAAGCTCGTACACGTGATAGTTCAGATATGAAACTCGAA	39258173	39258192	+ [Positive strand]	20	73	39258166	39258238	((((((<<<<<<<<<<<<<<<<<<<-...(((((....)).)))...)))))))))))).)))))))))))))	1	-35.9	-49.1781	36.9863	-1	-1	0.009901	19
stu-novel-mir1095	ChrUn	TTTCCAAAGGGTTGTGACTTCTCT	NO	AAGGGTTGTGATTTTTCGGTGCGTTGTGACTTTTCCAAAGAGTTGTGACTTTCTCAATATGTTGTGACTTTTCCAAAGGGTTGTGACTTCTCTGAAATGTCATGACTTTT	56368231	56368254	+ [Positive strand]	24	110	56368161	56368270	((((((..((((.((((((.(.((((..((((((...((((((((..((...........))..)))))>>>--->>>>>>-->>>>-->->>)))).))))..))))))	4	-35.1	-31.9091	38.1818	-1	-1	0.019802	10
stu-novel-mir1095-1	chr04	TTTCCAAAGGGTTGTGACTTCTCT	NO	AAGGGTTGTGATTTTTCGGTGCGTTGTGACTTTTCCAAAGAGTTGTGACTTTCTCAATATGTTGTGACTTTTCCAAAGGGTTGTGACTTCTCTGAAATGTCATGACTTTT	16440830	16440853	+ [Positive strand]	24	110	16440760	16440869	((((((..((((.((((((.(.((((..((((((...((((((((..((...........))..)))))>>>--->>>>>>-->>>>-->->>)))).))))..))))))	4	-35.1	-31.9091	38.1818	-1	-1	0.009901	10
stu-novel-mir1095-2	chr05	TTTCCAAAGGGTTGTGACTTCTCT	NO	TAGGTTATGAATTTTTTGATAACTTGTGACTTTTTCGATAAGTTGTGACTTTTTTCGAAGGATTGTGATTTTTCGATGAGTTGTGACTTTTCCAAGAGTTGTGACTTTTTCAATAAGTTGTGACTTTTCCAAAGAGTTGTGACTTTTCCAAAGGGTTGTGACTTCTCTAAAAATTCATGACTTG	12315930	12315953	- [Negative strand]	24	184	12315913	12316096	((((((((((((((((.((.((.(((..(((((((.((.((((((..(((((((..(((((.(((..((((...((.((((((..(((((....)))))..))))))..))...))))..))))))))..)))))))..)))))>->>->>>>>>>-->>>->>->>-))))))))))))))))	4	-59.5	-32.337	32.6087	-1	-1	0.009901	10
stu-novel-mir1099	chr06	TTTCCTTTCATGAAAAGTTGTGAC	AGAGTTACGACTTTTATGAAGAGT	GTCTTTCCTTTCATGAAAAGTTGTGACTTTTATAAAAAAAGTTGCAACTTTTACGAATAGTTGCGAGTTTTACTAAGAGTTACGACTTTTATGAAGAGTTGC	1630380	1630403	+ [Positive strand]	24	102	1630376	1630477	((.-<<<--<<<<<<<<<-<<<<<<<<(((((....((((.((((((((.........)))))))).))))..))}}}}}}}}}}}}}}}}}}}}}}}=.))	12	-34.2	-33.5294	31.3726	1630451	1630475	0.009901	16
stu-novel-mir1099-1	chr08	TTTCCTTTCATGAAAAGTTGTGAC	GAAGAGTTGTGACTTTTATGAAAG	CCTTTCATGAAAAGTTGTGACTTTTTTGAAAAGTTGCGACTTTTTTTTAAAGAGTTGTGACTTTTTTGAAGAGTTGTGACTTTTATGAAAGG	42775004	42775027	- [Negative strand]	24	92	42774932	42775023	<<<<<<<<<<<<-<<<<--<<(((((.(((((((..((((((((.....))))))))..))))))).}}}}}}}==}}}}}}}}}}}}}}})	12	-44.3	-48.1522	30.4348	42774932	42774955	0.009901	16
stu-novel-mir1099-2	chr02	TTTCCTTTCATGAAAAGTTGTGAC	NO	GCATTTCCTTTCATGAAAAGTTGTGACTTTTATGAAAAAATGTGACTTTTACGAAGAGTTGCGACTTTTATGAAGAGTTGT	33955881	33955904	+ [Positive strand]	24	81	33955877	33955957	(((-<<<--<<<<<<<<<-<<<<--<<((((...((((........))))...))))))..)))))))))))))))).)))	12	-23.3	-28.7654	32.0988	-1	-1	0.009901	16
stu-novel-mir1099-3	chr04	TTTCCTTTCATGAAAAGTTGTGAC	NO	GTATTTCCTTTCATGAAAAGTTGTGACTTCAATGAAGAGTTGCGATTTTTATGAAAATTGTGACTTTTATGAAAGGTTATGACCTTTCCGAAGGATTGC	14741566	14741589	+ [Positive strand]	24	99	14741562	14741660	(((--<<<<<<---<<<<-<<--<<<<((.....((((((..(((((((....)))))))..)))))).....))))))..)).)))).)))))).)))	12	-32	-32.3232	33.3333	-1	-1	0.019802	16
stu-novel-mir1099-4	chr06	TTTCCTTTCATGAAAAGTTGTGAC	NO	GCCTTTCCTTTCATGAAAAGTTGTGACTATTATGAAAAATTGTGACTTTTATGAAAAGTTGTGAATTTTATGAAGAGTTGCGACTTTTATGAAGAGTTGC	4993404	4993427	- [Negative strand]	24	100	4993330	4993429	((.-<<<--<<<<<<<<<-<<<<--<<(.((((((((..(((..(((((.....)))))..))).))))))))..)))..))))))))))))))))..))	12	-28.9	-28.9	31	-1	-1	0.009901	16
stu-novel-mir1099-5	chr12	TTTCCTTTCATGAAAAGTTGTGAC	NO	TTATTTCTTTTCAAAACTAGCCTTTTCCTTTCATGAAAAGTTGTGACTTTTATTAAAAGTTGCGACTTTAATGACGAGTTAACGACTTTTATGAAAAGTTGTGA	29271927	29271950	- [Negative strand]	24	104	29271869	29271972	((((..(((((((.((..((.(.<<--<<<<<<<--<<<<<<<--<<(((.....)))))..))))))).)))).)))..)).).)).)).)))))))..))))	12	-26.9	-25.8654	28.8462	-1	-1	0.009901	16
stu-novel-mir1100	chr09	TTTCGACAGTTTGGTGGTTGT	NO	GTGAGCATGAAGTTCGTATGGTTGGTATATGTGGCGTTGGTGGAATTGGAAAAACAACTCTGGCGAAAGCTATATACAATCGATTATTTCGACAGTTTGGTGGTTGT	59674303	59674323	+ [Positive strand]	21	107	59674216	59674322	(..(.(((.(((.(((.(((((((((.((((((((.(((.((((.(((......))).)))).)))..))))))))..))))))))>-->>>--->>>->>>->-->	1	-28.1	-26.2617	41.1215	-1	-1	0.049505	22
stu-novel-mir1109	chr08	TTTGAGGATAGATTTAGAATGATC	NO	TTACGATCTATGTGTTTGAGGATAGATTCAGAATGATCCTATGTGTTTGAGGGATAGATTAAAAATCACGATCTATGTGTTTGAGGATAGATTTAGAATGATCCTAAAACAGTAGATTCTGA	54994178	54994201	- [Negative strand]	24	122	54994158	54994279	(((.(((((((.(((((.(((((..((((.((((.(((((........((.(.(((((((.........))))))).).>>-->>>>>-->>>>->>>>->>>)).)))))))))))).)))	1	-30.9	-25.3279	32.7869	-1	-1	0.029703	15
stu-novel-mir1110	chr09	TTTGCACAAGTAGACACTTAAACT	NO	TATGACCTTTAACTTTGGGTTTGCACAAGTAGACACTTAAACTTGTATAAAATTGAACAAATAGATACATTCGTCCTACATGGCACCTTACATGACAATTTTGTGTCCTACATGGAGTCCGACGTGTATTATGTCATATAGGATATGTATGTCTACTTGTTCAATTTTATACTAGTTTAAGTGTCTACTTGTGCATATACTCAAAGTTGGAGGGCATA	1992885	1992908	+ [Positive strand]	24	218	1992865	1993082	((((.((((((((((((((<-<<<<<<<<<<<<<<<<<<<<<<.((((((((((((((((.((((((.((..((((((.((((((...((((((.(.((((..((.....))..))))..).))))))...)))))).))))))..)).)))))).)))))))))))))))).))))))))))))))))))))))...))))))))))))))).))))	8	-112.9	-51.789	34.4037	-1	-1	0.009901	18
stu-novel-mir1113	chr03	TTTGGACATCGAGTTAGTTTGGGC	CCCAAATTAACTTGATGTCCAAAT	TTATTTCAAAAGATTTATTTGGACATCGAGTTAGTTTGGGCCAAAATGAGACATTTTTCATGTGACCCTAACTTGATGACCAAGTACTGAAAGGGTTACATGTAAAATGTCTTACTTTGACCCAAATTAACTTGATGTCCAAATAAATCTTTTGAAATAA	32830273	32830296	- [Negative strand]	24	160	32830153	32830312	(((((((((((((((((<<<<<<<<<<<<<<<<<<<<<<<-((((.(((((((((((.(((((((((((.(((((.....)))))......))))))))))).))))))))))).)))).}}}}}}}}}}}}}}}}}}}}}}}}))))))))))))))))	1	-94.2	-58.875	31.25	32830168	32830191	0.009901	58
stu-novel-mir1115	chr07	TTTGGATGTGCACAAGTAGAAACT	NO	TTTATGCCTGCAACTTTGGATGTGCACAAGTAGAAACTTAAATTTGTATATAGTTGAACAAGTAGACACATACATTCTACTTGGCGTCCTACATAACAATTCGCATCCTACGTGGTGTCTTATGTGTATTATGCCACATAAAATATGTGTTTACTTGCTTAACTTTATACAAGTTTAAGTGTCTACTTGTACACATCCAAAATAAGAATGCATAGA	41724409	41724432	- [Negative strand]	24	216	41724230	41724445	(((((((.......<<<<<<<<<<-<<<<<<<<<-<<<((((((((((((.((((((.((((((((((((((.........((((((..((((((.......(((((......)))))....))))))..)))))).......)))))))))))))).)))))).))))))))))))))).))))))))).))))))))))........)))))))	4	-89.75	-41.5509	33.3333	-1	-1	0.009901	12
stu-novel-mir1115-1	chr07	TTTGGATGTGCACAAGTAGAAACT	NO	TTTATGCCTGCAACTTTGGATGTGCACAAGTAGAAACTTAAATTTGTATATAGTTGAACAAGTAGACACATACATTTTACTTGGCGTTCTACATAACAATTCACATCCTACGTGGTGTCCTATGTGTATTATGCCACGTAGAATGTGTGTTTACTTGCTTAACTTTATACATGTTTAAGTGTCTACTTGTACACATCCAAAATAAGAATGCATAGA	41825874	41825897	- [Negative strand]	24	216	41825695	41825910	(((((((.......<<<<<<<<<<-<<<<<<<<<-<<<(((((.((((((.((((((.(((((((((((..(((((((((.((((((..(((((((((..((((.......)))))))....))))))..)))))).)))))))))))))))))))).)))))).)))))).)))))))).))))))))).))))))))))........)))))))	4	-95.26	-44.1019	33.7963	-1	-1	0.009901	12
stu-novel-mir1118	chr09	TTTGGTGACTCGAACTCGCAACCT	AGGTTGCGAGTTCGAGTCACTAAG	CCCCTCACTTCCAACCCGAAGGTTGCGAGTTCGAGTCACTAAGGGAGCAAAAGGGGTGGGAGCTCCTAGGGAGGGTAAAAAAAAACAAGGTCTTTATCTCTTAAGGGTAGAATTGTCAAAGAAGTGTCTTATTTTTTTTTAAACCCCTCCCTAGGAGCTTCCTCCCCTTTTGTTCCTTTGGTGACTCGAACTCGCAACCTTCGGGTTGGAAGTGAGGGG	2225630	2225653	- [Negative strand]	24	219	2225610	2225828	((((((((((((((((((({{{{{{{{{{{{{{{{{{{{{{{{(((((((((((((.((((((((((((((((((((((((((((.(((..((((..(((....)))..((....))...))))...))).))))))))))...)))))))))))))))))).)))))))))))))>>>>>>>>>>>>>>>>>>>>>>>>)))))))))))))))))))	14	-166.4	-75.9817	47.9452	2225785	2225808	0.009901	18
stu-novel-mir1123	chr11	TTTTACATGGTTAGCTGTTGCTCC	NO	ATAGGTGTAATGCTCTCCCTCGTAAATTGGTATTCCATCTATTAGAACACCTTTTACATGGTTAGCTGTTGCTCCTGT	4836041	4836064	- [Negative strand]	24	78	4836037	4836114	(((((.((((((((..((...(((((..(((.(((.........))).)))->>>>>-->>-->>>->>>>>->>)))	5	-21.7	-27.8205	39.7436	-1	-1	0.009901	54
stu-novel-mir1129	chr01	TTTTCTTCAAACTTTAGGACC	NO	ATTTTCCCTTTTCTTCAAACTTTAGGACCATATTTGCCTTTTTTTTTTCTTCAAAAAAAAAGTAGACATATATGATCCTAAAGTTGGAAGAAAAGGGAAAAT	3890573	3890593	- [Negative strand]	21	102	3890499	3890600	((((((((<<<<<<<<-<<<<<<<<<<-<((((.((.((.((((((((......)))))))).)).)).))))).)))))))))).))))))))))))))))	1	-45.8	-44.902	27.451	-1	-1	0.009901	17
stu-novel-mir1132	chr01	TTTTTCCGATAAGTTGTGACTTTT	AAAGGGTTGTGACTTCTCGGAAAA	CTTTTTTGATGAGTTGTGATTTTTCCGATAAGTTGTGACTTTTTTCAAAGGGTTGTGATTTTTCGATGAGTTGTGACTTTTCCAAAGAGTTGTGACTTTTTCAATAAGTTGTGACTTTTTCAAAAAGTTGTGACTTTTTCAAAGGGTTGTGACTTCTCGGAAAAGGTCATGACTTTTTAGATAAAG	13480813	13480836	+ [Positive strand]	24	186	13480793	13480978	(((((((((.((((..(((<<<<<<<<<-<<<<<<--<<<<<<(..(((((((((..((((((.((.((((((..((((....(((((((....)))))))....))))..))))))..)).))))))..))))))))).}}}}}}}==}}}}}}=}}}}}}}}.))))..)))).))))).))))	2	-66.5	-35.7527	32.7957	13480933	13480957	0.009901	11
stu-novel-mir1132-1	chr03	TTTTTCCGATAAGTTGTGACTTTT	NO	GAGTTGTGATTTTTCCGATAAGTTGTGACTTTTCTCAAAGGGTTGTGATTTTTCAATGAATTGTGACTTTTCCAAAGGGTTGTAATTTCTTGGAAAGGTCATGACTT	3696889	3696912	+ [Positive strand]	24	107	3696879	3696985	((((..(((<<<<<<<<<-<<<<<<--<<<<<<....((((((((..((((......))))..))))))))...))))))..)))))).))))))))))))..))))	2	-41.1	-38.4112	34.5794	-1	-1	0.009901	11

## Sheet: KJ_LN_Root
miRNA_Acc	Chromosome	Sequence	miRNA*	Hairpin Sequence	Start	End	Orientation	sRNA length	Hairpin Length	Hairpin Start	Hairpin End	Hairpin Structure	Genomic Hits	MFE	Adjusted MFE	Hairpin G/C%	miRNA* Start Coord	miRNA* End Coord	P_Val	KJ_LN_Root.RawExp
stu-novel-mir1	chr12	AAAAAAAATTGCGTCAAACGGACG	NO	GAAAAAATACGAGGAAACAAAAAAAAAATTGCGTCAAACGGACGTTCGAACCGAAAGTTACGACCATTTGAAATTCAGCATCTTAAAGGTTGAAGGTAGCTTTGAATTTATGAAACTTCAAAAGGACATAACCCGGGCTCCGGACGTCCATTTGACGCGATTTTTATTTTAACCTGCGTATTTTTTC	18282	18305	- [Negative strand]	24	187	18138	18324	((((((((((((((....((<<-<<<<<<<<<<<<<<<-<<<<<((((..(((...((((.(.((.((((((.((((........(((((((....))))))).......))))..)))))).)).).)))).)))....))))))))).))))))))))))))).))))..))).)))))))))))	3	-67.96	-36.3422	37.4332	-1	-1	0.009901	20
stu-novel-mir1-1	chr12	AAAAAAAATTGCGTCAAACGGACG	NO	GAAAAAATACGAGGATTCAAAAAAAAAATTGCGTCAAACGGACGTTCGAGCCGGAAGTTACGACCATTTGAAATTTAGCATCTTAAAGGTTGAAGGTAGCTTTGAATTTATGAAACTTCAAACGGACATAACTCGGGCCTCGGCTGTACGTTTTAGTGGATTTTTTTTTGGAATCCGCATATTTTTTC	20299	20322	- [Negative strand]	24	188	20154	20341	(((((((((.(.((((((((<<<<<<<-<--<---<<<<<-<<<..((((((.((.((((.(.((.((((((.(((.........(((((((....))))))).........))).)))))).)).).)))))).)).))))..))).)))))..)..).))))))))).)))))).).)))))))))	3	-56.97	-30.3032	37.234	-1	-1	0.009901	20
stu-novel-mir1-2	chrx	AAAAAAAATTGCGTCAAACGGACG	NO	AAAAAATACGCGGGTTCTAAAAAAAAATTGCGTCAAACGGACGTCCGAAACCCTAATTATGGCCGTTTGAAGTTTCCCAACTCCACAGCCACCTTCAATCTTTAAGATGCTGAATTTTCAGATGGTCGCAAATTTTGACTCGAATGTCCGTTTGACGCAATCTTATTTTTCAATCCTCGTATTTTTT	36518393	36518416	+ [Positive strand]	24	187	36518373	36518559	((((((((((.(((((..(<<<-<<-<<<<<<<<<<<<<<<<<(.(((......((((.(((((((((((((((....)))....((((...(((........)))..))))....))))))))))))..)))).....))).)))))))))))))))))).)).))))..))))).))))))))))	3	-66.3	-35.4545	38.5027	-1	-1	0.009901	20
stu-novel-mir11	ChrUn	AAAATGGGTTAGACTTGAATGAGT	ATTCAAATTATCTTGAGCCCAACC	ATGGGTTAGACTTGAATGAGTTGAGATTGAACCCAATTCAAATTATCTTGAGCCCAACCCAT	61958672	61958695	- [Negative strand]	24	62	61958630	61958691	<<<<<<<-<-<<--<<<<<-<((((.(((....))}}}}}}=}}}}=}==}}=}=}}}})))	11	-17.2	-27.7419	38.7097	61958632	61958655	0.019802	10
stu-novel-mir13	ChrUn	AAAATGTGAGTCGAGTCGAGTACT	ATATTCGACTCGACTCGCTCGTTT	TAAAATGTGAGTCGAGTCGAGTACTTTATCCATTTTTATTTAACTCATTTTTGATCGACTCATATTCGACTCGACTCGCTCGTTTG	49842074	49842097	+ [Positive strand]	24	86	49842072	49842157	(<<<--<<<<<<<<<<<<<<<<<--...((.(((..................))).))...=}}}}}}}}}}}}}}}}}===}}})	7	-26.87	-31.2442	36.0465	49842133	49842157	0.009901	10
stu-novel-mir13-1	chr05	AAAATGTGAGTCGAGTCGAGTACT	ATATTCGACTCGACTCGCTCGTTT	TAAAATGTGAGTCGAGTCGAGTACTTTATCCATTTTTATTTAACTCATTTTTGATCGACTCATATTCGACTCGACTCGCTCGTTTG	25210321	25210344	+ [Positive strand]	24	86	25210319	25210404	(<<<--<<<<<<<<<<<<<<<<<--...((.(((..................))).))...=}}}}}}}}}}}}}}}}}===}}})	7	-26.87	-31.2442	36.0465	25210380	25210404	0.009901	10
stu-novel-mir13-2	chr10	AAAATGTGAGTCGAGTCGAGTACT	ATATTCGACTCGACTCGCTCGTTT	TAAAATGTGAGTCGAGTCGAGTACTTATCCATTTTTATTTAAGTCGTTTTGATCGACTCATATTCGACTCGACTCGCTCGTTTG	42801554	42801577	- [Negative strand]	24	84	42801494	42801577	(<<<--<<<<<<<<<<<<<<<<<--((........))....(((((.......))))).=}}}}}}}}}}}}}}}}}===}}})	7	-31.2	-37.1429	38.0952	42801494	42801517	0.009901	10
stu-novel-mir13-3	chr06	AAAATGTGAGTCGAGTCGAGTACT	NO	TAAAATGTGAGTCGAGTCGAGTACTTTATCCATTTTTATTTAATTCATTTTTGATTGAATCATATTCAACTCGACTCGCTCGTTTG	38047640	38047663	+ [Positive strand]	24	86	38047638	38047723	(<<<--<<<<<<<<<<<-<<<<<--............(((((((.((....)))))))))..))))).)))))))))))...))))	7	-22.99	-26.7326	31.3954	-1	-1	0.009901	10
stu-novel-mir14	chr12	AAACAAGTAGACTTTGGACTTATT	NO	TGAAAGAACTGGAATTAGGGTGTGTTTGGTATGAAGGAAAATGTTTTCCAGGGAATATATTTTTCTAGAAAATGTTTTCCTCGAAAACAAGTAGACTTTGGACTTATTTTCTCA	24064685	24064708	+ [Positive strand]	24	114	24064600	24064713	(((.((((..((..(((((((.((((((...(((.(((((((((((((.((..((.....))..)).)))))))))))))))).--->>>>>>->>>>>>>->>-->>)).)))	17	-29.7	-26.0526	32.4561	-1	-1	0.039604	19
stu-novel-mir19	chr05	AAACGATCGTAACTTTTGCCT	NO	TCCGAGGCCAAAGTTATGACCGTTTGAAGTTTCACCAATTTACAACTACTTTTTCAAGTTTCAATCTCTAATTTGGTGAAACTTCAAACGATCGTAACTTTTGCCTCGGA	11766068	11766088	+ [Positive strand]	21	110	11765982	11766091	((((((((.((((((((((.((((((((((((((((((.(((.....((((....)))).........))).)))))))))))))>>>>>->>>>>>>>>>->>>>))))	5	-56.14	-51.0364	37.2727	-1	-1	0.009901	42
stu-novel-mir19-1	chr08	AAACGATCGTAACTTTTGCCT	NO	CGAGGCCAAAGTTATAACCGTTTGAAGTTTCACCAATTTACAACTACTTTTTCAAGTTTCAATCTTTAATTTGGTGAAACTTCAAACGATCGTAACTTTTGCCTCG	59709	59729	+ [Positive strand]	21	106	59625	59730	((((((.(((((((..(.((((((((((((((((((.(((.....((((....)))).........))).)))))))))))))>>>>>->-->>>>>>>->>>>))	5	-45.84	-43.2453	34.9057	-1	-1	0.009901	42
stu-novel-mir19-2	chr09	AAACGATCGTAACTTTTGCCT	NO	TGCCTCAAAAGGACATCTGAGGCCAAAGTTATGACCGTTTGAAGTTTCATCAATTTACAACTACTTTTTCAAGTTTCAATCTCTAATTTGGTGAAACTTCAAACGATCGTAACTTTTGCCTCGGATATCCGTTTGACGCA	12927767	12927787	+ [Positive strand]	21	140	12927666	12927805	(((.(((((.(((.(((((((((.((((((((((.((((((((((((((((((.(((.....((((....)))).........))).)))))))))))))>>>>>->>>>>>>>>>->>>>))))).))).))))).)))	5	-66.14	-47.2429	37.8571	-1	-1	0.009901	42
stu-novel-mir19-3	chr10	AAACGATCGTAACTTTTGCCT	NO	GGACATCCAAGGCCAAAATTATGACCATTTGAAGTTTCACCAATTTACAACTACTTTTTCAAGTTTCAATCTCTAATTTGGTGAAACTTCAAACGATCGTAACTTTTGCCTCGGATATCC	68790	68810	+ [Positive strand]	21	120	68699	68818	(((.((((.((((.(((.((((((.(.((((((((((((((((.(((.....((((....)))).........))).)))))))))))))>>>->->>>>>>->>>->>>>.)))).)))	5	-44.14	-36.7833	35.8333	-1	-1	0.009901	42
stu-novel-mir19-4	chr12	AAACGATCGTAACTTTTGCCT	NO	GACATTCGAGGCCACAGTTATGACAGTTTGAAGTTTCACCAATTTACAACTACTTTTTCAAGTTTCAATCTCTAATTTGGTGAAACTTCAAACGATCGTAACTTTTGCCTCGGATATC	144771	144791	+ [Positive strand]	21	118	144681	144798	((.(((((((((...((((((((..(((((((((((((((((.(((.....((((....)))).........))).)))))))))))))>>>>-->>>>>>>>--->>>>))))).))	5	-50.04	-42.4068	36.4407	-1	-1	0.009901	42
stu-novel-mir24	chr09	AAACTGTTTGACTCTCGAAAAACA	TCGGATTTCGAGATTCAAACAAGT	CACTTTTCGGATTTCGAGATTCAAACAAGTCTATCTTTGACCGTAAGTTTTTCATAGATCTTTTAAACATTTTGAATTATCAATTATTGTGACTTATAATACTTTTTACGTAGTTTACAAATATATAAATTTCATTTAAATTTTTTTGAAGATTCCGTGCGCGAATTCCCGGTCAAACGTAAACTGTTTGACTCTCGAAAAACAAAAAGTG	5483708	5483731	- [Negative strand]	24	211	5483700	5483910	(((((({={=={{{{{{{{={{{{{{{={{.(((.((((((((..(((((..(((.(((((((.(((.((((((((..........((((((((..(((......)))...)).))))))..........))))...)))).)))..)))))))..)))...)))))..)))))))).))>->>>>>>>>>->>>>>>>>-->-)))))))	8	-54.95	-26.0427	28.91	5483880	5483903	0.009901	20
stu-novel-mir28	chrx	AAACTTGTTTGAATCTCGAAATCT	TTTCGAGAGTCAAACAATTTAAGT	ATACATTTCGCTTTTCGAGAGTCAAACAATTTAAGTTTGACCAAAAATTTGCTCATGGAATCTTCAATTTTTTAAAAATGAAATTTATATATTTGTAAATTACATAAAAAGTACTCTAAGTCTCAATAATTGATAATTCAAAATATTTAGAAGATATATGAAGAATTTACTATCAAAGATAAACTTGTTTGAATCTCGAAATCTGAAATGTGT	25057018	25057041	- [Negative strand]	24	213	25057008	25057220	((((((((((..{{{{{{{{={{{{{{{{{{{{=={((((....((((((..(((((..((((((.((((((((....((.((((((((....)))))))).)))))))))).................((((....))))........)))))).))))).))))))....)))))..)>>>->>>>>>>>->>>>>>>>-->)))))))))	13	-57	-26.7606	23.0047	25057184	25057207	0.009901	26
stu-novel-mir28-1	ChrUn	AAACTTGTTTGAATCTCGAAATCT	NO	CAATTTATGTGACACTTTCATTTTTTGAGAACCAAACACTTTAAATTTGACCAGAATTTTTTTTGAAATTAAATTTATATTTTTTAAGTCAAAACAATTGACGATTTGAAATAATTAAAAGATATATGATAAATTTACGGTCAAAGATAAACTTGTTTGAATCTCGAAATCTAAAAAGTACCACATAAATTG	102078621	102078644	+ [Positive strand]	24	192	102078472	102078663	(((((((((((..(((((....((((((((..((((((.((((..(((((((..((((((....)))))).....((((((((((((.(((((.(.......).))))).....))))))))))))............)))))))..)>>>-->>>>>>-->>>>>>>>---..)))))..)))))))))))	13	-50.7	-26.4062	22.3958	-1	-1	0.009901	26
stu-novel-mir49	chr04	AAATAACTGAACCGAACCGATGAA	NO	TTTATTTGGGTTTGGTTTGGTTTGGTCTTAGATTTTTGAAAACCGATAGTATTTGGTTTGGTTATGGTTTTATTCGGAAAAAATCAAAGAAATAACTGAACCGAACCGATGAA	62018464	62018487	- [Negative strand]	24	113	62018463	62018575	((((((..(((((((((..(((...((((.(((((((..(((((((......))))))).....(((......)))..))))))).)))>--->>>-->>>>>>>>>>>>>>>	10	-35.1	-31.0619	31.8584	-1	-1	0.009901	15
stu-novel-mir49-1	chr05	AAATAACTGAACCGAACCGATGAA	NO	TTTATTGGGTTTGGTTTGGTTTGGTTTTTAGATTTTTGAAAAACCGATAGTATTTGGTTTTGGTTATGGTTTTATTCGAAAAAATCGAAGAAATAACTGAACCGAACCGATGAA	35277944	35277967	- [Negative strand]	24	114	35277943	35278056	((((((((.(((((((..(((...(((((.(((((((..((((((((......)))))))).....(((......))).))))))).)))>>-->>>-->>>>>>>>>>>>>>>	10	-34.6	-30.3509	30.7018	-1	-1	0.009901	15
stu-novel-mir52	chr09	AAATAGTTTCTTAGGACAGTGCCT	NO	TATTGCTGAAATAGTTTCTTAGGACAGTGCCTAACACGACGCAAGTATTTATGTATATATATATATATATATATATATATATTACTTAAGAATATTATTGTAATA	56063195	56063218	+ [Positive strand]	24	105	56063186	56063290	((((((..-<<<<<<<<<<<<<<---<<<---..))).((....))...((((((((((((((....))))))))))))))...)))))))).))))))))))))	14	-26.3	-25.0476	21.9048	-1	-1	0.029703	131
stu-novel-mir52-1	chr11	AAATAGTTTCTTAGGACAGTGCCT	NO	ATATTGCTGAAATAGTTTCTTAGGACAGTGCCTAACACGACGCAAGTATTTATGTATATATATATATATATATATATATATATTACTTAAGAATATTATTGTAGTAGTAT	9345936	9345959	+ [Positive strand]	24	110	9345926	9346035	(((((((((-<<<<<<<<<<<<<<---<<<---..))).((....))...((((((((((((((....))))))))))))))...)))))))).)))))).)))))))))	14	-32.5	-29.5455	22.7273	-1	-1	0.009901	131
stu-novel-mir55	chr06	AAATCTTACTCGTCAGATTGCACT	NO	GGATTGTCGAGGGTCAATCTGACACAATCCCTCTATTGTACCTCGTAAAGATTGGGGTAAGAATTGCATAGGTACATCTTATCCTCTTCAAATCTTACTCGTCAGATTGCACTGAATTTGTCT	54557297	54557320	+ [Positive strand]	24	123	54557207	54557329	((((......((..((((((((((((((......))))).....((((.(((((((((((((..(((....)))..)))))))))....->>>>>>>>-->>>>>>>>>-->>......))))	1	-31.8	-25.8537	40.6504	-1	-1	0.049505	10
stu-novel-mir56	chr03	AAATGAACCAAACTCTTAACGAAT	ATTCGTTAAAAGTTTGACTCATCT	AGAAAAGGTTCATCTATGTCATTCGTTAAAAGTTTGACTCATCTATGTCATTTCAATTAATAAATAGTGCACAAATGAGCATGTTCTCAAACAAAAATAACATAAATGAACCAAACTCTTAACGAATGACATATTTGAGAATTTTCT	49133238	49133261	+ [Positive strand]	24	147	49133134	49133280	((((((..((((..(((((({{{{{{{{{={{{{{{=={{{{={((((.((((.............((((........))))............)))).))))>->>>>-->>>>>>->>>>>>>>>))))))..))))..))))))	1	-48.51	-33	27.8912	49133154	49133178	0.009901	10
stu-novel-mir57	chr01	AAATGAGTCAAACTTTTAACGGAT	NO	GAGAAAAGGCTCATCTATGCATCCGTTAATAGTTTGGATCATCTATGGCATTTCAGTTAACAAATAATGACATGAATGAGCCTTTTCTCAAACAGAAATAACATAAATGAGTCAAACTTTTAACGGATGACATAAATAAGTCGTCTC	5291216	5291239	+ [Positive strand]	24	147	5291111	5291257	((((...((((.((.((((((((((((((.((((((..((((.((((..(((((.((((........)))).....((((......))))....)))))..)))>->>>>-->>>>>>->>>>>>>>>).)))).)).)))).))))	5	-51.1	-34.7619	33.3333	-1	-1	0.009901	12
stu-novel-mir60	chr07	AAATTCCAAAATGATCATCTAGAC	NO	TTGAACACTTCAAATTCCAAAATGATCATCTAGACACCTCCAATATTTACGTGTCAAGTTTGTATCGAGTGTCCATGAGACACAGTGGCAATGAGTTGGAGTGTTTGG	989717	989740	- [Negative strand]	24	108	989643	989750	(..((((((((<<<<<<<<---<<<<<<-<<-<<<((.............))))).))..)).)))).(((((.....)))))..))).)))...))))))))))..)	1	-29.62	-27.4259	39.8148	-1	-1	0.039604	14
stu-novel-mir64	chr01	AAATTTGTATAAATCGTTGGCAGC	CTATAGTTTGTATAATTGCGCTC	GCTATAGTTTGTATAATTGCGCTCCATAACAAACTTTATGTTTCCTATGGAGTATCAAATTTGTATAAATCGTTGGC	6973660	6973683	+ [Positive strand]	24	77	6973603	6973679	({{{=={{{{{{{{{{{{{={{{{((((..((((.....))))..))))))))..)>>-->>>>>>>>>>--->>>>	3	-22.5	-29.2208	32.4675	6973604	6973627	0.009901	11
stu-novel-mir71	chr06	AACAATTTAAGTTTGACTGAGAAT	ATTCCCGGTCAAATTTAAACTGTT	TTGAAGATTTCATGCGCAAATTCCCGGTCAAATTTAAACTGTTTAACTCTCGAAAAATGGAAAGTGTCACATAAATTGGGACAGAGGGAGTAATACATTTTATTTTTCGAGAGTCAAACAATTTAAGTTTGACTGAGAATTTACTCATGGAATCTTCAA	41438776	41438799	- [Negative strand]	24	159	41438756	41438914	((((((((((((((.(.(({{{{={{{{{{{{{{{{{{={{{{(.(((((((((((((((((..((((.((.....)).))))...(........).))))))))))))))))).)>>>>->>>>>>>>>>>>>>->>>>)).).))))))))))))))	4	-69	-43.3962	32.7044	41438871	41438894	0.009901	24
stu-novel-mir72	chr01	AACAATTTAAGTTTGATCGGAAAT	NO	TTTTTGTTTTTCGAGAGTCAAACAATTTAAGTTTGATCGGAAATTTGCGCATGAAATCTTTAATTTTTTTGAAATGAAATTTATATATTTGTAAACTACGTAAAAAGTACTATAATTCACAACAATTGATAATTTAAAATTTATAAAAGATCTATGAAAAATTTACGGTCAAAGTTAAACTTGTTTGAATCTCGAAATCCAAAAA	86625324	86625347	- [Negative strand]	24	205	86625162	86625366	((((((..((((((((.(((<<<<<<<<<<-<<<<<<<<-<<<<((...((((..((((((.((..(((((((......((((((....)))))).(((.......))).......................)))))))...)).)))))).))))..)))))).)))))))).))))).)))))))).))))))))..))))))	9	-52.8	-25.7561	22.439	-1	-1	0.009901	36
stu-novel-mir77	chr06	AACCAAGAGGTCTCGGGTTCGAGC	NO	TCCTTAACCAAGAGGTCTCGGGTTCGAGCCCCCTTGGGTACAGAGTCGTCTTTGTTAGGGA	40243063	40243086	+ [Positive strand]	24	61	40243057	40243117	(((((<<<-<<<<-<-<<<--<--<<<<-...))))..)...))).).)))).))))))))	19	-25	-40.9836	54.0984	-1	-1	0.009901	18
stu-novel-mir79	chr01	AACCAGAGGTCTCGGGTTTGAGTC	NO	CTTAACCAGAGGTCTCGGGTTTGAGTCCCCCTGGCACAGAGTCGCCTTTATTAGGGAGCTTTACCTCCCAATGTGGGACTTTCCGCCGGCGCGAATCCAGATTTAGTTGGG	72432488	72432511	+ [Positive strand]	24	111	72432484	72432594	(((<<<---<<<<<<-<<<<<<<-<<<.....(((..((((((.((..((((.(((((......))))))))).))))))))..)))))).))))))))))))).))))))	5	-41	-36.9369	54.955	-1	-1	0.039604	55
stu-novel-mir81	chr09	AACCGGACACATAATATGTAGCTC	AACCGGATACATAATATGTAGCTC	CCGGACACATAATATGTAGCTCGGATACATTATAAAATAAACCGGATACATAATATGTAGCTCGG	3905140	3905163	+ [Positive strand]	24	65	3905141	3905205	<<<--<<<<<<-<<<<<<--<<((...............==}}}}=}}}}}}=}}}}}=}==}))	2	-17.63	-27.1231	36.9231	3905180	3905204	0.019802	12
stu-novel-mir105	chr09	AAGACGGAATGATCTGAGAGGCCT	NO	ATAGATAACAAATTATGCTATTTATCTATCTTCTTAGTTATTCTTTTTTCTTTAAAGACGGAATGATCTGAGAGGCCTTGTACCTAGCTTCGTTTGTTATTTAT	1202076	1202099	+ [Positive strand]	24	104	1202021	1202124	(((((((((((((...((((..(((....(((((((((((((((.((((.....>>>>->>>>>>>->>>>>>>>---.)))..))))...)))))))))))))	1	-31.4	-30.1923	28.8462	-1	-1	0.009901	19
stu-novel-mir108	chr09	AAGAGAGAGAAAGAACTTTGGCCC	NO	GTAAGAGAGAGAAAGAACTTTGGCCCATTTTTTCTGAAAATGGGACCAAGAATCCATTTGTCAAATTAT	2339821	2339844	+ [Positive strand]	24	69	2339818	2339886	((<<--<<-<<<--<<--<<<<<<<<((((((...))))))))).)))))..))..))).))...))))	6	-18.6	-26.9565	34.7826	-1	-1	0.039604	26
stu-novel-mir109	chr03	AAGAGATTGTGACCGTTTGAAAGG	NO	CTTTTCTAAGAGATTGTGACCGTTTGAAAGGTTGTGTCTTTTTCACAAGGTTGTAACCTTTTTGAAAAG	55326502	55326525	+ [Positive strand]	24	69	55326494	55326562	((((((.<<<<<-<<<--<<<---<<<<<<<.......)))))))...)))..))).))))).))))))	1	-20	-28.9855	34.7826	-1	-1	0.009901	10
stu-novel-mir112	chr02	AAGAGTGGATAGTTGAGTGACTTT	NO	TTGAGTGACTTTTTAATATAAGAGTGGATAGTTGAGTGACTTTTGAGATGAAATTCAAAGTTGAGTGACTTTTTGAGATTTGGAGTTAATAACTTTGATGATCACTCAACTATCAACTATTTTCACAGAAAGTCACTCAACTTTCATTTTCAACTCAAAAGTCACTTAACTATGACTTCTTTGCACAGAAAGTCACTCAA	37320758	37320781	- [Negative strand]	24	200	37320600	37320799	((((((((((((((.....<<<<<<-<-<<<<<<<<<<<<<<<((((.(((((...(((((((((((((((((((.((.....((((.(((...((((.......)))).))).))))....)).)))))))))))))))))))...))))).)))))))))))))))))))).)).)))).....))))))))))))))	15	-87.7	-43.85	31.5	-1	-1	0.009901	14
stu-novel-mir115	chr07	AAGATGGAATCAATGTTTGGACAT	NO	GATATGAAATCGTAAGATGGAATCAATGTTTGGACATGTGATTTCATGTTGATTTCATCTCATGATTCCATATC	48787545	48787568	+ [Positive strand]	24	74	48787531	48787604	((((((.((((((-<<<<<<<<<<<<<---<<<<---.....)))).))))))))))))).)))))).))))))	1	-27.8	-37.5676	32.4324	-1	-1	0.009901	19
stu-novel-mir117	chr05	AAGCCACTTGATTGTAAGGAGAGG	TTCAGGACTCGATTTGCATCCCGT	CTGCAAGCCACTTGATTGTAAGGAGAGGACTTCAGGACTCGATTTGCATCCCGTGGTCAGGTAG	48521325	48521348	- [Negative strand]	24	64	48521288	48521351	((((--<<<<<--<<<-<<<<<--<<<-.(====}==}}}==}}}}}}}}==}})))...))))	4	-22.6	-35.3125	51.5625	48521297	48521320	0.019802	38
stu-novel-mir118	chr05	AAGCCCTATGTGACATCTAAGCCT	NO	ATCTCAGGCGTAGGTATGACATAGGGCTTCAAATAATAATTTCCTCTTTGTAACAAGAAAAAATAACATAAATATTTACTCATAGTTATAGGGATTCAACTACTAAATGTTATAGCCATTAAACTACTTTTTACAAACAAGATAAAATTATTTGAAGCCCTATGTGACATCTAAGCCTGAGAT	16723269	16723292	- [Negative strand]	24	183	16723263	16723445	(((((((((.(((((.(.(((((((((((((((((((....((...(((((((.(((...(((((.......))))).....(((((....((....(((........)))....))....)))))))).)))))))...))....))))))))>>>>>>>>>>>->->>>>>->>>>)))))	4	-62	-33.8798	29.5082	-1	-1	0.009901	46
stu-novel-mir119	chr05	AAGCGTATCGTCTAGCTAAGGCCC	NO	CAAGCGTATCGTCTAGCTAAGGCCCAAACTATCAGACTCAAGTCTGCTACACTAGTGTACAAGGATCTAAGTTGGCCGAGTGACGTCGG	24468567	24468590	+ [Positive strand]	24	89	24468565	24468653	(--<<<<-<<<-<<<<<<-<<--<<.......(((((....))))).((((....))))...))..)).)))))).)))...))))..)	1	-27.3	-30.6742	49.4382	-1	-1	0.019802	45
stu-novel-mir127	chr01	AAGGATGAATGAGTACTTAACACT	NO	TAATTAAGGATGAATGAGTACTTAACACTACACCACAACCCTGGTTGGTGTATGGTAAACTTGCTTTATTCTTGATTG	80226075	80226098	- [Negative strand]	24	78	80226025	80226102	(((((<<<<<<<<<<<<<<<<<--<<<<<(.((((......))))))))))..)))..))))).))))))))))))))	1	-24.5	-31.4103	35.8974	-1	-1	0.009901	59
stu-novel-mir133	ChrUn	AAGGATTGTGACTCTCTGAAGGGT	NO	GAACATGAAATGAAGGATTGTGACTCTCTGAAGGGTTGTGACTTTGCCGAAGGGTTGTGACATTTATGAAAGGTTGTGTCTTTTCTAAAAGGGTTGTGACCGTTTGAAAGGTTGTGCCTTTTCCAAAGGGTTGTGACCTTTCTGAAATGTTT	81833214	81833237	+ [Positive strand]	24	152	81833201	81833352	((((((.....(<<<<-<<<--<<<<<--<<<<<<-.(..(((((..((((.(((((..((.((((.((((((......))))))))))...))..))))).)))).)))))..)..))))))...)))))..)))))))).....))))))	1	-49.6	-32.6316	40.7895	-1	-1	0.009901	18
stu-novel-mir138	chr03	AAGGGGCCGTAGATGACTTAAGCC	NO	TATGCGGACAACTTTAAGGGGCCGTAGATGACTTAAGCCTTATAATATCATATTATGATGTGCATGTGATTATTTCATGGCTTAAGTCATCGATAGCCCCTTAAAGTTATCCGCATA	8146009	8146032	+ [Positive strand]	24	117	8145993	8146109	((((((((.((((((<<<<<<<--<-<<<<<<<<<<<<<.....(((((((...)))))))....((((.....))))))))))))))))).)..))))))))))))).))))))))	4	-63.1	-53.9316	37.6068	-1	-1	0.009901	37
stu-novel-mir149	chr06	AATAAGGGAGGTAGATGTAATATC	NO	ACACTCACCTTCTTTGTGGTTTACAATACTACGTCTACCTCCCTTATTTTCATTTATATTTATTTTAAACAGGTTTAAATATTAGTTACAAGAAAATGAAAATAAGGGAGGTAGATGTAATATCGTAACCACATGAGAGGTGAGTGT	7058045	7058068	- [Negative strand]	24	147	7058021	7058167	((((((((((.((((((((((.((.(((.(((((((((((((((((((((((((((((((((..((.....))..)))))))...........)))))))>>>>>>>>>>>>>>>>>>>->>>-))))))))).)))))))))))))	5	-70.7	-48.0952	31.2925	-1	-1	0.009901	13
stu-novel-mir150	chr01	AATAATCGTAGTGTCTGAGTCAGC	NO	TGCGCGTAATTATTTGTCATTAGTCATTATAATAGTTTCAAACTCTTTTTTTTAATAATCGTAGTGTCTGAGTCAGCTTGCGCGCA	71968528	71968551	- [Negative strand]	24	86	71968518	71968603	(((((((((....(((.(.((((.(((((..((.(((..(((......)))..>>>->>-->>>>>->>>>>->>>-)))))))))	1	-21.7	-25.2326	33.7209	-1	-1	0.009901	15
stu-novel-mir152	chr09	AATACATGTAGGACACCACGTAGG	AATTTTCATGTAGGATGTCACGTA	CAATTTTGGGTGTACACAAGTAGACCCTTAAACTTGTATAAAGTTGAACAAGTAGACACATAATACATGTAGGACACCACGTAGGACACAAATTTTCATGTAGGATGTCACGTATGAAGCATGTGTCTATTTATTTAATTTTATAAAAGTTTTAAGTGTCCACTTGTGCTCACCCAAAGTTG	7837605	7837628	+ [Positive strand]	24	182	7837543	7837724	((((((((((((..(((((((.(((.(((((((((.((((((((((((.((((((((((((--<-<<<<---<<<<<<<<<<-<<(....====}}}}}}}=}}=}}}}===}})).)..)))))))))))).)))))))))))).))).)))))).))).)))))))..))))))))))))	13	-75.7	-41.5934	34.6154	7837633	7837657	0.009901	16
stu-novel-mir153	chr10	AATACATGTAGGACGCCACATAGG	NO	GCATAATACATGTAGGACGCCACATAGGATGTGAATTGCTATGTAGGACGCCACGTAATATGC	30097032	30097055	- [Negative strand]	24	63	30096996	30097058	((((<-<<<--<<-<<-<<<<<<<<<<-(.......).)))))).)).))))))))).)))))	12	-18.9	-30	44.4444	-1	-1	0.049505	16
stu-novel-mir157	chr03	AATAGAGAATGGACACTCCAACCC	AGTGGTTGGAGAGAACATTCTCTA	ATAGAGAGTGGTTGGAGAGAACATTCTCTATTTTACTCTCCATTCTCTATATTTGGAGAGTAAAATAGAGAATGGACACTCCAACCCACCTCTAT	36194187	36194210	+ [Positive strand]	24	95	36194123	36194217	((((((={{{{{{{{{{={=={{{{{{{{{((((((((((((...........))))))))))>>>>>>>>>>>-->->>>>>>->>))))))))	13	-55.5	-58.4211	37.8947	36194129	36194153	0.009901	26
stu-novel-mir162	chr02	AATATCGAACTTTGAAAAGGACCT	AAAGGTCCTCCATAAAGTTTGGTA	TGTAACAATATCGAACTTTGAAAAGGACCTTTTACCCCATGCACTATTTAATAGTGTATTTTAAAGGTATATATATGTTCACGTGGACATCATAAATATTGCATCATTATAAATAGTAATGTGTCCACGTGGACACATATTTACATTTAAAATATACTATAAAATAGTGCAAGAGGTAAAAGGTCCTCCATAAAGTTTGGTATTGTAACA	30511997	30512020	+ [Positive strand]	24	210	30511990	30512199	(((.((<<<<<<<<<<<<<<---<<<<<<<((((((.(.((((((((((.(((((((((((((((.(((.((((.((((((((((((((.(((...((((...........))))...))))))))))))))))).)))).))).))))))))))))))).)))))))))).).))))}}}}}}}}}===}}}}}}}}}}}})))).)))	5	-103.4	-49.2381	29.5238	30512168	30512192	0.009901	17
stu-novel-mir164	chr07	AATATCGAACTTTGGAAAGGACCT	AAAAGGTCATCCATAAAGTTTGGT	TTGTAACAATATCGAACTTTGGAAAGGACCTTTTACCCCCTGTACTATTTAATAGTATATTTTTAAAGGTATATATGTGCCCACATGATAAATATTGCATCATTATAAATAGTAACGTGTCCACGTGGACACATATAATACCTTTTAAAATACAACTATTAAAATAGTGTAGAGGGTAAAAGGTCATCCATAAAGTTTGGTATCGTAACAA	36898542	36898565	+ [Positive strand]	24	211	36898534	36898744	((((.((-<<<<<<<<<<<<<<<---<<<<<(((((((.(((((((((((((((((.((((((.(((((((((((((((.((((..((((....((((.............))))..))))...)))).))))))).)))))))).))))))..)))))).))))))))))).))))}}}}}}}}=}}}}==}}}}}}}}})).)).))))	16	-83.32	-39.4881	30.3318	36898711	36898735	0.009901	29
stu-novel-mir164-1	chr06	AATATCGAACTTTGGAAAGGACCT	AAAAGGTCCTCCATAAAATTTGGT	ATAATATCGAACTTTGGAAAGGACCTTTTACCCCCTGCACTATTTAATAGTGTATTTTAAAGGTATATATGTGCCCACGTGGACATCATAAATAATATTGCATCATTATAAATAGTAATGTGTCCACGTGGACGCATATATACCTTTAAAATACACTGTTAAATAGCGCATGGGGTAAAAGGTCCTCCATAAAATTTGGTATCGT	46944845	46944868	+ [Positive strand]	24	205	46944842	46945046	(.-<<<<<<<<-<<<<---<<<<<<<((((((((.(((.((((((((((((((((((((((((((((((((((.((((((((((((..........(((((.............))))))))))))))))).)))))))))))))))))))))))))))))))))).))).)))))}}}}}}}}}}===}}}}=}}}}}}))..)	16	-112.02	-54.6439	34.1463	46945018	46945042	0.009901	29
stu-novel-mir164-2	chr09	AATATCGAACTTTGGAAAGGACCT	AAAAGGTCCTTCATAAAGTTTAGT	ACAATATCGAACTTTGGAAAGGACCTTTTACCCCCTGCACTATTTTAATAATGTATTTTAAAGGTATATATGTGTCCACGTGGACATCATAAATATTGCATCATTATAAATAGTAACGTGTCCACATGTGCACATATATACCTTTAAAATACACTATTAAATAGTGCAGGGGGTAAAAGGTCCTTCATAAAGTTTAGTATCGT	10376144	10376167	- [Negative strand]	24	203	10375966	10376168	((-<<<<--<<<<<<<--<<<<<<<<(((((((((((((((((((.((((.(((((((((((((((((((((((..((.((((((((......((((...........)))).....)))))))).))..))))))))))))))))))))))).))))))))))))))))))))}}}}}}}}}}}==}}}}}}}==}})).))	16	-111.8	-55.0739	32.5123	10375970	10375993	0.009901	29
stu-novel-mir164-3	chr05	AATATCGAACTTTGGAAAGGACCT	AAAGGTCCTCTATAAAGTTTGATA	ACAATATCGAACTTTGGAAAGGACCTTTTACCCCTGCACTATTTAATATTGTATTTTAAAGATATACATGTATGTGTCCACGTGGACATCATAAATATTGCATCATTATATAACGTGTCCACGTGTGCACATATACCTTTAAAATACACTATTAAATAATGCAGGGGGTAAAAGGTCCTCTATAAAGTTTGATATCGT	6423970	6423993	- [Negative strand]	24	198	6423797	6423994	((-<<<<<<<<<<<<<---<<<<<<<((((((((((((.(((((((((.((((((((((((.......((((((((..(((((((((((..((.(((.((...)).))).))..)))))))))))..)))))))).)))))))))))).))))))))).)))).))))))}}}}}}}}}===}}}}}}}}}}}}).))	16	-95.6	-48.2828	32.8283	6423800	6423823	0.009901	29
stu-novel-mir164-4	chr01	AATATCGAACTTTGGAAAGGACCT	AAGATCCTCCATAAAGTTTGGTA	TGATGTAACAATATCGAACTTTGGAAAGGACCTTTTGCCCCCTGCACTATTTAATAGTGTATTTTAAAGGTATGTGCCCACGTGGACATCATAAATATTGCATCATTATAAATAATAATGTATCCACGTGGGCACATATATACCTTTAAAATACACTATTAAATAGTGCAGAGGGTAAAAGATCCTCCATAAAGTTTGGTATCGTAACAACA	77694121	77694144	- [Negative strand]	24	212	77693941	77694152	((.(((.((-<<<<<<<<<<<<<---<<<<-<<(((((((.(((((((((((((((((((((((((((((((((((((((((((((............(((((.((((....)))).)))))))))))))))))))....))))))))))))))))))))))))))))))).))))))}}}=}}}}===}}}}}}}}}}}}).)).))).))	16	-113.2	-53.3962	33.9623	77693951	77693973	0.009901	29
stu-novel-mir164-5	chr04	AATATCGAACTTTGGAAAGGACCT	AGGTCCTCCATAAAGTTTGGTATC	ACAATATCGAACTTTGGAAAGGACCTTTTACCCCCCTACACTATTTAATAGTGTTTTTTTAAAGGTATATATGTGCCCACGTGGACACATTACTATTTATAATGATGCAATATTTATGATGTCTACATGGGCACATATATACCTTTAAAATACACTTTTAAATAGTGTAGGGGGGTAAAAGGTCCTCCATAAAGTTTGGTATCGT	40660406	40660429	- [Negative strand]	24	205	40660226	40660430	((-<<<<<<<<<<<<<---<<<<<<<((((((((((((((((((((((.(((((..(((((((((((((((((((((((.((((((((((...(((((((....))).))))...))).))))))).))))))))))))))))))))))).))))).))))))))))))))))))))))}}}}}}}===}}}}}}}}}}}}}=))	16	-122	-59.5122	33.6585	40660227	40660250	0.009901	29
stu-novel-mir165	chr01	AATATCGAACTTTGGAAATGACCT	NO	TGTAACAATATCGAACTTTGGAAATGACCTTTTACCCCTGTATTATTTAATAGTATATTTTAAAGGTATATATGTGCTCACGTGGACATCATAAATATTGCATAATTATAAATAGTAACATGTCCACGTGGACACATATATACCTTTAAAATGCACTATTAAATAATGTAGGGGTAAAAGATCCTCCATAAAGTTTAATATCGTAACA	11420898	11420921	+ [Positive strand]	24	208	11420891	11421098	(((.((-<<<<--<<<<<<<<<---<<-<<((((((((((((((((((((((((.(((((((((((((((((((((..(((((((((((......((((...........)))).....)))))))))))..))))))))))))))))))))).)))))))))))))))))))))))))).)).))))..)))))..)))).)).)))	8	-97.1	-46.6827	28.8462	-1	-1	0.009901	10
stu-novel-mir168	chr02	AATATGCGGACAACTTTAAGGGGT	NO	TAGGTAATAGTCCTAGTTAAAGTGTCAAAATGAAATATGCGGACAACTTTAAGGGGTCGTGGATTACTTA	13930561	13930584	- [Negative strand]	24	70	13930547	13930616	((((((((.(.(((..((((((((((...(((.-->>>--->>>->>>>>>>->>>-)....))))))))	12	-17.6	-25.1429	35.7143	-1	-1	0.009901	47
stu-novel-mir177	chr04	AATCAAGAGGTCTCGGGTTCGAGC	NO	ATTGTGGTGGAGTGATAAGTGCTTCTTAATCAAGAGGTCTCGGGTTCGAGCCCCCTTGGGTATCGAGTTGCCTTTGTTAGGGCGCGTTTTACCCCCCAAT	67423115	67423138	+ [Positive strand]	24	100	67423087	67423186	((((.((.((.((((...((((..(((<<<--<<<<<<<<<<<<--<<<<-...))))..).)))))..))))))))))))))))...))))))))))))	6	-33.9	-33.9	51	-1	-1	0.049505	38
stu-novel-mir178	chr09	AATCAGAGGTCTCGGGTTTGAGCT	NO	TCCTAATTCGGGCATCGGACACTTGGTTGAGAAACCAAAAATAAAAGTCGATAACTTTGTTAATCAGAGGTCTCGGGTTTGAGCTGGAGCAAGGA	3188356	3188379	+ [Positive strand]	24	95	3188294	3188388	((((..(((.(((.((((((..((((((....))))))..........(((...(((((..--->>>>>--->>>->>>>>>>>>.)))..))))	2	-29.7	-31.2632	43.1579	-1	-1	0.019802	11
stu-novel-mir181	chr06	AATCCCAATGTAGAACTAACT	CAGATCTACATTGGGCTTTAA	TCATTTAGTTCATTATGATATTTGGGGTCCTTGTAGAGTCAGATCTACATTGGGCTTTAAGTATTTTGAGTAATCATCATTGAAAGTAACAAAATACTTAAATCCCAATGTAGAACTAACTCTACTAGGACCCCAAATATCAGAATGAACTAACTGA	26898542	26898562	- [Negative strand]	21	157	26898505	26898661	(((.((((((((((.((((((((((((((((.(((((((={{={{{{{{{{{{{={{{{{((((((((.....(((....)))......)))))))))))>>->>>>>>>>>>>->>->>>)))).)))))))))))))))).)))))))))).)))	1	-88.2	-56.1783	32.4841	26898601	26898621	0.009901	11
stu-novel-mir182	ChrUn	AATCGAAATTCTGAACAAAAATT	NO	TATAATTCGGCCACATCATTAAATTTTTTTATAAAAAAAATCGAAATTCTGAACAAAAATTGAATTAAAAAAAAAATAATGACGTGGCCGAATTATAATTCAATTTTTATTCAGAATTTTGATTTTTTTTTATAAAAATAATAATGACGTGACCGAATTATA	53854186	53854208	- [Negative strand]	23	162	53854084	53854245	((((((((((.(((.((((((....(((((((((((((<<<<<<<<<<<<<<<-<<<<<<<((((((.........((((..((....)).))))))))))))))))).))))))))))))).)))))))))))))))...)))))).))).))))))))))	3	-57.2	-35.3086	19.7531	-1	-1	0.009901	12
stu-novel-mir182-1	chr12	AATCGAAATTCTGAACAAAAATT	NO	TAATTCGGCCACATCATTAAATTTTTTTATAAAAAAAATCGAAATTCTGAACAAAAATTGAATTAAAAAAAAAATAATGACGTGGCCGAATTATAATTCAATTTTTATTCAGAATTTTGATTTTTTTTTATAAAAAAAATAATGACGAGGCCGAATTA	54607559	54607581	+ [Positive strand]	23	158	54607522	54607679	((((((((((.(.((((((..(((((((((((((((<<<<<<<<<<<<<<<-<<<<<<<((((((.........((((..((....)).))))))))))))))))).))))))))))))).))))))))))))))))).)))))).).))))))))))	3	-58.5	-37.0253	20.8861	-1	-1	0.009901	12
stu-novel-mir187	chr09	AATCGTGTAGAAGCCAAGAAGTGT	NO	GCACTTTTTTTGTCTTTCGTTCGGTTTGATTAGTGCTTCTCGTATTTGCATTGCTGAGTCACTTGGTTGGTGAAATCACTCTAAAATTTAAGTTTGACTTGTTTCGTGTATGCATGGGGCAGTGGCGGAGCTAGAATTTTGTCTTAGGAGTGTCAAAATATAAAGAAGTAAAATCGTGTAGAAGCCAAGAAGTGT	51187062	51187085	+ [Positive strand]	24	195	51186890	51187084	(((((((..(((.((((..(.((((((......(((((((.(((((((((((.((((((((((.....)))))........((((((((.(((((..(((((..((((....))))..)))..))..))))).)))))))).))))).)))))..))))))..))))))))>>>>>->-->>>>->>>>>>>>>>	2	-55.9	-28.6667	38.4615	-1	-1	0.029703	11
stu-novel-mir199	chr11	AATGATGTACAACTGTAAACCTGT	NO	GAGGGGAAATAGATGTATTTCAGGTGTTTTGATGATCCTCACAAATGCAGGGACCTGGTCCCTGACAGAGTGCTCTCGTCCAAGTTCAAAATGATGTACAACTGTAAACCTGTC	6348652	6348675	- [Negative strand]	24	114	6348650	6348763	((.(((..((((.(((((.(((..((.((((((((....(((...(((((((((...))))))).))..)))...)))).))))..)).-->>>->>>>>->>>>--->>>->)	1	-34.8	-30.5263	44.7368	-1	-1	0.039604	26
stu-novel-mir201	chr12	AATGCCGATAAAGACTTTAGCACT	NO	CAAGTTCACTACATCAAATATGTATTTTTAGCGGCAATTAGCACTCTTTGAATATGTCCCTAAAGCCTTTAGCGACATTGGTTCTAATGGCACTTAACTAATGCCGATAAAGACTTTAGCACTCTTTATTAATGTCAATATTTATTGTCGCTAAAAGTTGTTTTTGTTGTAGTGGTTCTCCAACTTG	51905415	51905438	- [Negative strand]	24	187	51905350	51905536	(((((((((((((.((((.(((.(((((((((((((((............((((.((..((((((.(((((.((.((((((((............))))>>>>->>->>>>>->>>>>>->>-...)))).............)))))))))))))))))).)))).)))))))).......)))))	17	-49.82	-26.6417	34.2246	-1	-1	0.009901	28
stu-novel-mir203	chr07	AATGGATGTAGGCTTAACTAAAGC	NO	GTTGGGCTTTATAAAAGGTTATTTTATACTAAAATGGATGTAGGCTTAACTAAAGCCTAAT	45475545	45475568	+ [Positive strand]	24	61	45475512	45475572	(((((((((((...(((.(((((((((.....->>>>>->>>>->>>--->>>>>>)))))	6	-16.5	-27.0492	29.5082	-1	-1	0.019802	217
stu-novel-mir206	chr03	AATGTCCAATGTGAGTACCGAACA	NO	GTGTTTTACTCTCAATGTGAGACTTCCTGACGCAAATCTGGATTTAGTCGGGCTCCAATGTCCAATGTGAGTACCGAACAC	39585907	39585930	+ [Positive strand]	24	81	39585850	39585930	(((((((((((.((...((.(((..((((((..((((....)))).))))))....--->>>>>->>->>>>>-->>>>>)	1	-22.8	-28.1481	45.679	-1	-1	0.049505	11
stu-novel-mir217	chr02	AATTACACATGTCTTGTTTGGATG	NO	CACCAGGTAATTGAAATTGGTGTAATTACTAGGTTACTAATTACCAGCCTAGTAATTACACTGACATGTTTGGTTGCCACAGTGTAATTACACATGTCTTGTTTGGATGCCACAGTG	45901067	45901090	- [Negative strand]	24	117	45901058	45901174	(((..((((.(..((...(((((((((((((((((..........)))))))))))))))))(((((((.(((((((......))>>>>>->>>>>>>--->>-->->>))...)))	14	-42.8	-36.5812	38.4615	-1	-1	0.009901	25
stu-novel-mir223	chr10	AATTATTTGTCGTTTTAGAAGTTC	NO	GACCTTCTAAAACGACAAATAATTTGTGAAACTATTTTTAGTAAGCAACAAATGAATTGAGACAGTAAAATTTGCATATTTAATAACTACATTAAAGTACGAAAAGTCATATTGTTGTTAATAATCTAAAATAGTACTCCTTCTGTCTCTATTGTTGCTTTTTATAAAAAAGTTGTCTCCAATTATTTGTCGTTTTAGAAGTTC	52206567	52206590	- [Negative strand]	24	204	52206566	52206769	((.(((((((((((((((((((((.(.((((((.((((((..(((((((((.......(((((((.....((((....((((((......))))))...))))......(((((((.............)))))))......)))))))..)))))))))....)))))))))).)).).>>>>>>>>>>>>>>>>>>>>>->>	3	-57.02	-27.951	25.9804	-1	-1	0.009901	13
stu-novel-mir223-1	chr11	AATTATTTGTCGTTTTAGAAGTTC	NO	TTTGTCTCAAATTATCTCTAAAATTAAATATCTCAAATTATTTGTCGTTTTAGAAGTTCGAGACAAA	3921627	3921650	- [Negative strand]	24	67	3921618	3921684	((((((((.((((...((((((((((((((.....--->>>>>>-->>>>>>>>>>>>-))))))))	3	-17	-25.3731	23.8806	-1	-1	0.009901	13
stu-novel-mir233	ChrUn	AATTGTATAGATCGCTGACAGCCT	CTTCAGATTTGTATAATTTCGCT	GGCGGGAGCTTCAGATTTGTATAATTTCGCTGGCAGGCCAATTGTATAGATCGCTGACAGCCTCTCGTT	51507743	51507766	- [Negative strand]	24	69	51507736	51507804	(((((((({{{{{{{{{{{{{{{{{{=={{{....))).>>>>>>>>>>>>>-->>>->>->>))))))	2	-25.4	-36.8116	49.2754	51507773	51507795	0.019802	27
stu-novel-mir233-1	chr11	AATTGTATAGATCGCTGACAGCCT	CTTCAGATTTGTATAATTTCGCT	GCGGGAGCTTCAGATTTGTATAATTTCGCTGGCAGGCCAATTGTATAGATCGCTGACAGCCTCTCGT	6634728	6634751	+ [Positive strand]	24	67	6634689	6634755	((((((({{{{{{{{{{{{{{{{{{=={{{....))).>>>>>>>>>>>>>-->>>->>->>)))))	2	-24.9	-37.1642	49.2537	6634696	6634719	0.009901	27
stu-novel-mir239	chr03	ACAAAATTGTCATGTAGGATGAAT	NO	CACATAGGACACAAAATTGTCATGTAGGATGAATATGTCTATTTGTTCAATTTTATATAAGTTTTAGTGTCTACTTGTG	57308155	57308178	- [Negative strand]	24	79	57308109	57308187	((((..((((<<<<<<<<---<<<<<<<<<<<<<(........))))).))))))))).)))))).))))))...))))	5	-22.2	-28.1013	29.1139	-1	-1	0.009901	11
stu-novel-mir244	chr01	ACAAGTAGACACATGTATCCT	NO	TTAAACTTGTATAAAATTGAACAAGTAGACACATGTATCCTACATGGCATATTAAACGTAGGATGTCATGTACGACACAAAATTGTCGTGTAGGGTGTCATGTAGGATGAAAGAGTTTATTTGTTGAATTTTTTACAAGTTTAA	50307073	50307093	- [Negative strand]	21	144	50306969	50307112	(((((((((((.((((((.(<<<<<<<<<<-<---<<<<<<(((((((((.(((.((((((..((((......)))).....))).))).))).)))))))))))))))...).))))))))))).)))))).)))))))))))	10	-57.9	-40.2083	31.25	-1	-1	0.009901	40
stu-novel-mir244-1	chr03	ACAAGTAGACACATGTATCCT	NO	AACTTGTATAAAATTTAACAAGTAGACACATGTATCCTAATGGCATAATACACATAGGACACAAAATTGTCATGTAGGGTGCCATATATGACGAATGTGTCTATTTGTTCAATTTTATACAAGTT	4472039	4472059	- [Negative strand]	21	125	4471951	4472075	(((((((((((((((.(<<<<<<<<<<<<<<---<<-<((((((((..((((.....((((......)))).))))..))))))).)).))...))))))))))))))).)))))))))))))))	10	-54	-43.2	30.4	-1	-1	0.009901	40
stu-novel-mir244-2	chr06	ACAAGTAGACACATGTATCCT	NO	TAAACTTGTATAAAATTAAACAAGTAGACACATGTATCCTACATGGAATAATACACGTAGGACGCCACGTAGGACATAGAATTGTCATGTAAGGTGTCATGTATGATGAATGTGTCTATTTATTCAATTTTGTACCAGTTTA	37434193	37434213	+ [Positive strand]	21	142	37434173	37434314	((((((.((((((((((.(<-<<<<<<<<<<<<-<<<<-<(((((..((..(((((((.((...))))))..((((......))))..)))..))..)))))).)))).)))))))))))).)).)))))))))).))))))	10	-48.3	-34.0141	32.3944	-1	-1	0.009901	40
stu-novel-mir252	chr06	ACACCCTTTGTGAAATTTCTGACT	NO	ACACCCTTTGTGAAATTTCTGACTACGCCACTGAGTAGGGTGAGAGCAATTACGCTATATATTTCCTTGAGTATAAGTTTCATAATGGTGT	53316083	53316106	+ [Positive strand]	24	91	53316082	53316172	<<<<<--<<<<<<<<<<<---<<<.((((.((....))))))..(((......))).............)))..))))))))))).)))))	4	-24.1	-26.4835	38.4615	-1	-1	0.009901	13
stu-novel-mir258	chr04	ACACTTATTTTGAAACGGACAGAG	NO	TTACTTTTTTCGTTCTAAAATAAGTGTCATTTTAGAAATTCAAGATAAAACCAACAATTATTTTCAACTATACACTCTTTTATTAGTAAAAACTTATTTCTTCTTAGTTTTTTAATGAGCGTGAAATGAACTAAAATGACACTTATTTTGAAACGGACAGAGTAA	66909352	66909375	+ [Positive strand]	24	165	66909213	66909377	(((((((.((((((.((((((((((((((((((((......(((((((.........)))))))........(((.(((..((((..(((((((...........)))))))))))))).))).......))))))))>>>>>>>>>>>>->>>>>>->>>>)))	1	-44.2	-26.7879	24.2424	-1	-1	0.009901	109
stu-novel-mir262	chr04	ACATATGATGAAGGCT	NO	GAAGCCTTCTTATAAGTTGGGCTCCAGTGGCGTCACATATATGTGATAAACTTTCTTACATATGATGAAGGCTTT	55044708	55044723	- [Negative strand]	16	75	55044705	55044779	((((((((((((((.((.(((....(((...((((((....))))))..))).))).>>->>>>>->>>>>>>))	2	-23.8	-31.7333	38.6667	-1	-1	0.019802	11
stu-novel-mir269	chr08	ACCAAGGATTGTGACGAGATGGAT	NO	CTAAGTCATCACCAAGGATTGTGACGAGATGGATATGATGCCTTTATCTTTAACCAGAAGTCTCGGGTTCGAATCTCAAGGATGAAAATAATTCTTGTAGGGAGTTGTTTGTCTTCATCAGGCTCAAACTCGAGATTTCTAGCTAAGGATAAAAGCATTCCATTCATCCTGTCACACCCTTAATTTTTATTGG	2129087	2129110	+ [Positive strand]	24	193	2129076	2129268	((((......---<<<<--<<<<<<<-<<<<<<<..(((((.((((((((((.(.((((((((((((((.((..((....(((((((((((((((.....)))))))))....))))))))..)).)))))))))))))).).)))))))))).)))))..))))))).))))))).))))........))))	2	-71.7	-37.1503	38.8601	-1	-1	0.009901	18
stu-novel-mir272	chr09	ACCCAGACCGTCGTGATTGACACT	NO	GACCCAGACCGTCGTGATTGACACTCAAACTAACACTTCGGTGGGAGAACCAGTACTACAACTAGGGGTGTTCACGGGTTGATTTGGGTC	56251294	56251317	+ [Positive strand]	24	90	56251292	56251381	(<<<<<<<-<<<<<<<<---<<<<<(...((..(((....)))..))....(((......)))..))))))))))))..)).))))))))	13	-30.3	-33.6667	51.1111	-1	-1	0.039604	13
stu-novel-mir275	chr04	ACCGAAAACTGATAAACCGAACCA	TTGATTTGGTTATCGGTTTGATGT	TGTTATTGATTTGGTTATCGGTTTGATGTATTTACAAACCGAAAACTGATAAACCGAACCAATAACA	53272040	53272063	+ [Positive strand]	24	67	53272002	53272068	((((({{{={{{{{{{{{{{{{{{==={{........>>--->>>>>>>>->>>>>>>->>))))))	4	-23.1	-34.4776	31.3433	53272007	53272031	0.009901	12
stu-novel-mir275-1	chr07	ACCGAAAACTGATAAACCGAACCA	TTGGTTTGGTTATCGGTTTGACGT	TGTTATTGGTTTGGTTATCGGTTTGACGTATTTACAAACCGAAAACTGATAAACCGAACCAATAACA	2503830	2503853	- [Negative strand]	24	67	2503823	2503889	((((({{{{{{{{{{{{{{{{{{{==={{........>>--->>>>>>>>->>>>>>>>>>))))))	4	-29.7	-44.3284	34.3284	2503860	2503883	0.009901	12
stu-novel-mir275-2	chr05	ACCGAAAACTGATAAACCGAACCA	NO	TGTTATTGATTTGGTTATCGATTTGATGTATTTACAAACCGAAAACTGATAAACCGAACCAATAACA	2089615	2089638	+ [Positive strand]	24	67	2089577	2089643	((((((((.(((((((((((.(((...((........>>--->>>->>>>->>>>>>>->>))))))	4	-17.1	-25.5224	29.8507	-1	-1	0.009901	12
stu-novel-mir276	chr05	ACCGAAAATCGAACCGTTAAGGAC	NO	GTTAAACCGAAAATCGAACCGTTAAGGACCAAAATCGATAAAAAAAAATCTTATTGGTTTGGTTATTGGTTTAAC	7691849	7691872	- [Negative strand]	24	75	7691802	7691876	(((((<<<<<-<<<<<<<<<<-<<<<<--...................))))).)))))))))).))))))))))	9	-23.6	-31.4667	30.6667	-1	-1	0.009901	49
stu-novel-mir278	chr02	ACCGAGAAATTCGTCTGTGACCCG	NO	ATTGGCTGCTTGGCTAGGAGCAAGGTGAAGCATGCCACTTTTTGTGGCAATTTATTTTTTTTGATAACCGAGAAATTCGTCTGTGACCCGCCATTTGGACCAAT	38446250	38446273	- [Negative strand]	24	104	38446235	38446338	((((((((..((((..(..(((.(..(((...((((((.....)))))).......(((((((...-->>>>>>>>>>-->>>>-->-->)))..))).)))))	18	-31.8	-30.5769	43.2692	-1	-1	0.019802	37
stu-novel-mir298	chr11	ACGGACCTAGCCCATATTGACGGC	NO	GCCCTATCAAATCATGGGTTAGGCCACACCGGCCCAACGGACCTAGCCCATATTGACGGC	3777512	3777535	+ [Positive strand]	24	60	3777475	3777534	(((...((((...((((((((((.....(((.....->>>->>>>>>>>>>->>>>->>>	7	-22.9	-38.1667	58.3333	-1	-1	0.019802	13
stu-novel-mir313	chr07	ACTAGCGAATGATTGTTGGAGCCT	AAAGGTCAAGTTCTTTTGTAGTGA	TTTACTAGCGAATGATTGTTGGAGCCTTAGTCGCCACTAAAAATCACTCATAACCTTTAGTGGCAATATTTTGGGATTTTGTGGCGACTTTGTCGCCACTAAAGGTCAAGTTCTTTTGTAGTGAA	18923970	18923993	- [Negative strand]	24	125	18923871	18923995	(((<<<<-<<<<-<<---<<<--<<<<(....(((((((((..............)))))))))................((((((((...)))))))).=}}}}}}}}==}}=}}}}}}}}}})	3	-38.44	-30.752	39.2	18923871	18923894	0.009901	18
stu-novel-mir320	chr11	ACTGCAAGGACTGTGATTCCT	NO	AGAGGGACAAAACTTCCAAACTGGCTCTCTGACCATTCATTTCTTAAGCTTGAGGAATTATCTCTTAGCAACTGCAAGGACTGTGATTCCTTGCCAGCACTGGGACAGCTTCCTTCT	44003652	44003672	- [Negative strand]	21	117	44003625	44003741	(((((((......(((((..(((((....(((....)))............((((((((((.((((.((.--->>->>>>-->>>>>>>>>))))))...))))).....)))))))	11	-34.3	-29.3162	45.2991	-1	-1	0.019802	18
stu-novel-mir321	chr01	ACTGTTTCTTCATGCTCAATTCTT	ATGGTTGAACATGAAGATACAATT	AAAAATGGTTGAACATGAAGATACAATTTAGTCGGAAATGCTCCACTAAACTGTTTCTTCATGCTCAATTCTTTTT	6092775	6092798	+ [Positive strand]	24	76	6092725	6092800	(((({=={{{{{={{{{{{{{={{{={{((((.(((.....))))))))>->>>->>>>>>>>->>>>>-->>)))	1	-28.6	-37.6316	31.5789	6092729	6092753	0.009901	13
stu-novel-mir334	chr04	ACTTTTCTGAAGGGTTGTGACCTT	AAGGGTTGTGACCGTTTGAAAGGT	GAAGGGTTGTGACTTTTCTGAAGGGTTGTGACCTTTATGAAAGGTTGTGTCCTTTCTAAAGGGTTGTGACCGTTTGAAAGGTTGTGACTTTTC	14888920	14888943	+ [Positive strand]	24	93	14888908	14889000	(((((((((..<<<<<<<-<<<-<<<<<--<<<<<(..((((((......))))))..}}}}}}==}}}}}=}}}}}}}}}}..)))))))))	5	-43.7	-46.9892	41.9355	14888966	14888990	0.009901	12
stu-novel-mir334-1	chr09	ACTTTTCTGAAGGGTTGTGACCTT	AGAGTTGTGACTTTTATGAAACGT	ATTGTGACTTTTCTGAAGAGTTGTGACTTTTATGAAACGTTACGACTTTTCCGTAAGGTTGTGACTTTTCTGAAGGGTTGTGACCTTTCTGATAAGGCACAAT	43274942	43274965	+ [Positive strand]	24	103	43274878	43274980	((((((.(((.((.(({{={{{{=={{{{{{=={{{{={{(((((((((.....)))))))))>>->>>>-->>>>>>-->>>>->>)).)).))).))))))	5	-37.4	-36.3107	37.8641	43274894	43274918	0.009901	12
stu-novel-mir334-2	chr09	ACTTTTCTGAAGGGTTGTGACCTT	NO	GAAGAGTTGCGACTTTTCTGAAGAATTGTGACTTTTCTGAAGAGTTGTGACTTTTATAAAAAGTTATGACTTTTTCATAAGGTTGTGACTTTTCTGAAGGGTTGTGACCTTT	43554963	43554986	+ [Positive strand]	24	112	43554875	43554986	((((.((..(((((((((.(((((.(((..(((((...(((((((..(((((((.....)))))))..)))))))...)))))..))>->>>>>->>>>>>>>>-->>>>>)	5	-44.5	-39.7321	33.9286	-1	-1	0.009901	12
stu-novel-mir334-3	chr09	ACTTTTCTGAAGGGTTGTGACCTT	NO	GTTGTGAGTTTTAGAAAGAGTTTTGACTTTCCTGAAGAGTTGCGACTTTTCTGAAGAATTGTGACTTTTCTGAAGAATTGTGACTTTTCTTAAGAGTTGTAAACTTTATGAAAAGTTACGAATTTTCCATAAGGTTGTGACTTTTCTGAAGGGTTGTGACCTTTCTGATAAGGCACAAT	43374687	43374710	+ [Positive strand]	24	179	43374547	43374725	((((((....((((((((.(((.(((((((.(.(((((((..(((((((...(((((.(((((((((((((((((..(((..(((((.....)))))..))).))))).)))))))))))).)))))...)))))))..>>>>>>>->->>>>>>>->>>>>>))))).....))))))	5	-69	-38.5475	34.0782	-1	-1	0.009901	12
stu-novel-mir335	chr06	ACTTTTGGGGTGTGAGTTAGGCCT	NO	AGGCTTGGGCAATTCTACTCCCTTTGAGATAACTTTTGGGGTGTGAGTTAGGCCTAAGACCT	41478838	41478861	- [Negative strand]	24	62	41478830	41478891	((((((((((.((((.((.((((..(((...->>>-->>>>->>>>>>--->>>>))).)))	17	-26.7	-43.0645	46.7742	-1	-1	0.009901	21
stu-novel-mir335-1	chr09	ACTTTTGGGGTGTGAGTTAGGCCT	NO	GCTAACTTTTGGGGTGTGAGTTAGGCCTAAGGCCTAAATTTACATATACTCTTAAGTAATTGCCCCATAGATCCTAGAGGGGGGAGTAAGAGCCAGAAAAAATGGT	61117062	61117085	+ [Positive strand]	24	106	61117057	61117162	((((--<<<<<<-<<<<<<<<<<<<<<-..))))).)))))))))...((((((.....((.((((.(((...)))..)))).)).))))))))))))....))))	17	-34.8	-32.8302	42.4528	-1	-1	0.019802	21
stu-novel-mir340	chr04	AGAAGACTCTTGAATTTTGATAGG	NO	TCAACTTTTTTATTTCATGAAACTCCTACCAAGGTTATCATTGTTATTTTTATTCTATAGCTAAAGTAGATGAAGAAGACTCTTGAATTTTGATAGGATATGGAAGGAGTTGA	7535000	7535023	- [Negative strand]	24	113	7534983	7535095	((((((((....(((((((....(((((.((((((..(((..(((.(((((((.((((.......))))))))>>>->>>--->>>>>>>>>->>>>))))))))))))))))	19	-28.3	-25.0442	29.2035	-1	-1	0.009901	41
stu-novel-mir347	chr01	AGACTTGTTTGAATCTCAAAATCT	TTTTGAGAGTCAAACAATTTAAGT	GCATTTTTTGTTTTTTGAGAGTCAAACAATTTAAGTTTTACCGGGAATTTGGGCATGGAATCTTCAAATATTTTGAAATGAAATTTATACATTTATAAACTACGTAAAAAGTGATATAAGTCACAATAATTGATAATTCAAAAGGTTTAAAAGATCTATGAAATATCGACGGTAAAAAATAGACTTGTTTGAATCTCAAAATCTGAAAAATGT	31895045	31895068	- [Negative strand]	24	213	31895035	31895247	((((((((((..{{{{{{{{={{{{{{{{{{{{=={(((((((.((..((...((((((.((((.((((.(((((((......((((((....))))))...........(((((....)))))............))))))).))))..)))))))))).))..))..))))))))..)>>>->>>>>>>>->>>>>>>>-->)))))))))	10	-57.9	-27.1831	25.3521	31895211	31895234	0.009901	23
stu-novel-mir352	chr08	AGAGATCGGTTTTTATTGTAATTC	GAATTACAATAAAAACCGACCTCT	ACCGACATCAAGAGATCGGTTTTTATTGTAATTCATTAAAAATTCCGACCTCAGGAGGTCGGAATTTTTAATGAATTACAATAAAAACCGACCTCTTGATGTCGGT	23324989	23325012	- [Negative strand]	24	106	23324916	23325021	((((((((((<<<<-<<<<<<<<<<<<<<<<<<<(((((((((((((((((....)))))))))))))))))}}}}}}}}}}}}}}}}}}}=}}}}))))))))))	5	-78.9	-74.434	35.8491	23324925	23324948	0.009901	28
stu-novel-mir352-1	chrx	AGAGATCGGTTTTTATTGTAATTC	NO	CAAGAGATCGGTTTTTATTGTAATTCATTTTTTTTCGAGAAAAAATTCCGACCTCCAGAGGTCGGAATTTGATTTTCTCGCTTTTATTTTGCATAAAAACCGATTACTTG	30860666	30860689	+ [Positive strand]	24	110	30860663	30860772	((<<-<<<<<<<<<<<<<-<<<<---.........(((((((((((((((((((....)))))))))))...))))))))........))))))))))))))))).))))	5	-44.55	-40.5	32.7273	-1	-1	0.009901	28
stu-novel-mir359	chr01	AGATACAACGTTTGGCTAGACTGT	ATTGTTTGGTTTGACTGTATCGTA	GTATGGTAGATACAACGTTTGGCTAGACTGTATTGTTTGCTATTGTTTAATAACATTTTTATTGTTTGGTTTGACTGTATCGTACTGTAT	9510192	9510215	+ [Positive strand]	24	90	9510184	9510273	(((((((<<<<<<<--<<<--<<<<<<<-<<(.((((.((....)).....))))....)}}=}}}}}}}==}}}}}}}}}=}}))))))	2	-23.7	-26.3333	31.1111	9510244	9510268	0.009901	13
stu-novel-mir359-1	chr04	AGATACAACGTTTGGCTAGACTGT	ATTGTTTGGTTTGACTGTATCGTA	TACTGTATGGTAGATACAACGTTTGGCTAGACTGTATTGTTTGCTATTGTTTAATAACATTTTTATTGTTTGGTTTGACTGTATCGTACTGTATTGTA	49676221	49676244	- [Negative strand]	24	98	49676157	49676254	(((.(((((((<<<<<<<--<<<--<<<<<<<-<<(.((((.((....)).....))))....)}}=}}}}}}}==}}}}}}}}}=}})))))).)))	2	-26.1	-26.6327	30.6122	49676166	49676189	0.009901	13
stu-novel-mir362	ChrUn	AGATGAAGGATATATGTGAGCTCC	TAAGGACATATGTGAACCATTTGT	TCCGTTAGATGAAGGATATATGTGAGCTCCTTTTATAACGGTAAGGACATATGTGAACCATTTGTATAACGGG	31493336	31493359	+ [Positive strand]	24	73	31493329	31493401	((((((<-<--<<<<-<<<<<<<<---<<<((.........=}}}}}}}}}}}}}==}}=}}==}.)))))))	6	-19.9	-27.2603	38.3562	31493370	31493394	0.039604	14
stu-novel-mir362-1	chr04	AGATGAAGGATATATGTGAGCTCC	TAAGGACATATGTGAACCATTTGT	TCCGTTAGATGAAGGATATATGTGAGCTCCTTTTATAACGGTAAGGACATATGTGAACCATTTGTATAACGGG	8616014	8616037	- [Negative strand]	24	73	8615970	8616042	((((((<-<--<<<<-<<<<<<<<---<<<((.........=}}}}}}}}}}}}}==}}=}}==}.)))))))	6	-19.9	-27.2603	38.3562	8615977	8616000	0.019802	14
stu-novel-mir363	chr06	AGATGAATCAAATTTTTAACGGAT	CGTTAAAAGTTTGGCTCATATATG	CTCATTTATGTCATTCGTTAAAAGTTTGGCTCATATATGTAATTTTTATTTGAGAAAAAGCCTATTCATGTCATTATTTGTTGACTTAAATAACATAGATAGATGAATCAAATTTTTAACGGATGACATATATGAG	37531201	37531224	+ [Positive strand]	24	136	37531100	37531235	(((((.((((((((({{{{{{{{{{{{{=={{{{={{{{(.((((........(((........)))..((((........))))..)))).)))))...-->>>>-->>>>>>>>>>>>>>>>)))))).)))))	2	-46.3	-34.0441	25.7353	37531115	37531139	0.009901	10
stu-novel-mir367	chr01	AGATTTTGTATTTGTGAACTGCCT	NO	GTTTGGGGGTTCGGACAAATTCAATAGTTTTTTTGTAGATTTTGTATTTGTGAACTGCCTAAC	7689443	7689466	- [Negative strand]	24	63	7689439	7689501	(((.((.(((((..((((((.(((.(((((......>>>>>>>>->>>>>>>>>>>->>-)))	1	-16.1	-25.5556	34.9206	-1	-1	0.009901	10
stu-novel-mir369	chr04	AGGAAAAGAGAACAATTGACAGTT	NO	GAGTTTCACACTCCAACTATCAGCGATTCCCTTTTCCTACCTGAACTATCACCATCTATGTTCTAAAATAAGCCTAGTTGAATATACGGTGACAGTTAAGGTCGGAAAAGGGAACAACTGATTTGGCCTAGTCAGCTTTGCGGTGTGTTTTAATACACATATGGGTGATAAATCAGATAGGAAAAGAGAACAATTGACAGTTGAGATGTGAAACTC	58573981	58574004	- [Negative strand]	24	216	58573966	58574181	((((((((((.(((((((.((((...(((.(((((((((.((((..(((((((...(((((..(((((((.(((.((((((......(....).....((((((((..((.......))..))))))))..))))))....))).)))))))....)))))..)))))))..)))).)>>>>>>>>->>>--->>>>->>>>).))))))))))))	2	-79.69	-36.8935	39.3519	-1	-1	0.009901	13
stu-novel-mir372	chr03	AGGACATAAACGTAAAATGAAGCC	AAAGGGCACATTTATGTATTATGC	TGGAGGACATAAACGTAAAATGAAGCCAATTGTTAAAGGGCACATTTATGTATTATGCCTTTA	40491395	40491418	- [Negative strand]	24	63	40491358	40491420	(((<<<-<<<<<<<<<<<<-<<--<<<.......====}}}=}}}}}}}}}=}}}}}})))))	6	-16.5	-26.1905	33.3333	40491362	40491385	0.029703	10
stu-novel-mir372-1	ChrUn	AGGACATAAACGTAAAATGAAGCC	NO	TGTGCATATCCAAAGTTGGAGGACATAAACGTAAAATGAAGCCAAGTTAAAGGGCATATTTATGTATTATGCCTTTAATAAAAGGTATGCAACA	16243137	16243160	+ [Positive strand]	24	94	16243117	16243210	((((((((((....(((((<<<-<<<<<<<<<<<<<<<---<<........)).))).))))))).)))))))))))))....))))))).)))	6	-29	-30.8511	32.9787	-1	-1	0.009901	10
stu-novel-mir373	ChrUn	AGGACATAAACGTAAAATGAGGCC	NO	TCCAAAGTTGAAGGACATAAACGTAAAATGAGGCCAAGTTAAAGGGCACATTTATGTTTAATGCCTTTTTGGA	8375132	8375155	- [Negative strand]	24	73	8375093	8375165	(((((....((<<<-<<<<<<<<<<<<-<<-<-<<........)).).))))))))))).)))))))))))))	12	-21.7	-29.726	35.6164	-1	-1	0.009901	14
stu-novel-mir373-1	chr12	AGGACATAAACGTAAAATGAGGCC	NO	TCCAAAGTTGAAGGACATAAACGTAAAATGAGGCCAAGTTAAAGGGCACATTTATGTTTAATGCCTTTTTGGA	674613	674636	+ [Positive strand]	24	73	674601	674673	(((((....((<<<-<<<<<<<<<<<<-<<-<-<<........)).).))))))))))).)))))))))))))	12	-21.7	-29.726	35.6164	-1	-1	0.019802	14
stu-novel-mir378	chr10	AGGACCTCTGTCTGCTCTGATACC	NO	GGTGGTAAGATTCGATTCCAGGACCTCTGTCTGCTCTGATACCATGTTAAAATGTGTGAGATGAGATGGTCACACACTTCACTATGGTATCAGATCAGGCAGAGGTCCTAGGAACGAATCTTACCACC	30216840	30216863	- [Negative strand]	24	128	30216754	30216881	((((((((((((((.((((<<<<<<<<<<<<<<-<<<<<<<<<(((.......(((((.(((......))).))))).....)))))))))))).)))))))))))))).))))))))))))))))))	5	-83.3	-65.0781	46.0938	-1	-1	0.009901	10
stu-novel-mir379	chr09	AGGACCTTTGCCTGCTCTGATACC	NO	GTCAAGATGACTTCAGATAGGAGGGTGTAGGAGAGTGTGAAGAGCGTTGATAAATGTAGTGTTGAAGTGTGACCATCTCAACAATGAGATTCGATTTCAGGACCTTTGCCTGCTCTGATACCATGTTGAAGTATGTGAC	7789675	7789698	- [Negative strand]	24	139	7789657	7789795	((((.....((((((.(((....(((((.((((((.(..(((.(((((....))))).((.(((((((.(((..((((((....))))))))))))))>>->>>>>-->>>->>>>->>>>>.)))))))))...))))	9	-43.1	-31.0072	43.1655	-1	-1	0.009901	27
stu-novel-mir381	chr10	AGGACGCATGTATCAACTTGAACA	NO	ATTTAAATTTATATAAAATTAAACAAGTTGACACACGTGTCTTATGTGACATATTACATATAGCCTATAGGATGTCATATAGGATGTGAATTGCCACATAGGATGTCAGGTAGGACGCATGTATCAACTTGAACAGTTTTATACAAGTTTAAGT	28478687	28478710	- [Negative strand]	24	154	28478667	28478820	((((((((((.(((((((((...((((((((.(((.(((((((((.((((((...........((((((........))))))(((((......)))))...)))))).))>>>>>>>->>>->>>>>>>>--->)))))))).))))))))))	1	-55.4	-35.974	31.1688	-1	-1	0.009901	10
stu-novel-mir387	ChrUn	AGGAGGATCCGATCGATAAGACTA	NO	CAAAAGTAGGAGTGGGTGTGTCTCTGATCCTCCAAAAATAGGAGGATCCGATCGATAAGACTAACAACATTTTTG	39721342	39721365	+ [Positive strand]	24	75	39721302	39721376	(((((((.(..((.(((.((((((.((((((((......->>>>>>>>->>-->>>>-->>>-))..))))))))	3	-24	-32	41.3333	-1	-1	0.019802	10
stu-novel-mir393	chr07	AGGATTGTAACTTTTTCAATGAGT	NO	CCTTTTCAAATTAAAGGATTGTAACTTTTTCAATGAGTTTGACTTTTTCAAAGAGTTGTGATTCTTTTGATGG	38293257	38293280	- [Negative strand]	24	73	38293221	38293293	((...(((((....<<<<<--<<<<<<<<<-<<-<<<-....))).)).)))))))))..)))))))))).))	2	-18.6	-25.4795	28.7671	-1	-1	0.009901	20
stu-novel-mir394	chr07	AGGATTGTAACTTTTTTAATGAGT	NO	GACATTTGAAGGATTGTAACTTTTTTAATGAGTTGTAACTTTCTAAAGGGTTGTGACTCTTCTGATAAGGTACAACAAACACATGTT	52091784	52091807	+ [Positive strand]	24	87	52091774	52091860	(((((.((.--<-<<<<<-<<<<-<<<--<<<<..((((((......))))))..))))...))).))))))))))...)).)))))	2	-22.2	-25.5172	32.1839	-1	-1	0.009901	16
stu-novel-mir396	chr07	AGGATTGTGACCTTTCTGAAAGGT	NO	GTGACTCTTCTGAAGGGTTGTGACTTTGCCAAAGGGTTGTGACCATTTAAAAGGTTGTGCCTTTGCCAAAGGATTGTGACCTTTCTGAAAGGTTGC	50629683	50629706	- [Negative strand]	24	96	50629679	50629774	(..((..(((.(((((((((..((((((.((((((...(..(((........)))..).)))))).)))>>-->-->>>>>>>>>->>>-->>..)	2	-36.9	-38.4375	44.7917	-1	-1	0.009901	12
stu-novel-mir396-1	chr09	AGGATTGTGACCTTTCTGAAAGGT	NO	GACCTTTATGAAATGTTGTATCTTTTCTAAAGGGTTTTGACCGTTTTAAAGGTTGTGCCTTTTCCAAAGGATTGTGACCTTTCTGAAAGGTT	19228037	19228060	+ [Positive strand]	24	92	19227969	19228060	(((((((..((((.((..((((((((..(((((((..(((((........))))).)))))))..))>>>>->>-->>->>>>-->>>>>>)	2	-29.5	-32.0652	35.8696	-1	-1	0.009901	12
stu-novel-mir408	chr03	AGGCCCGTTGGACCGGCCTGGCCT	ATATAGGTAGGGCCGGCCCGTGGG	GGCCCGTTGGACCGGCCTGGCCTAACTCGGGATTTAATAGGGCTGGGCTAAGATTTTTGAAGCCCATTTAAGAAAAGGGCTTTTTAGCCCGGCCTGAATAAGCCTGCTGATTTGTGGGGCTTGAAAAATATAGGTAGGGCCGGCCCGTGGGCC	54510303	54510326	+ [Positive strand]	24	153	54510303	54510455	<<<<<<--<<-<<<<<<<-<<<<(...............((((((((((((.......(((((((.(((....))))))))))))))))))))))...((((((..(......)..).)))))....===}}}}}=}}}}}}}}}==}}}}))	7	-77.51	-50.6601	53.5948	54510430	54510454	0.009901	12
stu-novel-mir408-1	chrx	AGGCCCGTTGGACCGGCCTGGCCT	ATATAGGTAGGGCCGGCCCGTGGG	GGCCCGTTGGACCGGCCTGGCCTAACCCGGGATTTAACAGGGCTGGGCTAAGATTTTTAGAGCCCATTTAAGAAAAGGGCTTTTTAGCCCGGCCTGAATAAGCCTGTCGATTTGTGGGGCTTGAGAAATATAGGTAGGGCCGGCCCGTGGGCC	8106463	8106486	+ [Positive strand]	24	153	8106463	8106615	<<<<<<--<<-<<<<<<<-<<<<(...............((((((((((((((.......(((((.(((....))))))))))))))))))))))...(((((((..(.....)..)))))))....===}}}}}=}}}}}}}}}==}}}}))	7	-76.11	-49.7451	55.5556	8106590	8106614	0.009901	12
stu-novel-mir409	chr12	AGGCCCGTTGGGCTGGCCTGGCCT	NO	GGGTTGGGCTAGTTTGGATACTTGATTTAGAGGTCATGCGATTAGAGCCGTCAATATGGGCTAGGCCCGTTGGGCTGGCCTGGCCTAACCC	3416724	3416747	- [Negative strand]	24	91	3416718	3416808	((((((((((((.(((.((((((.......)))).)).))).....((((((...((((((.-->>>>>>-->>>->>>>>>>>>>)))))	3	-38.2	-41.978	54.9451	-1	-1	0.049505	22
stu-novel-mir418	chr01	AGGGCTAGTACCTATTGAACACCT	NO	TTTTGAACAATAAAAGTGTTCAATAGGTACAAGCCTTAATTGAGGTGTTCAAGTGAAGTATGCAAACAATTTTAAGGGGCACCGTATGACTTAAGTCATTCAAAATCAATATAAATAGGCTTAAATCATCGGCGGCCGCTTAAAGTTGTCCGCATAATTCATTTAGACACCTCAACTAGGGCTAGTACCTATTGAACACCTAAATTGTTCAAGA	52535396	52535419	+ [Positive strand]	24	214	52535218	52535431	(((((((((((....(((((((((((((((.(((((((.(((((((((..(((((((.(((((..(((((((((((.(((.(((.((((.(((((((....................))))))).)))))))..))).)))))))))))..))))).)))))))..))))))))).)>>>>>>->>>>>>>>>>>>>>>--..)))))))))))	9	-108.95	-50.9112	35.9813	-1	-1	0.009901	12
stu-novel-mir419	chr09	AGGGGATGAGAGATAACTGACAGC	NO	TAGAAAGGGATGAGATACTAGAACAGAGAAAGGGGATGAGAGATAACTGACAGCCGAAGCTTCGACATAATTTTCATAACCGTTCTTTCTAATCGCTAGACCTTTTTA	52807596	52807619	- [Negative strand]	24	108	52807541	52807648	((((((((..((.(((..(((((.((((..-<<--<<<<<<<-<<--<<<-<<<....))))))...)).)))))))..)).))))))))))))..))..))))))))	11	-28	-25.9259	38.8889	-1	-1	0.019802	18
stu-novel-mir422	chr06	AGGGTTAACAGGATCGTCGTTACC	NO	CTAGCAAAAATAATCCATAATGGCTCATCTTGAATAACCCCATACCGGAGAGTCCCCGGTTTAGGGTTAACAGGATCGTCGTTACCAGAGTTGG	52641754	52641777	- [Negative strand]	24	94	52641745	52641838	(((((........((..(((((((..((((((..((((((...(((((.......)))))..->>>>>>->>>>>>->>>>>>>--.)))))))	1	-27.6	-29.3617	45.7447	-1	-1	0.019802	22
stu-novel-mir428	chr11	AGGTGATATCTGAAAGTCAAGACT	NO	AAGGTGATATCTGAAAGTCAAGACTCAAGTGAAGACTCAAGAGAATCTGCATAGATAGGAGCTTGTACTTTATTTTCCTTTTGATTATTAGATTTCATTTT	21840696	21840719	+ [Positive strand]	24	101	21840694	21840794	(<<<<<<-<<<<<<-<<<<<<<<--.((((((((...((((...((((....)))).....))))..))))))))...)))))))).)))))).)))))))	16	-27	-26.7327	31.6832	-1	-1	0.029703	16
stu-novel-mir431	chr07	AGTAAAATGTTGGAGTGTTTTATT	NO	GCCTATGGACTAGAATTGGTGGAGATTAATTTAGTTGGGATTATTGGGCCGAGTAAAATGTTGGAGTGTTTTATTTGGAATCCCGACCCGATAATTCTAAATAAAACACTCCAATATTTTACTCGGCTCAGTAATCCCAACTAAATTAGTCTCCACCAATTCTAGCTCATAGGC	4197180	4197203	+ [Positive strand]	24	174	4197128	4197301	(((((((..((((((((((((((((((((((((((((((((((((((((((<<<<<<<<<<<<<<<<<<<<<<<<((((((..((...))...))))))))))))))))))))))))))))))))))))))))))))))))))))))))))))))))))))))))..)))))))	10	-129.9	-74.6552	38.5057	-1	-1	0.009901	13
stu-novel-mir436	chr11	AGTAACGTTTTAGGTCTGTTAACT	NO	ATTAATAAAACGTATTTGAAAGTAACGTTTTAGGTCTGTTAACTCCGTCAGCTTTTTGTCTTTTTGTTACTGATTTCTTTTAATAAAATAATCCCTAAAACGTTACTGACCTAAAACGTTACTTTTAAATACGCTTTATTAAT	338805	338828	- [Negative strand]	24	143	338705	338847	(((((((((.((((((((((<<<<<<<<<<<<<<<<-<<-<<<-..(.(((....))).).((((((((..(....)...)))))))).............))))).)))))))))))))))))))))))))).)))))))))	13	-47.4	-33.1469	26.5734	-1	-1	0.009901	11
stu-novel-mir440	chr07	AGTCAAACCAATCACTAGTCGGAT	TTTGACTCGATTTGCGGTTTGATT	AAACCAAGTCAAACCAATCACTAGTCGGATTTTTTTTCTCGATTTGACTCGATTTGCGGTTTGATTTGGTTT	3201010	3201033	- [Negative strand]	24	72	3200967	3201038	((((((<<<<<<<<<<<<<---<<<<<<<<(.........))}}}}}}}=}}}}===}}}}}}}}}))))))	9	-26.9	-37.3611	36.1111	3200972	3200995	0.009901	14
stu-novel-mir440-1	ChrUn	AGTCAAACCAATCACTAGTCGGAT	NO	AACCAAGTCAAACCAATCACTAGTCGGATTTTTTTTTCTCGATTTACGATTTGGTTCGATTTTCGGTT	78257705	78257728	- [Negative strand]	24	68	78257665	78257732	(((((<<<<-<<<<<<<<---<<<<<<<-.......)).)))))...)).)))))).)))))..))))	9	-18.1	-26.6176	35.2941	-1	-1	0.019802	14
stu-novel-mir440-2	chr03	AGTCAAACCAATCACTAGTCGGAT	NO	AACCAAGTCAAACCAATCACTAGTCGGATTTTTTTTTCTCGATTTACGATTTGGTTCGATTTTCGGTT	5282394	5282417	+ [Positive strand]	24	68	5282388	5282455	(((((<<<<-<<<<<<<<---<<<<<<<-.......)).)))))...)).)))))).)))))..))))	9	-18.1	-26.6176	35.2941	-1	-1	0.009901	14
stu-novel-mir440-3	chr04	AGTCAAACCAATCACTAGTCGGAT	NO	AGTCAAACCAATCACTAGTCGGATTTTTTTTCTCAGTTTGACTTGATTTGCGGTTTGATT	71747692	71747715	- [Negative strand]	24	60	71747655	71747714	<<<<<<<<<<<<<<--<<<<<<<<(.........))))))))))))))...)))))))))	9	-17.9	-29.8333	35	-1	-1	0.009901	14
stu-novel-mir440-4	chr12	AGTCAAACCAATCACTAGTCGGAT	NO	AACCAAGTCAAACCAATCACTAGTCGGATTTTTTTTTTCGATTTGCGACTTGATTCGGTTTTTGGTT	48451923	48451946	+ [Positive strand]	24	67	48451917	48451983	(((((<---<<<<<<<<<<--<<<<<-<-.((.......))..).)))))))))).)))))))))))	9	-18	-26.8657	35.8209	-1	-1	0.009901	14
stu-novel-mir448	chr03	AGTGTCAAAAATTGAATGGAGCCT	NO	TGAGGGCCACAAATTCAAGTGTCAAAAATTGAATGGAGCCTCACACAACTATTGTTGGTTGGGCCTCAACCATATTAATTTTTTTCACATAAGCCCTCA	46084565	46084588	+ [Positive strand]	24	99	46084547	46084645	(((((((..........-<<<--<<<<<<<<<<<<<-<<<<.((.((((....)))))).)))).....)))).)))))))))..)))....)))))))	11	-31.36	-31.6768	39.3939	-1	-1	0.009901	55
stu-novel-mir449	chr01	AGTGTCATCGAGTGCAATTGTAGT	NO	GATGGTTTCATAGTGCCTTATGTAGAGAAAAAAGTATTTAAAGATGTTTCTAATGAGTGTATTATGAAAACATTTCAAGAGATGAAGTGTCATCGAGTGCAATTGTAGTTACCACTTTACATATTTTGGTGTGTATGAAACTATC	12195287	12195310	+ [Positive strand]	24	145	12195201	12195345	(((((((((((((..((.(((((((((..............(((....))).(..(.((((((.(((..((((((((.....)))>>>>>-->>>>>>>>>->-->---.....)))))))))....))..).))))))))))))	2	-42	-28.9655	31.0345	-1	-1	0.009901	16
stu-novel-mir451	chr11	AGTGTGATGTAGACAGTCTATCCT	NO	CTTAATGAGTGTGATGTAGACAGTCTATCCTCATGTAAGCGTTAGTGAAATGGATCATGGACTAACTCGATCCCAAAAGCTAGCCCACGAGAGGAAGATTGCTCAAATCCATATATAAG	2494349	2494372	- [Negative strand]	24	119	2494260	2494378	((((.((-<<<-<<<--<<-<<<<<<-<<<<(.(((..(.((((((.....(((((..(......)..))))).....))))))).))).)))))))))))))...)))))).))))))	3	-33.6	-28.2353	41.1765	-1	-1	0.019802	21
stu-novel-mir453	ChrUn	AGTGTGTCTCTGAGATTTCGGACA	NO	TAGGACCTTAGTATAGTATAAGTGTGTCTCTGAGATTTCGGACATAGGTTGGGGGGTACTTATGCATTTTCCCTATATTATTATTATTATTGCATATATTATTTTGGGGAAATGCATAAGTACCCCCCAGCCTATGCCCAAAATCCCTGAGATACACCTAACCTTTACTAAGGTCCTA	11548481	11548504	- [Negative strand]	24	178	11548346	11548523	(((((((((((((.((..((-<<<<<<<<<-<-<<<<<-<<-<<(((((((((((((((((((((((((((((.(((.(((..............))).)))...))))))))))))))))))))))))))))))).)).))))).).))))))))).))..)).)))))))))))))	18	-103.64	-58.2247	38.2022	-1	-1	0.009901	14
stu-novel-mir463	chr03	ATAAACATGACTCTTAACTTGACT	NO	GGGCATAATTGTCCGCCGAAACTAAGTTAAAGATCATGGTTATGTATTATGTCTATATTGATACGAGGGGACTTCATTTCTTCTCTGATTTTTTTTACCTTCTTTTGTTTAGCATAATAAAGTACTAGTATATTGTTTCTTCTTGACATAATACATAAACATGACTCTTAACTTGACTTCAACAACAAATATGCCC	51239965	51239988	- [Negative strand]	24	196	51239946	51240141	(((((((.((((.....(((..((((((((.(((((((.((((((((((((((...........(((((((.......))))))).((.......(((....(((((((......))))))).....))).......)).....))))))))))>>>>->>>>>->>>>>>>>>>-->))....)))).)))))))	17	-54.24	-27.6735	31.6327	-1	-1	0.009901	132
stu-novel-mir463-1	chr09	ATAAACATGACTCTTAACTTGACT	NO	GAGGGCATAATTGTCCGCCGAAACTAAGTTAAAGATCATGGTTATGTATTATGTCTATATTGATACGAGGGGACTTCATTTCTTCTCTGATTTTTTTTACCTTCTTTTGTTTAGCATAATAAAGTACTAGTATATTGTTTCTTCTTGACATAATACATAAACATGACTCTTAACTTGACTTCAACAACAAATATGCCCTC	51358847	51358870	+ [Positive strand]	24	200	51358690	51358889	(((((((((.((((.....(((..((((((((.(((((((.((((((((((((((...........(((((((.......))))))).((.......(((....(((((((......))))))).....))).......)).....))))))))))>>>>->>>>>->>>>>>>>>>-->))....)))).)))))))))	17	-58.74	-29.37	32	-1	-1	0.009901	132
stu-novel-mir466	chr03	ATAAATTCAGGATGGTCAATTAGT	ACTGATTGATTGTTTTGAGTTTAT	CAGAGAGAGTAGAAGATATACTGATTGATTGTTTTGAGTTTATCGATCATTGTGTTTGCTTCTATGGTAGACCATTGTGCTGGCTTCTATGGATAGTGATGGCACATGAAGATCAATAAATTCAGGATGGTCAATTAGTATAGCCTCTTCTTTCTTTG	49204343	49204366	- [Negative strand]	24	158	49204323	49204480	(((((((((.(((.(.((({{{{{{{{{{=={{{{{{{{{{{{.((((..((((((..(((((((((.((.(((......))))).))))))).))..)..)))))....)))).>>>>>>>>>>>>-->>>>>>>>>>))).).))).)))))))))	2	-68.1	-43.1013	36.7089	49204437	49204460	0.009901	72
stu-novel-mir466-1	chr03	ATAAATTCAGGATGGTCAATTAGT	NO	CAAAGAGAGTTGATGATATACTGATTGACTGTTTTGAGTTTATTGATCATTGTGTTTGCCTCTATGGTAAATTTTGAATGGTTGTGATATATGGATAGTGATGGCACATGAAGATCAATAAATTCAGGATGGTCAATTAGTATAGCTTCTTCTTTCTTTG	49196043	49196066	- [Negative strand]	24	160	49196023	49196182	(((((((((..((...((((((((((((((((((((((((((((((((.....(((((((.....))))))).....(((((..(.((.........)).)..)).)))...)))))>>>>>>>>>>>>>>>>>>>>>>>>)))...))..)))))))))	2	-64.4	-40.25	32.5	-1	-1	0.009901	72
stu-novel-mir471	chr09	ATAACCGAACCGAACTGATGAATT	ATTTTATTTGGGTTTGGTTTGGTT	CGTATTTTATTTGGGTTTGGTTTGGTTTTAGATTTTTGAAAACCGATAGTATTTGATTTAGTTATGGTTTTATTCGAAGAAATCGAAGAAATAACCGAACCGAACTGATGAATTATG	8039597	8039620	- [Negative strand]	24	117	8039593	8039709	((({={{{{{{=={{{{{{{{{{{{{{...(((((((.(((((((..(.((.......)).)..)))))))......)))))))......-->>>>>>>>>>>>>>>>>>>>->)))	12	-31	-26.4957	29.9145	8039682	8039705	0.009901	12
stu-novel-mir471-1	chr01	ATAACCGAACCGAACTGATGAATT	NO	TAGTTTGGGTTTGGTTTGGTTTGGTTTTAGATTTTTGAAAACCGGTAGTATTTGGTTTGGTTATGATTTTATTCGAAAAAATCGAAGAAATAACCGAACCGAACTGATGAATTA	34650607	34650630	+ [Positive strand]	24	114	34650517	34650630	(((((((((((((((((((((...((((.(((((((..(((((((......))))))).....(((......))).))))))).)))).-->>>>>>>>>>>>>>-->>>>>>)	12	-32.6	-28.5965	31.5789	-1	-1	0.009901	12
stu-novel-mir473	chr08	ATAAGATTGTTGATGTGGCACCTC	NO	TTTTTTGAGAAGCGTGTCAAATCCAAATCTATATATCTATATTATGGTGAATATAAGATTGTTGATGTGGCACCTCTCAAAAGA	43471340	43471363	- [Negative strand]	24	84	43471331	43471414	((((((((((.(.((((((.(((..(((((.(((((.(((......))).))>>>>>>>>--->>>->>>>>>>>>))))))))	1	-25.5	-30.3571	30.9524	-1	-1	0.009901	18
stu-novel-mir474	chr06	ATAAGCACTTTTGGTTTGACCAAG	NO	TTTGGTTAACATTGAAGTGCTTATAAGCCAAAAGTCATAAGTTGGGACCAACTTATGACTTTTCAACTTATAAGCACTTTTGGTTTGACCAAG	43156076	43156099	+ [Positive strand]	24	93	43156006	43156098	((((((((((...((((((((((((((..(((((((((((((((....)))))))))))))))...)))>>>>>>>>>>>-->->>>>>>>>>	1	-47.5	-51.0753	34.4086	-1	-1	0.009901	34
stu-novel-mir485	ChrUn	ATAATTCGTTACTCTGAGGCACGT	ATGACTCACAGTAACGTTTTTCTG	TCAGTAACGTTTTATAATTCGTTACTCTGAGGCACGTTTTACAGCTAAAACATGACTCACAGTAACGTTTTTCTGGAATGACTGA	52849195	52849218	- [Negative strand]	24	85	52849146	52849230	(((((..((((((<-<<--<<<<<<<-<<<<-<<-<<((((....))))))=}}=}}}}=}}}}}}}==}}==}}))))))))))	16	-26.6	-31.2941	36.4706	52849155	52849178	0.009901	15
stu-novel-mir485-1	chr04	ATAATTCGTTACTCTGAGGCACGT	ATGACTCACAGTAACGTTTTTCTG	TCAGTAACATTTTATAATTCGTTACTCTGAGGCACGTTTTACAGCTAAAACATGACTCACAGTAACGTTTTTCTGGAATGACTGA	61911880	61911903	- [Negative strand]	24	85	61911831	61911915	(((((..((((((<-<<--<<<<<<<-<<<<-<<-<<((((....))))))=}}=}}}}=}}}}}}}==}}==}}))))))))))	16	-27	-31.7647	35.2941	61911840	61911863	0.009901	15
stu-novel-mir485-2	chr08	ATAATTCGTTACTCTGAGGCACGT	ATGACTCACAGTAACGTTTTTCTG	TCAGTAACGTTTTATAATTCGTTACTCTGAGGCACGTTTTACAGCTAAAACATGACTCACAGTAACGTTTTTCTGGAATGACTGA	12188457	12188480	- [Negative strand]	24	85	12188408	12188492	(((((..((((((<-<<--<<<<<<<-<<<<-<<-<<((((....))))))=}}=}}}}=}}}}}}}==}}==}}))))))))))	16	-26.6	-31.2941	36.4706	12188417	12188440	0.009901	15
stu-novel-mir485-3	chr02	ATAATTCGTTACTCTGAGGCACGT	GTGACTCACAGTAACGTTTTTCTG	TCAGTAATGTTTTATAATTCGTTACTCTGAGGCACGTTTTACAGCTAAAACGTGACTCACAGTAACGTTTTTCTGGAATGACTGA	10074737	10074760	- [Negative strand]	24	85	10074688	10074772	(((((...(((((<-<<--<<<<<<<-<<<<-<<<<<((((....))))))}}}=}}}}=}}}}}}}==}}==}})))).)))))	16	-31.2	-36.7059	36.4706	10074697	10074720	0.009901	15
stu-novel-mir485-4	chr02	ATAATTCGTTACTCTGAGGCACGT	GTGACTCACAGTAACGTTTTTCTG	CGTTTTATAATTCGTTACTCTGAGGCACGTTTTACAGTTAAAACGTGACTCACAGTAACGTTTTTCTGGAATG	31390087	31390110	- [Negative strand]	24	73	31390043	31390115	((((((<-<<--<<<<<<<-<<<<-<<<<<((((....))))))}}}=}}}}=}}}}}}}==}}==}})))))	16	-27.3	-37.3973	36.9863	31390047	31390070	0.009901	15
stu-novel-mir485-5	chr02	ATAATTCGTTACTCTGAGGCACGT	GTGACTCACAGTAACGTTTTTCTG	CGTTTTATAATTCGTTACTCTGAGGCACGTTTTACAGTTAAAACGTGACTCACAGTAACGTTTTTCTGGAATG	31391408	31391431	+ [Positive strand]	24	73	31391401	31391473	((((((<-<<--<<<<<<<-<<<<-<<<<<((((....))))))}}}=}}}}=}}}}}}}==}}==}})))))	16	-27.3	-37.3973	36.9863	31391445	31391469	0.009901	15
stu-novel-mir485-6	ChrUn	ATAATTCGTTACTCTGAGGCACGT	NO	TCAGTAACGTTTTATAATTCGTTACTCTGAGGCACGTTTTATAGCTAAAACGTGACTCACAGTAACGTTTTTCTAGAATGACTGA	32141660	32141683	+ [Positive strand]	24	85	32141646	32141730	(((((..((((((<-<<--<<<<<<<-<<<<-<<<<<((((....))))))))).)))).)))))))..))..))))))))))))	16	-32.8	-38.5882	35.2941	-1	-1	0.009901	15
stu-novel-mir485-7	chr02	ATAATTCGTTACTCTGAGGCACGT	NO	ATGTTCCTCATAGTAACGTTTTATAATTCGTTACTGTGAGGTACGTTTTACAGCCAAAATGTTCCTCATAGTAACGTTTTATAATTCGTTACTCTGAGGCACGT	32330125	32330148	- [Negative strand]	24	104	32330124	32330227	((((.(((((.(((((((..((((((..(((((((((((((.(((((((......))))))).)))))))))))))..))>>>>-->>>>>>>->>>>>->>>>	16	-53.1	-51.0577	35.5769	-1	-1	0.009901	15
stu-novel-mir485-8	chr03	ATAATTCGTTACTCTGAGGCACGT	NO	TCAGTAACGTTTTATAATTCGTTACTCTGAGGCACGTTTTATAGCTAAAAACGTGACTCACAGTAACGTTTTTCTAGAATGACTGA	9116232	9116255	- [Negative strand]	24	86	9116182	9116267	(((((..((((((<-<<--<<<<<<<-<<<<-<<<<<(((.......)))))))).)))).)))))))..))..))))))))))))	16	-31.4	-36.5116	34.8837	-1	-1	0.009901	15
stu-novel-mir485-9	chr03	ATAATTCGTTACTCTGAGGCACGT	NO	TTTATAATTCGTTACTCTGAGGCACGTTTTACAGCTAAAACGTGACTCACAGTAACGTTTTTCTAGA	15865081	15865104	- [Negative strand]	24	67	15865040	15865106	(((<-<<--<<<<<<<-<<<<-<<<<<((((....))))))))).)))).)))))))..))..))))	16	-23.8	-35.5224	35.8209	-1	-1	0.009901	15
stu-novel-mir485-10	chr06	ATAATTCGTTACTCTGAGGCACGT	NO	TCAGTAACGTTTTATAATTCGTTACTCTGAGGCACGTTTTACAGCTAAAACGTGACTCACAGTAACGTTTTTTCTGGAATGACTGA	36225500	36225523	+ [Positive strand]	24	86	36225486	36225571	(((((..((((((<-<<--<<<<<<<-<<<<-<<<<<((((....))))))))).)))).)))))))..))...))))))))))))	16	-32.1	-37.3256	37.2093	-1	-1	0.009901	15
stu-novel-mir485-11	chr08	ATAATTCGTTACTCTGAGGCACGT	NO	CATTTTATAATTCGTTACTCTGAGGCACGTTTTACAGCTAAAACGTGACTCACAGTAACGTTTTTTTGAAATG	5561451	5561474	+ [Positive strand]	24	73	5561444	5561516	((((((<-<<--<<<<<<<-<<<<-<<<<<((((....))))))))).)))).)))))))..))..)))))))	16	-28.6	-39.1781	34.2466	-1	-1	0.009901	15
stu-novel-mir486	chr06	ATAATTGTAGAATTTTGCAGGCCC	NO	GGCATAAGATCTTGATAATAACAACTGTCTGTAGAATTTTGCAGGAAGATCTTGATAATTGTAGAATTTTGCAGGCCCGTCATCTATAGATGGTGCC	23818534	23818557	+ [Positive strand]	24	97	23818479	23818575	(((((...((((.(((....((....((((((((((((((((((....((....>>-->>>>>>>>>>>>>>>>>>--)).)))...)))).)))))	1	-27.9	-28.7629	38.1443	-1	-1	0.019802	23
stu-novel-mir491	chr09	ATACATGAGTTAAAAGTGGAGCCC	ACAGGGTTGAAAGTGGAGCTCATG	GGGTTAAAACTTGGAGCCCTGTGTTAAAAGTGATGAACAGGGTTGAAAGTGGAGCTCATGCGTTAAAAGTAAAGATACATGAGTTAAAAGTGGAGCCCGAGCATTAAAGTTTGCAGGGGTTGAAAGTTGGAGCCC	38189298	38189321	+ [Positive strand]	24	135	38189223	38189357	(((((..(((((..((((((.(((.((...(((((.==={{{{{=={=={=={{{{{{{{..((.........)>-->>>>>>>>-->-->-->>>>>...)))))...)).)))))))))..)))))..)))))	17	-46.6	-34.5185	43.7037	38189259	38189283	0.009901	15
stu-novel-mir491-1	chr05	ATACATGAGTTAAAAGTGGAGCCC	GGTTAAAAGTGGAGCTCATGCGTT	GGGTTAAAAGTGGAGCTCATGCGTTAAAAGTAATATGCATGAGTTGAAAGTGGAGCTCATGCGTTAAAAATAAAATTCATGAGTTAAAAGTGGAGCTCATGCGTTAAAAGTAAAGATACATGAGTTAAAAGTGGAGCCC	11639257	11639280	- [Negative strand]	24	139	11639256	11639394	({{{{=={=={=={{{{{{{{=={{.........(((((((((((..(..(..((((((((.(((........))).))))))))..)..)..)))))))))))..........)>-->>>>>>>>-->-->-->>>>>	17	-44.31	-31.8777	36.6906	11639369	11639392	0.009901	15
stu-novel-mir501	ChrUn	ATACCATTTACGATAGTTCGGGAG	NO	AAAAGGATAAATATACTTTCAAATTATCATCAATGGTATGCTGATACTCTCCGTCATATTTTTGGACGGCAGGGGCACCAATATCTCAAAAATATGACGGAGGGTATCTTCATACCATTTACGATAGTTCGGGAGTATATTTGTCCTTTT	102888461	102888484	+ [Positive strand]	24	150	102888349	102888498	(((((((((((((((((..(.(((((((...(((((((((..((((((((((((((((((((((((.(...((....))..).)).))))))))))))))))))))))..)>>>>>>>>--->>>>>>>->-->>)))))))))))))))	17	-79.6	-53.0667	36	-1	-1	0.009901	22
stu-novel-mir501-1	chr04	ATACCATTTACGATAGTTCGGGAG	NO	GACACGTGTATGTCCGTTAGTATAAATGGTATATTTGTTCTATTTTTTAGACGGCATGAGCACCAATGTCCCTAAAGTATGACGGAGGATATTTGCATACCATTTACGATAGTTCGGGAGTATATTTGTC	52553629	52553652	- [Negative strand]	24	130	52553618	52553747	((((.((((((..((((((...(((((((((....(((((((.....))))..)))...(((..(((((((((..........)).))))))))))->>>>>>>>>--->>>-->>>-->))))).))))	17	-33.5	-25.7692	37.6923	-1	-1	0.019802	22
stu-novel-mir501-2	chr08	ATACCATTTACGATAGTTCGGGAG	NO	TGACATGTGTATGTCCGTTAGTATAAATGGTATATGTGCTCTAGTTGGACGGCAGGGGCACGAATGTCCCAAAAGTATGACGGAGGGTATCTGCATACCATTTACGATAGTTCGGGAGTATATTTGTCA	4759977	4760000	- [Negative strand]	24	129	4759965	4760093	(((((.((((((..((((((...((((((((((..(((((((.((((.((....((((((....))))))....)).))))..)))))))....>>>>>>>>>>--->>>-->>>-->))))).)))))	17	-44	-34.1085	43.4109	-1	-1	0.009901	22
stu-novel-mir501-3	chr09	ATACCATTTACGATAGTTCGGGAG	NO	CTCCTATTAGAGTGAAGGGCATATATGTTCTAGTTTTTGGAAGGCAGGGGCACCAATGTCCCAAAAGTATGATGGAGGGTATCTGCATACCATTTACGATAGTTCGGGAG	8788631	8788654	+ [Positive strand]	24	110	8788544	8788653	(((((((((..((((((((((.((((.(((((.(((((((..((((..(....)..))))))))))).....))))).)))).)))--->>->>>>>-->>>>-->>>>>	17	-32.7	-29.7273	44.5455	-1	-1	0.029703	22
stu-novel-mir505	chr08	ATACCGAACTTTGAAAAGGACCTT	NO	TGTTACTATACCGAACTTTGAAAAGGACCTTTTACCCCTCTGCACTATTTAATAGTGTATTTTAAAGGTATATATGTGCTCACGTGGACATCATAAATATTGCATCATTATAAATAGTAACGTGTCCACGTGGACACATATATACCTTTAAAATACACTATTAAATAATGCAGGGGTAAAACATCCTCCATAAAATTTGGTATCGTAACA	46777789	46777812	- [Negative strand]	24	210	46777609	46777818	((((((.<<<<<<<<-<<<<---<<<<--<<((((((((..(((.(((((((((((((((((((((((((((((((((..(((((((((((......((((...........)))).....)))))))))))..))))))))))))))))))))))))))))))))).)))))))))))))..))))...)))).)))))))).))))))	4	-106.1	-50.5238	32.381	-1	-1	0.009901	10
stu-novel-mir507	chr10	ATACCGAACTTTGGAAAGAACCTT	AGGTCCTCCATAAAGTTTGGTATC	TGTAACAATACCGAACTTTGGAAAGAACCTTTTACCCTCTGCACTATTTAATAATGTATTTTAAAGGTATAAATGTGCCCACATGGACATCATAAATATTGCATCATTATAACTAGTAACGTGTCCACGTGGGCACATATACCTTTAAAATACACTATCAAATAGTGCATGGGGGTAAAAGGTCCTCCATAAAGTTTGGTATCGTAACA	32421908	32421931	+ [Positive strand]	24	209	32421900	32422108	(((.((.<<<<<<<<<<<<<---<<-<<<<<((((((((((((((((((.(((.(((((((((((((((((..(((((((((.(((((((..............................))))))).)))))))))))))))))))))))))).))).)))))))))).)))))))))}}}}=}}===}}}}}}}}}}}}}=)).)))	10	-103.51	-49.5263	34.9282	32422079	32422103	0.009901	18
stu-novel-mir507-1	chr11	ATACCGAACTTTGGAAAGAACCTT	AGGTCCTCCATAAAGTTTGGTATC	TTGTTATGATACCGAACTTTGGAAAGAACCTTTTACCCCCTGCACTATTTAAATAGTGTATTTAAAATGTATATATGTGCCCATGTGGACATCATAAATATTGCATTATTATAAATATTAATGTGTCCATTGGGCACATATATACCTTTAAAATACACTACTAAATAGTGCAGGGGGTAAAAGGTCCTCCATAAAGTTTGGTATCGTAACAA	27219071	27219094	+ [Positive strand]	24	212	27219062	27219273	((((((((<<<<<<<<<<<<<---<<-<<<<<(((((((((((((((((((..((((((((((.(((.(((((((((((((((.(((((((.(((.((((((...........)))))).))))))))))))))))))))))))).))).)))))))))).))))))))))))))))))))}}}}=}}===}}}}}}}}}}}}}})))))))	10	-123.5	-58.2547	32.0755	27219243	27219267	0.009901	18
stu-novel-mir507-2	chr01	ATACCGAACTTTGGAAAGAACCTT	ATGTCCTCCATAAAGTTTGGTATC	TGTAACAATACCGAACTTTGGAAAGAACCTTTTATCCCCCTGCACTATTTAATAGTGTATTTTAAATGTATATATGTCCACGTGGACATCATAAATATTGCATCATTATAAATAGTAATGTGTTCACGTGGACATATATATACCTTTAAAATACACTATTAAATAGTGCGGGGTGTAAAATGTCCTCCATAAAGTTTGGTATCGTAACA	86344649	86344672	- [Negative strand]	24	209	86344470	86344678	(((.((.<<<<<<<<<<<<<---<<-<<-<<(((..((((.(((((((((((((((((((((((((((((((((((((((((((((((.(((...((((...........))))...)))))))))))))))))))))))))..)))))))))))))))))))))))))))))..))))}=}}=}}===}}}}}}}}}}}}}=)).)))	10	-101.4	-48.5167	31.5789	86344475	86344498	0.009901	18
stu-novel-mir507-3	chr01	ATACCGAACTTTGGAAAGAACCTT	ATGTCCTCCATAAAGTTTGGTATC	TGTAACAATACCGAACTTTGGAAAGAACCTTTTATCCCCCTGCACTATTTAATAGTGTATTTTAAATGTATATATGTCCACGTGGACATCATAAATATTGCATCATTATAAATAGTAATGTGTTCACGTGGACATATATATACCTTTAAAATACACTATTAAATAGTGCGGGGTGTAAAATGTCCTCCATAAAGTTTGGTATCGTAACA	86344981	86345004	- [Negative strand]	24	209	86344802	86345010	(((.((.<<<<<<<<<<<<<---<<-<<-<<(((..((((.(((((((((((((((((((((((((((((((((((((((((((((((.(((...((((...........))))...)))))))))))))))))))))))))..)))))))))))))))))))))))))))))..))))}=}}=}}===}}}}}}}}}}}}}=)).)))	10	-101.4	-48.5167	31.5789	86344807	86344830	0.009901	18
stu-novel-mir507-4	chr08	ATACCGAACTTTGGAAAGAACCTT	GTAAAAGGTCCTTCATAAAGTTT	TGTAACAATACCGAACTTTGGAAAGAACCTTTCCCCCCTGCACTATTTAATAGTGTATTTTAAATGTATATATGTGCCCACGTGGACATCAAAATATTGCATCATTATAAATAGTAACGTGTCCACGTGGACACATATATACCTTTAAAATACACTATTAAATAGTGCAGGGTGGTAAAAGGTCCTTCATAAAGTTTGATATCGTAACA	46870149	46870172	+ [Positive strand]	24	209	46870141	46870349	(((.((.<<<-<<<<<<<<<--<<<-<<<<<(((.(((((((((((((((((((((((((((((.(((((((((((.((((((((((((.....((((...........)))).....)))))))))))).))))))))))).))))))))))))))))))))))))))))).)}==}}}}}}=}}}==}}}}}}}}).))).)).)))	10	-106.5	-50.9569	33.9713	46870315	46870338	0.009901	18
stu-novel-mir510	chr09	ATACCGGTAAAGACTTTAACACTC	NO	TTTAGCGGCAATTAGCACTCTTTGTATATGTCCCTAAAGTCTTTAACGACATTGGTTCTAATAGCACTTAACTAATACCGGTAAAGACTTTAACACTCTTTATTACTGTCAATATTTATTGCCGCTAAA	60196240	60196263	+ [Positive strand]	24	129	60196165	60196293	((((((((((((...........(((...((...(((((((((((.((..(((((((............)))))>>-->>->>>>>>>>>>>-->>--.....)))...........))))))))))))	3	-32.95	-25.5426	33.3333	-1	-1	0.009901	19
stu-novel-mir511	chr07	ATACGATGATGATTGAGTGCGCCT	NO	TTTCGCTTTAGGCCCCCAATTACGTTGAGTCACCCCTGGATATGTGAACCCACGTTCAAAGTATCATATAATAATACGATGATGATTGAGTGCGCCTCTCTAGGTGAGA	10930157	10930180	- [Negative strand]	24	109	10930144	10930252	((((((((.((((((.(((((((((((...........(((((.(((((....)))))..)))))........--->>>>>->>>>>>->->->>>>....))))))))	2	-27.85	-25.5505	44.0367	-1	-1	0.019802	15
stu-novel-mir514	ChrUn	ATAGAAAGTAGAATTCCTGAGCCT	NO	TAAATAGAAAGTAGAATTCCTGAGCCTGGCAGAAAGTAATTCGCTGTTTTCTGTAGGCAAGTCTTCAAAAGTCAAAGAAAATTTGTCCAATTGGAGCTCAAAAAAAGGAATTTATTTTTCGCTTTTA	79490426	79490449	- [Negative strand]	24	127	79490325	79490451	(((<--<<<<<--<<<<<<<<--<<<<(.(((((((((......)))))))))))))).((.((((((..(.((((.....)))).)...)))))))).......))))))))..)))))...))))	6	-32.4	-25.5118	33.0709	-1	-1	0.009901	187
stu-novel-mir526	chr01	ATAGGTTAAGGACATTTTTGAGCC	NO	ATAGGTTAAGGACATTTTTGAGCCTTTATGAGCCGGTTGTACTTTTCCAAAAGTTTTTGGTTCAAAATGTCCTTATCGCTAT	65698284	65698307	- [Negative strand]	24	82	65698225	65698306	<<<<<-<<<<<<<<<<<<-<<<<<.....((((...(((........)))..))))..))))))))))))))))).).))))	1	-25.6	-31.2195	35.3659	-1	-1	0.009901	26
stu-novel-mir539	chr05	ATATCTTGATGAAGAACTTGCACC	NO	TCGTCTTTGGTCCGGGTCCTTATCTTGCTTATGATATATTTGCCAAGTTACTTGGTAATGAAATGGACGTATTTCGCCAACAGTTATATCTTGATGAAGAACTTGCACCACAAAGAACGA	18693295	18693318	- [Negative strand]	24	120	18693283	18693402	(((((((((((.((((((.(((((..(..((((((....((((((((...)))))))).....(((.((.....)))))...)))>>>->-->>>>>->->>>>>->>>)..))).))))	3	-31.9	-26.5833	39.1667	-1	-1	0.009901	23
stu-novel-mir544	chr01	ATATGCTTTAGTTTTTGGACGACA	NO	ATATTAATGTCCCTGTCGTCTAAAAATTAGACCATATATGTCCTTCATTCTAACAAAAGACTAAATATGGACAAGTGACGCAATCTTATCTGTCGATTTGATATTTAATAAATATCGGGTCGATAGATAAGTTTATGTCACGTAGTATAAAGGGTATATATGCTTTAGTTTTTGGACGACAGGGGCATCAATGT	70508093	70508116	- [Negative strand]	24	194	70508079	70508272	(((((.(((((((((((((((((((((((((.(((((((..((((.((.(((........(((....)))....((((((.((.(((((((((((((((((((((.....))))))))))))))))))))).)).)))))).))).)).))))..))>>>>>->>>>>>>>>>>>>>>>>>))))))).)))))	6	-91.1	-46.9588	32.9897	-1	-1	0.009901	23
stu-novel-mir544-1	chr02	ATATGCTTTAGTTTTTGGACGACA	NO	ACATTGGTGACTCGCTGTCTAAAAATTAGAGCATATATACCGTTTATACTAATGGACATATACGTGTCATAATCTTATCCACTGACCCGACATTTATTAAGTATCTGATCAACAGATGAGATTGCGTCACGTGTCCCTATTTAGTCTTCCGTTAGAGTGAAGGACATATATGCTTTAGTTTTTGGACGACAGTAGCATCAATGT	35171348	35171371	- [Negative strand]	24	204	35171334	35171537	(((((((((.(((..(((((((((((((((((((((((..(.(((((.((((((((...(((((((.(.((((((((((...(((.(.((.(((.....))).)).).)))...)))))))))).).)))))))..((....))...)))))))).))))).)..))>>>>>>>>>>>>>>>>>>>>>---).)))))))))))	6	-73.4	-35.9804	37.2549	-1	-1	0.009901	23
stu-novel-mir544-2	chr04	ATATGCTTTAGTTTTTGGACGACA	NO	TTTGGGACATTGTTGCCCCTGCCGTCCAAAAACTAAAGCATATATACCCTTTATACTAACGGACATACACGTGTCATAATCTTATCCACCGATCTGACGTCGAATCGATGGATAAGATTGCGCCACTTGTCCCCATTTAGTCTTCCGTTAGAGTGAAGGGTATATATGCTTTAGTTTTTGGACGACAGGGGCGCCAATGTTCCAAA	58850802	58850825	- [Negative strand]	24	206	58850782	58850987	((((((((((((.((((((((.((((((((((((((((((((((((((((((((.((((((((...(((.(((.(.((((((((((((.((((.((....)).)))).)))))))))))).).))).))).............)))))))).)))))))))))>>>>>>>>>>>>>>>>>>>>>->>)))))).))))))))))))	6	-120.79	-58.6359	43.6893	-1	-1	0.009901	23
stu-novel-mir544-3	chr06	ATATGCTTTAGTTTTTGGACGACA	NO	TTTGGGACATTGGTGCCCCTGCCGCCCAAAAACTAGAGCATATATATTCTTTATACTAACAGACATACACGTGTCATAATCTTATCACCGATCCAACATTTATTAAATATCGTATCGACGGATAAGATTGCACCACGTGTCCCTATTTAGTCTTCCATTAGAGTGAAAGACATATATGCTTTAGTTTTTGGACGACAGAGGCATCAATGTCCGAAA	54068922	54068945	- [Negative strand]	24	216	54068902	54069117	(((.(((((((((((((.(((.((.((((((((((((((((((((.(..(((((.((((.((((..(((((((...((((((((((..((((.(.................).))))...))))))))))...))))))).........))))....)))).)))))..).))>>>>>>>>>>>>>>>>>>->>->>).))))))))))))).)))	6	-87.43	-40.4769	38.8889	-1	-1	0.009901	23
stu-novel-mir545	chrx	ATATGGACTCGGGCAATTCTCCCC	NO	TATATGGACTCGGGCAATTCTCCCCTCATGCACTAGCTTTTTGGGGTTGAGCTAGGTCCATATG	31554033	31554056	+ [Positive strand]	24	64	31554031	31554094	(<<<<<<<<<--<<<---<<-<<<<....((....)).....))))..))))).))))))))))	1	-23.7	-37.0312	48.4375	-1	-1	0.019802	11
stu-novel-mir546	chr05	ATATGGCACTAATAGATTTTGAGC	NO	ATCCTAATTTATATGGCACTAATAGATTTTGAGCTTCAAATCAAAATTTTTATAGATGTCTTTATAATATTTTAGGGT	9816388	9816411	+ [Positive strand]	24	78	9816377	9816454	(((((((.((<<<-<<<<<<<--<<<<<<<<<--......)))))))))...))).))))..)))))....)))))))	6	-19.9	-25.5128	23.0769	-1	-1	0.019802	30
stu-novel-mir551	chr06	ATATTTCTGAAAGATTGTGACTTT	NO	TGGAAAGTTGTGATTATTCGGAAGCGTTGTGATTTTTCCAAAAGATTGTGACTTATTCGAAAGGTTGTAATATTTCTGAAAGATTGTGACTTTTCCA	53244617	53244640	+ [Positive strand]	24	97	53244547	53244643	((((((((((..(((.((((((((..(((..(((((((.(((((.......))).)).)))))))..))>-->>>>>>>>->>>-->>>>->>))))	1	-30.7	-31.6495	32.9897	-1	-1	0.009901	37
stu-novel-mir557	chr09	ATCACTGTAGAAGACCATAGTTGT	ATTAGTTTTCTATTCATACTTGCC	TAGATTGATTAGTTTTCTATTCATACTTGCCCACCCAAGTATTGAGAGAGTTCAGATGTGAACTTGGGATCACTGTAGAAGACCATAGTTGTTGTCTA	11930942	11930965	+ [Positive strand]	24	98	11930873	11930970	(((((.({{{{{{{{{{{{{=={{{{{{{==....)))))))(((..(((((((....)))))))...->>>-->>>>>>>>>-->>>>>--.)))))	16	-24.7	-25.2041	37.7551	11930880	11930904	0.049505	14
stu-novel-mir557-1	chr02	ATCACTGTAGAAGACCATAGTTGT	NO	TAGAAGATGATTAGTTTTCTATTCGATACTTGCCCATCCAAGTATTGAGAGACTTTGGATGTGAACTTGGGATCACTGTAGAAGACCATAGTTGTTGTCTA	21865203	21865226	- [Negative strand]	24	101	21865196	21865296	((((.((..(((((((((((((((((((((((......))))))))))((..((..(........)..)).->>--->>>>>>>>>-->>>>-->).))))	16	-28.1	-27.8218	37.6238	-1	-1	0.029703	14
stu-novel-mir557-2	chr05	ATCACTGTAGAAGACCATAGTTGT	NO	AATCTAGAGAAATATTGATTAGTTTTCTACTCATACTTGCCCACCCAAGTATTGAGAGAGTTCGGATGTGAACTTGGGATCACTGTAGAAGACCATAGTTGTTGTCTATTTTGTAGATT	8259738	8259761	+ [Positive strand]	24	119	8259659	8259777	((((((.(((((((..((((((((((((((..(((((((......)))))))(((..(((((((....)))))))...->>>-->>>>>>>>>-->>>>>--)))...)))).))))))	16	-29.8	-25.042	36.1345	-1	-1	0.019802	14
stu-novel-mir559	chr11	ATCAGGTACCAGATAACTCTGTCC	TTGTCTCCAATGATATTTGAATCT	GTATCAGGTACCAGATAACTCTGTCCAATGAGGCAAGAACAAAGGGATCAAATCGCCTAGTATTTTTGTCTCCAATGATATTTGAATCTGATAT	9486386	9486409	- [Negative strand]	24	94	9486317	9486410	((<<<<<<<--<<<<<<-<--<<---...((((((((((...((((((...))).)))....)))}}}}}}}}}==}=}}}}}}=}}}})))))	1	-24.2	-25.7447	37.234	9486321	9486344	0.019802	14
stu-novel-mir568	chr04	ATCCGAACTTTGATCGAAATTGTT	AACAATTTCGGTCAAAGTTTGGAT	CCATAGTTTGGGATTGTTACAACAATTTCGGTCAAAGTTTGGATATATTTCAAACCTTGTTCCCTAGATTATATGATCCTGATATTTAGTTGATTGTTATTTTTAGGGAATAAAGTCTTAAATATATCCGAACTTTGATCGAAATTGTTGTAATAATCTCAAACTTTGG	9015004	9015027	+ [Positive strand]	24	169	9014878	9015046	(((.(((((((((((((((({{{{{{{{{{{{{{{{{{{{{{{{((((((.(.((.((((((((((((....(..(((((((...))))..)))..)....)))))))))))).)).).))))))>>>>>>>>>>>>>>>>>>>>>>>>)))))))))))))))).)))	19	-88.6	-52.426	29.5858	9014898	9014922	0.009901	23
stu-novel-mir568-1	chr01	ATCCGAACTTTGATCGAAATTGTT	NO	TGTTATTAATTTGGAAAAGGTTCTGAAATATATCCGAACTTTGATCGAAATTGTTGTAACA	75431396	75431419	+ [Positive strand]	24	61	75431364	75431424	((((((((((((.((.(((((((.((.....->>->>>>>>>-->>->>>>>>--))))))	19	-15.4	-25.2459	27.8689	-1	-1	0.009901	23
stu-novel-mir572	chr06	ATCCGGGTTGATAAATAGAGACTT	NO	AGTGGCTATGTGTGGGATCCGGGTTGATAAATAGAGACTTGTGAGAGCAAAATAGGTTTATGTGAATTATGATTATGCTTAGGCAAAGACTATGCTTCTCATCCCCAATTCTCTCTTAGTTCCCTCATCCCATCTTCTTCATAGCTACT	31307459	31307482	+ [Positive strand]	24	149	31307442	31307590	((((((((((.(((((<<--<<<--<<<-<<-<<<<<-<<(((((((((...(((..(((((.....)))))...(((....)))....)))))).)))))....))).))))).)).))))))..)))))))......))))))))))	18	-45.1	-30.2685	40.2685	-1	-1	0.009901	24
stu-novel-mir576	chr10	ATCCTTAACCAAGAGATCTCGGGT	GTACGGAGTCGCCTTTGTTAAGGA	TCCTTAACCAAGAGATCTCGGGTTCGAGTCCCTTTGGGTACGGAGTCGCCTTTGTTAAGGA	49141302	49141325	+ [Positive strand]	24	61	49141302	49141362	<<<<<<<<-<<<-<<<--<<--<(((((....)))))}==}}==}}}==}}}=}}}}}}}}	7	-21.7	-35.5738	50.8197	49141339	49141363	0.039604	23
stu-novel-mir584	ChrUn	ATCGGAACGAACCGGAATGGTACC	NO	CATCCCGTGTACCGGCTCACGGTGTCCCGTTCCGTCCCGAATACTATCGGATCGGAACGAACCGGAATGGTACCGGTCCGATG	40845949	40845972	- [Negative strand]	24	83	40845939	40846021	(((((((.((((((..((.((((....(((((((..((((......))))-->>>>>>>->>>>>>->>>>>>>))...))))	5	-39.2	-47.2289	60.241	-1	-1	0.009901	10
stu-novel-mir584-1	chr08	ATCGGAACGAACCGGAATGGTACC	NO	CGGTTCACGGTGTCCCATTCCGTTTCATAGACTACCGGATCGGAACGAACCGGAATGGTACCGGAACTG	35257356	35257379	+ [Positive strand]	24	69	35257317	35257385	((((((.(((((..((((((((.(((........(((.-->>>--->>>->>>>>>>>>>>>)))))))	5	-26.7	-38.6957	55.0725	-1	-1	0.049505	10
stu-novel-mir584-2	chr08	ATCGGAACGAACCGGAATGGTACC	NO	ACCGATATCAAATCTTGATACCATTCCATCCCGTGTACCGGCTCACGGTGTCTCGTTTCGTCCCGAATACTATCGAATCGGAACGAACCGGAATGGTACCGAACCGATATCGGT	36192829	36192852	- [Negative strand]	24	114	36192814	36192927	(((((((((.....(((.(((((((((...(((((........)))))....((((((((...(((......))).-->>>>>>>>--->>>>>>>>>->))...)))))))))	5	-46	-40.3509	50	-1	-1	0.009901	10
stu-novel-mir588	ChrUn	ATCGGGACGTTGAATGATGTATCC	NO	GGACATTATTTTAAGCGATGTATCAGTCATATACATCAATTTACGTGATGTATCGATCGGATACATCACTTACGGTCTTACGCAATGTATCGGGACGTTGAATGATGTATCC	78549521	78549544	+ [Positive strand]	24	112	78549432	78549543	(((((((((((((((.((((((((.(((..((((((((.......)))))))).)))..)))))))).))))..(((((((.....))>--->>>>--->>>>>>>>-->>>	4	-32.3	-28.8393	38.3929	-1	-1	0.029703	11
stu-novel-mir588-1	chr06	ATCGGGACGTTGAATGATGTATCC	NO	GGACATTATTTTAAGCGATGTATCAGTCATATACATCAATTTACGTGATGTATCGATCGGATACATCACTTACGGTCTTACGCAATGTATCGGGACGTTGAATGATGTATCC	2743711	2743734	- [Negative strand]	24	112	2743710	2743821	(((((((((((((((.((((((((.(((..((((((((.......)))))))).)))..)))))))).))))..(((((((.....))>--->>>>--->>>>>>>>-->>>	4	-32.3	-28.8393	38.3929	-1	-1	0.039604	11
stu-novel-mir590	chr02	ATCGGGATGTTGAGTGATGTATCT	NO	TCGGATACATCACTTTACATGATGTATCGGGACATACGTGATGTATCGGGATGTTGAGTGATGTATCTGA	32290829	32290852	+ [Positive strand]	24	70	32290784	32290853	(((((((((((((((.(((((((((((((.(.....).))))))>>>--->>>>->>>>>>>>>>>>>))	3	-31.3	-44.7143	41.4286	-1	-1	0.009901	11
stu-novel-mir590-1	chr10	ATCGGGATGTTGAGTGATGTATCT	NO	GTTACAAAATCCCTACTCTCTCCTATTCTCAGATACATCACTTTACGCGATGTATCGGGATGTTGAGTGATGTATCTGAAACCGAGATGCGATGTATCAGGACGTTGAGC	4333906	4333929	- [Negative strand]	24	110	4333872	4333981	(((.(((..(((.(((((((((......(((((((((((((((.((((((...->>>--->>>->>>>>>>>>>>>>))....))))...)).)))...)))..))))))	3	-33.5	-30.4545	43.6364	-1	-1	0.029703	11
stu-novel-mir597	chr05	ATCTGTAGAATAGACACACAAAGT	GTTACTTTGATGGAGTCAGTGGCG	TTTGGTTACTTTGATGGAGTCAGTGGCGGAGCCAGGATTTTCAATAAGGGAGTTCAAAATCTGTAGAATAGACACACAAAGTAGTCGAA	36200354	36200377	- [Negative strand]	24	89	36200346	36200434	((((=={{{{{{{={{=={{{={{={{{((....(((((..(.....)..)))))...->>>>>--->>->>>->>>>>>>>)..))))	1	-28.2	-31.6854	40.4494	36200406	36200429	0.009901	10
stu-novel-mir599	chr02	ATCTTGTCTCTGTGAGTAACACCT	NO	CGATGATGATTGGGTGTACCTCTCTAAGTGAGGATATAAATTTAAATCTTTTATATATCTTGTCTCTGTGAGTAACACCTTTCCAAGTGGTTATCG	13335157	13335180	+ [Positive strand]	24	96	13335100	13335195	(((((((.(((((((((..(((.(..((((((((((((((.........)))))))->>>>>->>-->->>>-->>>>>>.....))).)))))))	11	-25.7	-26.7708	35.4167	-1	-1	0.009901	29
stu-novel-mir608	chr06	ATGACATGACGCTGACGTAGCGCT	TGGTGTTACACGTCTCAGGGTGGT	AATTTATGACATGACGCTGACGTAGCGCTGATGTGGCAGCTAGTGTAATACACCACATAATGTGAGAGTGGTGTTACACGTCTCAGGGTGGTAATAAATT	29580333	29580356	- [Negative strand]	24	100	29580261	29580360	(((((<<---<<-<<-<<<<--<<<<<<<.....))).))))(((((..(((((((...........)}}}}}}}}}}}===}}}}=}}=}}.)))))))	2	-30.9	-30.9	43	29580268	29580291	0.049505	11
stu-novel-mir612	chr02	ATGACTTGGGATCGCTATAGGAAC	NO	TAGACGTTAGCTCTGTACAAGTGAGACCGATAAACCTGGGGCTTTGATACCAACTTGTCAGTCCCAGCAAGTCATAAATGACTTGGGATCGCTATAGGAACGCTCTA	15873350	15873373	+ [Positive strand]	24	107	15873272	15873378	((((((((...(((((...(((((..((.......((((((((..((((......)))))))))))).((((((...->>>>>>>>-->>>>>>>>>>>>>).))))	4	-34.5	-32.243	45.7944	-1	-1	0.009901	10
stu-novel-mir614	chr06	ATGAGATAAAATCAGTGTTTGGAC	TTGGACATGCGATTTCATATCGTG	TGTTTGGACATGCGATTTCATATCGTGATATGAAATCATGAGATAAAATCAGTGTTTGGACA	6407554	6407577	- [Negative strand]	24	62	6407552	6407613	((({=={{{{{=={{{{{={{={{{{{((.....)))>>>>->>->>>>>->>>>>-->>>)	2	-22.4	-36.129	33.871	6407586	6407609	0.009901	12
stu-novel-mir615	chr07	ATGAGATCCAAAGGTTGTAGAAAC	NO	TAATGAGATCCAAAGGTTGTAGAAACTTGAAGTCTTCATCCATATCGGTTTCATTCTGCATTCTTTGGTTATTATTG	37856855	37856878	+ [Positive strand]	24	77	37856852	37856928	((<<<<---<<<<<<--<<<<<<<--.((((..(............)..)))))))))))..))))))...))))))	3	-22.1	-28.7013	33.7662	-1	-1	0.009901	298
stu-novel-mir617	chr02	ATGAGATGAAATCAGTGTTTGGAC	ATTCTGTTTCACGCTGATTTCATC	GATATGAAATTATGAGATGAAATCAGTGTTTGGACATTCTGTTTCACGCTGATTTCATCTCATGATTTTATATC	41688207	41688230	- [Negative strand]	24	74	41688167	41688240	(((((((((((<<<<<<<<<<<<<<<<<<--<<<<=====}}}}=}}}}}}}}}}}}}})))))))))))))))	2	-41.2	-55.6757	31.0811	41688181	41688204	0.009901	46
stu-novel-mir617-1	chr09	ATGAGATGAAATCAGTGTTTGGAC	NO	GTTTGGACATGCGATTTCATCTTGTGATTTGCAATCATGAGATGAAATCAGTGTTTGGAC	60612933	60612956	+ [Positive strand]	24	60	60612896	60612955	(((..(((((..((((((((((..((((.....)))>-->>>>>>>>>>->>>>>-->>>	2	-30.2	-50.3333	38.3333	-1	-1	0.009901	46
stu-novel-mir618	chr02	ATGAGATGAAATCAGTGTTTGGAT	NO	GTGTTTGAACATGTGATTTGATATCGCGATATGAAATTATGAGATGAAATCAGTGTTTGGATAT	37523044	37523067	- [Negative strand]	24	64	37523041	37523104	(((((..(((((.((((((.((.(((..((.....)).->>>->>->>>>>>>>>>>-->>>))	3	-18.2	-28.4375	31.25	-1	-1	0.009901	14
stu-novel-mir621	chr05	ATGAGATGGAATCAGTGTTTGGAC	NO	GATACGGTGTTATGAGATGGAATCAGTGTTTGGACATGCGATTTTACGCTGATTCCATCTCATGATTCCATATC	15962911	15962934	+ [Positive strand]	24	74	15962899	15962972	((((.((.(((<<<<<<<<<<<<<<<<<<--<<-<....).))..))))))))))))))))))))).)).))))	7	-37.5	-50.6757	40.5405	-1	-1	0.009901	14
stu-novel-mir631	chr01	ATGATACTTGGACCTAACTCAGCC	NO	ATATGATACTTGGACCTAACTCAGCCTCAAAAGCTAATTCATGAGGAGAGATTTGTCCAAGTCCATAT	80848479	80848502	+ [Positive strand]	24	68	80848476	80848543	((<<<--<<<<<<<<--<-<<<--<<(((............))))).))).)..)))))))).)))))	1	-20.9	-30.7353	38.2353	-1	-1	0.009901	22
stu-novel-mir634	chr05	ATGATTCGAGGACCGTTAGTGGCG	TTAGTGGCGTATTTCTCGAACTAG	TTATTCATGATTCGAGGACCGTTAGTGGCGTATTTCTCGAACTTGAATTATTTGGACTTGATTTCTATAATTCGAGGGCTGTTAGTGGCGTATTTCTCGAACTAGGATAA	43139756	43139779	+ [Positive strand]	24	110	43139749	43139858	((((((-<<-<<<<<<<<-<<<<<-<<<<<........(..((((((((((..(((......))).))))))))))..)))}}}=}}}}}===}}}}}}}}=}}})))))	6	-29.9	-27.1818	38.1818	43139830	43139854	0.029703	13
stu-novel-mir642	chr10	ATGCCATCGAACTTTGAGAAAAGG	TGAGTCTTTTGTCAAAGTTTGATG	AAAAGGAAAAAGGTTTGAATATGCCATCGAACTTTGAGAAAAGGCTCATATATGTCTTTCGTTAAAAGTTTAGCTCATCCATGTCATTTTCATTTGAGAAAAGACTTATTCATGTGATTATTTGTTTACTGAAATACCAAACTTTTAACAGATGACATATGAGTCTTTTGTCAAAGTTTGATGATATATTTGAGCATTTTACCCTTTT	53183508	53183531	- [Negative strand]	24	208	53183343	53183550	((((((..(((((((..(((<<<-<<<<<<<<<<<<<-<<<<<<((((((..((((.(..(((((((((((...........(((.(((((......))))))))...((((.((((........)))))))).....)))))))))))..).))))))}}}}}}}}}}=}}}}}}}}}}}}}.))))))..))).))))..))))))	11	-75.7	-36.3942	29.3269	53183367	53183390	0.009901	13
stu-novel-mir642-1	chr04	ATGCCATCGAACTTTGAGAAAAGG	NO	GGGAAAAGGCTCAGATATGCCATCGAACTTTGAGAAAAGGCTCATTTATGCCATTCATTAAAAGTTTGGCTCATCTATGCCATTTTCGTTTGAGAAAAGGCTCATCCATGTCATTATTTGTCAACTCAAATGGCGTAGATGAACCAAACTGTTAACGGATGACATAGATCAGCATTTTCTCAAAAGTTCGATGACATATTTGAGCCTTTTCTT	10129634	10129657	+ [Positive strand]	24	213	10129617	10129829	((((((((((((((((<<<-<<<<<<<<<<<<<<<<<<-<((.(((((((.(((((.((((.(((((((.(((((((((((((((..(..((((......))))..).((.((.....)).))....))))))))))))))).))))))).)))).))))).))))))).))).))))))).))))))))))).)))))))))))))))))))	11	-108.1	-50.7512	37.5587	-1	-1	0.009901	13
stu-novel-mir642-2	chr04	ATGCCATCGAACTTTGAGAAAAGG	NO	GGAAAAGATTCAAATATGCCATCGAACTTTGAGAAAAGGTTTATCTATGTCATCTGTTAAAAGTTTGGCTCACATTTCCATTTGAGAAAAGTATCATCCATGCCATTATTTGTTAACTGAAATGACATATATGAGCCAAAGTTTTAACGGATGACATGGATGAGCGTTTTCTCATAGTTCGATGACACATTTGAGCCTTTTCC	28964518	28964541	+ [Positive strand]	24	203	28964502	28964704	(((((((..((((((-<<-<<<<<<<<<-<<<<<<<<-<(((((((((((((((((((((((.(((((((((.((...(((((.((..(((((.............))))).....)).)))))....)).))))))))).)))))))))))))))))))))))).)))))))).))))))))).)).))))))..)))))))	11	-97.32	-47.9409	34.9754	-1	-1	0.009901	13
stu-novel-mir642-3	chr10	ATGCCATCGAACTTTGAGAAAAGG	NO	GGGAAAAAGGCTCAAATATGCCATCGAACTTTGAGAAAAGGCTCATGTTAAAAGTTTGGTTCATCTATGCCATTTATGTTTGAGAAAAGGATCATCCATGACATTGTTTGTTAACTAAAATGACATAGATGAGCCAAACTTTGAACGAGTAGCATAGATGAGCCTTTTCTCAAAATTCGATGACATATTTGAGCTTTTTCCC	58680858	58680881	+ [Positive strand]	24	202	58680840	58681041	(((((((((.(((((((<<<-<<<<<<<-<<<<<<<<<<<<((((((((.(((((((((((((((((((.(((((..(..(((........)))..).(((((.....)))))....))))).))))))))))))))))))).)))...........))))))))))))))))).))))))).)))))))))))))))))))	11	-99.2	-49.1089	35.6436	-1	-1	0.009901	13
stu-novel-mir642-4	chr12	ATGCCATCGAACTTTGAGAAAAGG	NO	TAAATGAAACGGGTTCAAATATGCCATCGAACTTTGAGAAAAGGCCCATCTATGTTTAAAAGTTTGCCTCATCTATGCCATTTTAATTAATAAATAATGGCATGAATGAGTCATTTCTCAAATGAAAATGACATAAATAAGCCAAACTTTTAACGGATAATATAGATGAACCTTTCTCAAAGTTTGATGGCATATTTGAGCCTTTCCCTTCTATTTA	51990867	51990890	- [Negative strand]	24	217	51990693	51990909	((((((((..((((((((((<<<<<<<<<<<<<<<<<<<<<-<<..((((((((((((((((((((..((((.(((((((((.............))))))))).))))(((((((.((....)))))))))..........))))))))))......))))))))))..))))))))))))))))))))))))))))))))).....))).)))))	11	-90.02	-41.4839	31.3364	-1	-1	0.009901	13
stu-novel-mir644	chr11	ATGCCATGTAGGACAAGTGTGTCT	AATAGACACATTCATCCTACATGG	GGCACTTAAACTTGTATAAAATTGAACAAATAGACACATTCATCCTACATGGAACCATACATGACAATTTTGTGTCCTACGTGACGTCCTATGTGTATTATGCCATGTAGGACAAGTGTGTCTACTTGTTTAATTTTATACAAGTTTAAGTGTC	45069124	45069147	+ [Positive strand]	24	154	45069024	45069177	(((((((((((((((((((((((((((({={{{{{{{{{{=={{{{{{{{{{....((((..((((......))))..(((((......))))))))).--->>>>>>>>>>-->>>>>>>>>).)))))))))))))))))))))))))))))	5	-76.2	-49.4805	34.4156	45069052	45069076	0.009901	18
stu-novel-mir644-1	chr07	ATGCCATGTAGGACAAGTGTGTCT	ACACATTCGTCCTACATGACACCC	TGTATAAAATTGAGCAATTGGACACATTCGTCCTACATGACACCCTACATGACAATTTTGTGTCCTACGTGGCGTCCTATGTGTATTATGCCATGTAGGACAAGTGTGTCTACTTGTTCAATTTTATACA	43301186	43301209	- [Negative strand]	24	130	43301166	43301295	(((((((((((((((((.((({{{{{{{={{{{{{{{{{={{===(((..((((......))))..((((((....)))))))))..->>->>>>>>>>>>->>>>>>>>>).)))))))))))))))))	5	-59.2	-45.5385	38.4615	43301250	43301273	0.009901	18
stu-novel-mir644-2	chr05	ATGCCATGTAGGACAAGTGTGTCT	NO	AGTAGGCACTTAAACTTGTATAAAATTGAGTAATTGGACACACTTATCCTACATGGCACCCTACATGAAATTTTTGTCCTACATGGTGTCCTATGTGTATTATGCCATGTAGGACAAGTGTGTCTACTTGTTCAATTTTATACAAATTTAAATGTCTACT	33919522	33919545	+ [Positive strand]	24	160	33919420	33919579	((((((((.(((((.((((((((((((((((((.(((((((((((.((((((((((((....(((.........)))..(((((((....)))))))....->>>>>>>>>>>>->>>>>>>>>>).)))))))))))))))))).))))).))))))))	5	-74.1	-46.3125	33.75	-1	-1	0.009901	18
stu-novel-mir644-3	chr07	ATGCCATGTAGGACAAGTGTGTCT	NO	TGGACATATTCGTCCTACATGTCAAATTTGTGTCTTACATGGTGTCCTACGTGTATTATGCCATGTAGGACAAGTGTGTCTA	47574163	47574186	- [Negative strand]	24	82	47574161	47574242	((((((((((.((((((((((........((((..((((((........))))))..>>>>>>>>>>>>>>->>>>>>>>>)	5	-34.1	-41.5854	40.2439	-1	-1	0.009901	18
stu-novel-mir645	chr04	ATGCCATTGAACTTTGAGAAAAGA	TTTTCTCAAAGTTCGATGACATA	AAAAAGGAAAAGACTCAAATATGCCATTGAACTTTGAGAAAAGACTCATCTATACAATTCGTTAAAAAATTGGCTCATCTATGTCATTTCAGTTAATAAATAATGACATAGATTCTTTTCTCAAATGGAAATGACATAAATGGGCCAAACTTTTAACGGATGACATAGATGAGACTTTTCTCAAAGTTCGATGACATATTTGAGTCTTTTCCTTTTT	47961510	47961533	- [Negative strand]	24	217	47961336	47961552	((((((((((((((((((((<<<-<<<<<<<<<<<<<<<<<<<-(((((((((...(((((((((((..(((((((((.(((((((((((.((((........))))..(((......)))......))))))))))).)))))))))..)))))))))))...))))))))).)}}}}}}}}}}}}}}}}}}=}}}})))))))))))))))))))	5	-114.6	-52.8111	29.9539	47961354	47961376	0.009901	24
stu-novel-mir645-1	chr04	ATGCCATTGAACTTTGAGAAAAGA	NO	GGAAAATCGTTCAAATATGCCATTGAACTTTGAGAAAAGACTCATCTATGTCATTCGTTAAAAGTTAGGCTCATTTGTGTATTTCAAATATGAGCCAAACATTTAACGAATAACATAAATGAGACATTTCTAATAGTTCGATGACAAAGTTGAGCGTTTTCC	4636177	4636200	+ [Positive strand]	24	162	4636160	4636321	((((((.(((((((..-<<-<<<<<<<<<---<<<<<-<-(((((.(((((.((((((((((.(((.(((((((...((.....))...))))))).))).)))))))))).))))).))))).).)))))...))))))))).))...)))))))))))))	5	-69.1	-42.6543	32.0988	-1	-1	0.009901	24
stu-novel-mir646	chr06	ATGCCGATAAAGACTTTAACACTC	NO	CCGCTAAATATGTATTCTTAGCGGCAATTAGCACTCTTTGTTTATGTCCCTAAAGCCTTTAGTGACATTGGATCTAATGATACTTAACTAATGCCGATAAAGACTTTAACACTCTTTATTAATGTGTCTATTTATTGCCGCTAAAAGTTGTTTTTGTTGTAGCGG	3934815	3934838	+ [Positive strand]	24	165	3934724	3934888	((((((((((...(((.(((((((((((((((((...........((...(((((.(((((.((.(((((((((....)))......)))>>>->>->>>>>->>>>>-->>--.........))).)))...))))))))))).)))......)))).))))))	8	-41.35	-25.0606	34.5455	-1	-1	0.009901	20
stu-novel-mir658	chr06	ATGGAGCATCAGATTGTATAAATC	NO	ATTTGTATGCTATAGCTATAGTTTGCATAATTGTGTTCCATAGCAAACTTAGTTTGCTATGGAGCATCAGATTGTATAAATCGCTGGGGGCATCAGAT	36517934	36517957	- [Negative strand]	24	98	36517917	36518014	(((((.(((((.((((....(((((.((((((((((((((((((((((...)))))))>>>>>>>>>-->>>>>>->>>>>-))))..))))))))))	15	-39.6	-40.4082	36.7347	-1	-1	0.009901	16
stu-novel-mir658-1	chr10	ATGGAGCATCAGATTGTATAAATC	NO	CCATGTTGGTCAATTTTTATATAGTTTTGTTTTTTAGTAAATTTTAGGTTTAGCAAAAATAAAAATCATATTTGTATGTTATAACTATAGTTTGCATAATTGCGCTCTATAACAAATTTTATGTTTGCTATGGACTTTATGTTTGCTATGGAGCATCAGATTGTATAAATCGCTGGCAGG	52608919	52608942	- [Negative strand]	24	180	52608909	52609088	((.(((..((.....(((((((((((((((((..((((((((...((((((((((((.((((((..((((....)))).......(((((..((((....))))..))))).....)))))).)))))))..)))))...)))))))>-->>>>>-->>>>>>>>>>>>--))..)))))	15	-50.2	-27.8889	27.7778	-1	-1	0.009901	16
stu-novel-mir669	chr06	ATGTAGGATACCATGTAGGACACA	NO	CACAAGTAGGCACTTGAACTTGTATAAAGTTAAACAAGTAGACACATGAGTCATATGTGGCGTAATACATGTGGAACACCATGTAGGACACAAATTTTCATGTAGGATACCATGTAGGACACATATGTCTATTTGTTCAACTTTGTACTAGTATAAGTGTCTACTTGTG	8426867	8426890	+ [Positive strand]	24	169	8426767	8426935	((((((((((((((((.(((.((((((((((.((((((((((((.(((.(((.(((((((..(..((((((.((....)).(((.....)))......)>>>>>-->-->>>>>>>->>>->>).)))))))))))).)))))))))).))).))))))))))))))))	3	-76.7	-45.3846	36.0947	-1	-1	0.009901	18
stu-novel-mir679	chr10	ATGTCATGTAGGACACATGTGTCT	ACACATTCGTCCTACATGACACCC	AATTGAACAACTAGACACATTCGTCCTACATGACACCCTACCTGACAACTTTATGTCCTACGTGACGCCCTACGTGTATTATGTCATGTAGGACACATGTGTCTACTTGTTCAATT	4479259	4479282	- [Negative strand]	24	116	4479246	4479361	((((((((((.((({{{{{{=={{{{{{{{{{{{{===.....((((......)))).((((((......))))))....->>>>>>>>>>>>>-->>>>>>>>).))))))))))	19	-52	-44.8276	41.3793	4479323	4479346	0.009901	13
stu-novel-mir679-1	chr12	ATGTCATGTAGGACACATGTGTCT	ACACATTCGTCCTACATGACACCC	ACACTTAAACTTGTATAAAATTGAACAAACAGACACATTCGTCCTACATGACACCCTACATGACAATTTTGTGTCATACGTGGTGTTCTATGTGTATTATGTCATGTAGGACACATGTGTCTACTTGTTCAATTTTATATAAGTTTAAGTGT	47490163	47490186	- [Negative strand]	24	152	47490132	47490283	((((((((((((((((((((((((((((..(({{{{{{=={{{{{{{{{{{{{===(((.(((((......))))).((((((....)))))))))..->>>>>>>>>>>>>-->>>>>>>>..))))))))))))))))))))))))))))	19	-77.9	-51.25	32.8947	47490227	47490250	0.009901	13
stu-novel-mir679-2	chr11	ATGTCATGTAGGACACATGTGTCT	ACACATTCGTCTTACATGGCACCC	ACTTAAACTTGTATAAAATTGAACAAATGGACACATTCGTCTTACATGGCACCCTACATGACAATTTTGTGTCCTACTTGACGTCTTAAGTGTATTATGTCATGTAGGACACATGTGTCTACTTGTTCAATTTTATACAAGTTTAAGT	37051541	37051564	- [Negative strand]	24	148	37051512	37051659	((((((((((((((((((((((((((.((({{{{{{=={{{{{{{{{{{{{===(((..((((......))))..((((((....)))))))))..->>>>>>>>>>>>>-->>>>>>>>).))))))))))))))))))))))))))	19	-71	-47.973	33.1081	37051605	37051628	0.009901	13
stu-novel-mir679-3	chr02	ATGTCATGTAGGACACATGTGTCT	ATACACATTCGTCCTACATGACA	TTTAACTTTGGGTGTGCACGAGTAAGCACTTAAACTTGTATAAAATTGAACAATATACACATTCGTCCTACATGACAATTTTGTGTCCTACGTGTATTATGTCATGTAGGACACATGTGTCTACTTATTCAATTTTATACAAATTTAAGTGTCTACTTGTGTGCACTCAAAATTAGA	46920161	46920184	- [Negative strand]	24	177	46920105	46920281	(((((.((((((((..((((((((..((((((((.(((((((((((((((.((({={{{{{{=={{{{{{{{{{{{{....((..(.....)..))..->>>>>>>>>>>>>-->>>>>>->).)).))))))))))))))).))))))))..))))))))..)))))))).)))))	19	-83.2	-47.0056	32.2034	46920204	46920226	0.009901	13
stu-novel-mir679-4	chr04	ATGTCATGTAGGACACATGTGTCT	NO	TGGATATTTTGTGTCCTATGTGGCGTCCTATGTGTATTATGTCATGTAGGACACATGTGTCTA	263338	263361	- [Negative strand]	24	63	263336	263398	(((((((..(((((((((((((((((..((....))..>>>>>>>>>>>>>>>>>->>>>>>)	19	-29.3	-46.5079	39.6825	-1	-1	0.009901	13
stu-novel-mir679-5	chr11	ATGTCATGTAGGACACATGTGTCT	NO	GACACTTAAACTTGTTTAAAGTTGAACAAGTAAACACATGAGTCCTACATGGCACAATACACGTAGGACACCACGTAGGACAAAAAAATAACATGTAGGATGTCATGTAGGACACATGTGTCTATTTGTTCAATTTTATACAAGTTTCAGTGTC	10306619	10306642	+ [Positive strand]	24	154	10306519	10306672	((((((.((((((((.((((((((((((((((.(((((((.(((((((((((((...((((.((.((...))..(.....).........)).))))..->>>>>>>>>>>>>->>>>>>>->))))))))))))))).)))))))).))))))	19	-71.5	-46.4286	35.7143	-1	-1	0.009901	13
stu-novel-mir684	chr02	ATGTGAGGTAGTTTGACTTGGCAC	NO	AAATTTTTTGGGGGGGGTTAAAATTTCACTTGAGAAGAAAATTGAGGGGGTAATTAGTACTCCCTCCGTCTCATTTTATGTGAGGTAGTTTGACTTGGCACGGAGTTT	16347083	16347106	+ [Positive strand]	24	108	16347005	16347112	((((((..((....(((((((((((((((.(((((.((..((.(((((((((.....))))))))).)).)).))))>->>>>>>>-->>>>>>>>-->>-.))))))	10	-30.7	-28.4259	39.8148	-1	-1	0.029703	39
stu-novel-mir689	chr05	ATGTTCTCGTAGGACCCTTGGCTC	NO	CGAGTTGGGTTTGCGGAGGATAAAACGTATGTAAACCTTATTTCTACCTCGTGGAAATAGAGAAGATGTTCTCGTAGGACCCTTGGCTCG	7966605	7966628	- [Negative strand]	24	90	7966603	7966692	(((((.((((((...(((((((..((....))...(.((((((((((...)))))))))).)...->>>>>>>--->>>>>>--->>>>)	1	-26.9	-29.8889	45.5556	-1	-1	0.019802	12
stu-novel-mir694	chr06	ATTAAAGACGTAGATCCATAAGGC	NO	GAGTAAATTAAAGACGTAGATCCATAAGGCATAAGTACTAAAATTTGAGGCGTAAGCCTCAAGCATAAAAACGTAAGTCCTTGGCGTAAAAACGTAGGGCCGAGCGTTTTTAATTTATTT	31826749	31826772	+ [Positive strand]	24	120	31826742	31826861	((((((<<<<<<<<<<<-<--<<-<<<<<-.............((((((((....)))))))).......((....)))))))((((....)))).))..)..)))))))))))))))))	16	-37.24	-31.0333	36.6667	-1	-1	0.009901	19
stu-novel-mir696	ChrUn	ATTAACGAAAATCGCTGCCAGGGC	NO	AAATCGCTGCCAAGGCAGCGATTTCTAGAAAAAAATAAAATTTCCACAAAATTGATAATAACGTTTTAAAAAAAATATATATTAACGAAAATCGCTGCCAGGGCAGCGATTT	5420861	5420884	- [Negative strand]	24	112	5420852	5420963	(((((((((((..(((((((((((...((((.........)))).......(((.(((((..(((((....)))))...)>>>>->>>>>>>>>>>>>>-->>>))))))))	2	-38.6	-34.4643	31.25	-1	-1	0.009901	10
stu-novel-mir696-1	chr08	ATTAACGAAAATCGCTGCCAGGGC	NO	AAATCGCTGCCAAGGCAGCGATTTCTAGAAAAAAATAAAATTTCCACAAAATTGATAATAACGTTTTAAAAAAAATATATATTAACGAAAATCGCTGCCAGGGCAGCGATTT	41535429	41535452	+ [Positive strand]	24	112	41535348	41535459	(((((((((((..(((((((((((...((((.........)))).......(((.(((((..(((((....)))))...)>>>>->>>>>>>>>>>>>>-->>>))))))))	2	-38.6	-34.4643	31.25	-1	-1	0.009901	10
stu-novel-mir709	chr10	ATTAGGATTGGTAAGGTAAGGCCT	GCCTCCCTTGCTTGTACTTATTCC	TAGTAGAGGTTAGGTACCTCATTAGGATTGGTAAGGTAAGGCCTAGCCTCCCTTGCTTGTACTTATTCCTATTGAGAATTTTTTATGATTATTATCAATAGAAAGCCACTAGACCACTGTCTA	49985964	49985987	- [Negative strand]	24	123	49985884	49986006	((((((.((((.(((..(((<-<<<<<--<<<<<<<<<<<<---.=====}}}}}}}}=}}}}===}}})).))))..(((((((((((....))).))))))))..))).)))).))).)))	12	-36.7	-29.8374	37.3984	49985937	49985960	0.029703	43
stu-novel-mir712	chr04	ATTATAGATTGGATACCTGGCATG	NO	GACATGATTATAGATTGGATACCTGGCATGGAAGGCAAACGTCTAAAAAACATGCCAAGTCTCATCAGAGCCACACCTGATGAATCAAGCTATACTGCAGTC	63841192	63841215	+ [Positive strand]	24	102	63841185	63841286	(((.((--<<<<<-<<<<--<<-<<<<<<<..((((....))))......))))))).)).(((((((........))))))).)))).)))))...)))))	3	-29.5	-28.9216	43.1373	-1	-1	0.009901	16
stu-novel-mir713	chr10	ATTATATATTGAGTACTAGGGCTT	ACCCTAGTGTCCCTTATATAATCT	GGCACTAAAGTTATTAGAAGCAACCCTGAACCCTAGTGTCCCTTATATAATCTTCGGTCTTTCCCCTCAAAATCTCTACCCTCTAATGAGGAAATAAGGAGATTATATATTGAGTACTAGGGCTTAGGATTACTTTTAATAGCTTTAATGTC	51198588	51198611	- [Negative strand]	24	152	51198560	51198711	((((.(((((((((((((((.((.(((((={{{{{{{{=={=={{{{{{{{{{((((.....))...............((((....))))......))))>>>>>>>>-->-->>>>>>>>->>))).)).))))))))))))))).))))	1	-59	-38.8158	36.8421	51198658	51198681	0.009901	346
stu-novel-mir716	chr02	ATTATGTGGACAACTTTAAGGGGT	NO	TATGTACGAGTCTTAATTGAGGTGTCTAAGTAAATTATGTGGACAACTTTAAGGGGTCGTGGATG	10084977	10085000	+ [Positive strand]	24	65	10084943	10085007	(((.(((((.(((...((((((((((((.(((.-->>>->>>>>->>>>>>>>>>->)))).)))	5	-18.7	-28.7692	38.4615	-1	-1	0.009901	36
stu-novel-mir716-1	chr08	ATTATGTGGACAACTTTAAGGGGT	NO	TAGGTATAACTCCTAATTGAGGTGTCTAAGTAAATTATGTGGACAACTTTAAGGGGTTATAGATG	40937801	40937824	+ [Positive strand]	24	65	40937767	40937831	((..((((((((((...(((((((((((.(((.-->>>->>>>>->>>>>>>>>>>>))))..))	5	-20.1	-30.9231	33.8462	-1	-1	0.009901	36
stu-novel-mir729	chr06	ATTCCATTAACGTCGGGTACTTGA	NO	GGAGGATATATTCCATTAACGTCGGGTACTTGAGGGGAATAATTTTCTTAAGGGGACACTGTGCATTTAGTGGACTCGATTTTCTTC	44457133	44457156	+ [Positive strand]	24	87	44457123	44457209	((((((.((--<<<<<<<<-<<<<<<<-<<<<<(..((....))..))))))...)).))).))..))))))))....)).))))))	1	-25.1	-28.8506	41.3793	-1	-1	0.009901	18
stu-novel-mir731	chrx	ATTCCTTGATGACTCGAACTCGCA	TGGTGACTCGAATCGCAAGGATT	ATGAGTGAATATATAAGCTCCCACCTCTTTGGTTCCTTGGTGACTCGAATCGCAAGGATTATTCCTTGATGACTCGAACTCGCAATCTTTGAATTAAAAGTAAGGGGCGTTTACCAT	40633936	40633959	- [Negative strand]	24	117	40633902	40634018	(((.((((((......(((((...((.((((((((..=={{{{={{{{={{{{{{{{{==-->>>>>>->>>->>>>-->>>>-......))))))))))...))))))))))))))	1	-33.5	-28.6325	41.0256	40633958	40633980	0.019802	23
stu-novel-mir736	chr09	ATTCGAGGGTCGTTAGTGGCGTAT	NO	GATCTCCATAATTCGAGGGTCGTTAGTGGCGTATTTCTCGAAGTAGGGCCGTTAGTGGCGTACTTCTCGAACTAGGAAGATT	58405493	58405516	- [Negative strand]	24	82	58405444	58405525	(((((((.((-<<<<<<<<<<<<<<-<<<<<---..(((......))).))))).))))).)).))))))).)))).)))))	16	-26.6	-32.439	47.561	-1	-1	0.039604	23
stu-novel-mir737	chr01	ATTCGCATGTATCTAGGATATTTG	NO	TCTGGTGTCCCAGATTCATGTGAATCACAAAAGTTACATACATATGCATGTATAGATCTAGTGTGATTCGCATGTATCTAGGATATTTGA	6843443	6843466	+ [Positive strand]	24	90	6843377	6843466	((..((((((.((((.(((((((((((((..((....((((((....))))))....))..))))>>>>>>>>>->>>>->>>>>>-->)	3	-37.8	-42	35.5556	-1	-1	0.009901	11
stu-novel-mir738	chr11	ATTCTCGATCAAACTTAAACTGTT	ACAAGTTTGTTTTTGATCGGAAAT	AAGATTCAAACAAGTTTGTTTTTGATCGGAAATTCTTCATATATCTTTTAAATATTTTGAATTATCAAGTATTGTGACTTATAGTACTTTTTACGTAGTTTACAAATATATAAATTTTATTTTAAAAAATTTAAAGATTTCATGAACAAATTCTCGATCAAACTTAAACTGTTTGACTCTT	42566806	42566829	- [Negative strand]	24	181	42566797	42566977	((((.(((({{{={{{{{=={{{{{{{{{{{={(.(((((..(((((....((((((((((((((.((((((((((...)))))))))).....)))))))).)))))).((((((((.......)))))))))))))...))))).))->>>->>>>>>>>-->>>>>>>>>))).))))	14	-45.3	-25.0276	20.9945	42566944	42566967	0.009901	604
stu-novel-mir738-1	chr03	ATTCTCGATCAAACTTAAACTGTT	NO	TGACATATTTCAATTTTTGAGATTTAAATAAGTCTATGTTTTATCGTAAATTTTTCATATATCTTTTAAATATATATATATGTATATTTCATGAGCAAATTCTCGATCAAACTTAAACTGTTTGACTCTCGTAAAATGAAATGTGTCA	60770531	60770554	- [Negative strand]	24	148	60770504	60770651	((((((((((((.(((.(((((.(((((((.((.((.((((.((((..((((((((((.........(((((((((....))))))))).))))).))>>>-->>>>->>>>->>->>>>>>))).))))).))).))))))))))))	14	-40.5	-27.3649	22.2973	-1	-1	0.009901	604
stu-novel-mir744	chr03	ATTCTTATAGGATTGTATAAACCT	NO	AATAGGATTGTATAAACCTATTCTATTCTAATAGGATTGTGTAAACCTATTCCTATTCTTATAGGATTGTATAAACCTATT	41503523	41503546	+ [Positive strand]	24	81	41503468	41503548	((((((.((((((((.(((((........(((((((.((.(....).)).))))>>>--->>>>>->>>>>>>>->>>)))	19	-22	-27.1605	25.9259	-1	-1	0.009901	11
stu-novel-mir759	chr04	ATTGGTATCATTAAGGCTGATATT	NO	ATTGGTATCATATATTGTATTGGTATCATTAAGGCTGATATTTTTTGCTTAACTGATACTAACTCAATATCATATACTGATTTAGTATCAAGTTAAGCGAAATTATCAGTCTTAACGATACTAATACAGTATATGATATTGACTTAGTATCACTTAAGCAAAATTATCAGTCTTAGTGATACCAATACAATATATGATATTGAT	68158150	68158173	+ [Positive strand]	24	204	68158131	68158334	((..((((((((((((((<<<<<<<<<<<<<<<<<<<<<<--((((((((((.(((((((((.((((((((((((((((..((((((((..(((((((..........).))))))))))))))..)))))))))))))))).))))))))).)))))))))).))))))))))))))))))))))))))))))))))))..))	1	-114.5	-56.1275	25.9804	-1	-1	0.009901	14
stu-novel-mir760	chr10	ATTGGTGACTCGAACTCGCAACCT	TCGGGTTGGAAGTGAGGAGTGCTT	TTGCTCCATTGGTGACTCGAACTCGCAACCTTCGGGTTGGAAGTGAGGAGTGCTTACCATCAGAGCAA	48973923	48973946	- [Negative strand]	24	68	48973885	48973952	((((((.--<<<<<<<<<--<<<--<<<<<-===}}}}}==}}}===}}}}===}))))...))))))	9	-25.4	-37.3529	51.4706	48973897	48973920	0.039604	17
stu-novel-mir764	chr08	ATTTAAACTGTTTGACTCTCGAAA	AAATTTCAAGATTCAAACAAGTCT	ATTTTTCAAATTTCAAGATTCAAACAAGTCTATCTTTGACCGTAATTTTTTCATAATTCTTTTAAATATTTTGAATTGACAATTATTGTGACTTATAGTAATTTTTACGTAGTTTATAAATATATAAATTTCATTTTAAAATATTTGAAGATTTCATGCGCAAATTATCGGTCAAATTTAAACTGTTTGACTCTCGAAAAATGAAAAGT	32481160	32481183	- [Negative strand]	24	209	32481149	32481357	((((((({=={{{{={{{={{{{{{{={{={(..((((((((((((((...(((((.(((((.((((((((((((.(((.((((((((((...)))))))))).......((((((((....))))))))))).))))))))))))))))).)).)))...)))))).)))))))>-->>->>>>>>>>>->>>->>>>..))))))))	7	-55.2	-26.4115	21.5311	32481326	32481349	0.009901	40
stu-novel-mir764-1	chr03	ATTTAAACTGTTTGACTCTCGAAA	TTTTGAGATTCAAACAAGTCTATC	TGGTACTTTTCGGATTTTGAGATTCAAACAAGTCTATCTTTGACTGTAAATTTTTCATAAATCTTTTAAACATTTTGAATTATCAATTATTGTGACTTATAATTCTTTTTACGTAGTTTACAAATATATAAATTTTATTTCAAAAAAATTGAAGATTCCATGCGCAAATTTTCGGTCAAATTTAAACTGTTTGACTCTCGAAAAACGAAAAGTGCCA	43745248	43745271	+ [Positive strand]	24	217	43745068	43745284	((((((((((((..{{{{{{{{={{{{{{{={{={{==((((((((.((((((..(((.(((((((......(((((((.((....(((((((((((..(((......)))...)).))))).....))))....)).))))))).....)))))))..)))...)))))).)))))))>-->>->>>>>>>>>->>>>>>>>..))))))))))))	7	-62.2	-28.6636	25.3456	43745082	43745106	0.009901	40
stu-novel-mir766	chr05	ATTTAATACCCTATATCACTTGGC	NO	TTGATAGTTAATGTGTCAAATTTAAAATTTATTTAATACCCTATATCACTTGGCATATATATATTAGAGTAAGTTAATGGGTTTTATTAGAATAAGTTAGTGCCAAGTGGTATATGATATTAAATAAATTTTAGATTTTACCTATTAATTATCAA	42601076	42601099	+ [Positive strand]	24	155	42601045	42601199	(((((((((((((.((.(((((((((((((<<<<<<<<-<-<<<<<<<<<<<<<((..((.((((..((((((.........))))))..)))).))..))))))))))))))).).))))))))))))))))))))).)).)))))))))))))	3	-57.4	-37.0323	21.2903	-1	-1	0.009901	18
stu-novel-mir779	chr01	ATTTCGGATACATCACTCAATGTC	NO	GTGTTTCAATTTCGGATACATCACTCAATGTCATGATGATCGCATACGTCTCGATACATGCGTAAAGTGATGTATGCGATTGATACAT	16396825	16396848	+ [Positive strand]	24	88	16396816	16396903	((((.(((<--<<<-<<<<<<<<<<--<<<-<(((...((((.........)))).)))))))..)))))))))).))))))).))))	10	-30.8	-35	38.6364	-1	-1	0.009901	33
stu-novel-mir779-1	chr09	ATTTCGGATACATCACTCAATGTC	NO	CGATTTCGGATACATCACTCAATGTCCCAATACATCGTGTAGAGTGATTTATTCGAGAACATCACGTAAAGTGATGTATCCGATCG	6309740	6309763	+ [Positive strand]	24	86	6309737	6309822	((<--<<<<<<<<<<<<<<--<<<<-........(((.(((((....))))).))).......))))..)))))))))))))))))	10	-30.29	-35.2209	40.6977	-1	-1	0.009901	33
stu-novel-mir779-2	chr12	ATTTCGGATACATCACTCAATGTC	NO	ACGTCTCGATACATAGCGTCTCGATTTCGGATACATCACTCAATGTCTTGATATATCGCGTAGAGTGATGTATCCGACCGATACATCGTGTAGAGTGATGT	60739740	60739763	- [Negative strand]	24	101	60739685	60739785	(((((.(..((((..(.((.(((---<<<<<<<<<<<<<<<-<<<<-..........)))).))))))))))))))).))).)).)..))))..).)))))	10	-41.1	-40.6931	43.5644	-1	-1	0.009901	33
stu-novel-mir782	ChrUn	ATTTGAAAGCTTGGTTTTGTG	TCTGAACAATATGATGCTTTC	TGAACGACCATTTTGATTTGAAAGCTTGGTTTTGTGTGTCTGAACAATATGATGCTTTCAGAATAGCAAAAGGATTGCTTCA	18427429	18427449	+ [Positive strand]	21	82	18427413	18427494	(((((((((.(((((-<<<<<<<<<-<-<<-<<<<-..=====}}}}=}}=}=}}}}}})))....))))))).))).))))	8	-21.9	-26.7073	35.3659	18427451	18427472	0.019802	30
stu-novel-mir782-1	chr11	ATTTGAAAGCTTGGTTTTGTG	TCTGAACAATATGATGCTTTC	TGAACGACCATTTTGATTTGAAAGCTTGGTTTTGTGTGTCTGAACAATATGATGCTTTCAGAATAGCAAAAGGATTGCTTCA	44149337	44149357	- [Negative strand]	21	82	44149290	44149371	(((((((((.(((((-<<<<<<<<<-<-<<-<<<<-..=====}}}}=}}=}=}}}}}})))....))))))).))).))))	8	-21.9	-26.7073	35.3659	44149312	44149332	0.029703	30
stu-novel-mir782-2	chr11	ATTTGAAAGCTTGGTTTTGTG	TCTGAACAATATGATGCTTTC	CCATTTTGATTTGAAAGCTTGGTTTTGTGTGTCTGAACAATATGATGCTTTCAGGATAGCAAAAGG	44185512	44185532	- [Negative strand]	21	66	44185474	44185539	((.(((((-<<<<<<<<<-<-<<-<<<<-..=====}}}}=}}=}=}}}}}})))....)))))))	8	-16.6	-25.1515	36.3636	44185487	44185507	0.019802	30
stu-novel-mir787	chr04	ATTTTATGTAACGATCGATTTGAT	NO	ATCATTTAAATCAATTGTTAGGTACGATGAAAAGACCCATTTTATGTAACGATCGATTTGATGTGAT	33145864	33145887	+ [Positive strand]	24	67	33145825	33145891	((((((((((((.(((((((.(((.((((........)>>>->>>->>>>>>>->>>>>>>-)))))	3	-19.8	-29.5522	29.8507	-1	-1	0.009901	16
stu-novel-mir789	chr01	ATTTTCTTAAACTGTAGCTATAGT	NO	GAATTATGCAAATTTCGTATTTATACAAATTAAGTGAATAGCAAGAATTGGGGAAATTGTAGCTGCGATTTACAATTTTCTTAAACTGTAGCTATAGTACTTAAGGTAAATGTTTGTTATTCTGCATAATTT	83953174	83953197	+ [Positive strand]	24	132	83953099	83953230	(((((((((((((..(((((((((.....(((((((.(((((.((..(((((((((((((((.......)))))>>>>>>>>>>->>--->>>>>-->)))))).)))))))..))..))).))))))))))	19	-34.9	-26.4394	27.2727	-1	-1	0.009901	26
stu-novel-mir796	chr04	CAACAAGTGTCTGTAGATTCT	NO	TGTATTTGCCCTCATTGACAACAAGTGTCTGTAGATTCTTGAGGTTGCCAATGGAAGACGGAAGGTCATCGATACCTCTCAAGCTTAAGAACTTGAGGTGGTACAAACTTCCTATGGCATCAGGTACTAATACAATAGACATATTGTCAACTCGCATCTCCAAGTACA	21926189	21926209	+ [Positive strand]	21	168	21926170	21926337	((((((((......((((<<<---<<<<<<<<-<<<<<<(((...(((((..(((((.(....)......(.(((((((((((........))))))).)))))...)))))..))))))))))....))).).)))))))).)))))))..........))))))))	13	-49.39	-29.3988	41.6667	-1	-1	0.009901	57
stu-novel-mir803	chr12	CAGCTTTCTTGAACTG	CGGTTCAATAAAGCTG	TGTATTTTTCCACAGCTTTCTTGAACTGCATATATAATTATTCGATGAAGAGAGTTAAATTGTTGCGGTTCAATAAAGCTGTGGGAAGATATA	2734553	2734568	+ [Positive strand]	16	93	2734540	2734632	((((((((((((<<<<<<<-<<<<<<<<((...((((((((((........))))..))))))))}}}}}}}}=}}}}}}}))))))))))))	2	-43.1	-46.3441	32.2581	2734605	2734621	0.009901	90379
stu-novel-mir803-1	chr07	CAGCTTTCTTGAACTG	GTTCAATAAGGCTGT	TGGTCCTTTTTGTTTTTTTCCACAGCTTTCTTGAACTGCATCTAATTACAATTTCAATTCACAAAATGAATAATTGATTCATATTGTTGTTGCGGTTCAATAAGGCTGTGGGAAGATACAGATAGGGTCA	4125865	4125880	+ [Positive strand]	16	130	4125842	4125971	((..(((.(((((.((((((((<<<<<<<-<<<<<<<<((.(.....(((((.((((((((.....)))...))))).....))))).).))))}}}}}}=}}}}}}}}))))))).))))).)))..))	2	-53.9	-41.4615	33.8462	4125936	4125951	0.009901	90379
stu-novel-mir804	chr05	CATATTTGTTTGGACC	NO	TCTAGGCTATAGGGTTCAATTAGGTTTAGTTTAGATGTACTTGGATTTACTTTCGGTATTCTCGTGTGCTTTCTTTCATATTTGTTTGGACCTCTATTGTGTCTAGA	41915923	41915938	- [Negative strand]	16	107	41915907	41916013	(((((((.(((((((((((.(((((.......(((.((((.((((..(((.....))).)).)).))))..)))..--->>>>>->>>>>>>.))))...)))))))	1	-30.2	-28.2243	35.514	-1	-1	0.009901	20
stu-novel-mir805	chr08	CATCTCAAAATCCTGAATACGCCT	AGAGGCGAATCCAGAATTTCAAGA	TAATAGTGCACCCATCATCTCAAAATCCTGAATACGCCTATGCAGAGGCGAATCCAGAATTTCAAGAAGACGGGTGCACTATTA	35241774	35241797	+ [Positive strand]	24	84	35241758	35241841	(((((((((((((.(<-<<<--<<<<-<<<-<<-<<<<<....==}}}}}=}}=}}}=}}}}==}}}.)).)))))))))))))	11	-38.9	-46.3095	42.8571	35241801	35241825	0.009901	15
stu-novel-mir823	chr04	CTAGAGAAAATCATGATTGTT	NO	CTAGAGAAAATCATGATTGTTTTGCTTATCTTCTAGTGTAGATAGAAGACTGCTAGTCAGGATGCTATGTGGCATAAGATAATCATGCTTCTCTTCTAG	27827469	27827489	+ [Positive strand]	21	99	27827468	27827566	<<<<<<<-<<-<<<<<<<<<<((((...(((((((.......)))))))..))........(((((....))))))))))))))))).)).)).)))))	4	-28.7	-28.9899	36.3636	-1	-1	0.029703	22
stu-novel-mir826	chr02	CTCCCGGTAGGACCTC	NO	AAGCAAATAGGGTTCTATGGTGTAGTGGTTAGCACTCTGGACTTTGAATCCAGCGACCTGGGTTCGACTCCCGGTAGGACCTCTTTTTTGTTT	45851979	45851994	+ [Positive strand]	16	93	45851911	45852003	(((((((.((((((((((.((((........))))...(((..((((((((((....))))))))))->>>-->>>>>>>>->)..)))))))	3	-32.6	-35.0538	47.3118	-1	-1	0.029703	42
stu-novel-mir831	chr09	CTTAGCATCAAGTACTTGGTC	NO	TTTACTTGAGCCCTTAGCATCAAGTACTTGGTCCAAATACGCTCTTATTCTACTCAATTGCGCATAGTATTTGGACCAAATATTTGACGGTAAGGGCATAAGTGAA	48944061	48944081	- [Negative strand]	21	106	48943987	48944092	((((((((.(((<<<<-<-<<<<<<<-<<<<<<(((((((((.(...............).))...))))))))))))).))))))).).))))))).))))))))	1	-47.06	-44.3962	38.6792	-1	-1	0.009901	116
stu-novel-mir835	chr12	CTTGGACTGAAGGGTTTCCTT	NO	GTTGAGGTTTTGATGGGAGAAGGAAGGAAATTCATCAGTCCAAACAAGGTGGCATATTGGGACTGATCTTTGCTGCTGAATCATTGGTTCATCACCATATCTCTAACCACAAGGATATATATGTTGTTGCACCAATGATGCAGGAGCTGAGTTCAGTTTTGACTACCTTTTCTTGGACTGAAGGGTTTCCTTCTCAACCCCAACCATGC	40188847	40188867	- [Negative strand]	21	209	40188829	40189037	((...(((.....((((....((((((((((((.(((((((((..(((((((....(..(((((((.(((.(((.(((.(((((((((.((.((.(((((.(((........)))...))))).)).)).))))))))).))).))).))).)))))))..))))))))..->>>>>>>>>->>>>>>>>>>))....)))))))..))	1	-88.2	-42.201	43.0622	-1	-1	0.009901	54
stu-novel-mir836	chr01	GAAGAGTTTAATAATCGGAGGACT	NO	TTGAAGTCCGATTATTAAACTTTTCTTTTTCTCTTTTAAAAAAACTTGTAAAAGAGAAAAAGAAGAGTTTAATAATCGGAGGACTTCAA	76712121	76712144	+ [Positive strand]	24	89	76712059	76712147	((((((((((((((((((((((((((((((((((((((.((....)).)))))))))))))>>>>>>>>>>>>>>>>--->>>>>))))	2	-45.8	-51.4607	25.8427	-1	-1	0.009901	61
stu-novel-mir839	chr09	GACGAAGAGTATTTGCATACCATT	NO	CAATGTCCCAAAAGTAAGACGAAGAGTATTTGCATACCATTTACGATAGTTCAGGGGTATATTTGTCCTTTATCCCTTGTATTTTTAATTGGGTAAAAGGATAAATATACCCCGAACTGACGTAAATGGTGTACAGATACCCTTCGTCATACTTTTGGGGCATTG	1587825	1587848	- [Negative strand]	24	165	1587700	1587864	((((((((((((((((.<<<<<<<-<<<<<<<-<<<<<<<<((((.((((((.((((((((((((((((((..(((...((....))...)))..)))))))))))))))))))))))).)))))))))))).))))))).))))))).))))))))))))))))	2	-101.7	-61.6364	37.5758	-1	-1	0.009901	13
stu-novel-mir863	chr04	GTCAATGAAGTGGATTGAGAACCT	NO	GCAATAAGGGTGTTGCCTAGTGGTCAATGAAGTGGATTGAGAACCTTAAGGTCGTAGGTTCAAATCCCAGTAGAGACAAAAAATAAGGTGATTTCATCCCATTTGT	52052077	52052100	+ [Positive strand]	24	106	52052054	52052159	((((...((((((..(((.((.<<<--<<--<-<<<<<--<<<<<<.........)))))).))))))..))..))).....)).)))..)...)))))...))))	1	-28.8	-27.1698	40.566	-1	-1	0.029703	10
stu-novel-mir866	chr02	GTGAATTGTAGAGTGTAATTACCT	AATTACCAGCAATTCACAACCTCT	GGTGGTAATTGGACCATGTAATTACCAGCAATTCACAACCTCTGTCTGTGAATTGTAGAGTGTAATTACCTCCTGCCAATTACACC	45900168	45900191	- [Negative strand]	24	86	45900152	45900237	((((.(((((((.....(({{{{{{{={{{{{{{{{{{{====)).)>>>>>>>>>--->->>>>>>>>--....)))))))))))	15	-30.4	-35.3488	41.8605	45900194	45900217	0.009901	46
stu-novel-mir866-1	chr04	GTGAATTGTAGAGTGTAATTACCT	GTAATTACCAGCAATTCACAGCTT	CAGGTGGTAATTACCAGCAATTCACAGCTTCTACCTGTGAATTGTAGAGTGTAATTACCTCCTG	1880092	1880115	- [Negative strand]	24	64	1880087	1880150	((((.({{{{{{{{{={{{{{{{{{{{===....))>>>>>>>>>--->->>>>>>>>>-))))	15	-30.3	-47.3438	42.1875	1880120	1880143	0.009901	46
stu-novel-mir866-2	chr01	GTGAATTGTAGAGTGTAATTACCT	NO	GTAATCAGGTGGTAATTACACTATGTAAATTACCAGCAATTCACAATTTCTGCCTGTGAATTGTAGAGTGTAATTACCTCCTGCCAATTAC	4244715	4244738	+ [Positive strand]	24	91	4244659	4244749	(((((((((.((((((((((((..(((...)))..((((((((((.........)>>>>>>>>>-->>>>>>>>>>>>-))))...)))))	15	-34.2	-37.5824	36.2637	-1	-1	0.009901	46
stu-novel-mir866-3	chr04	GTGAATTGTAGAGTGTAATTACCT	NO	GTAATCAGGGGGTAATTACACCATGTAATTACCAGCAATTCACAGCCTCTGCCTGTGAATTGTAGAGTGTAATTACCTCCTGCCAATTAC	32284105	32284128	- [Negative strand]	24	90	32284092	32284181	((((((((((((((((((((((..((....))..(((((((((((.......))>>>>>>>>>->->>>>>>>>>>>>))))...)))))	15	-38.6	-42.8889	42.2222	-1	-1	0.009901	46
stu-novel-mir866-4	chr04	GTGAATTGTAGAGTGTAATTACCT	NO	CAAGTGGTAATTACACCAGCAATTCACAACTTCTGCCTGTGAATTGTAGAGTGTAATTACCTCCTG	67290276	67290299	- [Negative strand]	24	66	67290271	67290336	((.(.((((((((((((.((((((((((.........)>>>>>>>>>->->>>>>>>>>>>-).))	15	-27.6	-41.8182	40.9091	-1	-1	0.009901	46
stu-novel-mir866-5	chr10	GTGAATTGTAGAGTGTAATTACCT	NO	CAGGTGGTAATTACCAGCAATTCACAGCCTCTGCCTGTGAATTGTAGAGTGTAATTACCTCCTG	48604946	48604969	+ [Positive strand]	24	64	48604909	48604972	((((.((((((((((.(((((((((((.......))>>>>>>>>>--->->>>>>>>>>-))))	15	-30.3	-47.3438	45.3125	-1	-1	0.009901	46
stu-novel-mir869	chr05	GTTCCGGAATGTCGAGTTTGGTCT	NO	GTTAGCTCGGTCAGTTCCGGAATGTCGAGTTTGGTCTAGAACGACCTTTCGTTTGCTTCCCGAGGTTTCCGATCTAAT	35411830	35411853	+ [Positive strand]	24	78	35411816	35411893	(((((.((((..(-<<<-<<<<-<<<<<<---<<<<-.....)))).))))...)))))).))).)..)))).)))))	6	-25.1	-32.1795	48.718	-1	-1	0.029703	15
stu-novel-mir877	chr04	TAAACTTAATTTGATTTGTTGGCT	NO	CTAGCCAACATATCCAATTAAGTTTAGCCACTTCAGAAAATCTATAAAAATAATTTAGACTTTCTCACTAATTATATTTTTGTGGTTCCTTTTTATGCACTCTAAATTTTAAAAGAAATTACTTTATTAAATACAATTACTAAGAAAGTATAAATTTTCTTGTACATTCTCTTAAGTGGCTAAACTTAATTTGATTTGTTGGCTTG	17730545	17730568	- [Negative strand]	24	206	17730542	17730747	(.((((((((.(((.((((((((((((((((((.(((.(((.(((((....((((((.(((((((.(.(((((.(((((..((((((.(((((.................))))).))))))......))))).))))).).))))))).))))))...))))).))).))).)))))))>>>>>>>>>>>->>>->>>>>>>>.)	2	-65.13	-31.6165	24.7573	-1	-1	0.009901	30
stu-novel-mir882	chr02	TAACAAGATCCTAGGATGTCT	NO	AATCCTAACAAGATCCTAGGATGTCTATAATTGTCTTTTTTGCTTCTGGTGCAAGTAGATGTATTTAGAGGACACTGAATCCATTGTAGATATCCTAGGTTCCTGTTAGGATT	21713898	21713918	+ [Positive strand]	21	113	21713892	21714004	(((((<<<<<-<<-<<<<<<<<<<<<(((((.(..(((..(((((((((((((......)))).))))))).))..)))..)))))))))))))))))).)).))))))))))	4	-51.1	-45.2212	36.2832	-1	-1	0.009901	15
stu-novel-mir889	ChrUn	TAATCTTTTGAAGGCCTCGGTC	NO	CACCTTGGCATTTAATCTTTTGAAGGCCTCGGTCATTGAAGAACAATGGTCACAAAAGATTATTTTGCCTGTG	63900818	63900839	- [Negative strand]	22	73	63900778	63900850	(((...((((..<<<<<<<<<<--<<<<---<<<......).))...)))).))))))))))...)))).)))	9	-23.1	-31.6438	39.726	-1	-1	0.019802	11
stu-novel-mir889-1	chr04	TAATCTTTTGAAGGCCTCGGTC	NO	AAGTTGCTACCTTTGCATTTAATCTTTTGAAGGCCTCGGTCATTGAAGAACAATGGTCGCAGAAGATTATTTTGTCTGTGTCTTTTTGGATATTGTATTATGGGGTCTTTTGTGGATTTTGTCTGAGGGCTGGAGAGATATAGTAATTT	7147637	7147658	+ [Positive strand]	22	149	7147617	7147765	(((((((((..........--<<<<<<<--<<-<<<<<<-<((((.....))))).((((((((((((.....(((.((((((....)))))).).)).....)))))))))))).......)))))).)).))))))).)))))))))	9	-41.42	-27.7987	36.9128	-1	-1	0.009901	11
stu-novel-mir889-2	chr05	TAATCTTTTGAAGGCCTCGGTC	NO	TACCTTGGCATTTAATCTTTTGAAGGCCTCGGTCATTGAAGAACAATGGTCACAAAAGATTATTTTGTCTGTG	50378327	50378348	+ [Positive strand]	22	73	50378314	50378386	(((...((((..<<<<<<<<<<--<<<<---<<<......).))...)))).))))))))))...)))).)))	9	-19.3	-26.4384	36.9863	-1	-1	0.029703	11
stu-novel-mir889-3	chr09	TAATCTTTTGAAGGCCTCGGTC	NO	ACATTTAATCTTTTGAAGGCCTCGGTCATTGAAGAACAATGGTCACAAAAGATTATTTTGT	51088023	51088044	+ [Positive strand]	22	61	51088017	51088077	(((..<<<<<<<<<<--<<<<---<<<......).))...)))).))))))))))...)))	9	-15.8	-25.9016	32.7869	-1	-1	0.009901	11
stu-novel-mir889-4	chr09	TAATCTTTTGAAGGCCTCGGTC	NO	ACATTTAATCTTTTGAAGGCCTCGGTCATTGAAGAACAATGGTCACAAAAGATTATCTTGT	54843223	54843244	+ [Positive strand]	22	61	54843217	54843277	(((..<<<<<<<<<<--<<<<---<<<......).))...)))).))))))))))...)))	9	-15.8	-25.9016	34.4262	-1	-1	0.009901	11
stu-novel-mir889-5	chr10	TAATCTTTTGAAGGCCTCGGTC	NO	CACCTTGGCATTTAATCTTTTGAAGGCCTCGGTCATTGAAGAACAATGGTCACAAAAGATTATTTTGCCTGTG	31120538	31120559	+ [Positive strand]	22	73	31120525	31120597	(((...((((..<<<<<<<<<<--<<<<---<<<......).))...)))).))))))))))...)))).)))	9	-23.1	-31.6438	39.726	-1	-1	0.009901	11
stu-novel-mir889-6	chr11	TAATCTTTTGAAGGCCTCGGTC	NO	TACCTTTGCATTTAATCTTTTGAAGGCCTCGGTCATGGAAGAACAATGGTCACAAAAGATTATTTTGTCGGTG	13893956	13893977	- [Negative strand]	22	73	13893916	13893988	((((...(((..<<<<<<<<<<--<<<<---<<<......).))...)))).))))))))))...))).))))	9	-19.2	-26.3014	38.3562	-1	-1	0.009901	11
stu-novel-mir890	chr03	TAATGAAGAAGAGTTGCCTGATGT	ATCACGTAACTCTTCTTCGTTAAA	TCATCTATTCAACATACTTGTATCACGTAACTCTTCTTCGTTAAACATATAAAGCATTGACTTTACTTTTCCTGTTATTCGCAAACACAACAAATCCCCAAAATTTTTTTGAATATTTTTTGTGCTTGCAAATAACGGAGAGAAAGTAATAGTGGCTGAAAATATGTTTAATGAAGAAGAGTTGCCTGATGTAAGTGTGTTTAAGAGATGA	33613096	33613119	- [Negative strand]	24	211	33613076	33613286	((((((.((.((((((((((({{{{={{{{{{{{{{{{{{{{{{{(((((..(((....((((((((((((((((((((.((((.(((((.((((...((((.....))))...)))).))))).)))).)))))))).))).)))))).))).)))....)))))))>>>>>>>>>>>>>>>>>->>>>>>))))))))).)).))))))	3	-88.2	-41.8009	31.2796	33613241	33613264	0.009901	13
stu-novel-mir890-1	chr03	TAATGAAGAAGAGTTGCCTGATGT	ATCACGTAACTCTTCTTCGTTAAA	TCATCTCCTCTATTTAACATACTTGTATCACGTAACTCTTCTTCGTTAAACATATGAACCATTCACTTTAGTTTTTCTGTTATTCGCAAACACAACAAAGACCCAATTTTTTTTTGAATATTTTTTGTGCTTGCAAATAACAGAGAGAAAGTAATAGTGGCTAAAGATATGTTTAATGAAGAAGAGTTGCCTGATGTAAGTGTGTTTAAGAGATGA	33669809	33669832	- [Negative strand]	24	216	33669789	33670004	(((((((........((((((((((({{{{={{{{{{{{{{{{{{{{{{{(((((...(((((.((((...(((((((((((((.((((.(((((.(((....(((.......)))....))).))))).)))).)))))))))))))))))...)))))......)))))))>>>>>>>>>>>>>>>>>->>>>>>)))))))))...)))))))	3	-85.8	-39.7222	31.0185	33669954	33669977	0.009901	13
stu-novel-mir891	chr08	TAATGGATGCAATAGACTGATT	AGTCTTGTTGGGTCTATAATG	TGAAGTCTTGTTGGGTCTATAATGTTTGGTGTTATTCTGATGTGGCAACTGGATTTGAACACCGGATAATGGATGCAATAGACTGATTTCA	55958686	55958707	+ [Positive strand]	22	91	55958619	55958709	((({{{{{{{{{{={{{{{{=={{(((((((((..(((...((....)).)))....)))))))))>>>>>>>>->>>>>>--->>>>)))	1	-30.4	-33.4066	38.4615	55958622	55958643	0.009901	875
stu-novel-mir895	chr03	TAGAGAATTCTAGAATAAGGACTA	NO	TAGTCCTTAGTGGAATATTCTAGAGAAGTATGGATATTTCCCAAGGAATGTTATGGAATTACATGGAAAGTCCTTGGAATATTCTAGAGTTGTAGAGAATTCTAGAATAAGGACTA	34437869	34437892	- [Negative strand]	24	116	34437868	34437983	(((((((((.((((((.(((((.((......(((((((..(((((((...(((((......)))))....)))))))))))))).....)).>>>>>->>>>>>--->>>>>>>>>	9	-41.1	-35.431	33.6207	-1	-1	0.009901	11
stu-novel-mir895-1	chr11	TAGAGAATTCTAGAATAAGGACTA	NO	TAGTCCTTAGTGGAATATTCTAGAAAAGTATGGATATTTCCCAAGGAAAGTTATGGAATCACATGGAAAGTCCTTGGAATATTCTAGAGTTGTAGAGAATTCTAGAATAAGGACTA	25317793	25317816	- [Negative strand]	24	116	25317792	25317907	(((((((((.((((((.(((((.((......(((((((..(((((((...(((((......)))))....)))))))))))))).....)).>>>>>->>>>>>--->>>>>>>>>	9	-41.4	-35.6897	33.6207	-1	-1	0.009901	11
stu-novel-mir899	chr09	TAGCAAATCTCTCCCCTATGCACC	NO	GCTTCAGATGTTTAGGATAGCAAATCTCTCCCCTATGCACCGATGCAGAGGGACGGGTTTATATCCACTGAGGC	17848271	17848294	+ [Positive strand]	24	74	17848253	17848326	(((((((.......(((<<--<<<<<<-<<<<---<<<<--..))))..)))).)))))).))))).)))))))	2	-27.7	-37.4324	50	-1	-1	0.009901	29
stu-novel-mir907	chr10	TAGTTTTTGGACGGTAAGGGCACC	NO	GTCATGCTTTTAGGACATTGGTGCTTTGTCGTCCAAAAATTAAATCATATATATACCCTTTATACTAATGAACATGCATGTATCATAATCTTATCCGCCGATCCGACAGATAAATTGCACCACGTGTCTCTATTTAGTCTTTTGTTAGAGTGAAGGCTATATATACTCTAGTTTTTGGACGGTAAGGGCACCAATGTCCCAAAAGTATAAC	56632586	56632609	+ [Positive strand]	24	211	56632417	56632627	((.((((((((.(((((((((((((((..(((((((((((((.....((((((((.(((((((.((((..((...((((((....((((.(((((.(.((...)).).)))))))))....))))))..((....))...))..)))).))))))).))))))))...>>>>>>>>>>>>>-->>->>>>>>))))))).)))))))).))	4	-75.2	-35.6398	36.4929	-1	-1	0.009901	11
stu-novel-mir915	ChrUn	TATAGAATTGAACAAGTAGACACA	NO	GTAGGCATTTTAATTTGTATAGAATTGAACAAGTAGACACACACGTCCTACGTGGCAATTCACGTTCTATGCAACATCATATGTGGCGTCTTACGTACGTGTACCATGCCACATAGGACGTGTGTGTCGACTTGTTCAACTTTATACAAATTTAAGTGTCTAC	48966334	48966357	- [Negative strand]	24	163	48966211	48966373	((((((((((.((((((<<<<<<-<<<<<<<<<<-<<<<<<(((((((((.((((((...(((((...((((.((((...)))).)))).......))))).....)))))).))))))))))))))).)))))))))).)))))))))))).))))))))))	11	-87.4	-53.6196	39.8773	-1	-1	0.009901	15
stu-novel-mir915-1	chr04	TATAGAATTGAACAAGTAGACACA	NO	CAAGTAGGCTCTTTAACTTGTATAGAATTGAACAAGTAGACACACACGTCCTACGTGACAATTCACGTTCTATGCAACATCTTATGTGGCGTCTTATGTGTACCATGCCACATAGGACGCGTCTGTCGACTTGTTCAACTTTATACAAGTTTAAGTATCTACTTG	7658970	7658993	- [Negative strand]	24	165	7658848	7659012	((((((((..(((.((((((<<<<<<-<<<<<<<<<<-<<<<-<(.(((((.((((((....))))))..............((((((((((..((....))..))))))))))))))).)).)))).)))))))))).)))))))))))).)))..))))))))	11	-73.3	-44.4242	40	-1	-1	0.009901	15
stu-novel-mir915-2	chr04	TATAGAATTGAACAAGTAGACACA	NO	GTAGGCATTTTAACTTGTATAGAATTGAACAAGTAGACACACATGTCCTACGTGGTAATTCACGTTCTATTCAACATCTTATGTGGCGTCTTACGTGTACCATGCCACATAAGACGCTCTTACGTACGTGTACCATGCCACATAGGACGTGTGTGTCGACTTGTTCAACTTTATACAAATTTAAGTGTCTAC	7661296	7661319	- [Negative strand]	24	192	7661144	7661335	((((((((((.((.(((<<<<<<-<<<<<<<<<<-<<<<<<(((((((((.((((((...(((((...........(((((((((((((..((....))..)))))))))))))...........))))).....)))))).))))))))))))))).)))))))))).))))))))).)).))))))))))	11	-95.15	-49.5573	40.1042	-1	-1	0.009901	15
stu-novel-mir915-3	chr04	TATAGAATTGAACAAGTAGACACA	NO	AATTTGTATAGAATTGAACAAGTAGACACACACGTCCTACGTGGCAATTCACGTTCTATGCAACATCATATGTGGCGTCTTACGTACGTGTACCATGCCACATAGGACGTGACAATTCACGTTCTATGCAACATCTTATGTGGCGTCTTATGTGTACCATGCCACATAGGACGCGTCTGTCGACTTGTTCAACTTTATACAAGTT	7676353	7676376	- [Negative strand]	24	205	7676177	7676381	((((((<<<<<<-<<<<<<<<<<-<<<<-<(.(((((((.((((((...(((((...((((.((((.(.(((((((((..((((....))))..))))).((((((((((((....))))))))))))..)))).).)))).))))...))))).....)))))).))))))).)).)))).)))))))))).))))))))))))	11	-92.4	-45.0732	42.439	-1	-1	0.009901	15
stu-novel-mir915-4	chr06	TATAGAATTGAACAAGTAGACACA	NO	GTAGATACTTAAACTTGTATAGAATTGAACAAGTAGACACACGTATCCTACCTGACATAATATACGTAGGGCGCTACATAAGACACAAAATTTCCATGTAGGGTGTCATGTAGGACGAATGTGTCTATTTGTTCAATTTTATACAAATTTAAGTGTCTAC	36656454	36656477	- [Negative strand]	24	160	36656334	36656493	(((((((((((((.(((<<<<<<<<<<<<<<<<<<<<<<<<..(.((((((.((((((....(((((.(((.....................))))))))..)))))).)))))).)..))))))))))))))))))))))))))).)))))))))))))	11	-75.2	-47	34.375	-1	-1	0.009901	15
stu-novel-mir915-5	chr11	TATAGAATTGAACAAGTAGACACA	NO	TAGACACTTAAACTTGTATAGAATTGAACAAGTAGACACACATGTCCTACGTGGCATAATACATGTAAGACGCCACGTAGGACACAAAATTGCCATGTAGGGTGTCATGTGTCTATTTGTTCAATTTTATATAAGTTTAAGTGTCTA	37620732	37620755	+ [Positive strand]	24	147	37620715	37620861	((((((((((((((((<<<<<<<<<<<<<<<<<<<<<<<<..(((((((((((((................))))))))))))).......(((......)))....))))))))))))))))))))))))))))))))))))))))	11	-82.69	-56.2517	35.3742	-1	-1	0.009901	15
stu-novel-mir923	chr04	TATGATCCAAGAAGCCACTCC	NO	GATACAAAAGGCATTGGAGGTGAACTTCTTTGACATTTATGATCCAAGAAGCCACTCCATATCTTCTTTATGTATC	4837748	4837768	- [Negative strand]	21	76	4837729	4837804	(((((((((((...(((((.((..((((((.((((..-->>->>->>>>>>->>>>>>).....))))).))))))	10	-20.6	-27.1053	36.8421	-1	-1	0.009901	17
stu-novel-mir927	chr03	TATTGAGAAGGGATCGGATTCGTT	NO	CGTCGGGGGTGATCCCTACCAAGGTATGTGAGCTTTTAGTGTTGGGTGATCATTTCCCCCACACACTTAGCCCTTTTATTTATTGAGAAGGGATCGGATTCGTTG	13000697	13000720	- [Negative strand]	24	105	13000695	13000799	((.((((..((((((((.((((...(((.(.(((...(((((((((.((.....)).)))).))))).))).)...))).-->>>->->>>>>>>>-->>>>->)	3	-34.5	-32.8571	47.6191	-1	-1	0.039604	13
stu-novel-mir927-1	chr08	TATTGAGAAGGGATCGGATTCGTT	NO	CATCGGGGGTGATCCCTACCAAGGTATGTGAGCTTTTAGTGTTGGGTGATCTTTTCCCCCACACACTTAGCCCTTTTATTTATTGAGAAGGGATCGGATTCGTTG	46191249	46191272	- [Negative strand]	24	105	46191247	46191351	((.((((..((((((((.((((...(((.(.(((...(((((((((.((.....)).)))).))))).))).)...))).-->>>->->>>>>>>>-->>>>->)	3	-34.9	-33.2381	46.6667	-1	-1	0.039604	13
stu-novel-mir933	chr06	TCCCAACCCGAAATAAAATTTATT	NO	CACTTCGAAGATTTTAATTTCGTGTTCCCAACCCGAAATAAAATTTATTTGATGTATCATAACAATATAATAAAGAGTTGCAGAAATTATCATAACAAATACATTTTATTTCGGGTTGGGATCACGAAATTAAAATCTTCGAAGTG	34945099	34945122	+ [Positive strand]	24	146	34945073	34945218	((((((((((((((((((((((((.<<<<<<<<<<<<<<<<<<<-<<<<((.(((......)))...........((((.....)))).......)))))).))))))))))))))))))).))))))))))))))))))))))))	1	-71.1	-48.6986	28.7671	-1	-1	0.009901	11
stu-novel-mir934	chr02	TCCCGGATTGATGAACAAAG	NO	TCAGTCAGGCTATGAAAACATTCAGATCTATCCCGGATTGATGAACAAAGAGATCATTAGAGCCATCGTTAACGATTCAGTGATGATGGCTCTAACAATCTCGTTGTTCATTAATCTGAAATCAGATCTGGATGTTTTCATAGCCTGACTGA	33559587	33559606	+ [Positive strand]	20	152	33559556	33559707	((((((((((((((((((((((((((((((<--<<<<<<<<<<<<<<<-<((((..(((((((((((((((.(......))))))))))))))))..))))).)))))))))))))))..)).)))))))))))))))))))))))))))))	1	-99	-65.1316	38.8158	-1	-1	0.009901	30
stu-novel-mir941	chr12	TCGCTTGGTGCAGGTCGGGACC	CCCGCCTTGCATCAACTGAAT	TTGCGGCGGCCTCTCATTCGCTTGGTGCAGGTCGGGACCTACCTCGCCGGCAACAATGGCGGTAGCTGACGGCGACGGCAGCTTACCGGTAAAAACTATTTTTTTACATGTTGTCTGTGGCGTAGTTTGGGTCCCGCCTTGCATCAACTGAATAGGAGACTGCGGTGA	57963489	57963510	+ [Positive strand]	22	168	57963471	57963638	(..(.((((.(((..((<<<-<<<<<<<<<<-<<<<<<<((.(((((((((((((....(((((((((.((....)).)))).)))))(((((((.....))))))).)))))))...)))).))..)))))}}}}=}}}}}}}}}}=}}}}}..))).)))).)..)	2	-86	-51.1905	55.3571	57963603	57963624	0.009901	5299
stu-novel-mir941-1	chr08	TCGCTTGGTGCAGGTCGGGACC	CCTGCCTTGCATCAACTGAAT	TTTGCGGCCGCCTCTTATTCGCTTGGTGCAGGTCGGGACCTCATTCGCCGGCGCCGGAAATAATGACGGACGACGGCGGTGTTAATTCTACTAAGTTGTCAACGACGAATATATTTTGATTAGCGGCGAAATTTGGGTCCTGCCTTGCATCAACTGAATTGGAGACAGCTGTGAA	3248242	3248263	- [Negative strand]	22	175	3248106	3248280	((..((((.(.((((.((<<<-<<<<<<<<<<-<<<<<<<(..(((((((.(((((.................)))))..(((((.........((((....)))).........)))))...)))))))....))))}}}}=}}}}}}}}}}=}}}}}.)))).).))))..))	2	-71.1	-40.6286	50.2857	3248121	3248141	0.009901	5299
stu-novel-mir945	chr03	TCTCAGAAAATGTAGTCTGCCT	NO	AACTCATACTCACGGAGGTACCTAACATTTTTCTTAGATGGGTGTTCTCTCAGAAAATGTAGTCTGCCTCTCAAGTATGAAGTT	3936196	3936217	+ [Positive strand]	22	84	3936148	3936231	((((((((((...(((((((.(((.(((((((......((((.....->>>>>>>>>>>>>>-->>>>>))..)))))).))))	5	-24.5	-29.1667	39.2857	-1	-1	0.029703	269
stu-novel-mir946	chr01	TCTCGGAAATTGTAGTCTGCCT	GTACCTAACAATTTTCTAAGAT	CTCATACTTTGGAAGGTACCTAACAATTTTCTAAGATTGTTTTTCTCTCGGAAATTGTAGTCTGCCTCTCTAATATGAG	12745167	12745188	+ [Positive strand]	22	79	12745121	12745199	((((((..((((((({{{={{{={{{{{{{{=={{{=......))>--->>>>>>>>>>>-->>>>>.)))))))))))	10	-22.1	-27.9747	35.443	12745136	12745158	0.009901	963
stu-novel-mir946-1	chr05	TCTCGGAAATTGTAGTCTGCCT	GTACCTAACAATTTTCTAAGAT	CTCATATTTTGGGAAGGTACCTAACAATTTTCTAAGATGGTTGTTCTCTCGGAAATTGTAGTCTGCCTCTCTAATATGAG	49034963	49034984	+ [Positive strand]	22	80	49034916	49034995	((((((((..((((.({{{={{{={{{{{{{{=={{{=......))>--->>>>>>>>>>>-->>>>>))).))))))))	10	-24.6	-30.75	37.5	49034932	49034954	0.009901	963
stu-novel-mir946-2	chr08	TCTCGGAAATTGTAGTCTGCCT	GTACCTAACAATTTTCTAAGAT	AGGAAGGTACCTAACAATTTTCTAAGATTGTTTTCTCTCGGAAATTGTAGTCTGCCTTCTT	3200119	3200140	- [Negative strand]	22	61	3200114	3200174	(((((({{{={{{={{{{{{{{=={{{=.....))>--->>>>>>>>>>>-->>>>>))))	10	-19.4	-31.8033	36.0656	3200146	3200167	0.009901	963
stu-novel-mir946-3	chr10	TCTCGGAAATTGTAGTCTGCCT	GTACCTAACAATTTTCTAAGAT	CTCATATTTGGGAAGGTACCTAACAATTTTCTAAGATGGTTTTTCTCTCGGAAATTGTAGTCTGCCTCTCTAATATGAG	22725856	22725877	+ [Positive strand]	22	79	22725810	22725888	((((((((.((((.({{{={{{={{{{{{{{=={{{=......))>--->>>>>>>>>>>-->>>>>))).))))))))	10	-25.5	-32.2785	36.7089	22725825	22725847	0.009901	963
stu-novel-mir946-4	chr11	TCTCGGAAATTGTAGTCTGCCT	GTACCTAACAATTTTCTAAGAT	CTCATACTTTGGAAGGTACCTAACAATTTTCTAAGATGGTTTTTCTCTCGGAAATTGTAGTCTGCCTTTCTAATATGAG	4832526	4832547	- [Negative strand]	22	79	4832513	4832591	((((((....((((({{{={{{={{{{{{{{=={{{=......))>--->>>>>>>>>>>-->>>>>)))...))))))	10	-23.4	-29.6203	35.443	4832554	4832575	0.009901	963
stu-novel-mir946-5	chr03	TCTCGGAAATTGTAGTCTGCCT	NO	AATCTCATATTTTGGGAAGGTACCTAACAATTTTCTAAGGTTTTTCTTCTCGGAAATTGTAGTCTGCCTCTCTAATATGAGGTT	35650219	35650240	- [Negative strand]	22	84	35650203	35650286	(((((((((((..((((.((((.(((.((((((((.((((....)))>--->>>>>>>>>>>-->>>>>))).)))))))))))	10	-27.8	-33.0952	34.5238	-1	-1	0.009901	963
stu-novel-mir946-6	chr03	TCTCGGAAATTGTAGTCTGCCT	NO	AATCTCATATTTTGGGAAGGTACCTAACAATTTTCTAAGGTTTTTCTTCTCGGAAATTGTAGTCTGCCTCTCTAATATGAGGTT	35645689	35645710	- [Negative strand]	22	84	35645673	35645756	(((((((((((..((((.((((.(((.((((((((.((((....)))>--->>>>>>>>>>>-->>>>>))).)))))))))))	10	-27.8	-33.0952	34.5238	-1	-1	0.009901	963
stu-novel-mir946-7	chr08	TCTCGGAAATTGTAGTCTGCCT	NO	CTCATACTTTGGAAGGTACCTAACATTTTCTAAGATGGTTTTTCTCTCGGAAATTGTAGTCTGCCTTTCTCATATGAG	14983211	14983232	- [Negative strand]	22	78	14983198	14983275	((((((....((((((((.(((.((.((((..(((.((....))>>>-->>>>->>>>>-->>>>>)))...))))))	10	-24	-30.7692	37.1795	-1	-1	0.009901	963
stu-novel-mir947	chr02	TCTCTCGGAAAATGTAGTCTGCCT	NO	GAACTCATAATTTGGAAGGTACCTAACATTTTTCTAAGGGGTTTCTCTCGGAAAATGTAGTCTGCCTTCTCCTTATGAAGTTC	19905803	19905826	+ [Positive strand]	24	83	19905759	19905841	((((((((((...((((((((.(((.((((((.(..((((...->>>>-->>>>>>>>>>-->>>>>)))..))))).)))))	3	-28.2	-33.9759	38.5542	-1	-1	0.009901	26
stu-novel-mir960	ChrUn	TCTGATAGTCGGTAACTCAGCT	NO	GGTCAGCTCCTTGTAAACTGATATATCAGACTTGAGTCTGATAGTCGGTAACTCAGCTTATGACC	50154994	50155015	+ [Positive strand]	22	65	50154957	50155021	((((((((....((..((((((.((((((((....)>>>>>>>>>>>>>->>-->>>-..)))))	6	-23.1	-35.5385	43.0769	-1	-1	0.009901	28
stu-novel-mir963	chr12	TCTGTAAATGACTAGCTACTT	NO	ACACTGTAGGATGCAAGTTGCAAGTCATTTTCAGATATATAATTAAATACTTAATTATTATTTATAAATATGTATCTGTAAATGACTAGCTACTTAAATCCTAGCAAGTGT	54696720	54696740	+ [Positive strand]	21	111	54696645	54696755	(((((.((((((..((((.((.((((((((.((((((((((..((((((.........))))))....))))))>>>>->>>>>>>>->>->>>>..))))))...)))))	1	-40	-36.036	26.1261	-1	-1	0.009901	51
stu-novel-mir981	chrx	TGAAGCGGATAACATTTACATG	NO	TGCTCTGAAGCGGATAACATTTACATGTAAACATTCTATGATATTAGGTAACATGTGAGAAGGTAATCCACAAAGGGCA	16888890	16888911	+ [Positive strand]	22	79	16888884	16888962	(((((<---<-<<<<-<<-<<<<<<<<(......((((......))))..)))))))))...)).)))).)..))))))	6	-22.5	-28.481	36.7089	-1	-1	0.009901	11
stu-novel-mir985	chr12	TGACCCGTGAACTCTGTTTGA	NO	TCCACAAATTGAGTTTTGATGGGGAAATACAGAGCTGTGGAATGCATGATGTGACCCGTGAACTCTGTTTGAGGGA	1762540	1762560	- [Negative strand]	21	76	1762535	1762610	(((.(((((.((((((..(((((...(((((..((........)).)).))>-->>>>>>>>>>>->>>>>-.)))	3	-23.5	-30.9211	44.7368	-1	-1	0.009901	17
stu-novel-mir985-1	chr12	TGACCCGTGAACTCTGTTTGA	NO	TGTGGAATGCATGATGTGACCCGTGAACTCTGTTTGAAGGAAGCTCGAAACATGAATTTTGTGAATGTTATCAGAGGAAAGAGTGATCAAAATTCATGTGCACAATCCATGCAGTGTTCCTTTAAGAGTCGAAGTCGGATCAGTATCTATA	1685870	1685890	- [Negative strand]	21	151	1685755	1685905	((((((.(((.((((.<<<<---<<<-<<<<---<<<(((((((.....((((((((((((...((....((....))....))...))))))))))))(((.......))).)).)))))))))))))))..)))).)))))))))))))	3	-43	-28.4768	39.7351	-1	-1	0.019802	17
stu-novel-mir991	chr06	TGATAGCCAAGGATGACTGGC	NO	TAGGTGTCATCCTTGTCTAATTAATTGATTAGGATCGAAAGAGAGGTCTTACAAGAAGATAAAGAGCCTGCTTTGATAGCCAAGGATGACTGGCCTG	53301609	53301629	- [Negative strand]	21	97	53301605	53301701	(((((((((((((((.(((.((((.....((((.((....))...(((((.....)))))......))))..)>>>>>>->>>>>>>>>>-->>)))	1	-30.6	-31.5464	41.2371	-1	-1	0.009901	14
stu-novel-mir996	chr10	TGCTCCCCAATGATAGTCAGAT	NO	GAAGATTCTCATCTTGTTGTCTTGTTATGACGTAAGTGCTTACGTCATTTGATGCCTTCTTGTAAATATAGGTTTGCAATAATGCTCCCCAATGATAGTCAGATTATCTTT	45079777	45079798	+ [Positive strand]	22	111	45079694	45079804	((((((....((((..((((((((..(((((((((....)))))))))..((.((.((.((((((((....)))))))).))->>>>-->>>->>>>>-->>>>.))))))	6	-28.3	-25.4955	35.1351	-1	-1	0.019802	12
stu-novel-mir1001	chr10	TGGGTTGCTGTAGGATTGATG	CAAATCCTTCAGCAATCCATA	CATTTTGCATGGTTGTGGGTTGCTGTAGGATTGATGTGAAACAAAGAGGTTAGATGTGAAGAATCATTGTGAGATAGTTTAATGTGTGTACCAAAGAAAACGCTTTTATGTTTCACAAATCCTTCAGCAATCCATAACTATGTTAATG	56121910	56121930	- [Negative strand]	21	148	56121797	56121944	((((..(((((((((<<<<<<<<<<-<<<<<<--<<(((((((.((((((..(((.......)))...((((.(((......))).).)))..........)))))).)))))))}}}}}}}}=}}}}}}}}}}}}))))))).))))	1	-56	-37.8378	35.1351	56121808	56121828	0.009901	1250
stu-novel-mir1002	chr08	TGTACAGTTCATCTTCGGCGCC	NO	ATATTGCTCGGCTTCGAAGATGGACTAAACATCAATATCCCCATACTTGAAAGCGTTACACAGTTTCAAAGTTTGCTAATGTTGATGTACAGTTCATCTTCGGCGCCAAGCGATAT	45256216	45256237	- [Negative strand]	22	116	45256206	45256321	((((((((.(((.(((((((((((((..((((((((((...((.((((..((((........))))..)))).))...)))))))>>>-->>>>>>>>>>>>>->>>.))))))))	1	-51.6	-44.4828	40.5172	-1	-1	0.009901	44
stu-novel-mir1004	chr08	TGTCGCAGATGACTTTAGCTCTTC	NO	AGATCTTCCATTTGCCTGTCGCAGATGACTTTAGCTCTTCTATTGAACAACCCTTTTATCAAATCTAACAATAAATTCAACTTTTGCTTCTTGTTGGAGGGTTTTAATGTGGCAGGGCAGTCAAATGCGACAGGATAATGGAAGATCT	41462877	41462900	- [Negative strand]	24	148	41462768	41462915	((((((((((((..((<<<<<<<--<<<<<---<<<<<-<(((.....(((((..........((((((((((((.......))))....))))))))))))).....)))).))))))))))..)))))))))..))))))))))))	1	-60.8	-41.0811	38.5135	-1	-1	0.009901	120
stu-novel-mir1005	ChrUn	TGTGACTGTTTAGAAGTTGTGCCT	AGGGTTGTGACTTTGTCGAAGGGT	AAGGGTTGTGACTTTGTCGAAGGGTTGCGACATTTATGAAAGGTTGTGTCTTTTCTAAAGGGTTGTGACTGTTTAGAAGTTGTGCCTTT	97476918	97476941	+ [Positive strand]	24	89	97476854	97476942	({{{{{={=={{{{{==={{{={{{..((((.((((.((((((......))))))))))..))>>-->>>->>>->>>>>-->>>>>))	3	-29.7	-33.3708	40.4494	97476855	97476879	0.009901	18
stu-novel-mir1005-1	chr12	TGTGACTGTTTAGAAGTTGTGCCT	AGGGTTGTGACTTTGTCGAAGGGT	AAGGGTTGTGACTTTGTCGAAGGGTTGCGACATTTATGAAAGGTTGTGTCTTTTCTAAAGGGTTGTGACTGTTTAGAAGTTGTGCCTTT	53147809	53147832	- [Negative strand]	24	89	53147806	53147894	({{{{{={=={{{{{==={{{={{{..((((.((((.((((((......))))))))))..))>>-->>>->>>->>>>>-->>>>>))	3	-29.7	-33.3708	40.4494	53147869	53147892	0.009901	18
stu-novel-mir1007	chr04	TGTTATCTCAGTGTTGGCATG	TACCAACAATTGAGATAACATC	TTTGCCTAATTCTGGTATACCAACAATTGAGATAACATCTAGGTTTGATGATCTTTTGATTAGCTAATTGTATAGTTATCACCTGTACACTTGCACAAAATTATTATTGAACCTTGATGTTATCTCAGTGTTGGCATGCATAAATTGGGTAAA	274703	274723	- [Negative strand]	21	153	274687	274839	(((((((((((...((({={{{{{{={{{{{{{{{{{{{.(((((..(((((.(((((....((.((.(((((((.......))))))).)))).)))))..)))))..))))).))>>>>>>>>>>>>>>>>>->>>)...)))))))))))	1	-63.7	-41.634	32.0261	274800	274821	0.009901	297
stu-novel-mir1009	chr09	TTAAAACACACCTCGAAGCTG	NO	CAGCATCTATATATTAAAACACACCTCGAAGCTGATTAGGCCATCTATCGGTTGTTATTTTTGCTACATGTACTGTGACCATCTATGTATTAAAACATACATAGTTAAGTAGATGGTAATGGTTCACGTAAGAAAAGGGATTAAGTGATAGTTGGCCTAATCAGCTTCGAGGTGTGTTTTTTAATACAAAGATGGTG	51050817	51050837	+ [Positive strand]	21	197	51050803	51050999	((.(((((.(.((<<<<<<<<<<<<<<<<<<<<<(((((((((.((((((.(((...(((((..(((.((.(((((.(((((((((..((((.........))))...))))))))).))))).)).)))..)))))....))).)))))).)))))))))))))))))))))))))..))))))).).))))).))	4	-90.8	-46.0914	35.533	-1	-1	0.009901	10
stu-novel-mir1010	chr06	TTAAAACCCAATGTAGAACTAACT	NO	CAATGAAAGTAACAAAATACTTAAAACCCAATGTAGAACTAACTCTACTAGGACCCCAAATATCAGAATGAACTAAATGAAAAAGAGACTCTGTGTAGTTCTAATAATCATGCAAAGTCGCTTTTTCATTTAGTTCATTCTGATATTTGGGGTCCTAGTAGAGTCAGCTCTACATTGGGTTTTAAGTATTTTGTTACTTTCATTG	40034982	40035005	- [Negative strand]	24	205	40034820	40035024	((((((((((((((((((((<<<<<<<<<<<<<<<<<-<<-<<<(((((((((((((((((((((((((((((((((((((((((.((((.(((((.(((.....))).))))).)))).)))))))))))))))))))))))))))))))))))))))))))).)).)))))))))))))))))))))))))))))))))))))	1	-141.7	-69.1219	32.6829	-1	-1	0.009901	15
stu-novel-mir1012	chr10	TTAACAAGTAGACACATGAGTCCT	NO	AAATTTGTATAAAGTTTAACAAGTAGACACATGAGTCCTACGTGAAATAATACACCTAGGACACCATGTAGGACACAAATTTCCAAGTAGGATGCCACGTAGAACGTTTGTGTCTGTTTGTTCAATTTTGTACAAATTT	47256901	47256924	- [Negative strand]	24	139	47256800	47256938	(((((((((((((((<-<<<<<<<<<<<<<<---<<-<<(((((..((..(((.....((...)).....(((........)))..)))..))..))))))).))...)))))))))))))).))))))))))))))))	3	-49.5	-35.6115	34.5324	-1	-1	0.009901	16
stu-novel-mir1019	ChrUn	TTATAAAATAAGTTCTGAGGT	TTACCCCCGAACTTATTTTAT	ACTATACTAAGGTCTTATTACCCCCGAACTTATTTTATAAATAATTTTCTATTCCTTTTTGGCCTACGTGGCACTATCAACCAGACCGCTTTAAAAAATTGTCAACACGCGTTGGGCCCAAAAATATAGTGTCACGTAGGCCGAAAAGAGGTAGAAAATTATTTATAAAATAAGTTCTGAGGTAATAGGACCTTAGTATAGT	43180467	43180487	+ [Positive strand]	21	202	43180304	43180505	((((((((((((((((({{{{{={={{{{{{{{{{{{{((((((((((((((..(((((((((((((((((((((((...((((..(((...................)))))))..........)))))))))))))))))))))))..))))))))))))>>>>>>>>>>>>>>>->->>>)))))))))))))))))))	3	-110.43	-54.6683	35.1485	43180321	43180342	0.009901	10
stu-novel-mir1029	chr01	TTCCAAAGCTGCAGAAATGAG	TCAATTCTGCAGCTTTAGGAGT	TTAGCTGGAGTACAAGCTTCCAAAGCTGCAGAAATGAGTTTTTTTTTAAACTGAAAAAAAAAAACTCAATTCTGCAGCTTTAGGAGTTTGTACTCCAGCTAA	78279570	78279590	+ [Positive strand]	21	102	78279552	78279653	(((((((((((((((((<<<-<<<<<<<<<<<<-<<<<(((((((((........))))))))))}}}=}}}}}}}}}}}}=}}}}})))))))))))))))	1	-66.5	-65.1961	34.3137	78279617	78279639	0.009901	23
stu-novel-mir1034	chr11	TTCGAACCTTGCTGAAGCCT	NO	GTTGGGAGTTCGAACCTTGCTGAAGCCTATTTTTTTTAAAGGCTTTCAGCGTTTTTTTTTAAC	37732858	37732877	+ [Positive strand]	20	63	37732849	37732911	((((((((---<<<<---<<<<<<<<<<...........)))).)))))))))).))))))))	2	-16.7	-26.5079	36.5079	-1	-1	0.039604	11
stu-novel-mir1049	chr07	TTGAGATCACTAATTTGAGGCT	TCCCGAATACTTGAGCATAAGGT	TTTATAAGATCCCGAATACTTGAGCATAAGGTGTGAAGGGATGTGTTTAACATCCCCACCTTGAGATCACTAATTTGAGGCTTTATGAG	12999479	12999500	- [Negative strand]	22	89	12999471	12999559	((((((((.={={{{{{==={{{={={{{{{{(....(((((((.....)))))))))))>>>->->>>--->>>>>->-->)))))))	6	-29	-32.5843	39.3258	12999527	12999549	0.009901	15
stu-novel-mir1051	chr05	TTGAGTGTCCTCATTTCGGCCT	NO	CTTCCTTGAGTGTCCTCATTTCGGCCTTCATGGTTTCTATTGTGTTCAACACCTCTATGAGTCGGCACTCCAAGGAAG	28262603	28262624	+ [Positive strand]	22	78	28262597	28262674	(((((<<<<<<<<<<<<<<---<<<<-....))))......(((.....)))....)))))..)))))).))))))))	3	-26.9	-34.4872	47.4359	-1	-1	0.009901	13
stu-novel-mir1051-1	chr11	TTGAGTGTCCTCATTTCGGCCT	NO	CTTCCTTGAGTGTCCTCATTTCGGCCTTCATGGTTTCGACTGTGTTTAATGCCTCCATGAGCCGGCACTCCAAGGAAG	44810860	44810881	- [Negative strand]	22	78	44810808	44810885	(((((<<<<<<<<<<<<<<---<<<--.((((((....))))))......)))...)))))..)))))).))))))))	3	-30.9	-39.6154	51.2821	-1	-1	0.009901	13
stu-novel-mir1052	chr12	TTGAGTTACCATCACTTGCCT	TAAGTTCAGTGGTAAGCACAG	GAGAATGTAAGTTCAGTGGTAAGCACAGATCTTGAAGCAAAGTGCATGAGAGTGTTGGCTTTGAGTTACCATCACTTGCCTTCTC	1746762	1746782	- [Negative strand]	21	85	1746757	1746841	(((((.({{{{{==={{{{{{{======..((..((((.....((((....))))..)))>-->>>>>>>>>->>>>>>->))))	19	-27.3	-32.1176	43.5294	1746813	1746833	0.009901	82
stu-novel-mir1052-1	chr12	TTGAGTTACCATCACTTGCCT	TGTAAGTTCGGTGGTAAGCAC	GAGAATGTAAGTTCGGTGGTAAGCACAGATCTTGAAGCAAAATGCATGAGAGTGTTGGCTTTGAGTTACCATCACTTGCCTTCTC	1686123	1686143	- [Negative strand]	21	85	1686118	1686202	(((((={{{{{{=={{{{{{{{====....((..((((.....((((....))))..)))>-->>>>>>>>>>>>>>>>->))))	19	-29.6	-34.8235	43.5294	1686176	1686196	0.009901	82
stu-novel-mir1052-2	chr12	TTGAGTTACCATCACTTGCCT	TGTAAGTTCGGTGGTAAGCAC	GAGAATGTAAGTTCGGTGGTAAGCACAGATCCTGAAGCACAATGCATGAGAGTGTTGGCTTTGAGTTACCATCACTTGCCTTCTC	1762793	1762813	- [Negative strand]	21	85	1762788	1762872	(((((={{{{{{=={{{{{{{{====....(..(((((.((((((......)))))))))>>-->>>>>>>>>>>>>>>->))))	19	-29.1	-34.2353	45.8824	1762846	1762866	0.009901	82
stu-novel-mir1052-3	chr09	TTGAGTTACCATCACTTGCCT	NO	GAGAATGTCAGTGCAGTGGTAAGCACAAATCTTGAATCCCAATGCATGAGAGTGTTGGCATTGAGTTACCATCACTTGCCTTCTC	13314159	13314179	+ [Positive strand]	21	85	13314098	13314182	(((((.((.((((..(((((((........((..(...(((((((......)))))))..>-->>>>>>>>>>>>>->>->))))	19	-24.6	-28.9412	44.7059	-1	-1	0.049505	82
stu-novel-mir1052-4	chr12	TTGAGTTACCATCACTTGCCT	NO	GAGAATGTAAGTTCGGTGGTAAGCAGAGATCTTGAAGCAAAATGCATGAGAGTGTTGGCTTTGAGTTACCATCACTTGCCTTCTC	1725292	1725312	- [Negative strand]	21	85	1725287	1725371	(((((.((((((..((((((((........((..((((.....((((....))))..)))>-->>>>>>>>>>>>>>>>->))))	19	-92.6	-108.941	43.5294	-1	-1	0.009901	82
stu-novel-mir1053	chr10	TTGATAAACAGTTGGTGATAG	TATTACCAACTTTTTATCAAA	GAACTATTACCAACTTTTTATCAAAACACACCTAAAGTGAACAATTGATAGATGAGTTGTGTTTTGATAAACAGTTGGTGATAGTTC	56834709	56834729	- [Negative strand]	21	87	56834705	56834791	(((({{{{{{{{{{{={{{{{{{{{(((((.((...((.............)).)).))))))>>>>>>>>->>>>>>>>>>>>)))	1	-37.82	-43.4713	31.0345	56834766	56834786	0.009901	16
stu-novel-mir1056	ChrUn	TTGCATGAAGTTGTTTGAGCCT	NO	CTCCAATGAAATGAGAAATGCTTAAGTTTTGATGCATAAGGAGTTGATGGATGTATACCTACTTTCTTGAATTGCATGAAGTTGTTTGAGCCTCATTGATGTGGAG	66911779	66911800	- [Negative strand]	22	106	66911765	66911870	(((((....((((((....(((((((.(((.(((((..(((((.....((.......))....)))))...->>>>>->>>--->>>>>>>>>))))....)))))	20	-29.3	-27.6415	36.7925	-1	-1	0.029703	21
stu-novel-mir1056-1	chr08	TTGCATGAAGTTGTTTGAGCCT	NO	AAGGTAGTTCATCCAATGAAATGAGAAATGATTAGGTTTTGATGCATAAGGAGTTGGTGGATGTATTCCTACTTTCTTGAATTGCATGAAGTTGTTTGAGCCTTTTTTATGTGGAGTGGATGTTTCGCCTT	8269908	8269929	- [Negative strand]	22	131	8269879	8270009	((((..(..((((((.....((((((((.(.(((((.(((.(((((....(((..((((((.....))).)))..)))...->>>>>->>>--->>>>>->->)))))))......))))))..)..))))	20	-35.4	-27.0229	36.6412	-1	-1	0.029703	21
stu-novel-mir1056-2	chr09	TTGCATGAAGTTGTTTGAGCCT	NO	CTCCAATGAAATGAGAAATGCTTAAGTTTTGATGCATAAGGAGTTGATGGATGTATACCTACTTTCTTGAATTGCATGAAGTTGTTTGAGCCTCATTGATGTGGAG	19671615	19671636	+ [Positive strand]	22	106	19671543	19671648	(((((....((((((....(((((((.(((.(((((..(((((.....((.......))....)))))...->>>>>->>>--->>>>>>>>>))))....)))))	20	-29.3	-27.6415	36.7925	-1	-1	0.029703	21
stu-novel-mir1059	chr06	TTGCGGCGGAAACCCTGATTTAGA	NO	GCGCCTAATAGGTCGCATGGGTATCCGCGCCTTGCGGCGGAAACCCTGATTTAGACGGTGT	41200906	41200929	- [Negative strand]	24	61	41200899	41200959	(((((...(((((((...((((.(((((((.-->>->>>>>->>>>>>>>>>>--.)))))	6	-26.4	-43.2787	59.0164	-1	-1	0.019802	17
stu-novel-mir1061	chr08	TTGGAATGAAGGGAGCTCTAC	AGAGCTCTTCTGAATTCCAAAG	GGAGATTAAAGTTTTGAAGGTAGAGCTCTTCTGAATTCCAAAGAGGATCTAAGAGGGAAAATTGAGCTGCTGATCTATGGATCCCTCAATCCTATCTATTCTCAAATTAATTTTAGATAGGTTTGTGGTTTGCATATATCAGGAGCTGCATTTACTCTTCTAGGATCCTTATTGGAATGAAGGGAGCTCTACGCTTGATAACCTAATCTTT	54967228	54967248	- [Negative strand]	21	211	54967208	54967418	((((((((..(((.(.((((({{{{{{{{={{=={{{{{{{={(((((((.((((((..((.((((((.(((((.((((.(..((.(((.((((((((...............)))))))).))).))..).)))).))))).)))).)).))..)))))).)))))))).>>>>>>>-->>>>>>>>>>>>.))).).))).))))))))	2	-91.86	-43.5355	37.4408	54967375	54967396	0.009901	179
stu-novel-mir1061-1	chr08	TTGGAATGAAGGGAGCTCTAC	NO	GAAGATTAGAGTTTTGAAGGTAGAACTCTTCTGAATTCCAAAGAGAATTTAAGAGGGAAAATTGAACTGCTGATCTATGGATCCCTCAGTCCTATCTATTCTCAAATTAATTTTAGATAGGTTTGTGGTTTGCATATATCAGGAGCTGCATTTACTCTTCTAGGATCCTTATTGGAATGAAGGGAGCTCTACGCTTGATAACCTAATCTTT	54966753	54966773	- [Negative strand]	21	211	54966733	54966943	(((((((((.(((.(.((((((((.((((.((..(((((((.(((.(((..((((((..((.((..((.(((((.((((.(..((.(((.((((((((...............)))))))).))).))..).)))).))))).))...)).))..))))))..))).))).>>>>>>>-->>>>>>->>>>>.))).).))))))))))))	2	-75.36	-35.7156	36.019	-1	-1	0.009901	179
stu-novel-mir1067	chr01	TTGGTCGGCATGACTCCCGAGG	TTTTCAGTGTGAGTCGGTGCCA	CTAGTAGCTTGGTCGGCATGACTCCCGAGGTTTTCAGTGTGAGTCGGTGCCATTAGGCGTTTTAG	64930937	64930958	+ [Positive strand]	22	65	64930928	64930992	((((..((<<<<<-<<<<<<<<<<-<<--<====}==}}=}}}}}=}}}}}}))))))...))))	2	-24	-36.9231	52.3077	64930958	64930980	0.009901	83
stu-novel-mir1067-1	chr09	TTGGTCGGCATGACTCCCGAGG	TTTTCAGTGTGAGTCGGTGCCA	AGGCTAGTAGCTTGGTCGGCATGACTCCCGAGGTTTTCAGTGTGAGTCGGTGCCATTAGGCGTTTTAGCCT	36716254	36716275	- [Negative strand]	22	71	36716215	36716285	(((((((..((<<<<<-<<<<<<<<<<-<<--<====}==}}=}}}}}=}}}}}}))))))...)))))))	2	-32.3	-45.493	53.5211	36716230	36716251	0.009901	83
stu-novel-mir1071	chr03	TTGTGACTCTAGAACTTGAACC	NO	CACCCATAGTGCCTAGACTCTATTCTACTCACTAATTCATGGTTTAAGTTAAGATTCACAAAGTAGTCTTGTTACATGAAAATTGATTGTTTTGAGCATGTTGTGACTCTAGAACTTGAACCTAAATTTGGAATGGATGTGGAGATTTTCATGTGGTATTGTGGGTG	26649247	26649268	- [Negative strand]	22	167	26649201	26649367	(((((((((((((.(((((((((((((.((...((((...((((((((((.(((.((((((.((.(.((((..(((...........)))..))))))).>>>>>>->>>-->>>>>>>>>>..))))..)).)))).)))))).)))......)))))))))))))	2	-54.8	-32.8144	35.9281	-1	-1	0.009901	56
stu-novel-mir1074	chr02	TTTAAAAATGTCATCGGGCAC	TGCGGCGGCATTCTTGAAGG	TCTTTAAAAATGTCATCGGGCACCTGTCAGATTCTCCAAAAGTAAATACATTTTTGGAGGATCTGACATGTGTGCGGCGGCATTCTTGAAGG	32633454	32633474	+ [Positive strand]	21	92	32633451	32633542	((<<<<<-<<<<<<--<<-<<<<.(((((((((((((((((((......))))))))))))))))))).)))}=}}==}}}}}}=}}}}}}}	1	-50.4	-54.7826	42.3913	32633523	32633543	0.009901	57
stu-novel-mir1084	chr03	TTTATCGACGGATAAGATTGCGCC	ATAATCTTATCCATCGATCCGACA	ACACGTGTCATAATCTTATCCATCGATCCGACATTTATCGACGGATAAGATTGCGCCATGTGT	28437099	28437122	- [Negative strand]	24	63	28437092	28437154	(((((((.(={{{{{{{{{{{={{{{{======--->>>>>->>>>>>>>>>>->->))))))	20	-26.7	-42.3809	42.8571	28437121	28437144	0.009901	25
[truncated: 25 more rows]

## Sheet: KJ_HN_Shoot
miRNA_Acc	Chromosome	Sequence	miRNA*	Hairpin Sequence	Start	End	Orientation	sRNA length	Hairpin Length	Hairpin Start	Hairpin End	Hairpin Structure	Genomic Hits	MFE	Adjusted MFE	Hairpin G/C%	miRNA* Start Coord	miRNA* End Coord	P_Val	KJ_HN_Shoot.RawExp
[truncated: 890 more rows]

[truncated: 1 more sheets: KJ_LN_Shoot]
