# Supplementary material for: Genome-wide identification and characterization of microRNAs by small RNA sequencing for low nitrogen stress in potato
Source: PLoS One. 2020 May 19;15(5):e0233076. doi: 10.1371/journal.pone.0233076 (PMC7237020; doi:10.1371/journal.pone.0233076)
Supplement: S6 Table — A list of miRNAs family members are summarized in sheets for samples namely KJ_HN_Root, KJ_LN_Root, KJ_HN_Shoot, and KJ_LN_Shoot. (XLSX) [file pone.0233076.s009.xlsx]

## Sheet: Conserved miR
miRBase ID	Family members
	HN-Root	LN-Root	HN-Shoot	KJ-LN-Shoot
mir5303	15	14	15	14
mir169	11	11	11	11
mir166	7	7	7	7
mir319	7	7	6	6
mir172	6	6	6	6
mir7981	6	6	6	6
mir8039	6	6	6	6
mir156	4	4	4	4
mir482	4	4	4	4
mir1446	3	3	0	3
mir156mir157	3	3	3	3
mir167	3	3	3	3
mir170mir171	0	0	1	1
mir171	3	3	3	4
mir394mir384	3	3	3	3
mir398	3	3	3	1
mir160	2	2	2	2
mir162	2	2	2	2
mir1919	2	2	2	2
mir390	2	2	2	2
mir408	2	0	0	0
mir8001	2	2	2	0
mir159	1	1	1	1
mir171mir479	1	1	0	0
mir1886	1	0	1	1
mir2111	1	1	0	0
mir396	1	1	1	1
mir397	1	1	1	0
mir393	0	0	1	1
mir399	0	0	1	0
mir4376	1	1	1	1
mir6024	1	1	1	1
mir6149	1	1	1	1
mir7122	1	1	1	1
mir8011	1	0	1	0
mir8036	1	1	1	1
mir8043	1	1	1	1
mir8048	1	1	1	1
mir530	0	0	1	1
mir7980	0	0	1	0
mir8020	0	0	1	1
Total	110	105	108	103
