# Supplementary material for: Genome-wide identification and characterization of microRNAs by small RNA sequencing for low nitrogen stress in potato
Source: PLoS One. 2020 May 19;15(5):e0233076. doi: 10.1371/journal.pone.0233076 (PMC7237020; doi:10.1371/journal.pone.0233076)
Supplement: S7 Table — A list of miRNAs family members are summarized in sheets for samples namely KJ_HN_Root, KJ_LN_Root, KJ_HN_Shoot, and KJ_LN_Shoot. (XLSX) [file pone.0233076.s010.xlsx]

## Sheet: KJ_HN_Root
miRNA_Acc	No.
stu-novel-mir485	12
stu-novel-mir1084	9
stu-novel-mir946	8
stu-novel-mir674	7
stu-novel-mir889	7
stu-novel-mir164	6
stu-novel-mir413	6
stu-novel-mir679	6
stu-novel-mir866	6
stu-novel-mir915	6
stu-novel-mir1099	6
stu-novel-mir19	5
stu-novel-mir440	5
stu-novel-mir507	5
stu-novel-mir642	5
stu-novel-mir892	5
stu-novel-mir972	5
stu-novel-mir1052	5
stu-novel-mir1062	5
stu-novel-mir13	4
stu-novel-mir334	4
stu-novel-mir501	4
stu-novel-mir506	4
stu-novel-mir544	4
stu-novel-mir644	4
stu-novel-mir1043	4
stu-novel-mir1	3
stu-novel-mir244	3
stu-novel-mir275	3
stu-novel-mir338	3
stu-novel-mir402	3
stu-novel-mir484	3
stu-novel-mir557	3
stu-novel-mir564	3
stu-novel-mir670	3
stu-novel-mir740	3
stu-novel-mir779	3
stu-novel-mir780	3
stu-novel-mir782	3
stu-novel-mir820	3
stu-novel-mir893	3
stu-novel-mir913	3
stu-novel-mir1056	3
stu-novel-mir1095	3
stu-novel-mir28	2
stu-novel-mir49	2
stu-novel-mir52	2
stu-novel-mir154	2
stu-novel-mir160	2
stu-novel-mir163	2
stu-novel-mir223	2
stu-novel-mir233	2
stu-novel-mir241	2
stu-novel-mir285	2
stu-novel-mir309	2
stu-novel-mir316	2
stu-novel-mir335	2
stu-novel-mir352	2
stu-novel-mir359	2
stu-novel-mir362	2
stu-novel-mir372	2
stu-novel-mir373	2
stu-novel-mir396	2
stu-novel-mir405	2
stu-novel-mir419	2
stu-novel-mir463	2
stu-novel-mir466	2
stu-novel-mir471	2
stu-novel-mir487	2
stu-novel-mir491	2
stu-novel-mir499	2
stu-novel-mir534	2
stu-novel-mir568	2
stu-novel-mir577	2
stu-novel-mir588	2
stu-novel-mir590	2
stu-novel-mir598	2
stu-novel-mir605	2
stu-novel-mir617	2
stu-novel-mir650	2
stu-novel-mir656	2
stu-novel-mir658	2
stu-novel-mir675	2
stu-novel-mir696	2
stu-novel-mir716	2
stu-novel-mir723	2
stu-novel-mir724	2
stu-novel-mir738	2
stu-novel-mir764	2
stu-novel-mir778	2
stu-novel-mir803	2
stu-novel-mir821	2
stu-novel-mir824	2
stu-novel-mir890	2
stu-novel-mir895	2
stu-novel-mir920	2
stu-novel-mir926	2
stu-novel-mir927	2
stu-novel-mir941	2
stu-novel-mir970	2
stu-novel-mir974	2
stu-novel-mir979	2
stu-novel-mir983	2
stu-novel-mir985	2
stu-novel-mir1005	2
stu-novel-mir1051	2
stu-novel-mir1061	2
stu-novel-mir1067	2
stu-novel-mir1115	2
stu-novel-mir1132	2
stu-novel-mir421	2
stu-novel-mir11	1
stu-novel-mir14	1
stu-novel-mir17	1
stu-novel-mir23	1
stu-novel-mir24	1
stu-novel-mir32	1
stu-novel-mir48	1
stu-novel-mir51	1
stu-novel-mir55	1
stu-novel-mir56	1
stu-novel-mir57	1
stu-novel-mir58	1
stu-novel-mir60	1
stu-novel-mir67	1
stu-novel-mir71	1
stu-novel-mir72	1
stu-novel-mir77	1
stu-novel-mir78	1
stu-novel-mir79	1
stu-novel-mir81	1
stu-novel-mir82	1
stu-novel-mir101	1
stu-novel-mir102	1
stu-novel-mir105	1
stu-novel-mir108	1
stu-novel-mir109	1
stu-novel-mir112	1
stu-novel-mir115	1
stu-novel-mir117	1
stu-novel-mir118	1
stu-novel-mir119	1
stu-novel-mir127	1
stu-novel-mir128	1
stu-novel-mir129	1
stu-novel-mir130	1
stu-novel-mir133	1
stu-novel-mir138	1
stu-novel-mir143	1
stu-novel-mir144	1
stu-novel-mir147	1
stu-novel-mir149	1
stu-novel-mir152	1
stu-novel-mir157	1
stu-novel-mir158	1
stu-novel-mir162	1
stu-novel-mir165	1
stu-novel-mir166	1
stu-novel-mir167	1
stu-novel-mir168	1
stu-novel-mir169	1
stu-novel-mir177	1
stu-novel-mir178	1
stu-novel-mir179	1
stu-novel-mir181	1
stu-novel-mir187	1
stu-novel-mir199	1
stu-novel-mir201	1
stu-novel-mir202	1
stu-novel-mir203	1
stu-novel-mir206	1
stu-novel-mir211	1
stu-novel-mir214	1
stu-novel-mir217	1
stu-novel-mir221	1
stu-novel-mir232	1
stu-novel-mir252	1
stu-novel-mir253	1
stu-novel-mir254	1
stu-novel-mir256	1
stu-novel-mir258	1
stu-novel-mir259	1
stu-novel-mir262	1
stu-novel-mir269	1
stu-novel-mir270	1
stu-novel-mir272	1
stu-novel-mir276	1
stu-novel-mir278	1
stu-novel-mir286	1
stu-novel-mir298	1
stu-novel-mir300	1
stu-novel-mir301	1
stu-novel-mir304	1
stu-novel-mir306	1
stu-novel-mir311	1
stu-novel-mir314	1
stu-novel-mir318	1
stu-novel-mir320	1
stu-novel-mir321	1
stu-novel-mir329	1
stu-novel-mir340	1
stu-novel-mir343	1
stu-novel-mir347	1
stu-novel-mir350	1
stu-novel-mir355	1
stu-novel-mir363	1
stu-novel-mir366	1
stu-novel-mir376	1
stu-novel-mir378	1
stu-novel-mir379	1
stu-novel-mir381	1
stu-novel-mir387	1
stu-novel-mir393	1
stu-novel-mir394	1
stu-novel-mir409	1
stu-novel-mir412	1
stu-novel-mir416	1
stu-novel-mir418	1
stu-novel-mir422	1
stu-novel-mir428	1
stu-novel-mir431	1
stu-novel-mir435	1
stu-novel-mir436	1
stu-novel-mir446	1
stu-novel-mir447	1
stu-novel-mir448	1
stu-novel-mir449	1
stu-novel-mir451	1
stu-novel-mir453	1
stu-novel-mir456	1
stu-novel-mir460	1
stu-novel-mir473	1
stu-novel-mir474	1
stu-novel-mir483	1
stu-novel-mir486	1
stu-novel-mir498	1
stu-novel-mir505	1
stu-novel-mir510	1
stu-novel-mir511	1
stu-novel-mir514	1
stu-novel-mir520	1
stu-novel-mir521	1
stu-novel-mir526	1
stu-novel-mir539	1
stu-novel-mir545	1
stu-novel-mir546	1
stu-novel-mir548	1
stu-novel-mir551	1
stu-novel-mir559	1
stu-novel-mir569	1
stu-novel-mir570	1
stu-novel-mir572	1
stu-novel-mir574	1
stu-novel-mir576	1
stu-novel-mir580	1
stu-novel-mir586	1
stu-novel-mir593	1
stu-novel-mir594	1
stu-novel-mir596	1
stu-novel-mir599	1
stu-novel-mir608	1
stu-novel-mir612	1
stu-novel-mir614	1
stu-novel-mir615	1
stu-novel-mir618	1
stu-novel-mir621	1
stu-novel-mir622	1
stu-novel-mir625	1
stu-novel-mir627	1
stu-novel-mir631	1
stu-novel-mir634	1
stu-novel-mir641	1
stu-novel-mir645	1
stu-novel-mir646	1
stu-novel-mir669	1
stu-novel-mir681	1
stu-novel-mir684	1
stu-novel-mir685	1
stu-novel-mir689	1
stu-novel-mir690	1
stu-novel-mir694	1
stu-novel-mir698	1
stu-novel-mir708	1
stu-novel-mir709	1
stu-novel-mir712	1
stu-novel-mir713	1
stu-novel-mir715	1
stu-novel-mir720	1
stu-novel-mir721	1
stu-novel-mir726	1
stu-novel-mir729	1
stu-novel-mir731	1
stu-novel-mir736	1
stu-novel-mir737	1
stu-novel-mir741	1
stu-novel-mir744	1
stu-novel-mir750	1
stu-novel-mir756	1
stu-novel-mir759	1
stu-novel-mir760	1
stu-novel-mir766	1
stu-novel-mir775	1
stu-novel-mir777	1
stu-novel-mir781	1
stu-novel-mir787	1
stu-novel-mir788	1
stu-novel-mir789	1
stu-novel-mir794	1
stu-novel-mir796	1
stu-novel-mir802	1
stu-novel-mir804	1
stu-novel-mir805	1
stu-novel-mir806	1
stu-novel-mir807	1
stu-novel-mir808	1
stu-novel-mir819	1
stu-novel-mir823	1
stu-novel-mir826	1
stu-novel-mir831	1
stu-novel-mir835	1
stu-novel-mir836	1
stu-novel-mir839	1
stu-novel-mir840	1
stu-novel-mir843	1
stu-novel-mir844	1
stu-novel-mir854	1
stu-novel-mir856	1
stu-novel-mir858	1
stu-novel-mir863	1
stu-novel-mir869	1
stu-novel-mir873	1
stu-novel-mir877	1
stu-novel-mir882	1
stu-novel-mir883	1
stu-novel-mir891	1
stu-novel-mir899	1
stu-novel-mir902	1
stu-novel-mir907	1
stu-novel-mir908	1
stu-novel-mir909	1
stu-novel-mir923	1
stu-novel-mir933	1
stu-novel-mir934	1
stu-novel-mir935	1
stu-novel-mir939	1
stu-novel-mir945	1
stu-novel-mir947	1
stu-novel-mir949	1
stu-novel-mir960	1
stu-novel-mir963	1
stu-novel-mir964	1
stu-novel-mir966	1
stu-novel-mir969	1
stu-novel-mir989	1
stu-novel-mir991	1
stu-novel-mir993	1
stu-novel-mir996	1
stu-novel-mir999	1
stu-novel-mir1001	1
stu-novel-mir1002	1
stu-novel-mir1004	1
stu-novel-mir1007	1
stu-novel-mir1008	1
stu-novel-mir1009	1
stu-novel-mir1010	1
stu-novel-mir1012	1
stu-novel-mir1019	1
stu-novel-mir1028	1
stu-novel-mir1029	1
stu-novel-mir1032	1
stu-novel-mir1034	1
stu-novel-mir1035	1
stu-novel-mir1041	1
stu-novel-mir1045	1
stu-novel-mir1049	1
stu-novel-mir1053	1
stu-novel-mir1059	1
stu-novel-mir1071	1
stu-novel-mir1074	1
stu-novel-mir1085	1
stu-novel-mir1087	1
stu-novel-mir1089	1
stu-novel-mir1090	1
stu-novel-mir1092	1
stu-novel-mir1100	1
stu-novel-mir1109	1
stu-novel-mir1110	1
stu-novel-mir1113	1
stu-novel-mir1118	1
stu-novel-mir1123	1
stu-novel-mir1129	1
Total	615

## Sheet: KJ_LN_Root
miRNA_Acc	No
stu-novel-mir485	12
stu-novel-mir1084	9
stu-novel-mir946	8
stu-novel-mir889	7
stu-novel-mir164	6
stu-novel-mir679	6
stu-novel-mir866	6
stu-novel-mir915	6
stu-novel-mir1099	6
stu-novel-mir19	5
stu-novel-mir440	5
stu-novel-mir507	5
stu-novel-mir642	5
stu-novel-mir1052	5
stu-novel-mir13	4
stu-novel-mir334	4
stu-novel-mir501	4
stu-novel-mir544	4
stu-novel-mir644	4
stu-novel-mir1	3
stu-novel-mir244	3
stu-novel-mir275	3
stu-novel-mir557	3
stu-novel-mir584	3
stu-novel-mir779	3
stu-novel-mir782	3
stu-novel-mir1056	3
stu-novel-mir1095	3
stu-novel-mir28	2
stu-novel-mir49	2
stu-novel-mir52	2
stu-novel-mir182	2
stu-novel-mir223	2
stu-novel-mir233	2
stu-novel-mir335	2
stu-novel-mir352	2
stu-novel-mir359	2
stu-novel-mir362	2
stu-novel-mir372	2
stu-novel-mir373	2
stu-novel-mir396	2
stu-novel-mir408	2
stu-novel-mir463	2
stu-novel-mir466	2
stu-novel-mir471	2
stu-novel-mir491	2
stu-novel-mir568	2
stu-novel-mir588	2
stu-novel-mir590	2
stu-novel-mir617	2
stu-novel-mir645	2
stu-novel-mir658	2
stu-novel-mir696	2
stu-novel-mir716	2
stu-novel-mir738	2
stu-novel-mir764	2
stu-novel-mir803	2
stu-novel-mir890	2
stu-novel-mir895	2
stu-novel-mir927	2
stu-novel-mir941	2
stu-novel-mir985	2
stu-novel-mir1005	2
stu-novel-mir1051	2
stu-novel-mir1061	2
stu-novel-mir1067	2
stu-novel-mir11	1
stu-novel-mir14	1
stu-novel-mir24	1
stu-novel-mir55	1
stu-novel-mir56	1
stu-novel-mir57	1
stu-novel-mir60	1
stu-novel-mir64	1
stu-novel-mir71	1
stu-novel-mir72	1
stu-novel-mir77	1
stu-novel-mir79	1
stu-novel-mir81	1
stu-novel-mir105	1
stu-novel-mir108	1
stu-novel-mir109	1
stu-novel-mir112	1
stu-novel-mir115	1
stu-novel-mir117	1
stu-novel-mir118	1
stu-novel-mir119	1
stu-novel-mir127	1
stu-novel-mir133	1
stu-novel-mir138	1
stu-novel-mir149	1
stu-novel-mir150	1
stu-novel-mir152	1
stu-novel-mir153	1
stu-novel-mir157	1
stu-novel-mir162	1
stu-novel-mir165	1
stu-novel-mir168	1
stu-novel-mir177	1
stu-novel-mir178	1
stu-novel-mir181	1
stu-novel-mir187	1
stu-novel-mir199	1
stu-novel-mir201	1
stu-novel-mir203	1
stu-novel-mir206	1
stu-novel-mir217	1
stu-novel-mir239	1
stu-novel-mir252	1
stu-novel-mir258	1
stu-novel-mir262	1
stu-novel-mir269	1
stu-novel-mir272	1
stu-novel-mir276	1
stu-novel-mir278	1
stu-novel-mir298	1
stu-novel-mir313	1
stu-novel-mir320	1
stu-novel-mir321	1
stu-novel-mir340	1
stu-novel-mir347	1
stu-novel-mir363	1
stu-novel-mir367	1
stu-novel-mir369	1
stu-novel-mir378	1
stu-novel-mir379	1
stu-novel-mir381	1
stu-novel-mir387	1
stu-novel-mir393	1
stu-novel-mir394	1
stu-novel-mir409	1
stu-novel-mir418	1
stu-novel-mir419	1
stu-novel-mir422	1
stu-novel-mir428	1
stu-novel-mir431	1
stu-novel-mir436	1
stu-novel-mir448	1
stu-novel-mir449	1
stu-novel-mir451	1
stu-novel-mir453	1
stu-novel-mir473	1
stu-novel-mir474	1
stu-novel-mir486	1
stu-novel-mir505	1
stu-novel-mir510	1
stu-novel-mir511	1
stu-novel-mir514	1
stu-novel-mir526	1
stu-novel-mir539	1
stu-novel-mir545	1
stu-novel-mir546	1
stu-novel-mir551	1
stu-novel-mir559	1
stu-novel-mir572	1
stu-novel-mir576	1
stu-novel-mir597	1
stu-novel-mir599	1
stu-novel-mir608	1
stu-novel-mir612	1
stu-novel-mir614	1
stu-novel-mir615	1
stu-novel-mir618	1
stu-novel-mir621	1
stu-novel-mir631	1
stu-novel-mir634	1
stu-novel-mir646	1
stu-novel-mir669	1
stu-novel-mir684	1
stu-novel-mir689	1
stu-novel-mir694	1
stu-novel-mir709	1
stu-novel-mir712	1
stu-novel-mir713	1
stu-novel-mir729	1
stu-novel-mir731	1
stu-novel-mir736	1
stu-novel-mir737	1
stu-novel-mir744	1
stu-novel-mir759	1
stu-novel-mir760	1
stu-novel-mir766	1
stu-novel-mir787	1
stu-novel-mir789	1
stu-novel-mir796	1
stu-novel-mir804	1
stu-novel-mir805	1
stu-novel-mir823	1
stu-novel-mir826	1
stu-novel-mir831	1
stu-novel-mir835	1
stu-novel-mir836	1
stu-novel-mir839	1
stu-novel-mir863	1
stu-novel-mir869	1
stu-novel-mir877	1
stu-novel-mir882	1
stu-novel-mir891	1
stu-novel-mir899	1
stu-novel-mir907	1
stu-novel-mir923	1
stu-novel-mir933	1
stu-novel-mir934	1
stu-novel-mir945	1
stu-novel-mir947	1
stu-novel-mir960	1
stu-novel-mir963	1
stu-novel-mir981	1
stu-novel-mir991	1
stu-novel-mir996	1
stu-novel-mir1001	1
stu-novel-mir1002	1
stu-novel-mir1004	1
stu-novel-mir1007	1
stu-novel-mir1009	1
stu-novel-mir1010	1
stu-novel-mir1012	1
stu-novel-mir1019	1
stu-novel-mir1029	1
stu-novel-mir1034	1
stu-novel-mir1049	1
stu-novel-mir1053	1
stu-novel-mir1059	1
stu-novel-mir1071	1
stu-novel-mir1074	1
stu-novel-mir1087	1
stu-novel-mir1089	1
stu-novel-mir1090	1
stu-novel-mir1092	1
stu-novel-mir1100	1
stu-novel-mir1112	1
stu-novel-mir1113	1
stu-novel-mir1123	1
Total	381

## Sheet: KJ_HN_Shoot
miRNA_Acc	No
stu-novel-mir485	12
stu-novel-mir1084	9
stu-novel-mir946	8
stu-novel-mir674	7
stu-novel-mir889	7
stu-novel-mir1099	6
stu-novel-mir164	6
stu-novel-mir238	6
stu-novel-mir413	6
stu-novel-mir679	6
stu-novel-mir866	6
stu-novel-mir906	6
stu-novel-mir915	6
stu-novel-mir973	6
stu-novel-mir1052	5
stu-novel-mir1062	5
stu-novel-mir192	5
stu-novel-mir440	5
stu-novel-mir507	5
stu-novel-mir642	5
stu-novel-mir842	5
stu-novel-mir892	5
stu-novel-mir972	5
stu-novel-mir1043	4
stu-novel-mir334	4
stu-novel-mir423	4
stu-novel-mir501	4
stu-novel-mir506	4
stu-novel-mir544	4
stu-novel-mir644	4
stu-novel-mir919	4
stu-novel-mir1056	3
stu-novel-mir1095	3
stu-novel-mir1128	3
stu-novel-mir146	3
stu-novel-mir183	3
stu-novel-mir244	3
stu-novel-mir250	3
stu-novel-mir272	3
stu-novel-mir275	3
stu-novel-mir332	3
stu-novel-mir338	3
stu-novel-mir349	3
stu-novel-mir392	3
stu-novel-mir402	3
stu-novel-mir484	3
stu-novel-mir557	3
stu-novel-mir558	3
stu-novel-mir564	3
stu-novel-mir573	3
stu-novel-mir584	3
stu-novel-mir670	3
stu-novel-mir740	3
stu-novel-mir779	3
stu-novel-mir780	3
stu-novel-mir782	3
stu-novel-mir810	3
stu-novel-mir820	3
stu-novel-mir893	3
stu-novel-mir913	3
stu-novel-mir914	3
stu-novel-mir944	3
stu-novel-mir956	3
stu-novel-mir1005	2
stu-novel-mir1023	2
stu-novel-mir1051	2
stu-novel-mir1067	2
stu-novel-mir1115	2
stu-novel-mir1132	2
stu-novel-mir1133	2
stu-novel-mir1136	2
stu-novel-mir130	2
stu-novel-mir132	2
stu-novel-mir133	2
stu-novel-mir140	2
stu-novel-mir154	2
stu-novel-mir160	2
stu-novel-mir161	2
stu-novel-mir162	2
stu-novel-mir163	2
stu-novel-mir182	2
stu-novel-mir184	2
stu-novel-mir19	2
stu-novel-mir223	2
stu-novel-mir233	2
stu-novel-mir270	2
stu-novel-mir281	2
stu-novel-mir285	2
stu-novel-mir309	2
stu-novel-mir316	2
stu-novel-mir331	2
stu-novel-mir335	2
stu-novel-mir352	2
stu-novel-mir359	2
stu-novel-mir362	2
stu-novel-mir37	2
stu-novel-mir372	2
stu-novel-mir373	2
stu-novel-mir381	2
stu-novel-mir396	2
stu-novel-mir405	2
stu-novel-mir408	2
stu-novel-mir421	2
stu-novel-mir463	2
stu-novel-mir466	2
stu-novel-mir471	2
stu-novel-mir477	2
stu-novel-mir487	2
stu-novel-mir49	2
stu-novel-mir491	2
stu-novel-mir499	2
stu-novel-mir500	2
stu-novel-mir52	2
stu-novel-mir568	2
stu-novel-mir577	2
stu-novel-mir588	2
stu-novel-mir590	2
stu-novel-mir605	2
stu-novel-mir617	2
stu-novel-mir645	2
stu-novel-mir650	2
stu-novel-mir653	2
stu-novel-mir656	2
stu-novel-mir658	2
stu-novel-mir675	2
stu-novel-mir680	2
stu-novel-mir696	2
stu-novel-mir703	2
stu-novel-mir710	2
stu-novel-mir716	2
stu-novel-mir723	2
stu-novel-mir724	2
stu-novel-mir725	2
stu-novel-mir738	2
stu-novel-mir764	2
stu-novel-mir771	2
stu-novel-mir778	2
stu-novel-mir800	2
stu-novel-mir803	2
stu-novel-mir817	2
stu-novel-mir824	2
stu-novel-mir829	2
stu-novel-mir830	2
stu-novel-mir871	2
stu-novel-mir874	2
stu-novel-mir876	2
stu-novel-mir88	2
stu-novel-mir882	2
stu-novel-mir883	2
stu-novel-mir895	2
stu-novel-mir920	2
stu-novel-mir926	2
stu-novel-mir94	2
stu-novel-mir941	2
stu-novel-mir961	2
stu-novel-mir970	2
stu-novel-mir971	2
stu-novel-mir974	2
stu-novel-mir979	2
stu-novel-mir983	2
stu-novel-mir985	2
stu-novel-mir995	2
stu-novel-mir10	1
stu-novel-mir1001	1
stu-novel-mir1002	1
stu-novel-mir1004	1
stu-novel-mir1007	1
stu-novel-mir1009	1
stu-novel-mir101	1
stu-novel-mir1010	1
stu-novel-mir1011	1
stu-novel-mir1012	1
stu-novel-mir1014	1
stu-novel-mir102	1
stu-novel-mir1022	1
stu-novel-mir1024	1
stu-novel-mir1029	1
stu-novel-mir1031	1
stu-novel-mir1033	1
stu-novel-mir104	1
stu-novel-mir1041	1
stu-novel-mir1048	1
stu-novel-mir105	1
stu-novel-mir1057	1
stu-novel-mir1059	1
stu-novel-mir106	1
stu-novel-mir1060	1
stu-novel-mir1066	1
stu-novel-mir107	1
stu-novel-mir1071	1
stu-novel-mir1072	1
stu-novel-mir1075	1
stu-novel-mir1076	1
stu-novel-mir108	1
stu-novel-mir1082	1
stu-novel-mir1085	1
stu-novel-mir1087	1
stu-novel-mir1089	1
stu-novel-mir109	1
stu-novel-mir1096	1
stu-novel-mir1097	1
stu-novel-mir11	1
stu-novel-mir110	1
stu-novel-mir1100	1
stu-novel-mir1105	1
stu-novel-mir1107	1
stu-novel-mir1109	1
stu-novel-mir1110	1
stu-novel-mir1111	1
stu-novel-mir1112	1
stu-novel-mir1113	1
stu-novel-mir1117	1
stu-novel-mir1118	1
stu-novel-mir112	1
stu-novel-mir1123	1
stu-novel-mir1130	1
stu-novel-mir1131	1
stu-novel-mir1134	1
stu-novel-mir115	1
stu-novel-mir117	1
stu-novel-mir118	1
stu-novel-mir119	1
stu-novel-mir126	1
stu-novel-mir127	1
stu-novel-mir128	1
stu-novel-mir13	1
stu-novel-mir135	1
stu-novel-mir136	1
stu-novel-mir138	1
stu-novel-mir14	1
stu-novel-mir142	1
stu-novel-mir143	1
stu-novel-mir144	1
stu-novel-mir145	1
stu-novel-mir149	1
stu-novel-mir152	1
stu-novel-mir153	1
stu-novel-mir155	1
stu-novel-mir157	1
stu-novel-mir158	1
stu-novel-mir16	1
stu-novel-mir165	1
stu-novel-mir167	1
stu-novel-mir168	1
stu-novel-mir169	1
stu-novel-mir17	1
stu-novel-mir170	1
stu-novel-mir177	1
stu-novel-mir178	1
stu-novel-mir179	1
stu-novel-mir180	1
stu-novel-mir181	1
stu-novel-mir186	1
stu-novel-mir187	1
stu-novel-mir189	1
stu-novel-mir199	1
stu-novel-mir201	1
stu-novel-mir203	1
stu-novel-mir206	1
stu-novel-mir207	1
stu-novel-mir211	1
stu-novel-mir214	1
stu-novel-mir215	1
stu-novel-mir217	1
stu-novel-mir22	1
stu-novel-mir221	1
stu-novel-mir222	1
stu-novel-mir224	1
stu-novel-mir226	1
stu-novel-mir227	1
stu-novel-mir229	1
stu-novel-mir23	1
stu-novel-mir235	1
stu-novel-mir236	1
stu-novel-mir237	1
stu-novel-mir239	1
stu-novel-mir24	1
stu-novel-mir243	1
stu-novel-mir245	1
stu-novel-mir248	1
stu-novel-mir253	1
stu-novel-mir254	1
stu-novel-mir255	1
stu-novel-mir258	1
stu-novel-mir259	1
stu-novel-mir262	1
stu-novel-mir263	1
stu-novel-mir269	1
stu-novel-mir27	1
stu-novel-mir276	1
stu-novel-mir277	1
stu-novel-mir278	1
stu-novel-mir28	1
stu-novel-mir280	1
stu-novel-mir282	1
stu-novel-mir288	1
stu-novel-mir289	1
stu-novel-mir293	1
stu-novel-mir294	1
stu-novel-mir298	1
stu-novel-mir300	1
stu-novel-mir304	1
stu-novel-mir305	1
stu-novel-mir311	1
stu-novel-mir313	1
stu-novel-mir314	1
stu-novel-mir315	1
stu-novel-mir320	1
stu-novel-mir322	1
stu-novel-mir323	1
stu-novel-mir327	1
stu-novel-mir328	1
stu-novel-mir329	1
stu-novel-mir337	1
stu-novel-mir34	1
stu-novel-mir340	1
stu-novel-mir341	1
stu-novel-mir342	1
stu-novel-mir343	1
stu-novel-mir347	1
stu-novel-mir35	1
stu-novel-mir350	1
stu-novel-mir351	1
stu-novel-mir356	1
stu-novel-mir357	1
stu-novel-mir36	1
stu-novel-mir360	1
stu-novel-mir363	1
stu-novel-mir364	1
stu-novel-mir366	1
stu-novel-mir367	1
stu-novel-mir368	1
stu-novel-mir375	1
stu-novel-mir376	1
stu-novel-mir377	1
stu-novel-mir378	1
stu-novel-mir379	1
stu-novel-mir38	1
stu-novel-mir382	1
stu-novel-mir384	1
stu-novel-mir387	1
stu-novel-mir388	1
stu-novel-mir393	1
stu-novel-mir394	1
stu-novel-mir398	1
stu-novel-mir399	1
stu-novel-mir4	1
stu-novel-mir40	1
stu-novel-mir409	1
stu-novel-mir410	1
stu-novel-mir411	1
stu-novel-mir412	1
stu-novel-mir414	1
stu-novel-mir416	1
stu-novel-mir418	1
stu-novel-mir419	1
stu-novel-mir422	1
stu-novel-mir428	1
stu-novel-mir43	1
stu-novel-mir431	1
stu-novel-mir433	1
stu-novel-mir434	1
stu-novel-mir435	1
stu-novel-mir436	1
stu-novel-mir447	1
stu-novel-mir448	1
stu-novel-mir449	1
stu-novel-mir451	1
stu-novel-mir452	1
stu-novel-mir453	1
stu-novel-mir455	1
stu-novel-mir456	1
stu-novel-mir457	1
stu-novel-mir458	1
stu-novel-mir460	1
stu-novel-mir461	1
stu-novel-mir467	1
stu-novel-mir468	1
stu-novel-mir47	1
stu-novel-mir472	1
stu-novel-mir473	1
stu-novel-mir474	1
stu-novel-mir479	1
stu-novel-mir480	1
stu-novel-mir486	1
stu-novel-mir488	1
stu-novel-mir496	1
stu-novel-mir498	1
stu-novel-mir505	1
stu-novel-mir509	1
stu-novel-mir51	1
stu-novel-mir511	1
stu-novel-mir514	1
stu-novel-mir524	1
stu-novel-mir525	1
stu-novel-mir526	1
stu-novel-mir529	1
stu-novel-mir538	1
stu-novel-mir539	1
stu-novel-mir540	1
stu-novel-mir543	1
stu-novel-mir545	1
stu-novel-mir546	1
stu-novel-mir55	1
stu-novel-mir551	1
stu-novel-mir553	1
stu-novel-mir559	1
stu-novel-mir56	1
stu-novel-mir560	1
stu-novel-mir565	1
stu-novel-mir566	1
stu-novel-mir569	1
stu-novel-mir57	1
stu-novel-mir570	1
stu-novel-mir572	1
stu-novel-mir574	1
stu-novel-mir576	1
stu-novel-mir58	1
stu-novel-mir580	1
stu-novel-mir586	1
stu-novel-mir587	1
stu-novel-mir594	1
stu-novel-mir596	1
stu-novel-mir597	1
stu-novel-mir599	1
stu-novel-mir60	1
stu-novel-mir602	1
stu-novel-mir608	1
stu-novel-mir611	1
stu-novel-mir612	1
stu-novel-mir613	1
stu-novel-mir614	1
stu-novel-mir615	1
stu-novel-mir616	1
stu-novel-mir618	1
stu-novel-mir621	1
stu-novel-mir622	1
stu-novel-mir625	1
stu-novel-mir626	1
stu-novel-mir631	1
stu-novel-mir633	1
stu-novel-mir634	1
stu-novel-mir636	1
stu-novel-mir64	1
stu-novel-mir641	1
stu-novel-mir646	1
stu-novel-mir648	1
stu-novel-mir649	1
stu-novel-mir65	1
stu-novel-mir660	1
stu-novel-mir663	1
stu-novel-mir668	1
stu-novel-mir669	1
stu-novel-mir67	1
stu-novel-mir671	1
stu-novel-mir672	1
stu-novel-mir676	1
stu-novel-mir678	1
stu-novel-mir68	1
stu-novel-mir681	1
stu-novel-mir682	1
stu-novel-mir684	1
stu-novel-mir685	1
stu-novel-mir689	1
stu-novel-mir690	1
stu-novel-mir692	1
stu-novel-mir694	1
stu-novel-mir697	1
stu-novel-mir7	1
stu-novel-mir704	1
stu-novel-mir708	1
stu-novel-mir709	1
stu-novel-mir71	1
stu-novel-mir712	1
stu-novel-mir713	1
stu-novel-mir715	1
stu-novel-mir717	1
stu-novel-mir718	1
stu-novel-mir72	1
stu-novel-mir720	1
stu-novel-mir721	1
stu-novel-mir722	1
stu-novel-mir726	1
stu-novel-mir727	1
stu-novel-mir729	1
stu-novel-mir731	1
stu-novel-mir733	1
stu-novel-mir735	1
stu-novel-mir736	1
stu-novel-mir737	1
stu-novel-mir74	1
stu-novel-mir741	1
stu-novel-mir744	1
stu-novel-mir746	1
stu-novel-mir75	1
stu-novel-mir750	1
stu-novel-mir751	1
stu-novel-mir752	1
stu-novel-mir755	1
stu-novel-mir756	1
stu-novel-mir76	1
stu-novel-mir760	1
stu-novel-mir765	1
stu-novel-mir77	1
stu-novel-mir775	1
stu-novel-mir777	1
stu-novel-mir78	1
stu-novel-mir783	1
stu-novel-mir787	1
stu-novel-mir788	1
stu-novel-mir789	1
stu-novel-mir79	1
stu-novel-mir791	1
stu-novel-mir794	1
stu-novel-mir796	1
stu-novel-mir799	1
stu-novel-mir805	1
stu-novel-mir808	1
stu-novel-mir81	1
stu-novel-mir814	1
stu-novel-mir816	1
stu-novel-mir82	1
stu-novel-mir823	1
stu-novel-mir828	1
stu-novel-mir831	1
stu-novel-mir832	1
stu-novel-mir833	1
stu-novel-mir836	1
stu-novel-mir839	1
stu-novel-mir84	1
stu-novel-mir840	1
stu-novel-mir844	1
stu-novel-mir847	1
stu-novel-mir85	1
stu-novel-mir853	1
stu-novel-mir854	1
stu-novel-mir855	1
stu-novel-mir856	1
stu-novel-mir857	1
stu-novel-mir858	1
stu-novel-mir860	1
stu-novel-mir863	1
stu-novel-mir864	1
stu-novel-mir869	1
stu-novel-mir87	1
stu-novel-mir873	1
stu-novel-mir877	1
stu-novel-mir884	1
stu-novel-mir886	1
stu-novel-mir888	1
stu-novel-mir89	1
stu-novel-mir891	1
stu-novel-mir898	1
stu-novel-mir899	1
stu-novel-mir903	1
stu-novel-mir922	1
stu-novel-mir923	1
stu-novel-mir929	1
stu-novel-mir93	1
stu-novel-mir934	1
stu-novel-mir938	1
stu-novel-mir939	1
stu-novel-mir940	1
stu-novel-mir943	1
stu-novel-mir945	1
stu-novel-mir947	1
stu-novel-mir950	1
stu-novel-mir953	1
stu-novel-mir954	1
stu-novel-mir959	1
stu-novel-mir96	1
stu-novel-mir960	1
stu-novel-mir962	1
stu-novel-mir964	1
stu-novel-mir965	1
stu-novel-mir968	1
stu-novel-mir969	1
stu-novel-mir976	1
stu-novel-mir980	1
stu-novel-mir982	1
stu-novel-mir989	1
stu-novel-mir991	1
stu-novel-mir992	1
stu-novel-mir993	1
stu-novel-mir994	1
Total	891

## Sheet: KJ_LN_Shoot
miRNA_Acc	No
stu-novel-mir485	12
stu-novel-mir1084	9
stu-novel-mir946	8
stu-novel-mir674	7
stu-novel-mir889	7
stu-novel-mir1099	6
stu-novel-mir164	6
stu-novel-mir238	6
stu-novel-mir413	6
stu-novel-mir679	6
stu-novel-mir866	6
stu-novel-mir906	6
stu-novel-mir915	6
stu-novel-mir973	6
stu-novel-mir1052	5
stu-novel-mir1062	5
stu-novel-mir19	5
stu-novel-mir507	5
stu-novel-mir842	5
stu-novel-mir892	5
stu-novel-mir972	5
stu-novel-mir1043	4
stu-novel-mir13	4
stu-novel-mir27	4
stu-novel-mir334	4
stu-novel-mir501	4
stu-novel-mir506	4
stu-novel-mir544	4
stu-novel-mir644	4
stu-novel-mir919	4
stu-novel-mir1018	3
stu-novel-mir1056	3
stu-novel-mir15	3
stu-novel-mir183	3
stu-novel-mir244	3
stu-novel-mir250	3
stu-novel-mir275	3
stu-novel-mir338	3
stu-novel-mir392	3
stu-novel-mir402	3
stu-novel-mir484	3
stu-novel-mir557	3
stu-novel-mir558	3
stu-novel-mir564	3
stu-novel-mir584	3
stu-novel-mir670	3
stu-novel-mir740	3
stu-novel-mir779	3
stu-novel-mir782	3
stu-novel-mir810	3
stu-novel-mir820	3
stu-novel-mir893	3
stu-novel-mir913	3
stu-novel-mir914	3
stu-novel-mir944	3
stu-novel-mir956	3
stu-novel-mir1005	2
stu-novel-mir1067	2
stu-novel-mir1115	2
stu-novel-mir1132	2
stu-novel-mir1136	2
stu-novel-mir114	2
stu-novel-mir140	2
stu-novel-mir154	2
stu-novel-mir160	2
stu-novel-mir163	2
stu-novel-mir184	2
stu-novel-mir223	2
stu-novel-mir233	2
stu-novel-mir28	2
stu-novel-mir309	2
stu-novel-mir316	2
stu-novel-mir335	2
stu-novel-mir352	2
stu-novel-mir359	2
stu-novel-mir37	2
stu-novel-mir372	2
stu-novel-mir373	2
stu-novel-mir396	2
stu-novel-mir408	2
stu-novel-mir463	2
stu-novel-mir466	2
stu-novel-mir471	2
stu-novel-mir487	2
stu-novel-mir49	2
stu-novel-mir491	2
stu-novel-mir499	2
stu-novel-mir500	2
stu-novel-mir52	2
stu-novel-mir534	2
stu-novel-mir562	2
stu-novel-mir568	2
stu-novel-mir577	2
stu-novel-mir588	2
stu-novel-mir605	2
stu-novel-mir617	2
stu-novel-mir645	2
stu-novel-mir650	2
stu-novel-mir656	2
stu-novel-mir658	2
stu-novel-mir675	2
stu-novel-mir680	2
stu-novel-mir716	2
stu-novel-mir723	2
stu-novel-mir724	2
stu-novel-mir738	2
stu-novel-mir764	2
stu-novel-mir778	2
stu-novel-mir800	2
stu-novel-mir803	2
stu-novel-mir824	2
stu-novel-mir830	2
stu-novel-mir874	2
stu-novel-mir876	2
stu-novel-mir895	2
stu-novel-mir920	2
stu-novel-mir941	2
stu-novel-mir96	2
stu-novel-mir970	2
stu-novel-mir974	2
stu-novel-mir979	2
stu-novel-mir985	2
stu-novel-mir995	2
stu-novel-mir1001	1
stu-novel-mir1002	1
stu-novel-mir1004	1
stu-novel-mir1007	1
stu-novel-mir1009	1
stu-novel-mir1010	1
stu-novel-mir1012	1
stu-novel-mir102	1
stu-novel-mir1022	1
stu-novel-mir1024	1
stu-novel-mir1028	1
stu-novel-mir1029	1
stu-novel-mir1033	1
stu-novel-mir104	1
stu-novel-mir1041	1
stu-novel-mir1049	1
stu-novel-mir105	1
stu-novel-mir1053	1
stu-novel-mir1055	1
stu-novel-mir1057	1
stu-novel-mir1058	1
stu-novel-mir1059	1
stu-novel-mir106	1
stu-novel-mir1060	1
stu-novel-mir1071	1
stu-novel-mir1075	1
stu-novel-mir1076	1
stu-novel-mir108	1
stu-novel-mir1085	1
stu-novel-mir1087	1
stu-novel-mir1089	1
stu-novel-mir109	1
stu-novel-mir1091	1
stu-novel-mir1093	1
stu-novel-mir110	1
stu-novel-mir1100	1
stu-novel-mir1105	1
stu-novel-mir1109	1
stu-novel-mir1110	1
stu-novel-mir1111	1
stu-novel-mir1113	1
stu-novel-mir1118	1
stu-novel-mir112	1
stu-novel-mir1123	1
stu-novel-mir1129	1
stu-novel-mir1134	1
stu-novel-mir115	1
stu-novel-mir117	1
stu-novel-mir118	1
stu-novel-mir119	1
stu-novel-mir127	1
stu-novel-mir131	1
stu-novel-mir132	1
stu-novel-mir133	1
stu-novel-mir136	1
stu-novel-mir138	1
stu-novel-mir14	1
stu-novel-mir143	1
stu-novel-mir144	1
stu-novel-mir145	1
stu-novel-mir149	1
stu-novel-mir152	1
stu-novel-mir153	1
stu-novel-mir157	1
stu-novel-mir162	1
stu-novel-mir165	1
stu-novel-mir167	1
stu-novel-mir168	1
stu-novel-mir169	1
stu-novel-mir17	1
stu-novel-mir177	1
stu-novel-mir181	1
stu-novel-mir186	1
stu-novel-mir187	1
stu-novel-mir192	1
stu-novel-mir199	1
stu-novel-mir201	1
stu-novel-mir203	1
stu-novel-mir206	1
stu-novel-mir211	1
stu-novel-mir214	1
stu-novel-mir215	1
stu-novel-mir217	1
stu-novel-mir221	1
stu-novel-mir226	1
stu-novel-mir23	1
stu-novel-mir239	1
stu-novel-mir24	1
stu-novel-mir243	1
stu-novel-mir245	1
stu-novel-mir248	1
stu-novel-mir25	1
stu-novel-mir257	1
stu-novel-mir258	1
stu-novel-mir262	1
stu-novel-mir269	1
stu-novel-mir270	1
stu-novel-mir272	1
stu-novel-mir276	1
stu-novel-mir277	1
stu-novel-mir278	1
stu-novel-mir281	1
stu-novel-mir288	1
stu-novel-mir289	1
stu-novel-mir298	1
stu-novel-mir304	1
stu-novel-mir305	1
stu-novel-mir311	1
stu-novel-mir313	1
stu-novel-mir314	1
stu-novel-mir315	1
stu-novel-mir320	1
stu-novel-mir321	1
stu-novel-mir327	1
stu-novel-mir340	1
stu-novel-mir341	1
stu-novel-mir342	1
stu-novel-mir343	1
stu-novel-mir347	1
stu-novel-mir350	1
stu-novel-mir351	1
stu-novel-mir355	1
stu-novel-mir36	1
stu-novel-mir360	1
stu-novel-mir363	1
stu-novel-mir366	1
stu-novel-mir367	1
stu-novel-mir368	1
stu-novel-mir375	1
stu-novel-mir376	1
stu-novel-mir378	1
stu-novel-mir379	1
stu-novel-mir381	1
stu-novel-mir384	1
stu-novel-mir387	1
stu-novel-mir388	1
stu-novel-mir391	1
stu-novel-mir393	1
stu-novel-mir394	1
stu-novel-mir399	1
stu-novel-mir4	1
stu-novel-mir409	1
stu-novel-mir411	1
stu-novel-mir416	1
stu-novel-mir418	1
stu-novel-mir419	1
stu-novel-mir422	1
stu-novel-mir428	1
stu-novel-mir431	1
stu-novel-mir433	1
stu-novel-mir435	1
stu-novel-mir436	1
stu-novel-mir437	1
stu-novel-mir447	1
stu-novel-mir448	1
stu-novel-mir451	1
stu-novel-mir453	1
stu-novel-mir455	1
stu-novel-mir456	1
stu-novel-mir458	1
stu-novel-mir460	1
stu-novel-mir461	1
stu-novel-mir464	1
stu-novel-mir467	1
stu-novel-mir47	1
stu-novel-mir473	1
stu-novel-mir474	1
stu-novel-mir483	1
stu-novel-mir486	1
stu-novel-mir488	1
stu-novel-mir494	1
stu-novel-mir496	1
stu-novel-mir505	1
stu-novel-mir509	1
stu-novel-mir51	1
stu-novel-mir511	1
stu-novel-mir514	1
stu-novel-mir517	1
stu-novel-mir525	1
stu-novel-mir526	1
stu-novel-mir529	1
stu-novel-mir538	1
stu-novel-mir539	1
stu-novel-mir540	1
stu-novel-mir546	1
stu-novel-mir55	1
stu-novel-mir551	1
stu-novel-mir553	1
stu-novel-mir559	1
stu-novel-mir560	1
stu-novel-mir569	1
stu-novel-mir570	1
stu-novel-mir572	1
stu-novel-mir576	1
stu-novel-mir58	1
stu-novel-mir580	1
stu-novel-mir586	1
stu-novel-mir594	1
stu-novel-mir596	1
stu-novel-mir597	1
stu-novel-mir599	1
stu-novel-mir60	1
stu-novel-mir602	1
stu-novel-mir608	1
stu-novel-mir612	1
stu-novel-mir614	1
stu-novel-mir615	1
stu-novel-mir618	1
stu-novel-mir621	1
stu-novel-mir622	1
stu-novel-mir625	1
stu-novel-mir631	1
stu-novel-mir634	1
stu-novel-mir64	1
stu-novel-mir649	1
stu-novel-mir65	1
stu-novel-mir669	1
stu-novel-mir671	1
stu-novel-mir677	1
stu-novel-mir678	1
stu-novel-mir681	1
stu-novel-mir684	1
stu-novel-mir685	1
stu-novel-mir689	1
stu-novel-mir694	1
stu-novel-mir704	1
stu-novel-mir705	1
stu-novel-mir706	1
stu-novel-mir708	1
stu-novel-mir709	1
stu-novel-mir71	1
stu-novel-mir712	1
stu-novel-mir713	1
stu-novel-mir715	1
stu-novel-mir717	1
stu-novel-mir718	1
stu-novel-mir72	1
stu-novel-mir720	1
stu-novel-mir721	1
stu-novel-mir722	1
stu-novel-mir726	1
stu-novel-mir727	1
stu-novel-mir729	1
stu-novel-mir736	1
stu-novel-mir737	1
stu-novel-mir741	1
stu-novel-mir744	1
stu-novel-mir746	1
stu-novel-mir75	1
stu-novel-mir750	1
stu-novel-mir752	1
stu-novel-mir756	1
stu-novel-mir760	1
stu-novel-mir766	1
stu-novel-mir77	1
stu-novel-mir775	1
stu-novel-mir781	1
stu-novel-mir783	1
stu-novel-mir786	1
stu-novel-mir787	1
stu-novel-mir788	1
stu-novel-mir789	1
stu-novel-mir79	1
stu-novel-mir791	1
stu-novel-mir796	1
stu-novel-mir806	1
stu-novel-mir81	1
stu-novel-mir814	1
stu-novel-mir816	1
stu-novel-mir823	1
stu-novel-mir828	1
stu-novel-mir831	1
stu-novel-mir832	1
stu-novel-mir833	1
stu-novel-mir835	1
stu-novel-mir836	1
stu-novel-mir839	1
stu-novel-mir84	1
stu-novel-mir840	1
stu-novel-mir85	1
stu-novel-mir852	1
stu-novel-mir853	1
stu-novel-mir855	1
stu-novel-mir856	1
stu-novel-mir857	1
stu-novel-mir858	1
stu-novel-mir860	1
stu-novel-mir863	1
stu-novel-mir864	1
stu-novel-mir867	1
stu-novel-mir869	1
stu-novel-mir873	1
stu-novel-mir875	1
stu-novel-mir877	1
stu-novel-mir882	1
stu-novel-mir888	1
stu-novel-mir89	1
stu-novel-mir891	1
stu-novel-mir898	1
stu-novel-mir899	1
stu-novel-mir905	1
stu-novel-mir909	1
stu-novel-mir916	1
stu-novel-mir922	1
stu-novel-mir923	1
stu-novel-mir93	1
stu-novel-mir933	1
stu-novel-mir934	1
stu-novel-mir938	1
stu-novel-mir939	1
stu-novel-mir945	1
stu-novel-mir957	1
stu-novel-mir959	1
stu-novel-mir960	1
stu-novel-mir961	1
stu-novel-mir964	1
stu-novel-mir965	1
stu-novel-mir966	1
stu-novel-mir967	1
stu-novel-mir968	1
stu-novel-mir969	1
stu-novel-mir976	1
stu-novel-mir981	1
stu-novel-mir982	1
stu-novel-mir989	1
stu-novel-mir991	1
stu-novel-mir993	1
stu-novel-mir994	1
Total	708
