# Supplementary material for: Genome-wide identification and characterization of microRNAs by small RNA sequencing for low nitrogen stress in potato
Source: PLoS One. 2020 May 19;15(5):e0233076. doi: 10.1371/journal.pone.0233076 (PMC7237020; doi:10.1371/journal.pone.0233076)
Supplement: S8 Table — A list of total 52 differentially expressed conserved miRNAs are summarized in sheets in root samples (KJ_LN_Root versus KJ_HN_Root (control). (XLSX) [file pone.0233076.s011.xlsx]

## Sheet: Differential_Analysis
miRNA_Acc	miRBase ID	Chromosome	Sequence	Length	KJ_HN_Root_RawExp	KJ_LN_Root_RawExp	KJ_HN_Root_RPK	KJ_LN_Root_RPK	KJ_HN_Root_TPM	KJ_LN_Root_TPM	KJ_HN_Root_FoldExp	KJ_LN_Root_FoldExp	Log2(Fold Change)	Remark
stu-known-mir9	mir1886	chr06	ATGAGATGAAATTAGCGTTTGGAT	24	26	0	1083.33	NA	21.2761	NA	4.41116	NA	NA	KJ_HN_Root_Exclussive
stu-known-mir41	mir408	chr01	TGCACAGCCTCTTCCCTGGTT	21	32	0	1523.81	0	29.9269	0	4.90337	NA	NA	KJ_HN_Root_Exclussive
stu-known-mir42	mir408	chr01	TGCACTGCCTCTTCCCTGGCT	21	275	0	13095.2	0	257.184	0	8.00666	NA	NA	KJ_HN_Root_Exclussive
stu-known-mir51	mir8011	chr03	TTCGTGAGACAAAAAGAAGCCT	22	11	0	500	0	9.81975	0	3.29569	NA	NA	KJ_HN_Root_Exclussive
stu-known-mir66	mir5303	chr05	TTTTGGAGAATCTGACACGGGTGT	24	12	0	500	0	9.81975	0	3.29569	NA	NA	KJ_HN_Root_Exclussive
stu-known-mir34	mir482	chr04	TCTTTCCTACTCCTCCCATACC	22	7912	8967	359636	407591	7063.08	22637	12.7861	14.4664	1.68031	Up Regulated
stu-known-mir52	mir156mir157	chr02	TTGACAGAAGATAGAGAGCAC	21	102	109	4857.14	5190.48	95.3919	288.271	6.57579	8.17128	1.59549	Up Regulated
stu-known-mir22	mir169	chr07	TAGCCAAGGATGACTTGCCT	20	60	58	3000	2900	58.9185	161.062	5.88065	7.33147	1.45082	Up Regulated
stu-known-mir5	mir1919	chr08	ACGAGAGTCATCTGTGACAGG	21	105	100	5000	4761.9	98.1975	264.469	6.61761	8.04695	1.42934	Up Regulated
stu-known-mir48	mir482	chr06	TTACCGATTCCCCCCATTCCAA	22	4331	4111	196864	186864	3866.3	10378.1	11.9167	13.3413	1.42452	Up Regulated
stu-known-mir36	mir167	chr06	TGAAGCTGCCAGCATGATCTA	21	183	171	8714.29	8142.86	171.144	452.242	7.41907	8.82095	1.40188	Up Regulated
stu-known-mir4	mir7122	chr11	ACAGCGTTTCTCTGTATAACC	21	56	44	2666.67	2095.24	52.372	116.366	5.71072	6.86253	1.15181	Up Regulated
stu-known-mir2	mir390	chr09	AAGCTCAGGAGGGATAGCGCC	21	37	29	1761.9	1380.95	34.6029	76.696	5.11282	6.26108	1.14826	Up Regulated
stu-known-mir21	mir4376	chr06	TACGCAGGAGAGATGATGCTG	21	13	10	619.048	476.19	12.1578	26.4469	3.60381	4.72503	1.12122	Up Regulated
stu-known-mir64	mir159	chr03	TTTGGATTGAAGGGAGCTCTA	21	37744	28832	1.79733e+06	1.37295e+06	35298.7	76251.7	15.1073	16.2185	1.11115	Up Regulated
stu-known-mir65	mir6024	chr01	TTTTAGCAAGAGTTGTTTTCCC	22	308	231	14000	10500	274.953	583.154	8.10304	9.18773	1.08469	Up Regulated
stu-known-mir7	mir8048	chr06	AGATGGACATGCTAATGAACA	21	30	22	1428.57	1047.62	28.0564	58.1832	4.81026	5.86253	1.05227	Up Regulated
stu-known-mir56	mir319	chr06	TTGGACTGAAGGGAGCTCCCT	21	4969	3418	236619	162762	4647.08	9039.55	12.1821	13.142	0.959926	Up Regulated
stu-known-mir1	mir390	chr10	AAGCTCAGGAGGGATAGCACC	21	40	27	1904.76	1285.71	37.4086	71.4066	5.2253	6.15799	0.932688	Up Regulated
stu-known-mir40	mir171	chr06	TGATTGAGCCGTGCCAATATC	21	99	63	4714.29	3000	92.5862	166.615	6.53273	7.38038	0.847652	Up Regulated
stu-known-mir63	mir8039	chr02	TTTCCTATCTGAACTATCACC	21	30	18	1428.57	857.143	28.0564	47.6044	4.81026	5.57302	0.762763	Up Regulated
stu-known-mir16	mir171	chr07	CGATGTTGGTGAGGTTCAATC	21	45	26	2142.86	1238.1	42.0847	68.7619	5.39522	6.10354	0.708315	Up Regulated
stu-known-mir45	mir1919	chr08	TGTCGCAGATGACTTTCGCCC	21	853	476	40619	22666.7	797.738	1258.87	9.63977	10.2979	0.658145	Up Regulated
stu-known-mir6	mir172	chr11	AGAATCTTGATGATGCTGCAT	21	133	74	6333.33	3523.81	124.384	195.707	6.95865	7.61255	0.6539	Up Regulated
stu-known-mir11	mir8001	chr02	ATGGGGATTAGTATGAAAATTTGC	24	29	16	1208.33	666.667	23.7311	37.0257	4.56871	5.21045	0.641748	Up Regulated
stu-known-mir57	mir319	chr03	TTGGACTGAAGGGAGCTCCT	20	108	59	5400	2950	106.053	163.839	6.72865	7.35613	0.627484	Up Regulated
stu-known-mir35	mir1446	chr03	TGAACTCTCTCCCTCAATGGCT	22	107	58	4863.64	2636.36	95.5194	146.42	6.57772	7.19397	0.616243	Up Regulated
stu-known-mir14	mir5303	chr01	ATTTTTGGAGAATCTGACACGGGT	24	49	26	2041.67	1083.33	40.0973	60.1667	5.32543	5.91089	0.585459	Up Regulated
stu-known-mir8	mir7981	chr06	ATAGGACTTTAGTTTAGTTAAGGT	24	21	11	875	458.333	17.1846	25.4551	4.10304	4.66988	0.566843	Up Regulated
stu-known-mir60	mir394mir384	chr01	TTGGCATTCTGTCCACCTCC	20	45	23	2250	1150	44.1889	63.8692	5.46561	5.99705	0.531438	Up Regulated
stu-known-mir39	mir8043	chr01	TGATATAATTGGACTTTGGCC	21	67	32	3190.48	1523.81	62.6594	84.6301	5.96946	6.4031	0.43364	Up Regulated
stu-known-mir23	mir8036	chr04	TATGTCTTTCCGATGCCTCCCA	22	748	356	34000	16181.8	667.743	898.714	9.38315	9.81172	0.428568	Up Regulated
stu-known-mir59	mir319	chr03	TTGGACTGAAGGGTTCCCTTC	21	101	48	4809.52	2285.71	94.4567	126.945	6.56158	6.98806	0.42648	Up Regulated
stu-known-mir50	mir396	chr07	TTCCACAGCTTTCTTGAACTT	21	2789	1287	132810	61285.7	2608.31	3403.72	11.3489	11.7329	0.383993	Up Regulated
stu-known-mir37	mir156	chr07	TGACAGAAGAGAGTGAGCAC	20	261	118	13050	5900	256.296	327.677	8.00166	8.35613	0.354466	Up Regulated
stu-known-mir27	mir162	chr03	TCGATAAACCTCTGCATCCAG	21	1792	810	85333.3	38571.4	1675.9	2142.2	10.7107	11.0649	0.354152	Up Regulated
stu-known-mir33	mir482	chr06	TCTTGCCAATACCGCCCATTCC	22	1507	650	68500	29545.5	1345.31	1640.91	10.3937	10.6803	0.286561	Up Regulated
stu-known-mir29	mir166	chr06	TCGGACCAGGCTTCATTCCCC	21	116005	48801	5.52405e+06	2.32386e+06	108490	129063	16.7272	16.9777	0.250524	Up Regulated
stu-known-mir55	mir6149	chr11	TTGCAACACACCTGAATCGTC	21	634	254	30190.5	12095.2	592.926	671.751	9.21171	9.39178	0.180074	Up Regulated
stu-known-mir17	mir156	chr12	CTGACAGAAGAGAGTGAGCA	20	38	14	1900	700	37.3151	38.8769	5.22169	5.28084	0.0591562	Up Regulated
stu-known-mir30	mir166	chr06	TCGGACCAGGCTTCATTCCTC	21	12897	4578	614143	218000	12061.5	12107.4	13.5581	13.5636	0.00548268	Up Regulated
stu-known-mir53	mir171	chr07	TTGAGCCGCGTCAATATCTCT	21	137	48	6523.81	2285.71	128.124	126.945	7.0014	6.98806	-0.0133408	Up Regulated
stu-known-mir44	mir160	chr05	TGCCTGGCTCCCTGTATGCCA	21	202	69	9619.05	3285.71	188.913	182.484	7.56158	7.51162	-0.0499582	Up Regulated
stu-known-mir62	mir482	chr03	TTTCCAATTCCACCCATTCCTA	22	767	251	34863.6	11409.1	684.705	633.644	9.41934	9.30753	-0.11181	Down Regulated
stu-known-mir31	mir166	chr03	TCTCGGACCAGGCTTCATTCC	21	864501	273649	4.11667e+07	1.30309e+07	808494	723717	19.6249	19.4651	-0.159812	Down Regulated
stu-known-mir58	mir319	chr03	TTGGACTGAAGGGAGCTCCTT	21	537	160	25571.4	7619.05	502.21	423.15	8.97215	8.72503	-0.247121	Down Regulated
stu-known-mir38	mir171mir479	chr03	TGAGCCGAACCAATATCACTC	21	1727	454	82238.1	21619	1615.12	1200.69	10.6574	10.2296	-0.427775	Down Regulated
stu-known-mir19	mir172	chr06	GGAATCTTGATGATGCTGCAT	21	81	21	3857.14	1000	75.7524	55.5385	6.24322	5.79542	-0.447804	Down Regulated
stu-known-mir20	mir2111	chr09	TAATCTGCATCCTGAGGTTTA	21	75	19	3571.43	904.762	70.1411	50.2491	6.13219	5.65103	-0.481162	Down Regulated
stu-known-mir13	mir397	chr07	ATTGAGTGCAGCGTTGATGAC	21	990	68	47142.9	3238.1	925.862	179.839	9.85465	7.49056	-2.36409	Down Regulated
stu-known-mir24	mir398	chr11	TATGTTCTCAGGTCGCCCCTG	21	3515	80	167381	3809.52	3287.28	211.575	11.6827	7.72503	-3.95765	Down Regulated
stu-known-mir46	mir398	chr12	TGTGTTCTCAGGTCGCCCCTG	21	2842	28	135333	1333.33	2657.88	74.0513	11.3761	6.21045	-5.16561	Down Regulated
