# Supplementary material for: Genome-wide identification and characterization of microRNAs by small RNA sequencing for low nitrogen stress in potato
Source: PLoS One. 2020 May 19;15(5):e0233076. doi: 10.1371/journal.pone.0233076 (PMC7237020; doi:10.1371/journal.pone.0233076)
Supplement: S9 Table — A list of total 54 differentially expressed conserved miRNAs are summarized in sheets in shoot samples (KJ_LN_Shoot versus KJ_HN_Shoot (control). (XLSX) [file pone.0233076.s012.xlsx]

## Sheet: Differential_Analysis
miRNA_Acc	miRBase ID	Sequence	miRNA_Len	KJ_HN_Shoot_RawExp	KJ_LN_Shoot_RawExp	KJ_HN_Shoot_RPK	KJ_LN_Shoot_RPK	KJ_HN_Shoot_TPM	KJ_LN_Shoot_TPM	KJ_HN_Shoot_FoldExp	KJ_LN_Shoot_FoldExp	Log2(Fold Change)	Remark
stu-known-mir10	mir7980	ATGAGATGAAGTCAATGTTTGGAC	24	10	0	416.667	0	19.0646	0	4.25283	NA	NA	KJ_HN_Shoot_Exclusive
stu-known-mir11	mir8001	ATGGGGATTAGTATGAAAATTTGC	24	23	0	958.333	0	43.8487	0	5.45446	NA	NA	KJ_HN_Shoot_Exclusive
stu-known-mir13	mir397	ATTGAGTGCAGCGTTGATGAC	21	24	0	1142.86	0	52.2916	0	5.70851	NA	NA	KJ_HN_Shoot_Exclusive
stu-known-mir24	mir398	TATGTTCTCAGGTCGCCCCTG	21	26	0	1238.1	0	56.6492	0	5.82398	NA	NA	KJ_HN_Shoot_Exclusive
stu-known-mir35	mir1446	TGAACTCTCTCCCTCAATGGCT	22	0	66	0	3000	0	177.987	NA	7.47563	NA	KJ_LN_Shoot_Exclusive
stu-known-mir43	mir399	TGCCAAAGGAGAGTTGCCCTA	21	10	0	476.19	0	21.7882	0	4.44547	NA	NA	KJ_HN_Shoot_Exclusive
stu-known-mir51	mir8011	TTCGTGAGACAAAAAGAAGCCT	22	15	0	681.818	0	31.1967	0	4.96332	NA	NA	KJ_HN_Shoot_Exclusive
stu-known-mir53	mir171	TTGAGCCGCGTCAATATCTCT	21	0	86	0	4095.24	0	242.966	NA	7.92461	NA	KJ_LN_Shoot_Exclusive
stu-known-mir66	mir5303	TTTTGGAGAATCTGACACGGGTGT	24	15	0	625	0	28.5969	0	4.83779	NA	NA	KJ_HN_Shoot_Exclusive
stu-known-mir57	mir319	TTGGACTGAAGGGAGCTCCT	20	216	600	10800	30000	494.155	1779.87	8.94882	10.7976	1.84873	Up Regulated
stu-known-mir37	mir156	TGACAGAAGAGAGTGAGCAC	20	11	30	550	1500	25.1653	88.9934	4.65336	6.47563	1.82226	Up Regulated
stu-known-mir26	mir393	TCCAAAGGGATCGCATTGATCC	22	82	180	3727.27	8181.82	170.542	485.419	7.41398	8.92309	1.5091	Up Regulated
stu-known-mir33	mir482	TCTTGCCAATACCGCCCATTCC	22	2929	5905	133136	268409	6091.67	15924.4	12.5726	13.959	1.38633	Up Regulated
stu-known-mir21	mir4376	TACGCAGGAGAGATGATGCTG	21	870	1749	41428.6	83285.7	1895.57	4941.25	10.8884	12.2707	1.38225	Up Regulated
stu-known-mir18	mir172	GGAATCTTGATGATGCTGCAG	21	58	110	2761.9	5238.1	126.371	310.771	6.98152	8.27971	1.29818	Up Regulated
stu-known-mir60	mir394mir384	TTGGCATTCTGTCCACCTCC	20	357	655	17850	32750	816.729	1943.02	9.67371	10.9241	1.25037	Up Regulated
stu-known-mir58	mir319	TTGGACTGAAGGGAGCTCCTT	21	2063	3703	98238.1	176333	4494.9	10461.7	12.1341	13.3528	1.21875	Up Regulated
stu-known-mir65	mir6024	TTTTAGCAAGAGTTGTTTTCCC	22	988	1738	44909.1	79000	2054.82	4686.99	11.0048	12.1944	1.18965	Up Regulated
stu-known-mir40	mir171	TGATTGAGCCGTGCCAATATC	21	178	299	8476.19	14238.1	387.829	844.731	8.59928	9.72235	1.12307	Up Regulated
stu-known-mir6	mir172	AGAATCTTGATGATGCTGCAT	21	170	267	8095.24	12714.3	370.399	754.325	8.53293	9.55904	1.02611	Up Regulated
stu-known-mir5	mir1919	ACGAGAGTCATCTGTGACAGG	21	178	266	8476.19	12666.7	387.829	751.5	8.59928	9.55363	0.954352	Up Regulated
stu-known-mir56	mir319	TTGGACTGAAGGGAGCTCCCT	21	3411	4909	162429	233762	7431.94	13868.8	12.8595	13.7596	0.900038	Up Regulated
stu-known-mir36	mir167	TGAAGCTGCCAGCATGATCTA	21	358	497	17047.6	23666.7	780.016	1404.12	9.60736	10.4554	0.84809	Up Regulated
stu-known-mir8	mir7981	ATAGGACTTTAGTTTAGTTAAGGT	24	31	41	1291.67	1708.33	59.1004	101.354	5.8851	6.66325	0.778159	Up Regulated
stu-known-mir17	mir156	CTGACAGAAGAGAGTGAGCA	20	38	47	1900	2350	86.9347	139.423	6.44186	7.12333	0.681465	Up Regulated
stu-known-mir23	mir8036	TATGTCTTTCCGATGCCTCCCA	22	3123	3766	141955	171182	6495.15	10156	12.6651	13.3101	0.644904	Up Regulated
stu-known-mir3	mir8020	AATTTCATTGAGTATGTTGTTGTT	24	13	15	541.667	625	24.784	37.0806	4.63134	5.21259	0.581254	Up Regulated
stu-known-mir7	mir8048	AGATGGACATGCTAATGAACA	21	28	32	1333.33	1523.81	61.0068	90.406	5.9309	6.49835	0.567448	Up Regulated
stu-known-mir34	mir482	TCTTTCCTACTCCTCCCATACC	22	16472	18817	748727	855318	34258.1	50745.1	15.0642	15.631	0.566824	Up Regulated
stu-known-mir45	mir1919	TGTCGCAGATGACTTTCGCCC	21	1269	1447	60428.6	68904.8	2764.92	4088.05	11.433	11.9972	0.564176	Up Regulated
stu-known-mir54	mir171	TTGAGCCGTGCCAATATCACG	21	48	54	2285.71	2571.43	104.583	152.56	6.70851	7.25323	0.544728	Up Regulated
stu-known-mir62	mir482	TTTCCAATTCCACCCATTCCTA	22	845	925	38409.1	42045.5	1757.41	2494.51	10.7792	11.2845	0.505305	Up Regulated
stu-known-mir32	mir530	TCTGCATTTGCACCTGCACCT	21	18	19	857.143	904.762	39.2187	53.6786	5.29347	5.74627	0.452806	Up Regulated
stu-known-mir64	mir159	TTTGGATTGAAGGGAGCTCTA	21	113609	115463	5.40995e+06	5.49824e+06	247533	326205	17.9173	18.3154	0.398157	Up Regulated
stu-known-mir4	mir7122	ACAGCGTTTCTCTGTATAACC	21	185	188	8809.52	8952.38	403.081	531.135	8.65493	9.05294	0.398011	Up Regulated
stu-known-mir52	mir156mir157	TTGACAGAAGATAGAGAGCAC	21	952	868	45333.3	41333.3	2074.23	2452.26	11.0184	11.2599	0.241537	Up Regulated
stu-known-mir2	mir390	AAGCTCAGGAGGGATAGCGCC	21	35	31	1666.67	1476.19	76.2585	87.5808	6.25283	6.45254	0.199717	Up Regulated
stu-known-mir30	mir166	TCGGACCAGGCTTCATTCCTC	21	69814	60688	3.32448e+06	2.8899e+06	152112	171455	17.2148	17.3875	0.172698	Up Regulated
stu-known-mir27	mir162	TCGATAAACCTCTGCATCCAG	21	1024	871	48761.9	41476.2	2231.11	2460.74	11.1235	11.2649	0.141332	Up Regulated
stu-known-mir48	mir482	TTACCGATTCCCCCCATTCCAA	22	4323	3617	196500	164409	8990.88	9754.22	13.1342	13.2518	0.117564	Up Regulated
stu-known-mir44	mir160	TGCCTGGCTCCCTGTATGCCA	21	977	763	46523.8	36333.3	2128.7	2155.62	11.0558	11.0739	0.0181278	Up Regulated
stu-known-mir55	mir6149	TTGCAACACACCTGAATCGTC	21	1606	1117	76476.2	53190.5	3499.18	3155.74	11.7728	11.6238	-0.149039	Down Regulated
stu-known-mir31	mir166	TCTCGGACCAGGCTTCATTCC	21	97553	65512	4.64538e+06	3.11962e+06	212550	185084	17.6974	17.4978	-0.199624	Down Regulated
stu-known-mir63	mir8039	TTTCCTATCTGAACTATCACC	21	29	19	1380.95	904.762	63.1856	53.6786	5.98152	5.74627	-0.23525	Down Regulated
stu-known-mir16	mir171	CGATGTTGGTGAGGTTCAATC	21	16	10	761.905	476.19	34.861	28.2519	5.12354	4.82028	-0.303269	Down Regulated
stu-known-mir9	mir1886	ATGAGATGAAATTAGCGTTTGGAT	24	25	15	1041.67	625	47.6616	37.0806	5.57475	5.21259	-0.362162	Down Regulated
stu-known-mir50	mir396	TTCCACAGCTTTCTTGAACTT	21	17548	10490	835619	499524	38233.8	29636.2	15.2226	14.8551	-0.367489	Down Regulated
stu-known-mir1	mir390	AAGCTCAGGAGGGATAGCACC	21	224	128	10666.7	6095.24	488.055	361.624	8.9309	8.49835	-0.432552	Down Regulated
stu-known-mir25	mir170mir171	TATTGGCCTGGTTCACTCAGA	21	321	182	15285.7	8666.67	699.4	514.184	9.44997	9.00614	-0.443832	Down Regulated
stu-known-mir22	mir169	TAGCCAAGGATGACTTGCCT	20	575	298	28750	14900	1315.46	884.001	10.3614	9.7879	-0.573446	Down Regulated
stu-known-mir39	mir8043	TGATATAATTGGACTTTGGCC	21	99	47	4714.29	2238.1	215.703	132.784	7.7529	7.05294	-0.699965	Down Regulated
stu-known-mir29	mir166	TCGGACCAGGCTTCATTCCCC	21	117348	48917	5588000	2.32938e+06	255680	138200	17.964	17.0764	-0.887582	Down Regulated
stu-known-mir61	mir398	TTGTGTTCTCAGGTCACCCCT	21	38	14	1809.52	666.667	82.795	39.5526	6.37147	5.3057	-1.06577	Down Regulated
stu-known-mir14	mir5303	ATTTTTGGAGAATCTGACACGGGT	24	57	19	2375	791.667	108.668	46.9688	6.76379	5.55363	-1.21016	Down Regulated
