# Supplementary material for: Genome-wide identification and characterization of microRNAs by small RNA sequencing for low nitrogen stress in potato
Source: PLoS One. 2020 May 19;15(5):e0233076. doi: 10.1371/journal.pone.0233076 (PMC7237020; doi:10.1371/journal.pone.0233076)
Supplement: S10 Table — A list of total 404 differentially expressed putative novel miRNAs are summarized in sheets in root samples (KJ_LN_Root versus KJ_HN_Root (control). (XLSX) [file pone.0233076.s013.xlsx]

## Sheet: Differential_Analysis
miRNA_Acc	Sequence	Length	KJ_HN_Root_RawExp	KJ_LN_Root_RawExp	KJ_HN_Root_RPK	KJ_LN_Root_RPK	KJ_HN_Root_TPM	KJ_LN_Root_TPM	KJ_HN_Root_FoldExp	KJ_LN_Root_FoldExp	Log2(Fold Change)	Remark
stu-novel-mir17	AAACCCATAAAAGCGACGGACAGT	24	11	0	458.333	0	44.7224	0	5.48292	0	NA	KJ_HN_Root_Exclussive
stu-novel-mir23	AAACTCTTGTAGAAGCATGACACT	24	26	0	1083.33	0	105.707	0	6.72393	0	NA	KJ_HN_Root_Exclussive
stu-novel-mir32	AAAGAATGGACTAGC	15	136	0	9066.67	0	884.689	0	9.78903	0	NA	KJ_HN_Root_Exclussive
stu-novel-mir48	AAATAACTGAACCAAACCGATGAA	24	11	0	458.333	0	44.7224	0	5.48292	0	NA	KJ_HN_Root_Exclussive
stu-novel-mir51	AAATAGACTGTGTTTTGTTCTCCT	24	23	0	958.333	0	93.5104	0	6.54705	0	NA	KJ_HN_Root_Exclussive
stu-novel-mir58	AAATGGGATTCGAACCTGCAACCT	24	14	0	583.333	0	56.9194	0	5.83085	0	NA	KJ_HN_Root_Exclussive
stu-novel-mir64	AAATTTGTATAAATCGTTGGCAGC	24	0	11	0	458.333	0	71.9686	0	6.1693	NA	KJ_LN_Root_Exclussive
stu-novel-mir67	AACAAATGATAGTTGAGATGCGTT	24	14	0	583.333	0	56.9194	0	5.83085	0	NA	KJ_HN_Root_Exclussive
stu-novel-mir78	AACCAATTGACGTCGGATTCCGGT	24	10	0	416.667	0	40.6567	0	5.34542	0	NA	KJ_HN_Root_Exclussive
stu-novel-mir82	AACGAAAATCCTAGGTCCGCCACT	24	10	0	416.667	0	40.6567	0	5.34542	0	NA	KJ_HN_Root_Exclussive
stu-novel-mir101	AACTTTTCCAAAGTGTTGTGACTT	24	13	0	541.667	0	52.8537	0	5.72393	0	NA	KJ_HN_Root_Exclussive
stu-novel-mir102	AAGAAGATCGTGAATTTTGCA	21	27	0	1285.71	0	125.455	0	6.97103	0	NA	KJ_HN_Root_Exclussive
stu-novel-mir128	AAGGATGGAGGAGTACTTACCACT	24	21	0	875	0	85.379	0	6.41581	0	NA	KJ_HN_Root_Exclussive
stu-novel-mir129	AAGGATGTGAGGGAC	15	15	0	1000	0	97.576	0	6.60846	0	NA	KJ_HN_Root_Exclussive
stu-novel-mir130	AAGGATTGACAGAGCAGTTTGACT	24	12	0	500	0	48.788	0	5.60846	0	NA	KJ_HN_Root_Exclussive
stu-novel-mir143	AAGTGGATTCGCATGTATCTGACT	24	12	0	500	0	48.788	0	5.60846	0	NA	KJ_HN_Root_Exclussive
stu-novel-mir144	AAGTGGTTGAGAACCATGAGGTCT	24	20	0	833.333	0	81.3134	0	6.34542	0	NA	KJ_HN_Root_Exclussive
stu-novel-mir147	AATAACTATTGTTGGACAGAGAGA	24	11	0	458.333	0	44.7224	0	5.48292	0	NA	KJ_HN_Root_Exclussive
stu-novel-mir150	AATAATCGTAGTGTCTGAGTCAGC	24	0	15	0	625	0	98.139	0	6.61676	NA	KJ_LN_Root_Exclussive
stu-novel-mir153	AATACATGTAGGACGCCACATAGG	24	0	16	0	666.667	0	104.682	0	6.70986	NA	KJ_LN_Root_Exclussive
stu-novel-mir154	AATACCGAACTTTGAAAAGGACCT	24	14	0	583.333	0	56.9194	0	5.83085	0	NA	KJ_HN_Root_Exclussive
stu-novel-mir158	AATAGAGGATTAATGAATTTCGTC	24	18	0	750	0	73.182	0	6.19342	0	NA	KJ_HN_Root_Exclussive
stu-novel-mir160	AATAGTCAGATGTGTATTCAGATC	24	15	0	625	0	60.985	0	5.93038	0	NA	KJ_HN_Root_Exclussive
stu-novel-mir163	AATATCGAACTTTGGAAAAGACCT	24	13	0	541.667	0	52.8537	0	5.72393	0	NA	KJ_HN_Root_Exclussive
stu-novel-mir166	AATATCGAATTTTGAAAAGGACCT	24	13	0	541.667	0	52.8537	0	5.72393	0	NA	KJ_HN_Root_Exclussive
stu-novel-mir167	AATATCTTAGATGGTCACTCAACT	24	15	0	625	0	60.985	0	5.93038	0	NA	KJ_HN_Root_Exclussive
stu-novel-mir169	AATATGCGGACAACTTTAAGTGGT	24	14	0	583.333	0	56.9194	0	5.83085	0	NA	KJ_HN_Root_Exclussive
stu-novel-mir179	AATCAGTGATTTCGAATTCGAGAC	24	12	0	500	0	48.788	0	5.60846	0	NA	KJ_HN_Root_Exclussive
stu-novel-mir182	AATCGAAATTCTGAACAAAAATT	23	0	12	0	521.739	0	81.9248	0	6.35623	NA	KJ_LN_Root_Exclussive
stu-novel-mir202	AATGCCGGTAAAGACTTTAAGACT	24	10	0	416.667	0	40.6567	0	5.34542	0	NA	KJ_HN_Root_Exclussive
stu-novel-mir211	AATGTCGGTAAAAACTTTAGCACT	24	11	0	458.333	0	44.7224	0	5.48292	0	NA	KJ_HN_Root_Exclussive
stu-novel-mir214	AATTAACTAATATCGATAAAGACT	24	20	0	833.333	0	81.3134	0	6.34542	0	NA	KJ_HN_Root_Exclussive
stu-novel-mir221	AATTAGTCGAGGTGCATGAAAGCT	24	21	0	875	0	85.379	0	6.41581	0	NA	KJ_HN_Root_Exclussive
stu-novel-mir232	AATTGGCATCAAGACTAAGAACTT	24	10	0	416.667	0	40.6567	0	5.34542	0	NA	KJ_HN_Root_Exclussive
stu-novel-mir239	ACAAAATTGTCATGTAGGATGAAT	24	0	11	0	458.333	0	71.9686	0	6.1693	NA	KJ_LN_Root_Exclussive
stu-novel-mir241	ACAACGTTGGAGAGAGATTTCTGA	24	14	0	583.333	0	56.9194	0	5.83085	0	NA	KJ_HN_Root_Exclussive
stu-novel-mir253	ACACCGAACTGAAACACCGAAGAA	24	13	0	541.667	0	52.8537	0	5.72393	0	NA	KJ_HN_Root_Exclussive
stu-novel-mir254	ACACCTGTTGACATTTTTGAAGAG	24	21	0	875	0	85.379	0	6.41581	0	NA	KJ_HN_Root_Exclussive
stu-novel-mir256	ACACTATAATTTAATCTCAGGACT	24	15	0	625	0	60.985	0	5.93038	0	NA	KJ_HN_Root_Exclussive
stu-novel-mir259	ACACTTATTTTGAGACGAAGGAAG	24	23	0	958.333	0	93.5104	0	6.54705	0	NA	KJ_HN_Root_Exclussive
stu-novel-mir270	ACCAAGTATTTGACGGTAAGG	21	11	0	523.81	0	51.1113	0	5.67557	0	NA	KJ_HN_Root_Exclussive
stu-novel-mir285	ACCTAGTGGTTTGGGCTTGGGACT	24	10	0	416.667	0	40.6567	0	5.34542	0	NA	KJ_HN_Root_Exclussive
stu-novel-mir286	ACCTCTGATTAAGGATGAAGCACT	24	19	0	791.667	0	77.2477	0	6.27142	0	NA	KJ_HN_Root_Exclussive
stu-novel-mir300	ACGGAGTTTAAGAAAGTAAAGAAC	24	10	0	416.667	0	40.6567	0	5.34542	0	NA	KJ_HN_Root_Exclussive
stu-novel-mir301	ACGGATAAAGTTGAAATTCTAGCT	24	28	0	1166.67	0	113.839	0	6.83085	0	NA	KJ_HN_Root_Exclussive
stu-novel-mir304	ACGGATGAGGGATATATTTGGCCC	24	21	0	875	0	85.379	0	6.41581	0	NA	KJ_HN_Root_Exclussive
stu-novel-mir306	ACGTGAACTCAGTAGCTTTTGCTC	24	11	0	458.333	0	44.7224	0	5.48292	0	NA	KJ_HN_Root_Exclussive
stu-novel-mir309	ACTAACTGAACTTAAATACACCCT	24	17	0	708.333	0	69.1164	0	6.11096	0	NA	KJ_HN_Root_Exclussive
stu-novel-mir311	ACTACGATAGTTGTTGGACTAAAG	24	12	0	500	0	48.788	0	5.60846	0	NA	KJ_HN_Root_Exclussive
stu-novel-mir313	ACTAGCGAATGATTGTTGGAGCCT	24	0	18	0	750	0	117.767	0	6.87979	NA	KJ_LN_Root_Exclussive
stu-novel-mir314	ACTAGGAGATCTCGGATTCAAGCC	24	14	0	583.333	0	56.9194	0	5.83085	0	NA	KJ_HN_Root_Exclussive
stu-novel-mir316	ACTATGATCGAAATTTCAGAGACA	24	11	0	458.333	0	44.7224	0	5.48292	0	NA	KJ_HN_Root_Exclussive
stu-novel-mir318	ACTCAGTTGGTTGACTACTCAAAC	24	11	0	458.333	0	44.7224	0	5.48292	0	NA	KJ_HN_Root_Exclussive
stu-novel-mir329	ACTTTGGACAGGACCTATTACCCC	24	15	0	625	0	60.985	0	5.93038	0	NA	KJ_HN_Root_Exclussive
stu-novel-mir338	AGAAATTACTCATTAGTCGATGAT	24	12	0	500	0	48.788	0	5.60846	0	NA	KJ_HN_Root_Exclussive
stu-novel-mir343	AGAATGAAAATTGTCATGTAGGAT	24	19	0	791.667	0	77.2477	0	6.27142	0	NA	KJ_HN_Root_Exclussive
stu-novel-mir350	AGAGAACCTGGTCCATATTGACTG	24	10	0	416.667	0	40.6567	0	5.34542	0	NA	KJ_HN_Root_Exclussive
stu-novel-mir355	AGAGGCAAACCCAGGATTTGAAGA	24	11	0	458.333	0	44.7224	0	5.48292	0	NA	KJ_HN_Root_Exclussive
stu-novel-mir366	AGATTCGATCTCAGGACCTCTGCC	24	15	0	625	0	60.985	0	5.93038	0	NA	KJ_HN_Root_Exclussive
stu-novel-mir367	AGATTTTGTATTTGTGAACTGCCT	24	0	10	0	416.667	0	65.426	0	6.03179	NA	KJ_LN_Root_Exclussive
stu-novel-mir369	AGGAAAAGAGAACAATTGACAGTT	24	0	13	0	541.667	0	85.0538	0	6.4103	NA	KJ_LN_Root_Exclussive
stu-novel-mir376	AGGACATGAATATCAACTGAAGCC	24	16	0	666.667	0	65.0507	0	6.02349	0	NA	KJ_HN_Root_Exclussive
stu-novel-mir402	AGGATTGTGACTTTTCTGAAGAGT	24	20	0	833.333	0	81.3134	0	6.34542	0	NA	KJ_HN_Root_Exclussive
stu-novel-mir405	AGGATTGTGACTTTTTTGAAGGGT	24	11	0	458.333	0	44.7224	0	5.48292	0	NA	KJ_HN_Root_Exclussive
stu-novel-mir408	AGGCCCGTTGGACCGGCCTGGCCT	24	0	12	0	500	0	78.5112	0	6.29483	NA	KJ_LN_Root_Exclussive
stu-novel-mir412	AGGCGTATCCAGGATTTCGGGATG	24	24	0	1000	0	97.576	0	6.60846	0	NA	KJ_HN_Root_Exclussive
stu-novel-mir413	AGGGACATGTGGCACAATCTTATC	24	13	0	541.667	0	52.8537	0	5.72393	0	NA	KJ_HN_Root_Exclussive
stu-novel-mir416	AGGGATCGTGGATGACTTAAGCCT	24	18	0	750	0	73.182	0	6.19342	0	NA	KJ_HN_Root_Exclussive
stu-novel-mir421	AGGGGCCGCTGATGACTTAAGCCT	24	19	0	791.667	0	77.2477	0	6.27142	0	NA	KJ_HN_Root_Exclussive
stu-novel-mir435	AGTAAACTTGGGCGGGTTAGGACC	24	15	0	625	0	60.985	0	5.93038	0	NA	KJ_HN_Root_Exclussive
stu-novel-mir446	AGTGGACTTTCTGAGATAATAACT	24	25	0	1041.67	0	101.642	0	6.66735	0	NA	KJ_HN_Root_Exclussive
stu-novel-mir447	AGTGGGTTGAGAATCATGAGGTCT	24	18	0	750	0	73.182	0	6.19342	0	NA	KJ_HN_Root_Exclussive
stu-novel-mir456	AGTTCCAAAGTAGAAACTCCAACT	24	15	0	625	0	60.985	0	5.93038	0	NA	KJ_HN_Root_Exclussive
stu-novel-mir460	AGTTTTTGGACTGCAGGGGCACCA	24	15	0	625	0	60.985	0	5.93038	0	NA	KJ_HN_Root_Exclussive
stu-novel-mir483	ATAATTCGTTACTCTGAAACACGT	24	10	0	416.667	0	40.6567	0	5.34542	0	NA	KJ_HN_Root_Exclussive
stu-novel-mir484	ATAATTCGTTACTCTGAAGCACGT	24	21	0	875	0	85.379	0	6.41581	0	NA	KJ_HN_Root_Exclussive
stu-novel-mir487	ATACAACTTTAAGTGTCTACTTGT	24	10	0	416.667	0	40.6567	0	5.34542	0	NA	KJ_HN_Root_Exclussive
stu-novel-mir498	ATACCATCGGACTTTGAGAAAAGA	24	12	0	500	0	48.788	0	5.60846	0	NA	KJ_HN_Root_Exclussive
stu-novel-mir499	ATACCATTTACAATAGTTCGGAGG	24	11	0	458.333	0	44.7224	0	5.48292	0	NA	KJ_HN_Root_Exclussive
stu-novel-mir506	ATACCGAACTTTGGAAAAGACCTT	24	19	0	791.667	0	77.2477	0	6.27142	0	NA	KJ_HN_Root_Exclussive
stu-novel-mir520	ATAGAGGGATTGTTTTCGAAAGAC	24	11	0	458.333	0	44.7224	0	5.48292	0	NA	KJ_HN_Root_Exclussive
stu-novel-mir521	ATAGAGGGATTGTTTTTGAAAGAC	24	14	0	583.333	0	56.9194	0	5.83085	0	NA	KJ_HN_Root_Exclussive
stu-novel-mir534	ATATATAGTAGATGTCAAACCCCT	24	10	0	416.667	0	40.6567	0	5.34542	0	NA	KJ_HN_Root_Exclussive
stu-novel-mir548	ATATGTGAGTTTTCTATCTGAACT	24	10	0	416.667	0	40.6567	0	5.34542	0	NA	KJ_HN_Root_Exclussive
stu-novel-mir564	ATCCAAGGGCTTTGAGCTTGATCT	24	21	0	875	0	85.379	0	6.41581	0	NA	KJ_HN_Root_Exclussive
stu-novel-mir569	ATCCGGAATTAGAGCTTGAGATCT	24	14	0	583.333	0	56.9194	0	5.83085	0	NA	KJ_HN_Root_Exclussive
stu-novel-mir570	ATCCGGACTTGAATTTGAATTTCT	24	24	0	1000	0	97.576	0	6.60846	0	NA	KJ_HN_Root_Exclussive
stu-novel-mir574	ATCCGTTAGAAGTTTGACTCATCT	24	10	0	416.667	0	40.6567	0	5.34542	0	NA	KJ_HN_Root_Exclussive
stu-novel-mir577	ATCCTTCGTCATACTTTTGGGACA	24	36	0	1500	0	146.364	0	7.19342	0	NA	KJ_HN_Root_Exclussive
stu-novel-mir580	ATCGAGACGTTGAGTGATGTATCT	24	15	0	625	0	60.985	0	5.93038	0	NA	KJ_HN_Root_Exclussive
stu-novel-mir584	ATCGGAACGAACCGGAATGGTACC	24	0	10	0	416.667	0	65.426	0	6.03179	NA	KJ_LN_Root_Exclussive
stu-novel-mir586	ATCGGATTGGATCATGATCCGCCT	24	11	0	458.333	0	44.7224	0	5.48292	0	NA	KJ_HN_Root_Exclussive
stu-novel-mir593	ATCTCGAAATCTGAAATGTGTCCT	24	10	0	416.667	0	40.6567	0	5.34542	0	NA	KJ_HN_Root_Exclussive
stu-novel-mir594	ATCTCGAGTTTGCAGTGGCGGACT	24	23	0	958.333	0	93.5104	0	6.54705	0	NA	KJ_HN_Root_Exclussive
stu-novel-mir596	ATCTGATTGTGGTTCGGTCGCCTG	24	22	0	916.667	0	89.4447	0	6.48292	0	NA	KJ_HN_Root_Exclussive
stu-novel-mir597	ATCTGTAGAATAGACACACAAAGT	24	0	10	0	416.667	0	65.426	0	6.03179	NA	KJ_LN_Root_Exclussive
stu-novel-mir598	ATCTTAATCGTTCGGATTCAGCCT	24	13	0	541.667	0	52.8537	0	5.72393	0	NA	KJ_HN_Root_Exclussive
stu-novel-mir605	ATGAATTGTAGAGTGTAATTACCC	24	15	0	625	0	60.985	0	5.93038	0	NA	KJ_HN_Root_Exclussive
stu-novel-mir622	ATGAGATTGAAGTTTTGTTTGGAC	24	13	0	541.667	0	52.8537	0	5.72393	0	NA	KJ_HN_Root_Exclussive
stu-novel-mir625	ATGAGTAATTTCTGAACAAGACCT	24	16	0	666.667	0	65.0507	0	6.02349	0	NA	KJ_HN_Root_Exclussive
stu-novel-mir627	ATGAGTGTTTTTAAGATTGTCAAT	24	16	0	666.667	0	65.0507	0	6.02349	0	NA	KJ_HN_Root_Exclussive
stu-novel-mir641	ATGCCATCGAACTTTGACAAAAGG	24	10	0	416.667	0	40.6567	0	5.34542	0	NA	KJ_HN_Root_Exclussive
stu-novel-mir650	ATGGAATCAGCGTTTGGACAAGC	23	13	0	565.217	0	55.1517	0	5.78533	0	NA	KJ_HN_Root_Exclussive
stu-novel-mir656	ATGGAGATGAGAAGCTTAGACTCT	24	20	0	833.333	0	81.3134	0	6.34542	0	NA	KJ_HN_Root_Exclussive
stu-novel-mir670	ATGTAGGATGCCACGTAGGACACA	24	12	0	500	0	48.788	0	5.60846	0	NA	KJ_HN_Root_Exclussive
stu-novel-mir674	ATGTCACGTAGGACGTGTGTGTCT	24	12	0	500	0	48.788	0	5.60846	0	NA	KJ_HN_Root_Exclussive
stu-novel-mir675	ATGTCATCGAACTTTGAAAAAAGA	24	10	0	416.667	0	40.6567	0	5.34542	0	NA	KJ_HN_Root_Exclussive
stu-novel-mir681	ATGTCATGTAGGATGTCTGTGTCT	24	16	0	666.667	0	65.0507	0	6.02349	0	NA	KJ_HN_Root_Exclussive
stu-novel-mir685	ATGTGAGTTAGGCCTAAGACC	21	17	0	809.524	0	78.9901	0	6.3036	0	NA	KJ_HN_Root_Exclussive
stu-novel-mir690	ATGTTGCTCGAACTCTTTAAAAAT	24	15	0	625	0	60.985	0	5.93038	0	NA	KJ_HN_Root_Exclussive
stu-novel-mir698	ATTAACTGAACTTAAATACACCCT	24	10	0	416.667	0	40.6567	0	5.34542	0	NA	KJ_HN_Root_Exclussive
stu-novel-mir708	ATTAGGATTGACAAGATAAGGCCT	24	24	0	1000	0	97.576	0	6.60846	0	NA	KJ_HN_Root_Exclussive
stu-novel-mir715	ATTATGCGGACAACTTTAAAGGGT	24	13	0	541.667	0	52.8537	0	5.72393	0	NA	KJ_HN_Root_Exclussive
stu-novel-mir720	ATTCAAGTAGATTCGCATTATCTG	24	11	0	458.333	0	44.7224	0	5.48292	0	NA	KJ_HN_Root_Exclussive
stu-novel-mir721	ATTCACATGTATATATCTAGGATA	24	19	0	791.667	0	77.2477	0	6.27142	0	NA	KJ_HN_Root_Exclussive
stu-novel-mir723	ATTCACGAGTTGTAGATTGGACCC	24	10	0	416.667	0	40.6567	0	5.34542	0	NA	KJ_HN_Root_Exclussive
stu-novel-mir724	ATTCACTTATTTTGAAATGGAGGG	24	11	0	458.333	0	44.7224	0	5.48292	0	NA	KJ_HN_Root_Exclussive
stu-novel-mir726	ATTCAGATATGAAACTCACACACC	24	12	0	500	0	48.788	0	5.60846	0	NA	KJ_HN_Root_Exclussive
stu-novel-mir740	ATTCTCGGTCAAACTCAAACTGTT	24	28	0	1166.67	0	113.839	0	6.83085	0	NA	KJ_HN_Root_Exclussive
stu-novel-mir741	ATTCTCGGTCAAACTTAAACGGTT	24	20	0	833.333	0	81.3134	0	6.34542	0	NA	KJ_HN_Root_Exclussive
stu-novel-mir750	ATTGACACCTCTTGACACAAGTGG	24	15	0	625	0	60.985	0	5.93038	0	NA	KJ_HN_Root_Exclussive
stu-novel-mir756	ATTGGGACGAAGTAGATTTAAAGT	24	20	0	833.333	0	81.3134	0	6.34542	0	NA	KJ_HN_Root_Exclussive
stu-novel-mir775	ATTTCATTGTGGATACCGAACACC	24	10	0	416.667	0	40.6567	0	5.34542	0	NA	KJ_HN_Root_Exclussive
stu-novel-mir777	ATTTCGATCATAGTCTAGAGGGAT	24	14	0	583.333	0	56.9194	0	5.83085	0	NA	KJ_HN_Root_Exclussive
stu-novel-mir778	ATTTCGGATACATCACTCAACATC	24	15	0	625	0	60.985	0	5.93038	0	NA	KJ_HN_Root_Exclussive
stu-novel-mir780	ATTTCTCAGATGGTCACTCAACTA	24	14	0	583.333	0	56.9194	0	5.83085	0	NA	KJ_HN_Root_Exclussive
stu-novel-mir781	ATTTCTGAATTGTCCGTTGGACTT	24	10	0	416.667	0	40.6567	0	5.34542	0	NA	KJ_HN_Root_Exclussive
stu-novel-mir788	ATTTTCCGATGAGTTGTGACTTTT	24	12	0	500	0	48.788	0	5.60846	0	NA	KJ_HN_Root_Exclussive
stu-novel-mir794	ATTTTTGGAGGATCTGACACGAGT	24	11	0	458.333	0	44.7224	0	5.48292	0	NA	KJ_HN_Root_Exclussive
stu-novel-mir802	CAGCCAGGGATGACTTGCCGA	21	10	0	476.19	0	46.4648	0	5.53807	0	NA	KJ_HN_Root_Exclussive
stu-novel-mir806	CATGAATCCGAGCTTGATGTC	21	12	0	571.429	0	55.7577	0	5.8011	0	NA	KJ_HN_Root_Exclussive
stu-novel-mir807	CATTAGGTGATTGGATCTGCC	21	14	0	666.667	0	65.0507	0	6.02349	0	NA	KJ_HN_Root_Exclussive
stu-novel-mir808	CATTTATGACTTGCTAGCACTG	22	12	0	545.455	0	53.2233	0	5.73399	0	NA	KJ_HN_Root_Exclussive
stu-novel-mir819	CGTATTGTTTGAGCC	15	13	0	866.667	0	84.5659	0	6.402	0	NA	KJ_HN_Root_Exclussive
stu-novel-mir820	CGTGATTCATCTGAATGGGCCT	22	25	0	1136.36	0	110.882	0	6.79288	0	NA	KJ_HN_Root_Exclussive
stu-novel-mir821	CTAAAACCCTAGCTCAGGCCT	21	15	0	714.286	0	69.6972	0	6.12303	0	NA	KJ_HN_Root_Exclussive
stu-novel-mir824	CTAGTTTTTGGACGGTAGGGGTACC	25	32	0	1280	0	124.897	0	6.9646	0	NA	KJ_HN_Root_Exclussive
stu-novel-mir840	GACTCAGGACCCGAAATCTGACCT	24	11	0	458.333	0	44.7224	0	5.48292	0	NA	KJ_HN_Root_Exclussive
stu-novel-mir843	GAGAGATTGTTTCCAATAGACCCT	24	17	0	708.333	0	69.1164	0	6.11096	0	NA	KJ_HN_Root_Exclussive
stu-novel-mir844	GAGAGATTGTTTCTGATAGACCCT	24	14	0	583.333	0	56.9194	0	5.83085	0	NA	KJ_HN_Root_Exclussive
stu-novel-mir854	GCCCGTCGTTGGCCT	15	24	0	1600	0	156.122	0	7.28653	0	NA	KJ_HN_Root_Exclussive
stu-novel-mir856	GGAATAAAGGTATTGTATGAAACT	24	16	0	666.667	0	65.0507	0	6.02349	0	NA	KJ_HN_Root_Exclussive
stu-novel-mir858	GGCCCGTGACCGGTTCGAGAACTG	24	28	0	1166.67	0	113.839	0	6.83085	0	NA	KJ_HN_Root_Exclussive
stu-novel-mir873	GTTTTCTAAAGGATTGTGATCGTT	24	14	0	583.333	0	56.9194	0	5.83085	0	NA	KJ_HN_Root_Exclussive
stu-novel-mir883	TAACGGCGAATCAAACTTTGAT	22	15	0	681.818	0	66.5291	0	6.05591	0	NA	KJ_HN_Root_Exclussive
stu-novel-mir892	TACGTGACACTATCTTCTGGGCCC	24	13	0	541.667	0	52.8537	0	5.72393	0	NA	KJ_HN_Root_Exclussive
stu-novel-mir893	TACGTGACACTATCTTCTGGGCCT	24	11	0	458.333	0	44.7224	0	5.48292	0	NA	KJ_HN_Root_Exclussive
stu-novel-mir902	TAGGAAAAGGGAACAACTGATAGT	24	12	0	500	0	48.788	0	5.60846	0	NA	KJ_HN_Root_Exclussive
stu-novel-mir908	TAGTTTTTGGACGGTAGGGGCGCC	24	11	0	458.333	0	44.7224	0	5.48292	0	NA	KJ_HN_Root_Exclussive
stu-novel-mir909	TAGTTTTTTGACGGCAGGGGCATC	24	10	0	416.667	0	40.6567	0	5.34542	0	NA	KJ_HN_Root_Exclussive
stu-novel-mir913	TATAATGTCGAGTTGGTTTGGTCT	24	17	0	708.333	0	69.1164	0	6.11096	0	NA	KJ_HN_Root_Exclussive
stu-novel-mir920	TATATGCTCTAGCTTTTGGAC	21	12	0	571.429	0	55.7577	0	5.8011	0	NA	KJ_HN_Root_Exclussive
stu-novel-mir926	TATGTGGGTTTGATTGTGGAAACT	24	11	0	458.333	0	44.7224	0	5.48292	0	NA	KJ_HN_Root_Exclussive
stu-novel-mir935	TCCGTGAACTCTGCTTGAGAG	21	26	0	1238.1	0	120.808	0	6.91658	0	NA	KJ_HN_Root_Exclussive
stu-novel-mir939	TCGAGTTTGGTCTAGATTGATC	22	17	0	772.727	0	75.3997	0	6.23649	0	NA	KJ_HN_Root_Exclussive
stu-novel-mir949	TCTCTGAGTGTCGGT	15	52	0	3466.67	0	338.264	0	8.402	0	NA	KJ_HN_Root_Exclussive
stu-novel-mir964	TCTTAAATACAGACTCTGGACGTC	24	25	0	1041.67	0	101.642	0	6.66735	0	NA	KJ_HN_Root_Exclussive
stu-novel-mir966	TGAAATAGAATACTTTGTCACGAC	24	30	0	1250	0	121.97	0	6.93038	0	NA	KJ_HN_Root_Exclussive
stu-novel-mir969	TGAACAAGTAGAAACATGAGTCCT	24	14	0	583.333	0	56.9194	0	5.83085	0	NA	KJ_HN_Root_Exclussive
stu-novel-mir970	TGAACAAGTAGACACATACGTCCT	24	15	0	625	0	60.985	0	5.93038	0	NA	KJ_HN_Root_Exclussive
stu-novel-mir972	TGAACAAGTAGACACATGCGTCCT	24	40	0	1666.67	0	162.627	0	7.34542	0	NA	KJ_HN_Root_Exclussive
stu-novel-mir974	TGAACAAGTAGACATATGCGTCCT	24	43	0	1791.67	0	174.824	0	7.44976	0	NA	KJ_HN_Root_Exclussive
stu-novel-mir979	TGAACAAGTAGATATATGCATCCT	24	16	0	666.667	0	65.0507	0	6.02349	0	NA	KJ_HN_Root_Exclussive
stu-novel-mir981	TGAAGCGGATAACATTTACATG	22	0	11	0	500	0	78.5112	0	6.29483	NA	KJ_LN_Root_Exclussive
stu-novel-mir983	TGAAGTACTCGATCTTTGGCCT	22	18	0	818.182	0	79.8349	0	6.31895	0	NA	KJ_HN_Root_Exclussive
stu-novel-mir989	TGAGAGCCCTTGATTATGACC	21	10	0	476.19	0	46.4648	0	5.53807	0	NA	KJ_HN_Root_Exclussive
stu-novel-mir993	TGATGATTTCTAAGGCGTAGACTT	24	35	0	1458.33	0	142.298	0	7.15278	0	NA	KJ_HN_Root_Exclussive
stu-novel-mir999	TGGATGGAGTAGTGTC	16	21	0	1312.5	0	128.069	0	7.00077	0	NA	KJ_HN_Root_Exclussive
stu-novel-mir1008	TGTTGGGTCGGTTGGC	16	23	0	1437.5	0	140.266	0	7.13202	0	NA	KJ_HN_Root_Exclussive
stu-novel-mir1028	TTCATAAGGACCTATTACCTGCCT	24	13	0	541.667	0	52.8537	0	5.72393	0	NA	KJ_HN_Root_Exclussive
stu-novel-mir1032	TTCCAGCAACGACAACGATTG	21	11	0	523.81	0	51.1113	0	5.67557	0	NA	KJ_HN_Root_Exclussive
stu-novel-mir1035	TTCGATACGCACCTG	15	17	0	1133.33	0	110.586	0	6.78903	0	NA	KJ_HN_Root_Exclussive
stu-novel-mir1041	TTCTGACAACCCTTTTATTGGACT	24	22	0	916.667	0	89.4447	0	6.48292	0	NA	KJ_HN_Root_Exclussive
stu-novel-mir1043	TTCTGGGGATTAGTATGAAAATCC	24	10	0	416.667	0	40.6567	0	5.34542	0	NA	KJ_HN_Root_Exclussive
stu-novel-mir1045	TTCTTGGGACTAGTATGAAAATCT	24	11	0	458.333	0	44.7224	0	5.48292	0	NA	KJ_HN_Root_Exclussive
stu-novel-mir1062	TTGGAGATCTAAGAATTGTGCT	22	12	0	545.455	0	53.2233	0	5.73399	0	NA	KJ_HN_Root_Exclussive
stu-novel-mir1085	TTTATGGCTTTATTTGGATAG	21	12	0	571.429	0	55.7577	0	5.8011	0	NA	KJ_HN_Root_Exclussive
stu-novel-mir1109	TTTGAGGATAGATTTAGAATGATC	24	15	0	625	0	60.985	0	5.93038	0	NA	KJ_HN_Root_Exclussive
stu-novel-mir1110	TTTGCACAAGTAGACACTTAAACT	24	18	0	750	0	73.182	0	6.19342	0	NA	KJ_HN_Root_Exclussive
stu-novel-mir1112	TTTGCCGGTGCTGACT	16	0	13	0	812.5	0	127.581	0	6.99527	NA	KJ_LN_Root_Exclussive
stu-novel-mir1115	TTTGGATGTGCACAAGTAGAAACT	24	12	0	500	0	48.788	0	5.60846	0	NA	KJ_HN_Root_Exclussive
stu-novel-mir1118	TTTGGTGACTCGAACTCGCAACCT	24	18	0	750	0	73.182	0	6.19342	0	NA	KJ_HN_Root_Exclussive
stu-novel-mir1129	TTTTCTTCAAACTTTAGGACC	21	17	0	809.524	0	78.9901	0	6.3036	0	NA	KJ_HN_Root_Exclussive
stu-novel-mir1132	TTTTTCCGATAAGTTGTGACTTTT	24	11	0	458.333	0	44.7224	0	5.48292	0	NA	KJ_HN_Root_Exclussive
stu-novel-mir963	TCTGTAAATGACTAGCTACTT	21	11	51	523.81	2428.57	51.1113	381.34	5.67557	8.57494	2.89937	Up Regulated
stu-novel-mir826	CTCCCGGTAGGACCTC	16	12	42	750	2625	73.182	412.184	6.19342	8.68714	2.49373	Up Regulated
stu-novel-mir269	ACCAAGGATTGTGACGAGATGGAT	24	10	18	416.667	750	40.6567	117.767	5.34542	6.87979	1.53437	Up Regulated
stu-novel-mir539	ATATCTTGATGAAGAACTTGCACC	24	14	23	583.333	958.333	56.9194	150.48	5.83085	7.23343	1.40258	Up Regulated
stu-novel-mir394	AGGATTGTAACTTTTTTAATGAGT	24	11	16	458.333	666.667	44.7224	104.682	5.48292	6.70986	1.22694	Up Regulated
stu-novel-mir1005	TGTGACTGTTTAGAAGTTGTGCCT	24	13	18	541.667	750	52.8537	117.767	5.72393	6.87979	1.15586	Up Regulated
stu-novel-mir108	AAGAGAGAGAAAGAACTTTGGCCC	24	19	26	791.667	1083.33	77.2477	170.108	6.27142	7.4103	1.13888	Up Regulated
stu-novel-mir934	TCCCGGATTGATGAACAAAG	20	22	30	1100	1500	107.334	235.534	6.74596	7.87979	1.13383	Up Regulated
stu-novel-mir1049	TTGAGATCACTAATTTGAGGCT	22	11	15	500	681.818	48.788	107.061	5.60846	6.74229	1.13383	Up Regulated
stu-novel-mir557	ATCACTGTAGAAGACCATAGTTGT	24	11	14	458.333	583.333	44.7224	91.5964	5.48292	6.51722	1.0343	Up Regulated
stu-novel-mir276	ACCGAAAATCGAACCGTTAAGGAC	24	40	49	1666.67	2041.67	162.627	320.588	7.34542	8.32457	0.979154	Up Regulated
stu-novel-mir1095	TTTCCAAAGGGTTGTGACTTCTCT	24	10	12	416.667	500	40.6567	78.5112	5.34542	6.29483	0.949407	Up Regulated
stu-novel-mir895	TAGAGAATTCTAGAATAAGGACTA	24	10	11	416.667	458.333	40.6567	71.9686	5.34542	6.1693	0.823876	Up Regulated
stu-novel-mir689	ATGTTCTCGTAGGACCCTTGGCTC	24	11	12	458.333	500	44.7224	78.5112	5.48292	6.29483	0.811903	Up Regulated
stu-novel-mir1051	TTGAGTGTCCTCATTTCGGCCT	22	12	13	545.455	590.909	53.2233	92.786	5.73399	6.53584	0.801849	Up Regulated
stu-novel-mir1010	TTAAAACCCAATGTAGAACTAACT	24	14	15	583.333	625	56.9194	98.139	5.83085	6.61676	0.785908	Up Regulated
stu-novel-mir1053	TTGATAAACAGTTGGTGATAG	21	15	16	714.286	761.905	69.6972	119.636	6.12303	6.90251	0.779482	Up Regulated
stu-novel-mir162	AATATCGAACTTTGAAAAGGACCT	24	16	17	666.667	708.333	65.0507	111.224	6.02349	6.79733	0.773835	Up Regulated
stu-novel-mir764	ATTTAAACTGTTTGACTCTCGAAA	24	38	40	1583.33	1666.67	154.495	261.704	7.27142	8.03179	0.760373	Up Regulated
stu-novel-mir1	AAAAAAAATTGCGTCAAACGGACG	24	20	20	833.333	833.333	81.3134	130.852	6.34542	7.03179	0.686372	Up Regulated
stu-novel-mir56	AAATGAACCAAACTCTTAACGAAT	24	10	10	416.667	416.667	40.6567	65.426	5.34542	6.03179	0.686372	Up Regulated
stu-novel-mir206	AATGTCCAATGTGAGTACCGAACA	24	11	11	458.333	458.333	44.7224	71.9686	5.48292	6.1693	0.686372	Up Regulated
stu-novel-mir890	TAATGAAGAAGAGTTGCCTGATGT	24	13	13	541.667	541.667	52.8537	85.0538	5.72393	6.4103	0.686372	Up Regulated
stu-novel-mir907	TAGTTTTTGGACGGTAAGGGCACC	24	11	11	458.333	458.333	44.7224	71.9686	5.48292	6.1693	0.686372	Up Regulated
stu-novel-mir514	ATAGAAAGTAGAATTCCTGAGCCT	24	190	187	7916.67	7791.67	772.477	1223.47	9.59335	10.2568	0.663411	Up Regulated
stu-novel-mir960	TCTGATAGTCGGTAACTCAGCT	22	29	28	1318.18	1272.73	128.623	199.847	7.007	7.64275	0.635746	Up Regulated
stu-novel-mir729	ATTCCATTAACGTCGGGTACTTGA	24	19	18	791.667	750	77.2477	117.767	6.27142	6.87979	0.60837	Up Regulated
stu-novel-mir1059	TTGCGGCGGAAACCCTGATTTAGA	24	18	17	750	708.333	73.182	111.224	6.19342	6.79733	0.60391	Up Regulated
stu-novel-mir805	CATCTCAAAATCCTGAATACGCCT	24	16	15	666.667	625	65.0507	98.139	6.02349	6.61676	0.593263	Up Regulated
stu-novel-mir736	ATTCGAGGGTCGTTAGTGGCGTAT	24	25	23	1041.67	958.333	101.642	150.48	6.66735	7.23343	0.566078	Up Regulated
stu-novel-mir1034	TTCGAACCTTGCTGAAGCCT	20	12	11	600	550	58.5456	86.3624	5.87149	6.43233	0.560841	Up Regulated
stu-novel-mir340	AGAAGACTCTTGAATTTTGATAGG	24	45	41	1875	1708.33	182.955	268.247	7.51535	8.06742	0.552071	Up Regulated
stu-novel-mir115	AAGATGGAATCAATGTTTGGACAT	24	21	19	875	791.667	85.379	124.309	6.41581	6.95779	0.541982	Up Regulated
stu-novel-mir617	ATGAGATGAAATCAGTGTTTGGAC	24	51	46	2125	1916.67	207.349	300.96	7.69592	8.23343	0.537509	Up Regulated
stu-novel-mir915	TATAGAATTGAACAAGTAGACACA	24	17	15	708.333	625	69.1164	98.139	6.11096	6.61676	0.5058	Up Regulated
stu-novel-mir223	AATTATTTGTCGTTTTAGAAGTTC	24	15	13	625	541.667	60.985	85.0538	5.93038	6.4103	0.479921	Up Regulated
stu-novel-mir545	ATATGGACTCGGGCAATTCTCCCC	24	13	11	541.667	458.333	52.8537	71.9686	5.72393	6.1693	0.445364	Up Regulated
stu-novel-mir823	CTAGAGAAAATCATGATTGTT	21	26	22	1238.1	1047.62	120.808	164.5	6.91658	7.36194	0.445364	Up Regulated
stu-novel-mir782	ATTTGAAAGCTTGGTTTTGTG	21	36	30	1714.29	1428.57	167.273	224.318	7.38606	7.8094	0.423338	Up Regulated
stu-novel-mir112	AAGAGTGGATAGTTGAGTGACTTT	24	17	14	708.333	583.333	69.1164	91.5964	6.11096	6.51722	0.406264	Up Regulated
stu-novel-mir716	ATTATGTGGACAACTTTAAGGGGT	24	45	36	1875	1500	182.955	235.534	7.51535	7.87979	0.364444	Up Regulated
stu-novel-mir511	ATACGATGATGATTGAGTGCGCCT	24	19	15	791.667	625	77.2477	98.139	6.27142	6.61676	0.345335	Up Regulated
stu-novel-mir631	ATGATACTTGGACCTAACTCAGCC	24	28	22	1166.67	916.667	113.839	143.937	6.83085	7.1693	0.338449	Up Regulated
stu-novel-mir608	ATGACATGACGCTGACGTAGCGCT	24	14	11	583.333	458.333	56.9194	71.9686	5.83085	6.1693	0.338449	Up Regulated
stu-novel-mir669	ATGTAGGATACCATGTAGGACACA	24	23	18	958.333	750	93.5104	117.767	6.54705	6.87979	0.332735	Up Regulated
stu-novel-mir1084	TTTATCGACGGATAAGATTGCGCC	24	32	25	1333.33	1041.67	130.101	163.565	7.02349	7.35372	0.330228	Up Regulated
stu-novel-mir621	ATGAGATGGAATCAGTGTTTGGAC	24	18	14	750	583.333	73.182	91.5964	6.19342	6.51722	0.323802	Up Regulated
stu-novel-mir1100	TTTCGACAGTTTGGTGGTTGT	21	22	17	1047.62	809.524	102.223	127.113	6.67557	6.98997	0.314403	Up Regulated
stu-novel-mir709	ATTAGGATTGGTAAGGTAAGGCCT	24	56	43	2333.33	1791.67	227.677	281.332	7.83085	8.13613	0.305282	Up Regulated
stu-novel-mir1071	TTGTGACTCTAGAACTTGAACC	22	73	56	3318.18	2545.45	323.775	399.694	8.33885	8.64275	0.303902	Up Regulated
stu-novel-mir1087	TTTCAAAGAAAATGTAGTCTGCCT	24	203	154	8458.33	6416.67	825.331	1007.56	9.68883	9.97665	0.287823	Up Regulated
stu-novel-mir684	ATGTGAGGTAGTTTGACTTGGCAC	24	52	39	2166.67	1625	211.415	255.162	7.72393	7.99527	0.271335	Up Regulated
stu-novel-mir278	ACCGAGAAATTCGTCTGTGACCCG	24	50	37	2083.33	1541.67	203.283	242.076	7.66735	7.91932	0.251969	Up Regulated
stu-novel-mir362	AGATGAAGGATATATGTGAGCTCC	24	19	14	791.667	583.333	77.2477	91.5964	6.27142	6.51722	0.2458	Up Regulated
stu-novel-mir453	AGTGTGTCTCTGAGATTTCGGACA	24	19	14	791.667	583.333	77.2477	91.5964	6.27142	6.51722	0.2458	Up Regulated
stu-novel-mir737	ATTCGCATGTATCTAGGATATTTG	24	15	11	625	458.333	60.985	71.9686	5.93038	6.1693	0.238913	Up Regulated
stu-novel-mir679	ATGTCATGTAGGACACATGTGTCT	24	18	13	750	541.667	73.182	85.0538	6.19342	6.4103	0.216887	Up Regulated
stu-novel-mir387	AGGAGGATCCGATCGATAAGACTA	24	14	10	583.333	416.667	56.9194	65.426	5.83085	6.03179	0.200945	Up Regulated
stu-novel-mir869	GTTCCGGAATGTCGAGTTTGGTCT	24	21	15	875	625	85.379	98.139	6.41581	6.61676	0.200945	Up Regulated
stu-novel-mir57	AAATGAGTCAAACTTTTAACGGAT	24	17	12	708.333	500	69.1164	78.5112	6.11096	6.29483	0.183872	Up Regulated
stu-novel-mir947	TCTCTCGGAAAATGTAGTCTGCCT	24	37	26	1541.67	1083.33	150.43	170.108	7.23295	7.4103	0.177358	Up Regulated
stu-novel-mir440	AGTCAAACCAATCACTAGTCGGAT	24	20	14	833.333	583.333	81.3134	91.5964	6.34542	6.51722	0.171799	Up Regulated
stu-novel-mir568	ATCCGAACTTTGATCGAAATTGTT	24	33	23	1375	958.333	134.167	150.48	7.06789	7.23343	0.16554	Up Regulated
stu-novel-mir152	AATACATGTAGGACACCACGTAGG	24	23	16	958.333	666.667	93.5104	104.682	6.54705	6.70986	0.16281	Up Regulated
stu-novel-mir946	TCTCGGAAATTGTAGTCTGCCT	22	1401	963	63681.8	43772.7	6213.82	6873.3	12.6013	12.7468	0.145523	Up Regulated
stu-novel-mir52	AAATAGTTTCTTAGGACAGTGCCT	24	191	131	7958.33	5458.33	776.543	857.081	9.60092	9.74329	0.142366	Up Regulated
stu-novel-mir642	ATGCCATCGAACTTTGAGAAAAGG	24	19	13	791.667	541.667	77.2477	85.0538	6.27142	6.4103	0.138884	Up Regulated
stu-novel-mir615	ATGAGATCCAAAGGTTGTAGAAAC	24	436	298	18166.7	12416.7	1772.63	1949.7	10.7917	10.929	0.137356	Up Regulated
stu-novel-mir474	ATAAGCACTTTTGGTTTGACCAAG	24	50	34	2083.33	1416.67	203.283	222.448	7.66735	7.79733	0.129979	Up Regulated
stu-novel-mir335	ACTTTTGGGGTGTGAGTTAGGCCT	24	31	21	1291.67	875	126.036	137.395	6.97769	7.10218	0.124493	Up Regulated
stu-novel-mir866	GTGAATTGTAGAGTGTAATTACCT	24	68	46	2833.33	1916.67	276.465	300.96	8.11096	8.23343	0.122471	Up Regulated
stu-novel-mir422	AGGGTTAACAGGATCGTCGTTACC	24	33	22	1375	916.667	134.167	143.937	7.06789	7.1693	0.10141	Up Regulated
stu-novel-mir614	ATGAGATAAAATCAGTGTTTGGAC	24	18	12	750	500	73.182	78.5112	6.19342	6.29483	0.10141	Up Regulated
stu-novel-mir618	ATGAGATGAAATCAGTGTTTGGAT	24	21	14	875	583.333	85.379	91.5964	6.41581	6.51722	0.10141	Up Regulated
stu-novel-mir428	AGGTGATATCTGAAAGTCAAGACT	24	24	16	1000	666.667	97.576	104.682	6.60846	6.70986	0.10141	Up Regulated
stu-novel-mir505	ATACCGAACTTTGAAAAGGACCTT	24	15	10	625	416.667	60.985	65.426	5.93038	6.03179	0.10141	Up Regulated
stu-novel-mir899	TAGCAAATCTCTCCCCTATGCACC	24	44	29	1833.33	1208.33	178.889	189.735	7.48292	7.56785	0.0849215	Up Regulated
stu-novel-mir738	ATTCTCGATCAAACTTAAACTGTT	24	918	604	38250	25166.7	3732.28	3951.73	11.8658	11.9483	0.0824265	Up Regulated
stu-novel-mir1056	TTGCATGAAGTTGTTTGAGCCT	22	32	21	1454.55	954.545	141.929	149.885	7.14902	7.22771	0.0786895	Up Regulated
stu-novel-mir14	AAACAAGTAGACTTTGGACTTATT	24	29	19	1208.33	791.667	117.904	124.309	6.88147	6.95779	0.0763186	Up Regulated
stu-novel-mir448	AGTGTCAAAAATTGAATGGAGCCT	24	84	55	3500	2291.67	341.516	359.843	8.41581	8.49122	0.0754144	Up Regulated
stu-novel-mir1067	TTGGTCGGCATGACTCCCGAGG	22	127	83	5772.73	3772.73	563.28	592.403	9.13771	9.21043	0.0727269	Up Regulated
stu-novel-mir803	CAGCTTTCTTGAACTG	16	138830	90379	8676875	5.64869e+06	846655	886971	19.6914	19.7585	0.0671123	Up Regulated
stu-novel-mir28	AAACTTGTTTGAATCTCGAAATCT	24	40	26	1666.67	1083.33	162.627	170.108	7.34542	7.4103	0.0648837	Up Regulated
stu-novel-mir1123	TTTTACATGGTTAGCTGTTGCTCC	24	54	35	2250	1458.33	219.546	228.991	7.77838	7.83915	0.0607676	Up Regulated
stu-novel-mir588	ATCGGGACGTTGAATGATGTATCC	24	17	11	708.333	458.333	69.1164	71.9686	6.11096	6.1693	0.0583409	Up Regulated
stu-novel-mir419	AGGGGATGAGAGATAACTGACAGC	24	28	18	1166.67	750	113.839	117.767	6.83085	6.87979	0.0489422	Up Regulated
stu-novel-mir466	ATAAATTCAGGATGGTCAATTAGT	24	114	72	4750	3000	463.486	471.067	8.85638	8.87979	0.0234071	Up Regulated
stu-novel-mir409	AGGCCCGTTGGGCTGGCCTGGCCT	24	35	22	1458.33	916.667	142.298	143.937	7.15278	7.1693	0.0165207	Up Regulated
stu-novel-mir24	AAACTGTTTGACTCTCGAAAAACA	24	32	20	1333.33	833.333	130.101	130.852	7.02349	7.03179	0.00830021	Up Regulated
stu-novel-mir1009	TTAAAACACACCTCGAAGCTG	21	16	10	761.905	476.19	74.3436	74.7726	6.21614	6.22444	0.00830021	Up Regulated
stu-novel-mir1099	TTTCCTTTCATGAAAAGTTGTGAC	24	16	10	666.667	416.667	65.0507	65.426	6.02349	6.03179	0.00830021	Up Regulated
stu-novel-mir72	AACAATTTAAGTTTGATCGGAAAT	24	58	36	2416.67	1500	235.809	235.534	7.88147	7.87979	-0.00168388	Down Regulated
stu-novel-mir927	TATTGAGAAGGGATCGGATTCGTT	24	21	13	875	541.667	85.379	85.0538	6.41581	6.4103	-0.00550559	Down Regulated
stu-novel-mir233	AATTGTATAGATCGCTGACAGCCT	24	44	27	1833.33	1125	178.889	176.65	7.48292	7.46475	-0.018172	Down Regulated
stu-novel-mir379	AGGACCTTTGCCTGCTCTGATACC	24	44	27	1833.33	1125	178.889	176.65	7.48292	7.46475	-0.018172	Down Regulated
stu-novel-mir262	ACATATGATGAAGGCT	16	18	11	1125	687.5	109.773	107.953	6.77838	6.75426	-0.0241213	Down Regulated
stu-novel-mir119	AAGCGTATCGTCTAGCTAAGGCCC	24	74	45	3083.33	1875	300.859	294.417	8.23295	8.20172	-0.0312282	Down Regulated
stu-novel-mir486	ATAATTGTAGAATTTTGCAGGCCC	24	38	23	1583.33	958.333	154.495	150.48	7.27142	7.23343	-0.0379934	Down Regulated
stu-novel-mir127	AAGGATGAATGAGTACTTAACACT	24	98	59	4083.33	2458.33	398.435	386.014	8.6382	8.59251	-0.0456947	Down Regulated
stu-novel-mir491	ATACATGAGTTAAAAGTGGAGCCC	24	25	15	1041.67	625	101.642	98.139	6.66735	6.61676	-0.0505935	Down Regulated
stu-novel-mir1089	TTTCAATTAGAATTCTTGGAGTCT	24	25	15	1041.67	625	101.642	98.139	6.66735	6.61676	-0.0505935	Down Regulated
stu-novel-mir1052	TTGAGTTACCATCACTTGCCT	21	138	82	6571.43	3904.76	641.214	613.135	9.32466	9.26006	-0.0646003	Down Regulated
stu-novel-mir835	CTTGGACTGAAGGGTTTCCTT	21	91	54	4333.33	2571.43	422.83	403.772	8.72393	8.6574	-0.066535	Down Regulated
stu-novel-mir164	AATATCGAACTTTGGAAAGGACCT	24	50	29	2083.33	1208.33	203.283	189.735	7.66735	7.56785	-0.0995031	Down Regulated
stu-novel-mir1092	TTTCATACTGAACTATCACC	20	19	11	950	550	92.6972	86.3624	6.53445	6.43233	-0.102124	Down Regulated
stu-novel-mir418	AGGGCTAGTACCTATTGAACACCT	24	21	12	875	500	85.379	78.5112	6.41581	6.29483	-0.120983	Down Regulated
stu-novel-mir658	ATGGAGCATCAGATTGTATAAATC	24	28	16	1166.67	666.667	113.839	104.682	6.83085	6.70986	-0.120983	Down Regulated
stu-novel-mir217	AATTACACATGTCTTGTTTGGATG	24	44	25	1833.33	1041.67	178.889	163.565	7.48292	7.35372	-0.129203	Down Regulated
stu-novel-mir789	ATTTTCTTAAACTGTAGCTATAGT	24	46	26	1916.67	1083.33	187.021	170.108	7.54705	7.4103	-0.13675	Down Regulated
stu-novel-mir133	AAGGATTGTGACTCTCTGAAGGGT	24	32	18	1333.33	750	130.101	117.767	7.02349	6.87979	-0.143703	Down Regulated
stu-novel-mir1019	TTATAAAATAAGTTCTGAGGT	21	18	10	857.143	476.19	83.6366	74.7726	6.38606	6.22444	-0.161625	Down Regulated
stu-novel-mir320	ACTGCAAGGACTGTGATTCCT	21	33	18	1571.43	857.143	153.334	134.591	7.26053	7.07243	-0.188097	Down Regulated
stu-novel-mir71	AACAATTTAAGTTTGACTGAGAAT	24	44	24	1833.33	1000	178.889	157.022	7.48292	7.29483	-0.188097	Down Regulated
stu-novel-mir694	ATTAAAGACGTAGATCCATAAGGC	24	35	19	1458.33	791.667	142.298	124.309	7.15278	6.95779	-0.194983	Down Regulated
stu-novel-mir149	AATAAGGGAGGTAGATGTAATATC	24	24	13	1000	541.667	97.576	85.0538	6.60846	6.4103	-0.198151	Down Regulated
stu-novel-mir157	AATAGAGAATGGACACTCCAACCC	24	48	26	2000	1083.33	195.152	170.108	7.60846	7.4103	-0.198151	Down Regulated
stu-novel-mir393	AGGATTGTAACTTTTTCAATGAGT	24	37	20	1541.67	833.333	150.43	130.852	7.23295	7.03179	-0.201153	Down Regulated
stu-novel-mir759	ATTGGTATCATTAAGGCTGATATT	24	26	14	1083.33	583.333	105.707	91.5964	6.72393	6.51722	-0.206713	Down Regulated
stu-novel-mir203	AATGGATGTAGGCTTAACTAAAGC	24	404	217	16833.3	9041.67	1642.53	1419.74	10.6817	10.4714	-0.210288	Down Regulated
stu-novel-mir49	AAATAACTGAACCGAACCGATGAA	24	28	15	1166.67	625	113.839	98.139	6.83085	6.61676	-0.214092	Down Regulated
stu-novel-mir485	ATAATTCGTTACTCTGAGGCACGT	24	28	15	1166.67	625	113.839	98.139	6.83085	6.61676	-0.214092	Down Regulated
stu-novel-mir546	ATATGGCACTAATAGATTTTGAGC	24	56	30	2333.33	1250	227.677	196.278	7.83085	7.61676	-0.214092	Down Regulated
stu-novel-mir760	ATTGGTGACTCGAACTCGCAACCT	24	32	17	1333.33	708.333	130.101	111.224	7.02349	6.79733	-0.226165	Down Regulated
stu-novel-mir1002	TGTACAGTTCATCTTCGGCGCC	22	83	44	3772.73	2000	368.128	314.045	8.52406	8.29483	-0.229236	Down Regulated
stu-novel-mir77	AACCAAGAGGTCTCGGGTTCGAGC	24	34	18	1416.67	750	138.233	117.767	7.11096	6.87979	-0.231166	Down Regulated
stu-novel-mir109	AAGAGATTGTGACCGTTTGAAAGG	24	19	10	791.667	416.667	77.2477	65.426	6.27142	6.03179	-0.239627	Down Regulated
stu-novel-mir372	AGGACATAAACGTAAAATGAAGCC	24	19	10	791.667	416.667	77.2477	65.426	6.27142	6.03179	-0.239627	Down Regulated
stu-novel-mir612	ATGACTTGGGATCGCTATAGGAAC	24	19	10	791.667	416.667	77.2477	65.426	6.27142	6.03179	-0.239627	Down Regulated
stu-novel-mir863	GTCAATGAAGTGGATTGAGAACCT	24	19	10	791.667	416.667	77.2477	65.426	6.27142	6.03179	-0.239627	Down Regulated
stu-novel-mir1001	TGGGTTGCTGTAGGATTGATG	21	2385	1250	113571	59523.8	11081.9	9346.58	13.4359	13.1902	-0.245689	Down Regulated
stu-novel-mir436	AGTAACGTTTTAGGTCTGTTAACT	24	21	11	875	458.333	85.379	71.9686	6.41581	6.1693	-0.246514	Down Regulated
stu-novel-mir118	AAGCCCTATGTGACATCTAAGCCT	24	88	46	3666.67	1916.67	357.779	300.96	8.48292	8.23343	-0.249498	Down Regulated
stu-novel-mir572	ATCCGGGTTGATAAATAGAGACTT	24	46	24	1916.67	1000	187.021	157.022	7.54705	7.29483	-0.252227	Down Regulated
stu-novel-mir526	ATAGGTTAAGGACATTTTTGAGCC	24	50	26	2083.33	1083.33	203.283	170.108	7.66735	7.4103	-0.257044	Down Regulated
stu-novel-mir839	GACGAAGAGTATTTGCATACCATT	24	25	13	1041.67	541.667	101.642	85.0538	6.66735	6.4103	-0.257044	Down Regulated
stu-novel-mir796	CAACAAGTGTCTGTAGATTCT	21	110	57	5238.1	2714.29	511.113	426.204	8.9975	8.7354	-0.262098	Down Regulated
stu-novel-mir117	AAGCCACTTGATTGTAAGGAGAGG	24	74	38	3083.33	1583.33	300.859	248.619	8.23295	7.95779	-0.275154	Down Regulated
stu-novel-mir181	AATCCCAATGTAGAACTAACT	21	22	11	1047.62	523.81	102.223	82.2499	6.67557	6.36194	-0.313628	Down Regulated
stu-novel-mir81	AACCGGACACATAATATGTAGCTC	24	24	12	1000	500	97.576	78.5112	6.60846	6.29483	-0.313628	Down Regulated
stu-novel-mir275	ACCGAAAACTGATAAACCGAACCA	24	24	12	1000	500	97.576	78.5112	6.60846	6.29483	-0.313628	Down Regulated
stu-novel-mir321	ACTGTTTCTTCATGCTCAATTCTT	24	26	13	1083.33	541.667	105.707	85.0538	6.72393	6.4103	-0.313628	Down Regulated
stu-novel-mir378	AGGACCTCTGTCTGCTCTGATACC	24	20	10	833.333	416.667	81.3134	65.426	6.34542	6.03179	-0.313628	Down Regulated
stu-novel-mir449	AGTGTCATCGAGTGCAATTGTAGT	24	32	16	1333.33	666.667	130.101	104.682	7.02349	6.70986	-0.313628	Down Regulated
stu-novel-mir507	ATACCGAACTTTGGAAAGAACCTT	24	36	18	1500	750	146.364	117.767	7.19342	6.87979	-0.313628	Down Regulated
stu-novel-mir645	ATGCCATTGAACTTTGAGAAAAGA	24	48	24	2000	1000	195.152	157.022	7.60846	7.29483	-0.313628	Down Regulated
stu-novel-mir996	TGCTCCCCAATGATAGTCAGAT	22	24	12	1090.91	545.455	106.447	85.6486	6.73399	6.42036	-0.313628	Down Regulated
stu-novel-mir923	TATGATCCAAGAAGCCACTCC	21	35	17	1666.67	809.524	162.627	127.113	7.34542	6.98997	-0.355448	Down Regulated
stu-novel-mir431	AGTAAAATGTTGGAGTGTTTTATT	24	27	13	1125	541.667	109.773	85.0538	6.77838	6.4103	-0.368076	Down Regulated
stu-novel-mir347	AGACTTGTTTGAATCTCAAAATCT	24	48	23	2000	958.333	195.152	150.48	7.60846	7.23343	-0.375028	Down Regulated
stu-novel-mir941	TCGCTTGGTGCAGGTCGGGACC	22	11098	5299	504455	240864	49222.7	37821	15.587	15.2069	-0.380136	Down Regulated
stu-novel-mir473	ATAAGATTGTTGATGTGGCACCTC	24	38	18	1583.33	750	154.495	117.767	7.27142	6.87979	-0.39163	Down Regulated
stu-novel-mir199	AATGATGTACAACTGTAAACCTGT	24	55	26	2291.67	1083.33	223.612	170.108	7.80485	7.4103	-0.394548	Down Regulated
stu-novel-mir882	TAACAAGATCCTAGGATGTCT	21	32	15	1523.81	714.286	148.687	112.159	7.21614	6.8094	-0.406737	Down Regulated
stu-novel-mir551	ATATTTCTGAAAGATTGTGACTTT	24	79	37	3291.67	1541.67	321.188	242.076	8.32727	7.91932	-0.407955	Down Regulated
stu-novel-mir177	AATCAAGAGGTCTCGGGTTCGAGC	24	82	38	3416.67	1583.33	333.385	248.619	8.38104	7.95779	-0.423252	Down Regulated
stu-novel-mir1029	TTCCAAAGCTGCAGAAATGAG	21	50	23	2380.95	1095.24	232.324	171.977	7.85999	7.42607	-0.433922	Down Regulated
stu-novel-mir55	AAATCTTACTCGTCAGATTGCACT	24	22	10	916.667	416.667	89.4447	65.426	6.48292	6.03179	-0.451131	Down Regulated
stu-novel-mir373	AGGACATAAACGTAAAATGAGGCC	24	31	14	1291.67	583.333	126.036	91.5964	6.97769	6.51722	-0.460469	Down Regulated
stu-novel-mir559	ATCAGGTACCAGATAACTCTGTCC	24	31	14	1291.67	583.333	126.036	91.5964	6.97769	6.51722	-0.460469	Down Regulated
stu-novel-mir201	AATGCCGATAAAGACTTTAGCACT	24	62	28	2583.33	1166.67	252.071	183.193	7.97769	7.51722	-0.460469	Down Regulated
stu-novel-mir352	AGAGATCGGTTTTTATTGTAATTC	24	62	28	2583.33	1166.67	252.071	183.193	7.97769	7.51722	-0.460469	Down Regulated
stu-novel-mir945	TCTCAGAAAATGTAGTCTGCCT	22	606	269	27545.5	12227.3	2687.78	1919.96	11.3922	10.9069	-0.48534	Down Regulated
stu-novel-mir501	ATACCATTTACGATAGTTCGGGAG	24	50	22	2083.33	916.667	203.283	143.937	7.66735	7.1693	-0.498052	Down Regulated
stu-novel-mir187	AATCGTGTAGAAGCCAAGAAGTGT	24	25	11	1041.67	458.333	101.642	71.9686	6.66735	6.1693	-0.498052	Down Regulated
stu-novel-mir731	ATTCCTTGATGACTCGAACTCGCA	24	53	23	2208.33	958.333	215.48	150.48	7.75141	7.23343	-0.517986	Down Regulated
stu-novel-mir1004	TGTCGCAGATGACTTTAGCTCTTC	24	278	120	11583.3	5000	1130.26	785.112	10.1424	9.61676	-0.525678	Down Regulated
stu-novel-mir766	ATTTAATACCCTATATCACTTGGC	24	42	18	1750	750	170.758	117.767	7.41581	6.87979	-0.53602	Down Regulated
stu-novel-mir334	ACTTTTCTGAAGGGTTGTGACCTT	24	28	12	1166.67	500	113.839	78.5112	6.83085	6.29483	-0.53602	Down Regulated
stu-novel-mir451	AGTGTGATGTAGACAGTCTATCCT	24	49	21	2041.67	875	199.218	137.395	7.6382	7.10218	-0.53602	Down Regulated
stu-novel-mir544	ATATGCTTTAGTTTTTGGACGACA	24	54	23	2250	958.333	219.546	150.48	7.77838	7.23343	-0.544953	Down Regulated
stu-novel-mir19	AAACGATCGTAACTTTTGCCT	21	99	42	4714.29	2000	460.001	314.045	8.84549	8.29483	-0.550667	Down Regulated
stu-novel-mir836	GAAGAGTTTAATAATCGGAGGACT	24	147	61	6125	2541.67	597.653	399.099	9.22316	8.6406	-0.582563	Down Regulated
stu-novel-mir991	TGATAGCCAAGGATGACTGGC	21	34	14	1619.05	666.667	157.98	104.682	7.3036	6.70986	-0.593736	Down Regulated
stu-novel-mir1007	TGTTATCTCAGTGTTGGCATG	21	725	297	34523.8	14142.9	3368.7	2220.75	11.718	11.1168	-0.601146	Down Regulated
stu-novel-mir891	TAATGGATGCAATAGACTGATT	22	2145	875	97500	39772.7	9513.66	6245.21	13.2158	12.6085	-0.607251	Down Regulated
stu-novel-mir590	ATCGGGATGTTGAGTGATGTATCT	24	27	11	1125	458.333	109.773	71.9686	6.77838	6.1693	-0.609084	Down Regulated
stu-novel-mir889	TAATCTTTTGAAGGCCTCGGTC	22	27	11	1227.27	500	119.752	78.5112	6.90391	6.29483	-0.609084	Down Regulated
stu-novel-mir252	ACACCCTTTGTGAAATTTCTGACT	24	32	13	1333.33	541.667	130.101	85.0538	7.02349	6.4103	-0.613188	Down Regulated
stu-novel-mir463	ATAAACATGACTCTTAACTTGACT	24	327	132	13625	5500	1329.47	863.624	10.3766	9.75426	-0.622381	Down Regulated
stu-novel-mir60	AAATTCCAAAATGATCATCTAGAC	24	35	14	1458.33	583.333	142.298	91.5964	7.15278	6.51722	-0.635556	Down Regulated
stu-novel-mir744	ATTCTTATAGGATTGTATAAACCT	24	28	11	1166.67	458.333	113.839	71.9686	6.83085	6.1693	-0.661551	Down Regulated
stu-novel-mir646	ATGCCGATAAAGACTTTAACACTC	24	51	20	2125	833.333	207.349	130.852	7.69592	7.03179	-0.664125	Down Regulated
stu-novel-mir471	ATAACCGAACCGAACTGATGAATT	24	31	12	1291.67	500	126.036	78.5112	6.97769	6.29483	-0.682862	Down Regulated
stu-novel-mir138	AAGGGGCCGTAGATGACTTAAGCC	24	96	37	4000	1541.67	390.304	242.076	8.60846	7.91932	-0.689137	Down Regulated
stu-novel-mir258	ACACTTATTTTGAAACGGACAGAG	24	286	109	11916.7	4541.67	1162.78	713.144	10.1834	9.47805	-0.705315	Down Regulated
stu-novel-mir713	ATTATATATTGAGTACTAGGGCTT	24	910	346	37916.7	14416.7	3699.76	2263.74	11.8532	11.1445	-0.708722	Down Regulated
stu-novel-mir272	ACCCAGACCGTCGTGATTGACACT	24	35	13	1458.33	541.667	142.298	85.0538	7.15278	6.4103	-0.742471	Down Regulated
stu-novel-mir381	AGGACGCATGTATCAACTTGAACA	24	27	10	1125	416.667	109.773	65.426	6.77838	6.03179	-0.746587	Down Regulated
stu-novel-mir244	ACAAGTAGACACATGTATCCT	21	108	40	5142.86	1904.76	501.82	299.09	8.97103	8.22444	-0.746587	Down Regulated
stu-novel-mir599	ATCTTGTCTCTGTGAGTAACACCT	24	79	29	3291.67	1208.33	321.188	189.735	8.32727	7.56785	-0.759428	Down Regulated
stu-novel-mir178	AATCAGAGGTCTCGGGTTTGAGCT	24	30	11	1250	458.333	121.97	71.9686	6.93038	6.1693	-0.761087	Down Regulated
stu-novel-mir787	ATTTTATGTAACGATCGATTTGAT	24	44	16	1833.33	666.667	178.889	104.682	7.48292	6.70986	-0.77306	Down Regulated
stu-novel-mir105	AAGACGGAATGATCTGAGAGGCCT	24	55	19	2291.67	791.667	223.612	124.309	7.80485	6.95779	-0.84706	Down Regulated
stu-novel-mir363	AGATGAATCAAATTTTTAACGGAT	24	30	10	1250	416.667	121.97	65.426	6.93038	6.03179	-0.89859	Down Regulated
stu-novel-mir779	ATTTCGGATACATCACTCAATGTC	24	100	33	4166.67	1375	406.567	215.906	8.66735	7.75426	-0.91309	Down Regulated
stu-novel-mir644	ATGCCATGTAGGACAAGTGTGTCT	24	55	18	2291.67	750	223.612	117.767	7.80485	6.87979	-0.925063	Down Regulated
stu-novel-mir877	TAAACTTAATTTGATTTGTTGGCT	24	93	30	3875	1250	378.107	196.278	8.56265	7.61676	-0.945896	Down Regulated
stu-novel-mir359	AGATACAACGTTTGGCTAGACTGT	24	41	13	1708.33	541.667	166.692	85.0538	7.38104	6.4103	-0.97074	Down Regulated
stu-novel-mir168	AATATGCGGACAACTTTAAGGGGT	24	150	47	6250	1958.33	609.85	307.502	9.25231	8.26445	-0.987858	Down Regulated
stu-novel-mir165	AATATCGAACTTTGGAAATGACCT	24	32	10	1333.33	416.667	130.101	65.426	7.02349	6.03179	-0.9917	Down Regulated
stu-novel-mir1061	TTGGAATGAAGGGAGCTCTAC	21	588	179	28000	8523.81	2732.13	1338.43	11.4158	10.3863	-1.02948	Down Regulated
stu-novel-mir933	TCCCAACCCGAAATAAAATTTATT	24	37	11	1541.67	458.333	150.43	71.9686	7.23295	6.1693	-1.06365	Down Regulated
stu-novel-mir985	TGACCCGTGAACTCTGTTTGA	21	59	17	2809.52	809.524	274.142	127.113	8.09878	6.98997	-1.10881	Down Regulated
stu-novel-mir1090	TTTCAGTGGTGGGCTGTC	18	39	11	2166.67	611.111	211.415	95.9582	7.72393	6.58433	-1.1396	Down Regulated
stu-novel-mir510	ATACCGGTAAAGACTTTAACACTC	24	68	19	2833.33	791.667	276.465	124.309	8.11096	6.95779	-1.15316	Down Regulated
stu-novel-mir634	ATGATTCGAGGACCGTTAGTGGCG	24	47	13	1958.33	541.667	191.086	85.0538	7.57808	6.4103	-1.16778	Down Regulated
stu-novel-mir1074	TTTAAAAATGTCATCGGGCAC	21	213	57	10142.9	2714.29	989.7	426.204	9.95085	8.7354	-1.21545	Down Regulated
stu-novel-mir1012	TTAACAAGTAGACACATGAGTCCT	24	60	16	2500	666.667	243.94	104.682	7.93038	6.70986	-1.22052	Down Regulated
stu-novel-mir13	AAAATGTGAGTCGAGTCGAGTACT	24	38	10	1583.33	416.667	154.495	65.426	7.27142	6.03179	-1.23963	Down Regulated
stu-novel-mir79	AACCAGAGGTCTCGGGTTTGAGTC	24	211	55	8791.67	2291.67	857.856	359.843	9.74459	8.49122	-1.25337	Down Regulated
stu-novel-mir696	ATTAACGAAAATCGCTGCCAGGGC	24	40	10	1666.67	416.667	162.627	65.426	7.34542	6.03179	-1.31363	Down Regulated
stu-novel-mir576	ATCCTTAACCAAGAGATCTCGGGT	24	94	23	3916.67	958.333	382.173	150.48	8.57808	7.23343	-1.34465	Down Regulated
stu-novel-mir11	AAAATGGGTTAGACTTGAATGAGT	24	42	10	1750	416.667	170.758	65.426	7.41581	6.03179	-1.38402	Down Regulated
stu-novel-mir298	ACGGACCTAGCCCATATTGACGGC	24	58	13	2416.67	541.667	235.809	85.0538	7.88147	6.4103	-1.47117	Down Regulated
stu-novel-mir1113	TTTGGACATCGAGTTAGTTTGGGC	24	58	13	2416.67	541.667	235.809	85.0538	7.88147	6.4103	-1.47117	Down Regulated
stu-novel-mir396	AGGATTGTGACCTTTCTGAAAGGT	24	63	12	2625	500	256.137	78.5112	8.00077	6.29483	-1.70595	Down Regulated
stu-novel-mir831	CTTAGCATCAAGTACTTGGTC	21	782	116	37238.1	5523.81	3633.55	867.362	11.8272	9.76049	-2.06667	Down Regulated
stu-novel-mir804	CATATTTGTTTGGACC	16	172	20	10750	1250	1048.94	196.278	10.0347	7.61676	-2.41796	Down Regulated
stu-novel-mir712	ATTATAGATTGGATACCTGGCATG	24	142	16	5916.67	666.667	577.325	104.682	9.17324	6.70986	-2.46338	Down Regulated
