# Supplementary material for: Genome-wide identification and characterization of microRNAs by small RNA sequencing for low nitrogen stress in potato
Source: PLoS One. 2020 May 19;15(5):e0233076. doi: 10.1371/journal.pone.0233076 (PMC7237020; doi:10.1371/journal.pone.0233076)
Supplement: S11 Table — A list of total 628 differentially expressed putative novel miRNAs are summarized in sheets in shoot samples (KJ_LN_Shoot versus KJ_HN_Shoot (control). (XLSX) [file pone.0233076.s014.xlsx]

## Sheet: Differential_Analysis
miRNA_Acc	Sequence	Length	KJ_HN_Shoot_RawExp	KJ_LN_Shoot_RawExp	KJ_HN_Shoot_RPK	KJ_LN_Shoot_RPK	KJ_HN_Shoot_TPM	KJ_LN_Shoot_TPM	KJ_HN_Shoot_FoldExp	KJ_LN_Shoot_FoldExp	Log2(Fold Change)	Remark
stu-novel-mir7	AAAACGGTTGGATACATGTATCTC	24	15	0	625	0	95.8104	0	6.58211	0	NA	KJ_HN_Shoot_Exclussive
stu-novel-mir10	AAAATCTATGATCAAACGTTAGCT	24	11	0	458.333	0	70.261	0	6.13465	0	NA	KJ_HN_Shoot_Exclussive
stu-novel-mir11	AAAATGGGTTAGACTTGAATGAGT	24	46	0	1916.67	0	293.819	0	8.19878	0	NA	KJ_HN_Shoot_Exclussive
stu-novel-mir15	AAACACCCTTAAACTTGGCGAGAA	24	0	10	0	416.667	0	96.4047	0	6.59103	NA	KJ_LN_Shoot_Exclussive
stu-novel-mir16	AAACCCAGAAAAGCAACGGACAGG	24	19	0	791.667	0	121.36	0	6.92315	0	NA	KJ_HN_Shoot_Exclussive
stu-novel-mir22	AAACTATTCAAAGTTGAGTGACTT	24	15	0	625	0	95.8104	0	6.58211	0	NA	KJ_HN_Shoot_Exclussive
stu-novel-mir25	AAACTTGGACGGGTCAGAACC	21	0	13	0	619.048	0	143.23	0	7.16219	NA	KJ_LN_Shoot_Exclussive
stu-novel-mir34	AAAGACGAAATGATTTGATGGACC	24	12	0	500	0	76.6483	0	6.26018	0	NA	KJ_HN_Shoot_Exclussive
stu-novel-mir35	AAAGAGACTGAATCTGATAGACCT	24	13	0	541.667	0	83.0357	0	6.37566	0	NA	KJ_HN_Shoot_Exclussive
stu-novel-mir38	AAAGGATTGTGACCATTTGAAAGG	24	16	0	666.667	0	102.198	0	6.67522	0	NA	KJ_HN_Shoot_Exclussive
stu-novel-mir40	AAAGGCGAAATGATCTGGAAGACT	24	11	0	458.333	0	70.261	0	6.13465	0	NA	KJ_HN_Shoot_Exclussive
stu-novel-mir43	AAAGTGATGTATCCGACTGATATA	24	18	0	750	0	114.973	0	6.84515	0	NA	KJ_HN_Shoot_Exclussive
stu-novel-mir56	AAATGAACCAAACTCTTAACGAAT	24	16	0	666.667	0	102.198	0	6.67522	0	NA	KJ_HN_Shoot_Exclussive
stu-novel-mir57	AAATGAGTCAAACTTTTAACGGAT	24	10	0	416.667	0	63.8736	0	5.99715	0	NA	KJ_HN_Shoot_Exclussive
stu-novel-mir67	AACAAATGATAGTTGAGATGCGTT	24	11	0	458.333	0	70.261	0	6.13465	0	NA	KJ_HN_Shoot_Exclussive
stu-novel-mir68	AACAAATTATCTCAGGATTGGTT	23	13	0	565.217	0	86.6459	0	6.43706	0	NA	KJ_HN_Shoot_Exclussive
stu-novel-mir74	AACATATGTCATTGAACTTTGAGA	24	10	0	416.667	0	63.8736	0	5.99715	0	NA	KJ_HN_Shoot_Exclussive
stu-novel-mir76	AACATGTTTTTCGGAGTTCAACTC	24	10	0	416.667	0	63.8736	0	5.99715	0	NA	KJ_HN_Shoot_Exclussive
stu-novel-mir78	AACCAATTGACGTCGGATTCCGGT	24	13	0	541.667	0	83.0357	0	6.37566	0	NA	KJ_HN_Shoot_Exclussive
stu-novel-mir82	AACGAAAATCCTAGGTCCGCCACT	24	13	0	541.667	0	83.0357	0	6.37566	0	NA	KJ_HN_Shoot_Exclussive
stu-novel-mir87	AACGGAACGAACCGGAATGGTACC	24	12	0	500	0	76.6483	0	6.26018	0	NA	KJ_HN_Shoot_Exclussive
stu-novel-mir88	AACGGACTAAGAGACACTGTC	21	31	0	1476.19	0	226.295	0	7.82206	0	NA	KJ_HN_Shoot_Exclussive
stu-novel-mir94	AACTGGCAAGTAAACACTCTAACT	24	10	0	416.667	0	63.8736	0	5.99715	0	NA	KJ_HN_Shoot_Exclussive
stu-novel-mir101	AACTTTTCCAAAGTGTTGTGACTT	24	17	0	708.333	0	108.585	0	6.76268	0	NA	KJ_HN_Shoot_Exclussive
stu-novel-mir107	AAGAGAATTCTGATTTGTGGCGGC	24	20	0	833.333	0	127.747	0	6.99715	0	NA	KJ_HN_Shoot_Exclussive
stu-novel-mir114	AAGATATGACCATTTAAATTGACC	24	0	11	0	458.333	0	106.045	0	6.72853	NA	KJ_LN_Shoot_Exclussive
stu-novel-mir126	AAGGATGAAAGAGTACTAACCACT	24	13	0	541.667	0	83.0357	0	6.37566	0	NA	KJ_HN_Shoot_Exclussive
stu-novel-mir128	AAGGATGGAGGAGTACTTACCACT	24	27	0	1125	0	172.459	0	7.43011	0	NA	KJ_HN_Shoot_Exclussive
stu-novel-mir130	AAGGATTGACAGAGCAGTTTGACT	24	14	0	583.333	0	89.4231	0	6.48257	0	NA	KJ_HN_Shoot_Exclussive
stu-novel-mir131	AAGGATTGTGACCATTTGAAAGGT	24	0	16	0	666.667	0	154.247	0	7.2691	NA	KJ_LN_Shoot_Exclussive
stu-novel-mir135	AAGGCACAAGTAATCCTCTAGACT	24	10	0	416.667	0	63.8736	0	5.99715	0	NA	KJ_HN_Shoot_Exclussive
stu-novel-mir142	AAGTAGAAAACTCACACACTTGA	23	10	0	434.783	0	66.6507	0	6.05855	0	NA	KJ_HN_Shoot_Exclussive
stu-novel-mir146	AAGTTAAAAATCAAAAGTAGGCCT	24	14	0	583.333	0	89.4231	0	6.48257	0	NA	KJ_HN_Shoot_Exclussive
stu-novel-mir155	AATACCTGAGAGTCGGTCTCCACG	24	13	0	541.667	0	83.0357	0	6.37566	0	NA	KJ_HN_Shoot_Exclussive
stu-novel-mir158	AATAGAGGATTAATGAATTTCGTC	24	18	0	750	0	114.973	0	6.84515	0	NA	KJ_HN_Shoot_Exclussive
stu-novel-mir161	AATAGTTTGGTCTAAAAATACTCT	24	12	0	500	0	76.6483	0	6.26018	0	NA	KJ_HN_Shoot_Exclussive
stu-novel-mir170	AATATGCGGACAACTTTAATGGGT	24	20	0	833.333	0	127.747	0	6.99715	0	NA	KJ_HN_Shoot_Exclussive
stu-novel-mir178	AATCAGAGGTCTCGGGTTTGAGCT	24	14	0	583.333	0	89.4231	0	6.48257	0	NA	KJ_HN_Shoot_Exclussive
stu-novel-mir179	AATCAGTGATTTCGAATTCGAGAC	24	10	0	416.667	0	63.8736	0	5.99715	0	NA	KJ_HN_Shoot_Exclussive
stu-novel-mir180	AATCCCAAACTTTGGACAGAACCT	24	11	0	458.333	0	70.261	0	6.13465	0	NA	KJ_HN_Shoot_Exclussive
stu-novel-mir182	AATCGAAATTCTGAACAAAAATT	23	12	0	521.739	0	79.9809	0	6.32158	0	NA	KJ_HN_Shoot_Exclussive
stu-novel-mir189	AATCTCTGAATTTTGGATCCGCCT	24	18	0	750	0	114.973	0	6.84515	0	NA	KJ_HN_Shoot_Exclussive
stu-novel-mir207	AATGTCGAGTCTGTGGATAAGATT	24	10	0	416.667	0	63.8736	0	5.99715	0	NA	KJ_HN_Shoot_Exclussive
stu-novel-mir222	AATTAGTCGAGGTGTGTGAAAGCT	24	18	0	750	0	114.973	0	6.84515	0	NA	KJ_HN_Shoot_Exclussive
stu-novel-mir224	AATTCAACCACCTTGCAAGCT	21	13	0	619.048	0	94.8979	0	6.5683	0	NA	KJ_HN_Shoot_Exclussive
stu-novel-mir227	AATTCGAGGGCCGTTAGTGACATA	24	14	0	583.333	0	89.4231	0	6.48257	0	NA	KJ_HN_Shoot_Exclussive
stu-novel-mir229	AATTGATAGTTGGGATGTGAAACT	24	18	0	750	0	114.973	0	6.84515	0	NA	KJ_HN_Shoot_Exclussive
stu-novel-mir235	AATTTCAAACTTTGAACAAGACCT	24	10	0	416.667	0	63.8736	0	5.99715	0	NA	KJ_HN_Shoot_Exclussive
stu-novel-mir236	AATTTCAAACTTTGAGCAGGACCT	24	22	0	916.667	0	140.522	0	7.13465	0	NA	KJ_HN_Shoot_Exclussive
stu-novel-mir237	AATTTCAAACTTTGAGCATGACCT	24	19	0	791.667	0	121.36	0	6.92315	0	NA	KJ_HN_Shoot_Exclussive
stu-novel-mir253	ACACCGAACTGAAACACCGAAGAA	24	17	0	708.333	0	108.585	0	6.76268	0	NA	KJ_HN_Shoot_Exclussive
stu-novel-mir254	ACACCTGTTGACATTTTTGAAGAG	24	10	0	416.667	0	63.8736	0	5.99715	0	NA	KJ_HN_Shoot_Exclussive
stu-novel-mir255	ACACGATCGAGACACCTGTAAGAT	24	10	0	416.667	0	63.8736	0	5.99715	0	NA	KJ_HN_Shoot_Exclussive
stu-novel-mir257	ACACTCAAAGTTGAAGGACATAGA	24	0	11	0	458.333	0	106.045	0	6.72853	NA	KJ_LN_Shoot_Exclussive
stu-novel-mir259	ACACTTATTTTGAGACGAAGGAAG	24	23	0	958.333	0	146.909	0	7.19878	0	NA	KJ_HN_Shoot_Exclussive
stu-novel-mir263	ACATATTTTATAAACTAGTTGGCC	24	16	0	666.667	0	102.198	0	6.67522	0	NA	KJ_HN_Shoot_Exclussive
stu-novel-mir280	ACCGGAACGAACCGAAATGGCATC	24	10	0	416.667	0	63.8736	0	5.99715	0	NA	KJ_HN_Shoot_Exclussive
stu-novel-mir282	ACCGGACCGGAACGGAATGAACCG	24	10	0	416.667	0	63.8736	0	5.99715	0	NA	KJ_HN_Shoot_Exclussive
stu-novel-mir285	ACCTAGTGGTTTGGGCTTGGGACT	24	18	0	750	0	114.973	0	6.84515	0	NA	KJ_HN_Shoot_Exclussive
stu-novel-mir293	ACGAGTAGACACATGAATATTAAA	24	16	0	666.667	0	102.198	0	6.67522	0	NA	KJ_HN_Shoot_Exclussive
stu-novel-mir294	ACGAGTCGAGTCGAATATGAGTCT	24	32	0	1333.33	0	204.396	0	7.67522	0	NA	KJ_HN_Shoot_Exclussive
stu-novel-mir300	ACGGAGTTTAAGAAAGTAAAGAAC	24	13	0	541.667	0	83.0357	0	6.37566	0	NA	KJ_HN_Shoot_Exclussive
stu-novel-mir321	ACTGTTTCTTCATGCTCAATTCTT	24	0	32	0	1333.33	0	308.495	0	8.2691	NA	KJ_LN_Shoot_Exclussive
stu-novel-mir322	ACTTACAAAATGATCAACTAGACA	24	16	0	666.667	0	102.198	0	6.67522	0	NA	KJ_HN_Shoot_Exclussive
stu-novel-mir323	ACTTACGTGGCACACTCTGTGACT	24	20	0	833.333	0	127.747	0	6.99715	0	NA	KJ_HN_Shoot_Exclussive
stu-novel-mir328	ACTTTAGTCATATGTGTCTGA	21	13	0	619.048	0	94.8979	0	6.5683	0	NA	KJ_HN_Shoot_Exclussive
stu-novel-mir329	ACTTTGGACAGGACCTATTACCCC	24	17	0	708.333	0	108.585	0	6.76268	0	NA	KJ_HN_Shoot_Exclussive
stu-novel-mir331	ACTTTTAAGTTGATCAAACTGACT	24	14	0	583.333	0	89.4231	0	6.48257	0	NA	KJ_HN_Shoot_Exclussive
stu-novel-mir332	ACTTTTATGAAAGATTGTGACGTT	24	12	0	500	0	76.6483	0	6.26018	0	NA	KJ_HN_Shoot_Exclussive
stu-novel-mir337	AGAAAGGGCTTTTTAGTCTGGCCT	24	11	0	458.333	0	70.261	0	6.13465	0	NA	KJ_HN_Shoot_Exclussive
stu-novel-mir349	AGACTTTTTTGAAGGGTTGTGACT	24	10	0	416.667	0	63.8736	0	5.99715	0	NA	KJ_HN_Shoot_Exclussive
stu-novel-mir355	AGAGGCAAACCCAGGATTTGAAGA	24	0	13	0	541.667	0	125.326	0	6.96954	NA	KJ_LN_Shoot_Exclussive
stu-novel-mir356	AGAGGTACTGTATCAATAAATATT	24	12	0	500	0	76.6483	0	6.26018	0	NA	KJ_HN_Shoot_Exclussive
stu-novel-mir357	AGAGTGATTGTGGAGCAATTCATT	24	22	0	916.667	0	140.522	0	7.13465	0	NA	KJ_HN_Shoot_Exclussive
stu-novel-mir362	AGATGAAGGATATATGTGAGCTCC	24	10	0	416.667	0	63.8736	0	5.99715	0	NA	KJ_HN_Shoot_Exclussive
stu-novel-mir364	AGATGAGTCAATTTTTTAACGGAT	24	12	0	500	0	76.6483	0	6.26018	0	NA	KJ_HN_Shoot_Exclussive
stu-novel-mir377	AGGACCCCTGTAAACTTGAAGTGT	24	10	0	416.667	0	63.8736	0	5.99715	0	NA	KJ_HN_Shoot_Exclussive
stu-novel-mir382	AGGACGCGAGTTAAGGAACGACT	23	10	0	434.783	0	66.6507	0	6.05855	0	NA	KJ_HN_Shoot_Exclussive
stu-novel-mir391	AGGATTGTAACTTCTCGAAAAGGT	24	0	10	0	416.667	0	96.4047	0	6.59103	NA	KJ_LN_Shoot_Exclussive
stu-novel-mir398	AGGATTGTGACTCTCCTGAAGAGT	24	13	0	541.667	0	83.0357	0	6.37566	0	NA	KJ_HN_Shoot_Exclussive
stu-novel-mir405	AGGATTGTGACTTTTTTGAAGGGT	24	15	0	625	0	95.8104	0	6.58211	0	NA	KJ_HN_Shoot_Exclussive
stu-novel-mir410	AGGCCTGTTGGGCCGGTCTGGCCT	24	11	0	458.333	0	70.261	0	6.13465	0	NA	KJ_HN_Shoot_Exclussive
stu-novel-mir412	AGGCGTATCCAGGATTTCGGGATG	24	27	0	1125	0	172.459	0	7.43011	0	NA	KJ_HN_Shoot_Exclussive
stu-novel-mir414	AGGGACTTAAACTTGTATAGAGTT	24	14	0	583.333	0	89.4231	0	6.48257	0	NA	KJ_HN_Shoot_Exclussive
stu-novel-mir421	AGGGGCCGCTGATGACTTAAGCCT	24	17	0	708.333	0	108.585	0	6.76268	0	NA	KJ_HN_Shoot_Exclussive
stu-novel-mir423	AGGGTTGTGACTTTTATGAAAGGT	24	17	0	708.333	0	108.585	0	6.76268	0	NA	KJ_HN_Shoot_Exclussive
stu-novel-mir434	AGTAAACTTGGGCAGGTCAGGACC	24	10	0	416.667	0	63.8736	0	5.99715	0	NA	KJ_HN_Shoot_Exclussive
stu-novel-mir437	AGTAGAACAAGTAAACATACGAGT	24	0	12	0	500	0	115.686	0	6.85407	NA	KJ_LN_Shoot_Exclussive
stu-novel-mir440	AGTCAAACCAATCACTAGTCGGAT	24	12	0	500	0	76.6483	0	6.26018	0	NA	KJ_HN_Shoot_Exclussive
stu-novel-mir449	AGTGTCATCGAGTGCAATTGTAGT	24	23	0	958.333	0	146.909	0	7.19878	0	NA	KJ_HN_Shoot_Exclussive
stu-novel-mir452	AGTGTGATTCTCATGTAACTGCCT	24	17	0	708.333	0	108.585	0	6.76268	0	NA	KJ_HN_Shoot_Exclussive
stu-novel-mir457	AGTTGCAACTTTTATGAAAGATTG	24	11	0	458.333	0	70.261	0	6.13465	0	NA	KJ_HN_Shoot_Exclussive
stu-novel-mir464	ATAAACATTTGTCAATATATTCCT	24	0	29	0	1208.33	0	279.574	0	8.12708	NA	KJ_LN_Shoot_Exclussive
stu-novel-mir468	ATAACATTTTTGGAGAGTCTGATC	24	24	0	1000	0	153.297	0	7.26018	0	NA	KJ_HN_Shoot_Exclussive
stu-novel-mir472	ATAACGGAAGGGATATATTTGGCC	24	13	0	541.667	0	83.0357	0	6.37566	0	NA	KJ_HN_Shoot_Exclussive
stu-novel-mir477	ATAAGTTAGGATTTCTAAGGGCCT	24	12	0	500	0	76.6483	0	6.26018	0	NA	KJ_HN_Shoot_Exclussive
stu-novel-mir479	ATAATATTTTTACAGAGTCCGAAC	24	14	0	583.333	0	89.4231	0	6.48257	0	NA	KJ_HN_Shoot_Exclussive
stu-novel-mir480	ATAATCCTGAACAGCAAAACGAGC	24	18	0	750	0	114.973	0	6.84515	0	NA	KJ_HN_Shoot_Exclussive
stu-novel-mir483	ATAATTCGTTACTCTGAAACACGT	24	0	18	0	750	0	173.528	0	7.43903	NA	KJ_LN_Shoot_Exclussive
stu-novel-mir494	ATACATTACTACCAAACCCTA	21	0	12	0	571.429	0	132.212	0	7.04671	NA	KJ_LN_Shoot_Exclussive
stu-novel-mir498	ATACCATCGGACTTTGAGAAAAGA	24	16	0	666.667	0	102.198	0	6.67522	0	NA	KJ_HN_Shoot_Exclussive
stu-novel-mir517	ATAGAATGTCATGTAGGACGAACG	24	0	11	0	458.333	0	106.045	0	6.72853	NA	KJ_LN_Shoot_Exclussive
stu-novel-mir524	ATAGGACCTTAGTTTAATTAAAGT	24	13	0	541.667	0	83.0357	0	6.37566	0	NA	KJ_HN_Shoot_Exclussive
stu-novel-mir534	ATATATAGTAGATGTCAAACCCCT	24	0	12	0	500	0	115.686	0	6.85407	NA	KJ_LN_Shoot_Exclussive
stu-novel-mir543	ATATGCTTTAGTTTTTGGACGAC	23	11	0	478.261	0	73.3158	0	6.19605	0	NA	KJ_HN_Shoot_Exclussive
stu-novel-mir545	ATATGGACTCGGGCAATTCTCCCC	24	12	0	500	0	76.6483	0	6.26018	0	NA	KJ_HN_Shoot_Exclussive
stu-novel-mir562	ATCATCGAACTTTGAGAAAAGACT	24	0	13	0	541.667	0	125.326	0	6.96954	NA	KJ_LN_Shoot_Exclussive
stu-novel-mir565	ATCCAAGTGGATTCGTATGTATCT	24	10	0	416.667	0	63.8736	0	5.99715	0	NA	KJ_HN_Shoot_Exclussive
stu-novel-mir566	ATCCAGAAAAGCGACGGACTGCGT	24	13	0	541.667	0	83.0357	0	6.37566	0	NA	KJ_HN_Shoot_Exclussive
stu-novel-mir573	ATCCGTCGCCGAATTTTGAATATT	24	14	0	583.333	0	89.4231	0	6.48257	0	NA	KJ_HN_Shoot_Exclussive
stu-novel-mir574	ATCCGTTAGAAGTTTGACTCATCT	24	24	0	1000	0	153.297	0	7.26018	0	NA	KJ_HN_Shoot_Exclussive
stu-novel-mir587	ATCGGCCACGTCGAGGATGTAGGC	24	14	0	583.333	0	89.4231	0	6.48257	0	NA	KJ_HN_Shoot_Exclussive
stu-novel-mir590	ATCGGGATGTTGAGTGATGTATCT	24	17	0	708.333	0	108.585	0	6.76268	0	NA	KJ_HN_Shoot_Exclussive
stu-novel-mir611	ATGACGTAGTTGAGGTACCTGAGG	24	14	0	583.333	0	89.4231	0	6.48257	0	NA	KJ_HN_Shoot_Exclussive
stu-novel-mir613	ATGAGAATCACATTAGAACACACT	24	14	0	583.333	0	89.4231	0	6.48257	0	NA	KJ_HN_Shoot_Exclussive
stu-novel-mir616	ATGAGATGAAATCAATGTTTGGAC	24	13	0	541.667	0	83.0357	0	6.37566	0	NA	KJ_HN_Shoot_Exclussive
stu-novel-mir626	ATGAGTCGAGTAGAGTATTTTACC	24	19	0	791.667	0	121.36	0	6.92315	0	NA	KJ_HN_Shoot_Exclussive
stu-novel-mir633	ATGATTCACATGTATTTAGGATA	23	11	0	478.261	0	73.3158	0	6.19605	0	NA	KJ_HN_Shoot_Exclussive
stu-novel-mir636	ATGCAACGTTGGACATGTGTGTCT	24	17	0	708.333	0	108.585	0	6.76268	0	NA	KJ_HN_Shoot_Exclussive
stu-novel-mir641	ATGCCATCGAACTTTGACAAAAGG	24	11	0	458.333	0	70.261	0	6.13465	0	NA	KJ_HN_Shoot_Exclussive
stu-novel-mir642	ATGCCATCGAACTTTGAGAAAAGG	24	33	0	1375	0	210.783	0	7.71961	0	NA	KJ_HN_Shoot_Exclussive
stu-novel-mir646	ATGCCGATAAAGACTTTAACACTC	24	18	0	750	0	114.973	0	6.84515	0	NA	KJ_HN_Shoot_Exclussive
stu-novel-mir648	ATGGAACTCTTACAGCACCCAGGA	24	10	0	416.667	0	63.8736	0	5.99715	0	NA	KJ_HN_Shoot_Exclussive
stu-novel-mir653	ATGGACCAATTATTTATAGAAAGG	24	16	0	666.667	0	102.198	0	6.67522	0	NA	KJ_HN_Shoot_Exclussive
stu-novel-mir660	ATGGATCTTGGGACTAACTCAACC	24	14	0	583.333	0	89.4231	0	6.48257	0	NA	KJ_HN_Shoot_Exclussive
stu-novel-mir663	ATGGGAGACAATTCGGAATCTGTT	24	15	0	625	0	95.8104	0	6.58211	0	NA	KJ_HN_Shoot_Exclussive
stu-novel-mir668	ATGTAGACTCTAACTTGATATAGT	24	10	0	416.667	0	63.8736	0	5.99715	0	NA	KJ_HN_Shoot_Exclussive
stu-novel-mir672	ATGTCACCGAACTTTGAGAAAAGG	24	11	0	458.333	0	70.261	0	6.13465	0	NA	KJ_HN_Shoot_Exclussive
stu-novel-mir676	ATGTCATCGAACTTTGATAAAAGA	24	10	0	416.667	0	63.8736	0	5.99715	0	NA	KJ_HN_Shoot_Exclussive
stu-novel-mir677	ATGTCATGTAGAACACGTGTGTCT	24	0	17	0	708.333	0	163.888	0	7.35657	NA	KJ_LN_Shoot_Exclussive
stu-novel-mir682	ATGTCATGTGGCAGATCGAGGGTG	24	16	0	666.667	0	102.198	0	6.67522	0	NA	KJ_HN_Shoot_Exclussive
stu-novel-mir690	ATGTTGCTCGAACTCTTTAAAAAT	24	10	0	416.667	0	63.8736	0	5.99715	0	NA	KJ_HN_Shoot_Exclussive
stu-novel-mir692	ATGTTTTTGGATGGTAGGGGCACC	24	10	0	416.667	0	63.8736	0	5.99715	0	NA	KJ_HN_Shoot_Exclussive
stu-novel-mir696	ATTAACGAAAATCGCTGCCAGGGC	24	13	0	541.667	0	83.0357	0	6.37566	0	NA	KJ_HN_Shoot_Exclussive
stu-novel-mir697	ATTAACGGTTGTCTGTCAAACGAC	24	22	0	916.667	0	140.522	0	7.13465	0	NA	KJ_HN_Shoot_Exclussive
stu-novel-mir703	ATTACACTGTAGGTTTTATGAAAG	24	14	0	583.333	0	89.4231	0	6.48257	0	NA	KJ_HN_Shoot_Exclussive
stu-novel-mir705	ATTACATTGTCTGACTTGTTTAGT	24	0	12	0	500	0	115.686	0	6.85407	NA	KJ_LN_Shoot_Exclussive
stu-novel-mir706	ATTAGAAAAAGGTATGTTTCCTCT	24	0	28	0	1166.67	0	269.933	0	8.07646	NA	KJ_LN_Shoot_Exclussive
stu-novel-mir710	ATTAGGTCAAGGTAGATAATTGCC	24	15	0	625	0	95.8104	0	6.58211	0	NA	KJ_HN_Shoot_Exclussive
stu-novel-mir725	ATTCACTTGAAGGACTGTCTAACT	24	13	0	541.667	0	83.0357	0	6.37566	0	NA	KJ_HN_Shoot_Exclussive
stu-novel-mir731	ATTCCTTGATGACTCGAACTCGCA	24	42	0	1750	0	268.269	0	8.06754	0	NA	KJ_HN_Shoot_Exclussive
stu-novel-mir733	ATTCGAACTTTGACTGAAATTGTT	24	15	0	625	0	95.8104	0	6.58211	0	NA	KJ_HN_Shoot_Exclussive
stu-novel-mir735	ATTCGAGGGTCGTTAGTGACGTCT	24	13	0	541.667	0	83.0357	0	6.37566	0	NA	KJ_HN_Shoot_Exclussive
stu-novel-mir751	ATTGACTTGATGTAAACACCCGGT	24	15	0	625	0	95.8104	0	6.58211	0	NA	KJ_HN_Shoot_Exclussive
stu-novel-mir755	ATTGCGGATATCTTTACAAAGCCT	24	14	0	583.333	0	89.4231	0	6.48257	0	NA	KJ_HN_Shoot_Exclussive
stu-novel-mir765	ATTTAAATCTAAGTTGCGTGGACT	24	11	0	458.333	0	70.261	0	6.13465	0	NA	KJ_HN_Shoot_Exclussive
stu-novel-mir766	ATTTAATACCCTATATCACTTGGC	24	0	11	0	458.333	0	106.045	0	6.72853	NA	KJ_LN_Shoot_Exclussive
stu-novel-mir771	ATTTATTCTAGATACACTGTAGTC	24	10	0	416.667	0	63.8736	0	5.99715	0	NA	KJ_HN_Shoot_Exclussive
stu-novel-mir777	ATTTCGATCATAGTCTAGAGGGAT	24	13	0	541.667	0	83.0357	0	6.37566	0	NA	KJ_HN_Shoot_Exclussive
stu-novel-mir780	ATTTCTCAGATGGTCACTCAACTA	24	17	0	708.333	0	108.585	0	6.76268	0	NA	KJ_HN_Shoot_Exclussive
stu-novel-mir781	ATTTCTGAATTGTCCGTTGGACTT	24	0	12	0	500	0	115.686	0	6.85407	NA	KJ_LN_Shoot_Exclussive
stu-novel-mir786	ATTTGTGTACACTCAAAGTTGGAG	24	0	10	0	416.667	0	96.4047	0	6.59103	NA	KJ_LN_Shoot_Exclussive
stu-novel-mir794	ATTTTTGGAGGATCTGACACGAGT	24	14	0	583.333	0	89.4231	0	6.48257	0	NA	KJ_HN_Shoot_Exclussive
stu-novel-mir799	CAATAGGACCACAATTATATG	21	13	0	619.048	0	94.8979	0	6.5683	0	NA	KJ_HN_Shoot_Exclussive
stu-novel-mir805	CATCTCAAAATCCTGAATACGCCT	24	17	0	708.333	0	108.585	0	6.76268	0	NA	KJ_HN_Shoot_Exclussive
stu-novel-mir806	CATGAATCCGAGCTTGATGTC	21	0	12	0	571.429	0	132.212	0	7.04671	NA	KJ_LN_Shoot_Exclussive
stu-novel-mir808	CATTTATGACTTGCTAGCACTG	22	12	0	545.455	0	83.6164	0	6.38571	0	NA	KJ_HN_Shoot_Exclussive
stu-novel-mir817	CGGAGTTTTACCCTGTGCGCACCC	24	15	0	625	0	95.8104	0	6.58211	0	NA	KJ_HN_Shoot_Exclussive
stu-novel-mir829	CTGAGCGGTTACCTGAGCAGT	21	10	0	476.19	0	72.9984	0	6.18979	0	NA	KJ_HN_Shoot_Exclussive
stu-novel-mir835	CTTGGACTGAAGGGTTTCCTT	21	0	94	0	4476.19	0	1035.66	0	10.0163	NA	KJ_LN_Shoot_Exclussive
stu-novel-mir844	GAGAGATTGTTTCTGATAGACCCT	24	16	0	666.667	0	102.198	0	6.67522	0	NA	KJ_HN_Shoot_Exclussive
stu-novel-mir847	GAGTGACTTTCTGACAAAAGAACT	24	16	0	666.667	0	102.198	0	6.67522	0	NA	KJ_HN_Shoot_Exclussive
stu-novel-mir852	GATGGATGAACTCTTTATAAGGCT	24	0	10	0	416.667	0	96.4047	0	6.59103	NA	KJ_LN_Shoot_Exclussive
stu-novel-mir854	GCCCGTCGTTGGCCT	15	19	0	1266.67	0	194.176	0	7.60122	0	NA	KJ_HN_Shoot_Exclussive
stu-novel-mir867	GTGACTGTTTGAAAGGTTGTGCCT	24	0	11	0	458.333	0	106.045	0	6.72853	NA	KJ_LN_Shoot_Exclussive
stu-novel-mir871	GTTTAAGTTTGACTGAGAATTTGCT	25	13	0	520	0	79.7143	0	6.31677	0	NA	KJ_HN_Shoot_Exclussive
stu-novel-mir875	TAAAAGTTTGTCTCATCTATGTC	23	0	12	0	521.739	0	120.715	0	6.91547	NA	KJ_LN_Shoot_Exclussive
stu-novel-mir883	TAACGGCGAATCAAACTTTGAT	22	11	0	500	0	76.6483	0	6.26018	0	NA	KJ_HN_Shoot_Exclussive
stu-novel-mir884	TAACTATTAGTCAAGTGACT	20	14	0	700	0	107.308	0	6.74561	0	NA	KJ_HN_Shoot_Exclussive
stu-novel-mir886	TAAGGTAGGAAAAGGGAACACC	22	11	0	500	0	76.6483	0	6.26018	0	NA	KJ_HN_Shoot_Exclussive
stu-novel-mir903	TAGGAAAAGGGGACAACTGATAGT	24	11	0	458.333	0	70.261	0	6.13465	0	NA	KJ_HN_Shoot_Exclussive
stu-novel-mir905	TAGGCGGACCTAGAATTCTCTTT	23	0	10	0	434.783	0	100.596	0	6.65243	NA	KJ_LN_Shoot_Exclussive
stu-novel-mir909	TAGTTTTTTGACGGCAGGGGCATC	24	0	11	0	458.333	0	106.045	0	6.72853	NA	KJ_LN_Shoot_Exclussive
stu-novel-mir916	TATAGAGATTCGTGGAAACAAACT	24	0	11	0	458.333	0	106.045	0	6.72853	NA	KJ_LN_Shoot_Exclussive
stu-novel-mir926	TATGTGGGTTTGATTGTGGAAACT	24	13	0	541.667	0	83.0357	0	6.37566	0	NA	KJ_HN_Shoot_Exclussive
stu-novel-mir929	TCAACAAGTAGATACATGAGTCCT	24	17	0	708.333	0	108.585	0	6.76268	0	NA	KJ_HN_Shoot_Exclussive
stu-novel-mir933	TCCCAACCCGAAATAAAATTTATT	24	0	16	0	666.667	0	154.247	0	7.2691	NA	KJ_LN_Shoot_Exclussive
stu-novel-mir940	TCGATAGTCCTGGCACTGAACGCT	24	10	0	416.667	0	63.8736	0	5.99715	0	NA	KJ_HN_Shoot_Exclussive
stu-novel-mir943	TCGGCATCATTTTCGGAGAGT	21	12	0	571.429	0	87.5981	0	6.45283	0	NA	KJ_HN_Shoot_Exclussive
stu-novel-mir947	TCTCTCGGAAAATGTAGTCTGCCT	24	10	0	416.667	0	63.8736	0	5.99715	0	NA	KJ_HN_Shoot_Exclussive
stu-novel-mir950	TCTGAACATTGAATGATTAAGCCT	24	10	0	416.667	0	63.8736	0	5.99715	0	NA	KJ_HN_Shoot_Exclussive
stu-novel-mir953	TCTGACAACCAACCATGTGAAACA	24	10	0	416.667	0	63.8736	0	5.99715	0	NA	KJ_HN_Shoot_Exclussive
stu-novel-mir954	TCTGACAATTATCTACCTTGACCC	24	14	0	583.333	0	89.4231	0	6.48257	0	NA	KJ_HN_Shoot_Exclussive
stu-novel-mir957	TCTGAGCAAGTTGATAAGCCT	21	0	12	0	571.429	0	132.212	0	7.04671	NA	KJ_LN_Shoot_Exclussive
stu-novel-mir962	TCTGGCACAATTTCATTGGCACC	23	22	0	956.522	0	146.632	0	7.19605	0	NA	KJ_HN_Shoot_Exclussive
stu-novel-mir966	TGAAATAGAATACTTTGTCACGAC	24	0	12	0	500	0	115.686	0	6.85407	NA	KJ_LN_Shoot_Exclussive
stu-novel-mir967	TGAAATGACATTTGAAGCTTT	21	0	14	0	666.667	0	154.247	0	7.2691	NA	KJ_LN_Shoot_Exclussive
stu-novel-mir971	TGAACAAGTAGACACATGCATCCT	24	15	0	625	0	95.8104	0	6.58211	0	NA	KJ_HN_Shoot_Exclussive
stu-novel-mir980	TGAAGACATTTGTGAAGCATC	21	11	0	523.81	0	80.2983	0	6.3273	0	NA	KJ_HN_Shoot_Exclussive
stu-novel-mir981	TGAAGCGGATAACATTTACATG	22	0	15	0	681.818	0	157.753	0	7.30152	NA	KJ_LN_Shoot_Exclussive
stu-novel-mir983	TGAAGTACTCGATCTTTGGCCT	22	23	0	1045.45	0	160.265	0	7.32431	0	NA	KJ_HN_Shoot_Exclussive
stu-novel-mir992	TGATGAACTCTGTTTCTGAGCT	22	14	0	636.364	0	97.5524	0	6.60811	0	NA	KJ_HN_Shoot_Exclussive
stu-novel-mir1011	TTAAACAAGTAGATACATGATCCT	24	12	0	500	0	76.6483	0	6.26018	0	NA	KJ_HN_Shoot_Exclussive
stu-novel-mir1014	TTAACGGATGACATATATGAGCCT	24	10	0	416.667	0	63.8736	0	5.99715	0	NA	KJ_HN_Shoot_Exclussive
stu-novel-mir1018	TTAGTTGTTCTCTTTTTCTAT	21	0	14	0	666.667	0	154.247	0	7.2691	NA	KJ_LN_Shoot_Exclussive
stu-novel-mir1023	TTATTGGGCTAACGGTTTTTGAAC	24	11	0	458.333	0	70.261	0	6.13465	0	NA	KJ_HN_Shoot_Exclussive
stu-novel-mir1028	TTCATAAGGACCTATTACCTGCCT	24	0	29	0	1208.33	0	279.574	0	8.12708	NA	KJ_LN_Shoot_Exclussive
stu-novel-mir1031	TTCCACAGCTTTCTTGA	17	13	0	764.706	0	117.227	0	6.87316	0	NA	KJ_HN_Shoot_Exclussive
stu-novel-mir1048	TTGACTTGAGATTCCTACTTGG	22	14	0	636.364	0	97.5524	0	6.60811	0	NA	KJ_HN_Shoot_Exclussive
stu-novel-mir1049	TTGAGATCACTAATTTGAGGCT	22	0	12	0	545.455	0	126.202	0	6.9796	NA	KJ_LN_Shoot_Exclussive
stu-novel-mir1051	TTGAGTGTCCTCATTTCGGCCT	22	18	0	818.182	0	125.425	0	6.97068	0	NA	KJ_HN_Shoot_Exclussive
stu-novel-mir1053	TTGATAAACAGTTGGTGATAG	21	0	26	0	1238.1	0	286.46	0	8.16219	NA	KJ_LN_Shoot_Exclussive
stu-novel-mir1055	TTGCACTGGGTGCAACTGTAAG	22	0	11	0	500	0	115.686	0	6.85407	NA	KJ_LN_Shoot_Exclussive
stu-novel-mir1058	TTGCCGGAATAAGTGGAGATG	21	0	10	0	476.19	0	110.177	0	6.78368	NA	KJ_LN_Shoot_Exclussive
stu-novel-mir1066	TTGGTAGAATGCATGTCTGAAGCT	24	10	0	416.667	0	63.8736	0	5.99715	0	NA	KJ_HN_Shoot_Exclussive
stu-novel-mir1072	TTGTGAGATAAAAAGAAGCCT	21	27	0	1285.71	0	197.096	0	7.62275	0	NA	KJ_HN_Shoot_Exclussive
stu-novel-mir1082	TTTAGGCCTCGGATTGTGTTGAGC	24	10	0	416.667	0	63.8736	0	5.99715	0	NA	KJ_HN_Shoot_Exclussive
stu-novel-mir1091	TTTCATAACTATGCCTGGGTAATC	24	0	10	0	416.667	0	96.4047	0	6.59103	NA	KJ_LN_Shoot_Exclussive
stu-novel-mir1093	TTTCCAAAGGATTGTGACCTTTCT	24	0	13	0	541.667	0	125.326	0	6.96954	NA	KJ_LN_Shoot_Exclussive
stu-novel-mir1095	TTTCCAAAGGGTTGTGACTTCTCT	24	15	0	625	0	95.8104	0	6.58211	0	NA	KJ_HN_Shoot_Exclussive
stu-novel-mir1096	TTTCCACTGTGTGAGTTGAACACT	24	12	0	500	0	76.6483	0	6.26018	0	NA	KJ_HN_Shoot_Exclussive
stu-novel-mir1097	TTTCCGGAAGACTCTAGAACCTTT	24	10	0	416.667	0	63.8736	0	5.99715	0	NA	KJ_HN_Shoot_Exclussive
stu-novel-mir1107	TTTGAATGTACACAAGTAGACACT	24	10	0	416.667	0	63.8736	0	5.99715	0	NA	KJ_HN_Shoot_Exclussive
stu-novel-mir1112	TTTGCCGGTGCTGACT	16	13	0	812.5	0	124.554	0	6.96062	0	NA	KJ_HN_Shoot_Exclussive
stu-novel-mir1117	TTTGGTGACTCGAACTCACAACCT	24	16	0	666.667	0	102.198	0	6.67522	0	NA	KJ_HN_Shoot_Exclussive
stu-novel-mir1128	TTTTCTACTCCTTTTCAGCCT	21	15	0	714.286	0	109.498	0	6.77476	0	NA	KJ_HN_Shoot_Exclussive
stu-novel-mir1129	TTTTCTTCAAACTTTAGGACC	21	0	11	0	523.81	0	121.194	0	6.92118	NA	KJ_LN_Shoot_Exclussive
stu-novel-mir1130	TTTTGACCCATGTACTCTGAGATT	24	10	0	416.667	0	63.8736	0	5.99715	0	NA	KJ_HN_Shoot_Exclussive
stu-novel-mir1131	TTTTGGTGATACAAGATTCTGGCT	24	14	0	583.333	0	89.4231	0	6.48257	0	NA	KJ_HN_Shoot_Exclussive
stu-novel-mir1133	TTTTTGAAGAGTCTGGGCAAC	21	12	0	571.429	0	87.5981	0	6.45283	0	NA	KJ_HN_Shoot_Exclussive
stu-novel-mir1052	TTGAGTTACCATCACTTGCCT	21	41	166	1952.38	7904.76	299.294	1828.93	8.22542	10.8368	2.61137	Up Regulated
stu-novel-mir75	AACATGTAGTTTCTGAGTGTCGTT	24	10	39	416.667	1625	63.8736	375.978	5.99715	8.55451	2.55736	Up Regulated
stu-novel-mir800	CAATAGTTAAGGTATGAAACT	21	10	25	476.19	1190.48	72.9984	275.442	6.18979	8.1056	1.91581	Up Regulated
stu-novel-mir96	AACTTATTTCAACAACTTAACAAC	24	20	49	833.333	2041.67	127.747	472.383	6.99715	8.88381	1.88666	Up Regulated
stu-novel-mir722	ATTCACATGTGTCTGGAATACATA	24	16	38	666.667	1583.33	102.198	366.338	6.67522	8.51703	1.84181	Up Regulated
stu-novel-mir814	CCTTGTGCTGGAAATGGAACC	21	10	23	476.19	1095.24	72.9984	253.407	6.18979	7.98531	1.79552	Up Regulated
stu-novel-mir982	TGAAGGTCCGAGGTTGAGGTT	21	70	157	3333.33	7476.19	510.989	1729.77	8.99715	10.7564	1.75922	Up Regulated
stu-novel-mir944	TCTAGATTTTGGACGGCAGGG	21	39	79	1857.14	3761.9	284.694	870.396	8.15327	9.76553	1.61226	Up Regulated
stu-novel-mir458	AGTTGGCAAGTGGTCCTTGGC	21	42	85	2000	4047.62	306.593	936.502	8.26018	9.87114	1.61096	Up Regulated
stu-novel-mir47	AAAGTTGGACACACTTGACAAAAG	24	11	22	458.333	916.667	70.261	212.09	6.13465	7.72853	1.59388	Up Regulated
stu-novel-mir597	ATCTGTAGAATAGACACACAAAGT	24	15	30	625	1250	95.8104	289.214	6.58211	8.17599	1.59388	Up Regulated
stu-novel-mir1099	TTTCCTTTCATGAAAAGTTGTGAC	24	13	25	541.667	1041.67	83.0357	241.012	6.37566	7.91296	1.5373	Up Regulated
stu-novel-mir140	AAGGTCATGTTTATGTATTATGTC	24	12	23	500	958.333	76.6483	221.731	6.26018	7.79266	1.53248	Up Regulated
stu-novel-mir223	AATTATTTGTCGTTTTAGAAGTTC	24	18	33	750	1375	114.973	318.135	6.84515	8.3135	1.46835	Up Regulated
stu-novel-mir243	ACAAGGGTCTATTATATGCAGTCT	24	13	23	541.667	958.333	83.0357	221.731	6.37566	7.79266	1.41701	Up Regulated
stu-novel-mir723	ATTCACGAGTTGTAGATTGGACCC	24	12	21	500	875	76.6483	202.45	6.26018	7.66142	1.40124	Up Regulated
stu-novel-mir1071	TTGTGACTCTAGAACTTGAACC	22	54	91	2454.55	4136.36	376.274	957.035	8.55564	9.90243	1.34679	Up Regulated
stu-novel-mir839	GACGAAGAGTATTTGCATACCATT	24	60	100	2500	4166.67	383.242	964.047	8.58211	9.91296	1.33085	Up Regulated
stu-novel-mir1105	TTTCTTGTATTGCTCCTTATA	21	31	51	1476.19	2428.57	226.295	561.901	7.82206	9.13417	1.31211	Up Regulated
stu-novel-mir181	AATCCCAATGTAGAACTAACT	21	28	46	1333.33	2190.48	204.396	506.813	7.67522	8.98531	1.31009	Up Regulated
stu-novel-mir681	ATGTCATGTAGGATGTCTGTGTCT	24	15	24	625	1000	95.8104	231.371	6.58211	7.85407	1.27195	Up Regulated
stu-novel-mir342	AGAATCCTTGCTTCTGGTGGCGCC	24	10	16	416.667	666.667	63.8736	154.247	5.99715	7.2691	1.27195	Up Regulated
stu-novel-mir974	TGAACAAGTAGACATATGCGTCCT	24	21	33	875	1375	134.135	318.135	7.06754	8.3135	1.24596	Up Regulated
stu-novel-mir831	CTTAGCATCAAGTACTTGGTC	21	1522	2360	72476.2	112381	11110.4	26001.7	13.4396	14.6663	1.2267	Up Regulated
stu-novel-mir960	TCTGATAGTCGGTAACTCAGCT	22	17	26	772.727	1181.82	118.457	273.439	6.88821	8.09507	1.20686	Up Regulated
stu-novel-mir250	ACACAATCGTCCTACATGGCACCC	24	31	46	1291.67	1916.67	198.008	443.461	7.62942	8.79266	1.16325	Up Regulated
stu-novel-mir474	ATAAGCACTTTTGGTTTGACCAAG	24	25	37	1041.67	1541.67	159.684	356.697	7.31908	8.47856	1.15948	Up Regulated
stu-novel-mir791	ATTTTGGAGAATTCGACATGCACC	24	13	19	541.667	791.667	83.0357	183.169	6.37566	7.51703	1.14137	Up Regulated
stu-novel-mir451	AGTGTGATGTAGACAGTCTATCCT	24	86	125	3583.33	5208.33	549.313	1205.06	9.10148	10.2349	1.1334	Up Regulated
stu-novel-mir882	TAACAAGATCCTAGGATGTCT	21	20	29	952.381	1380.95	145.997	319.513	7.18979	8.31973	1.12994	Up Regulated
stu-novel-mir186	AATCGGATTGGGTCTTGACCCGCC	24	22	31	916.667	1291.67	140.522	298.854	7.13465	8.2233	1.08865	Up Regulated
stu-novel-mir375	AGGACATATATGTGATATGAGGCC	24	22	31	916.667	1291.67	140.522	298.854	7.13465	8.2233	1.08865	Up Regulated
stu-novel-mir484	ATAATTCGTTACTCTGAAGCACGT	24	28	39	1166.67	1625	178.846	375.978	7.48257	8.55451	1.07193	Up Regulated
stu-novel-mir605	ATGAATTGTAGAGTGTAATTACCC	24	17	23	708.333	958.333	108.585	221.731	6.76268	7.79266	1.02998	Up Regulated
stu-novel-mir746	ATTGAAACGCGATGTATCGAGACG	24	20	27	833.333	1125	127.747	260.293	6.99715	8.02399	1.02684	Up Regulated
stu-novel-mir877	TAAACTTAATTTGATTTGTTGGCT	24	48	64	2000	2666.67	306.593	616.99	8.26018	9.2691	1.00892	Up Regulated
stu-novel-mir413	AGGGACATGTGGCACAATCTTATC	24	21	28	875	1166.67	134.135	269.933	7.06754	8.07646	1.00892	Up Regulated
stu-novel-mir596	ATCTGATTGTGGTTCGGTCGCCTG	24	13	17	541.667	708.333	83.0357	163.888	6.37566	7.35657	0.980906	Up Regulated
stu-novel-mir360	AGATACCTAAAGATTGTGGGGGTC	24	10	13	416.667	541.667	63.8736	125.326	5.99715	6.96954	0.972394	Up Regulated
stu-novel-mir855	GCGTAAGAACTTAACGGGA	19	11	14	578.947	736.842	88.7507	170.484	6.47169	7.41349	0.941806	Up Regulated
stu-novel-mir934	TCCCGGATTGATGAACAAAG	20	26	33	1300	1650	199.286	381.762	7.63869	8.57653	0.937837	Up Regulated
stu-novel-mir313	ACTAGCGAATGATTGTTGGAGCCT	24	19	24	791.667	1000	121.36	231.371	6.92315	7.85407	0.930918	Up Regulated
stu-novel-mir1100	TTTCGACAGTTTGGTGGTTGT	21	32	40	1523.81	1904.76	233.595	440.707	7.86787	8.78368	0.915811	Up Regulated
stu-novel-mir1111	TTTGCCATGTCTGGAATCATC	21	12	15	571.429	714.286	87.5981	165.265	6.45283	7.36864	0.915811	Up Regulated
stu-novel-mir906	TAGTTTTTGGACGGCAGGAGCACC	24	32	40	1333.33	1666.67	204.396	385.619	7.67522	8.59103	0.915811	Up Regulated
stu-novel-mir727	ATTCAGGATTTGAAGTTTGTAGGC	24	17	21	708.333	875	108.585	202.45	6.76268	7.66142	0.898737	Up Regulated
stu-novel-mir1041	TTCTGACAACCCTTTTATTGGACT	24	17	21	708.333	875	108.585	202.45	6.76268	7.66142	0.898737	Up Regulated
stu-novel-mir447	AGTGGGTTGAGAATCATGAGGTCT	24	27	33	1125	1375	172.459	318.135	7.43011	8.3135	0.883389	Up Regulated
stu-novel-mir920	TATATGCTCTAGCTTTTGGAC	21	24	29	1142.86	1380.95	175.196	319.513	7.45283	8.31973	0.866901	Up Regulated
stu-novel-mir649	ATGGAATCAACGTTTGGACATGT	23	10	12	434.783	521.739	66.6507	120.715	6.05855	6.91547	0.856917	Up Regulated
stu-novel-mir824	CTAGTTTTTGGACGGTAGGGGTACC	25	20	24	800	960	122.637	222.116	6.93825	7.79517	0.856917	Up Regulated
stu-novel-mir277	ACCGAAATTCAAATTTAGTCAGAC	24	15	18	625	750	95.8104	173.528	6.58211	7.43903	0.856917	Up Regulated
stu-novel-mir118	AAGCCCTATGTGACATCTAAGCCT	24	100	120	4166.67	5000	638.736	1156.86	9.31908	10.176	0.856917	Up Regulated
stu-novel-mir923	TATGATCCAAGAAGCCACTCC	21	21	25	1000	1190.48	153.297	275.442	7.26018	8.1056	0.845422	Up Regulated
stu-novel-mir102	AAGAAGATCGTGAATTTTGCA	21	16	19	761.905	904.762	116.797	209.336	6.86787	7.70968	0.84181	Up Regulated
stu-novel-mir833	CTTGAAGGACCAATTTCTGAT	21	16	19	761.905	904.762	116.797	209.336	6.86787	7.70968	0.84181	Up Regulated
stu-novel-mir466	ATAAATTCAGGATGGTCAATTAGT	24	80	95	3333.33	3958.33	510.989	915.844	8.99715	9.83896	0.84181	Up Regulated
stu-novel-mir211	AATGTCGGTAAAAACTTTAGCACT	24	11	13	458.333	541.667	70.261	125.326	6.13465	6.96954	0.834891	Up Regulated
stu-novel-mir496	ATACATTGTATCTAAGTGGATTCA	24	11	13	458.333	541.667	70.261	125.326	6.13465	6.96954	0.834891	Up Regulated
stu-novel-mir525	ATAGGTGACAAGTAAGAATGAACC	24	22	26	916.667	1083.33	140.522	250.652	7.13465	7.96954	0.834891	Up Regulated
stu-novel-mir560	ATCATACTGTTGAACAAGTAGACT	24	11	13	458.333	541.667	70.261	125.326	6.13465	6.96954	0.834891	Up Regulated
stu-novel-mir1059	TTGCGGCGGAAACCCTGATTTAGA	24	11	13	458.333	541.667	70.261	125.326	6.13465	6.96954	0.834891	Up Regulated
stu-novel-mir889	TAATCTTTTGAAGGCCTCGGTC	22	11	13	500	590.909	76.6483	136.719	6.26018	7.09507	0.834891	Up Regulated
stu-novel-mir456	AGTTCCAAAGTAGAAACTCCAACT	24	12	14	500	583.333	76.6483	134.967	6.26018	7.07646	0.816275	Up Regulated
stu-novel-mir718	ATTCAAATTATCTTGAGTCTGACC	24	13	15	541.667	625	83.0357	144.607	6.37566	7.17599	0.800334	Up Regulated
stu-novel-mir108	AAGAGAGAGAAAGAACTTTGGCCC	24	15	17	625	708.333	95.8104	163.888	6.58211	7.35657	0.774455	Up Regulated
stu-novel-mir351	AGAGAATTCTAGATTAGGACTA	22	23	26	1045.45	1181.82	160.265	273.439	7.32431	8.09507	0.770761	Up Regulated
stu-novel-mir694	ATTAAAGACGTAGATCCATAAGGC	24	55	62	2291.67	2583.33	351.305	597.709	8.45658	9.2233	0.766719	Up Regulated
stu-novel-mir36	AAAGATGAGAGACTATTTTGGGCC	24	16	18	666.667	750	102.198	173.528	6.67522	7.43903	0.763808	Up Regulated
stu-novel-mir991	TGATAGCCAAGGATGACTGGC	21	42	47	2000	2238.1	306.593	517.831	8.26018	9.01634	0.756154	Up Regulated
stu-novel-mir976	TGAACAAGTAGACGCATGAGTCCT	24	17	19	708.333	791.667	108.585	183.169	6.76268	7.51703	0.754347	Up Regulated
stu-novel-mir27	AAACTTGTATAAAATTGAACAACT	24	57	63	2375	2625	364.08	607.349	8.50811	9.24638	0.738273	Up Regulated
stu-novel-mir455	AGTTATTGTAGCAACTGTTGAAGT	24	29	32	1208.33	1333.33	185.233	308.495	7.5332	8.2691	0.735902	Up Regulated
stu-novel-mir184	AATCGACTGAAACGGACACCCGAG	24	11	12	458.333	500	70.261	115.686	6.13465	6.85407	0.719414	Up Regulated
stu-novel-mir226	AATTCGAGGATCGAAACACTGTTT	24	12	13	500	541.667	76.6483	125.326	6.26018	6.96954	0.70936	Up Regulated
stu-novel-mir416	AGGGATCGTGGATGACTTAAGCCT	24	12	13	500	541.667	76.6483	125.326	6.26018	6.96954	0.70936	Up Regulated
stu-novel-mir1010	TTAAAACCCAATGTAGAACTAACT	24	12	13	500	541.667	76.6483	125.326	6.26018	6.96954	0.70936	Up Regulated
stu-novel-mir245	ACAAGTAGACACTCACGTCCT	21	12	13	571.429	619.048	87.5981	143.23	6.45283	7.16219	0.70936	Up Regulated
stu-novel-mir685	ATGTGAGTTAGGCCTAAGACC	21	24	26	1142.86	1238.1	175.196	286.46	7.45283	8.16219	0.70936	Up Regulated
stu-novel-mir856	GGAATAAAGGTATTGTATGAAACT	24	13	14	541.667	583.333	83.0357	134.967	6.37566	7.07646	0.700798	Up Regulated
stu-novel-mir608	ATGACATGACGCTGACGTAGCGCT	24	29	31	1208.33	1291.67	185.233	298.854	7.5332	8.2233	0.690098	Up Regulated
stu-novel-mir270	ACCAAGTATTTGACGGTAAGG	21	29	31	1380.95	1476.19	211.695	341.548	7.72585	8.41594	0.690098	Up Regulated
stu-novel-mir744	ATTCTTATAGGATTGTATAAACCT	24	73	78	3041.67	3250	466.277	751.956	8.86504	9.55451	0.68946	Up Regulated
stu-novel-mir832	CTTATTTGTTTGACTTGGCATGCC	24	46	49	1916.67	2041.67	293.819	472.383	8.19878	8.88381	0.685031	Up Regulated
stu-novel-mir678	ATGTCATGTAGGACAAGTGTGTCT	24	33	35	1375	1458.33	210.783	337.416	7.71961	8.39839	0.678772	Up Regulated
stu-novel-mir1060	TTGGAAGGGACTTGAACTCGAGGA	24	17	18	708.333	750	108.585	173.528	6.76268	7.43903	0.676345	Up Regulated
stu-novel-mir544	ATATGCTTTAGTTTTTGGACGACA	24	20	21	833.333	875	127.747	202.45	6.99715	7.66142	0.664272	Up Regulated
stu-novel-mir409	AGGCCCGTTGGGCTGGCCTGGCCT	24	66	69	2750	2875	421.566	665.192	8.71961	9.37763	0.658013	Up Regulated
stu-novel-mir320	ACTGCAAGGACTGTGATTCCT	21	22	23	1047.62	1095.24	160.597	253.407	7.3273	7.98531	0.658013	Up Regulated
stu-novel-mir1089	TTTCAATTAGAATTCTTGGAGTCT	24	68	71	2833.33	2958.33	434.341	684.473	8.76268	9.41885	0.656167	Up Regulated
stu-novel-mir23	AAACTCTTGTAGAAGCATGACACT	24	48	50	2000	2083.33	306.593	482.023	8.26018	8.91296	0.652776	Up Regulated
stu-novel-mir505	ATACCGAACTTTGAAAAGGACCTT	24	24	25	1000	1041.67	153.297	241.012	7.26018	7.91296	0.652776	Up Regulated
stu-novel-mir775	ATTTCATTGTGGATACCGAACACC	24	25	26	1041.67	1083.33	159.684	250.652	7.31908	7.96954	0.650466	Up Regulated
stu-novel-mir602	ATGAAATCAACATTTGGACATGT	23	35	36	1521.74	1565.22	233.278	362.146	7.8659	8.50043	0.634525	Up Regulated
stu-novel-mir1056	TTGCATGAAGTTGTTTGAGCCT	22	35	36	1590.91	1636.36	243.881	378.607	7.93003	8.56456	0.634525	Up Regulated
stu-novel-mir828	CTGAATAAAGTTCTGAAGCCT	21	49	50	2333.33	2380.95	357.692	550.884	8.48257	9.1056	0.623029	Up Regulated
stu-novel-mir985	TGACCCGTGAACTCTGTTTGA	21	64	65	3047.62	3095.24	467.19	716.149	8.86787	9.48412	0.616251	Up Regulated
stu-novel-mir551	ATATTTCTGAAAGATTGTGACTTT	24	155	156	6458.33	6500	990.041	1503.91	9.95134	10.5545	0.603161	Up Regulated
stu-novel-mir327	ACTTTAAATCTTGGATTAGCC	21	18	18	857.143	857.143	131.397	198.318	7.03779	7.63167	0.593883	Up Regulated
stu-novel-mir650	ATGGAATCAGCGTTTGGACAAGC	23	11	11	478.261	478.261	73.3158	110.656	6.19605	6.78994	0.593883	Up Regulated
stu-novel-mir680	ATGTCATGTAGGACATATGTGTCT	24	23	23	958.333	958.333	146.909	221.731	7.19878	7.79266	0.593883	Up Regulated
stu-novel-mir816	CGCGTTTGGTGTGGAACG	18	27	27	1500	1500	229.945	347.057	7.84515	8.43903	0.593883	Up Regulated
stu-novel-mir820	CGTGATTCATCTGAATGGGCCT	22	33	33	1500	1500	229.945	347.057	7.84515	8.43903	0.593883	Up Regulated
stu-novel-mir874	TAAAAGTTTGATTCATCTATGTC	23	22	22	956.522	956.522	146.632	221.312	7.19605	7.78994	0.593883	Up Regulated
stu-novel-mir919	TATATGCTCTACTTTTTGGAC	21	38	38	1809.52	1809.52	277.394	418.672	8.11579	8.70968	0.593883	Up Regulated
stu-novel-mir1022	TTATTATCCATAGCTCTGATACCT	24	14	14	583.333	583.333	89.4231	134.967	6.48257	7.07646	0.593883	Up Regulated
stu-novel-mir1075	TTTAAATGAATTATGCGGACAACT	24	12	12	500	500	76.6483	115.686	6.26018	6.85407	0.593883	Up Regulated
stu-novel-mir238	AATTTTCCAAAGAGTTGTGACTTT	24	15	15	625	625	95.8104	144.607	6.58211	7.17599	0.593883	Up Regulated
stu-novel-mir269	ACCAAGGATTGTGACGAGATGGAT	24	28	28	1166.67	1166.67	178.846	269.933	7.48257	8.07646	0.593883	Up Regulated
stu-novel-mir368	AGCGAAATATACAAACGGACAAGT	24	20	20	833.333	833.333	127.747	192.809	6.99715	7.59103	0.593883	Up Regulated
stu-novel-mir376	AGGACATGAATATCAACTGAAGCC	24	29	29	1208.33	1208.33	185.233	279.574	7.5332	8.12708	0.593883	Up Regulated
stu-novel-mir863	GTCAATGAAGTGGATTGAGAACCT	24	15	15	625	625	95.8104	144.607	6.58211	7.17599	0.593883	Up Regulated
stu-novel-mir876	TAAACAAGTAGACACATGAGTCCT	24	13	13	541.667	541.667	83.0357	125.326	6.37566	6.96954	0.593883	Up Regulated
stu-novel-mir914	TATACCGATTCGATCCGAGC	20	23	23	1150	1150	176.291	266.077	7.46182	8.0557	0.593883	Up Regulated
stu-novel-mir939	TCGAGTTTGGTCTAGATTGATC	22	23	23	1045.45	1045.45	160.265	241.888	7.32431	7.9182	0.593883	Up Regulated
stu-novel-mir1043	TTCTGGGGATTAGTATGAAAATCC	24	13	13	541.667	541.667	83.0357	125.326	6.37566	6.96954	0.593883	Up Regulated
stu-novel-mir1024	TTATTGTTGGACAGAGAGAGTAAT	24	10	10	416.667	416.667	63.8736	96.4047	5.99715	6.59103	0.593883	Up Regulated
stu-novel-mir1001	TGGGTTGCTGTAGGATTGATG	21	3205	3139	152619	149476	23396	34584.5	14.514	15.0778	0.563863	Up Regulated
stu-novel-mir1004	TGTCGCAGATGACTTTAGCTCTTC	24	133	130	5541.67	5416.67	849.519	1253.26	9.7305	10.2915	0.560968	Up Regulated
stu-novel-mir221	AATTAGTCGAGGTGCATGAAAGCT	24	40	39	1666.67	1625	255.494	375.978	7.99715	8.55451	0.557357	Up Regulated
stu-novel-mir14	AAACAAGTAGACTTTGGACTTATT	24	67	65	2791.67	2708.33	427.953	626.63	8.74131	9.29147	0.550161	Up Regulated
stu-novel-mir729	ATTCCATTAACGTCGGGTACTTGA	24	29	28	1208.33	1166.67	185.233	269.933	7.5332	8.07646	0.543257	Up Regulated
stu-novel-mir564	ATCCAAGGGCTTTGAGCTTGATCT	24	54	52	2250	2166.67	344.918	501.304	8.43011	8.96954	0.539435	Up Regulated
stu-novel-mir1067	TTGGTCGGCATGACTCCCGAGG	22	133	128	6045.45	5818.18	926.748	1346.16	9.85603	10.3946	0.5386	Up Regulated
stu-novel-mir1085	TTTATGGCTTTATTTGGATAG	21	26	25	1238.1	1190.48	189.796	275.442	7.5683	8.1056	0.537299	Up Regulated
stu-novel-mir183	AATCGAACCGAGAACCGAACCAAA	24	25	24	1041.67	1000	159.684	231.371	7.31908	7.85407	0.534989	Up Regulated
stu-novel-mir1057	TTGCATTCTTTCACAACATCT	21	23	22	1095.24	1047.62	167.896	242.389	7.39143	7.92118	0.529752	Up Regulated
stu-novel-mir399	AGGATTGTGACTTCTCGAAAAGGT	24	19	18	791.667	750	121.36	173.528	6.92315	7.43903	0.51588	Up Regulated
stu-novel-mir891	TAATGGATGCAATAGACTGATT	22	2356	2230	107091	101364	16416.7	23452.6	14.0029	14.5175	0.514587	Up Regulated
stu-novel-mir281	ACCGGAACGGACTGAAATGGTACC	24	17	16	708.333	666.667	108.585	154.247	6.76268	7.2691	0.50642	Up Regulated
stu-novel-mir378	AGGACCTCTGTCTGCTCTGATACC	24	16	15	666.667	625	102.198	144.607	6.67522	7.17599	0.500773	Up Regulated
stu-novel-mir215	AATTAACTAATGTCGGTAAAAACT	24	15	14	625	583.333	95.8104	134.967	6.58211	7.07646	0.494347	Up Regulated
stu-novel-mir860	GTAGAATGACACGTAGAACACATT	24	29	27	1208.33	1125	185.233	260.293	7.5332	8.02399	0.490789	Up Regulated
stu-novel-mir233	AATTGTATAGATCGCTGACAGCCT	24	154	143	6416.67	5958.33	983.654	1378.59	9.94201	10.429	0.486968	Up Regulated
stu-novel-mir311	ACTACGATAGTTGTTGGACTAAAG	24	14	13	583.333	541.667	89.4231	125.326	6.48257	6.96954	0.486968	Up Regulated
stu-novel-mir1110	TTTGCACAAGTAGACACTTAAACT	24	26	24	1083.33	1000	166.071	231.371	7.37566	7.85407	0.478406	Up Regulated
stu-novel-mir675	ATGTCATCGAACTTTGAAAAAAGA	24	38	35	1583.33	1458.33	242.72	337.416	7.92315	8.39839	0.475238	Up Regulated
stu-novel-mir104	AAGACAATACTAGAACTTTTGGAT	24	25	23	1041.67	958.333	159.684	221.731	7.31908	7.79266	0.473589	Up Regulated
stu-novel-mir309	ACTAACTGAACTTAAATACACCCT	24	12	11	500	458.333	76.6483	106.045	6.26018	6.72853	0.468352	Up Regulated
stu-novel-mir783	ATTTGGACTTCGGATACATGTATC	24	12	11	500	458.333	76.6483	106.045	6.26018	6.72853	0.468352	Up Regulated
stu-novel-mir752	ATTGAGATTAATCGGGTCAAGACC	24	24	22	1000	916.667	153.297	212.09	7.26018	7.72853	0.468352	Up Regulated
stu-novel-mir869	GTTCCGGAATGTCGAGTTTGGTCT	24	11	10	458.333	416.667	70.261	96.4047	6.13465	6.59103	0.456379	Up Regulated
stu-novel-mir888	TAAGGTCTTATTACCCCTGAACCT	24	11	10	458.333	416.667	70.261	96.4047	6.13465	6.59103	0.456379	Up Regulated
stu-novel-mir993	TGATGATTTCTAAGGCGTAGACTT	24	11	10	458.333	416.667	70.261	96.4047	6.13465	6.59103	0.456379	Up Regulated
stu-novel-mir485	ATAATTCGTTACTCTGAGGCACGT	24	32	29	1333.33	1208.33	204.396	279.574	7.67522	8.12708	0.451864	Up Regulated
stu-novel-mir741	ATTCTCGGTCAAACTTAAACGGTT	24	21	19	875	791.667	134.135	183.169	7.06754	7.51703	0.449493	Up Regulated
stu-novel-mir539	ATATCTTGATGAAGAACTTGCACC	24	72	65	3000	2708.33	459.89	626.63	8.84515	9.29147	0.446326	Up Regulated
stu-novel-mir507	ATACCGAACTTTGGAAAGAACCTT	24	58	52	2416.67	2166.67	370.467	501.304	8.5332	8.96954	0.436341	Up Regulated
stu-novel-mir363	AGATGAATCAAATTTTTAACGGAT	24	38	34	1583.33	1416.67	242.72	327.776	7.92315	8.35657	0.433418	Up Regulated
stu-novel-mir1109	TTTGAGGATAGATTTAGAATGATC	24	19	17	791.667	708.333	121.36	163.888	6.92315	7.35657	0.433418	Up Regulated
stu-novel-mir893	TACGTGACACTATCTTCTGGGCCT	24	18	16	750	666.667	114.973	154.247	6.84515	7.2691	0.423958	Up Regulated
stu-novel-mir979	TGAACAAGTAGATATATGCATCCT	24	18	16	750	666.667	114.973	154.247	6.84515	7.2691	0.423958	Up Regulated
stu-novel-mir580	ATCGAGACGTTGAGTGATGTATCT	24	16	14	666.667	583.333	102.198	134.967	6.67522	7.07646	0.401238	Up Regulated
stu-novel-mir431	AGTAAAATGTTGGAGTGTTTTATT	24	48	42	2000	1750	306.593	404.9	8.26018	8.66142	0.401238	Up Regulated
stu-novel-mir899	TAGCAAATCTCTCCCCTATGCACC	24	175	153	7291.67	6375	1117.79	1474.99	10.1264	10.5265	0.40006	Up Regulated
stu-novel-mir625	ATGAGTAATTTCTGAACAAGACCT	24	31	27	1291.67	1125	198.008	260.293	7.62942	8.02399	0.394574	Up Regulated
stu-novel-mir945	TCTCAGAAAATGTAGTCTGCCT	22	279	242	12681.8	11000	1944.08	2545.08	10.9249	11.3135	0.388625	Up Regulated
stu-novel-mir17	AAACCCATAAAAGCGACGGACAGT	24	15	13	625	541.667	95.8104	125.326	6.58211	6.96954	0.387432	Up Regulated
stu-novel-mir961	TCTGGAAACGAGAAAATGGAC	21	15	13	714.286	619.048	109.498	143.23	6.77476	7.16219	0.387432	Up Regulated
stu-novel-mir836	GAAGAGTTTAATAATCGGAGGACT	24	118	102	4916.67	4250	753.709	983.328	9.55786	9.94153	0.383665	Up Regulated
stu-novel-mir305	ACGTCCCTATGTTCC	15	58	50	3866.67	3333.33	592.747	771.237	9.21127	9.59103	0.379758	Up Regulated
stu-novel-mir393	AGGATTGTAACTTTTTCAATGAGT	24	63	54	2625	2250	402.404	520.585	8.6525	9.02399	0.37149	Up Regulated
stu-novel-mir164	AATATCGAACTTTGGAAAGGACCT	24	77	66	3208.33	2750	491.827	636.271	8.94201	9.3135	0.37149	Up Regulated
stu-novel-mir538	ATATCATTTACGATAGTTCGGAGA	24	14	12	583.333	500	89.4231	115.686	6.48257	6.85407	0.37149	Up Regulated
stu-novel-mir720	ATTCAAGTAGATTCGCATTATCTG	24	14	12	583.333	500	89.4231	115.686	6.48257	6.85407	0.37149	Up Regulated
stu-novel-mir154	AATACCGAACTTTGAAAAGGACCT	24	41	35	1708.33	1458.33	261.882	337.416	8.03277	8.39839	0.365614	Up Regulated
stu-novel-mir514	ATAGAAAGTAGAATTCCTGAGCCT	24	245	208	10208.3	8666.67	1564.9	2005.22	10.6119	10.9695	0.357685	Up Regulated
stu-novel-mir568	ATCCGAACTTTGATCGAAATTGTT	24	37	31	1541.67	1291.67	236.332	298.854	7.88467	8.2233	0.338626	Up Regulated
stu-novel-mir433	AGTAAACTTGGACGGATCATGACC	24	12	10	500	416.667	76.6483	96.4047	6.26018	6.59103	0.330848	Up Regulated
stu-novel-mir553	ATCAACTCTGGACGTGCACAAGCA	24	12	10	500	416.667	76.6483	96.4047	6.26018	6.59103	0.330848	Up Regulated
stu-novel-mir584	ATCGGAACGAACCGGAATGGTACC	24	35	29	1458.33	1208.33	223.558	279.574	7.8045	8.12708	0.322581	Up Regulated
stu-novel-mir721	ATTCACATGTATATATCTAGGATA	24	35	29	1458.33	1208.33	223.558	279.574	7.8045	8.12708	0.322581	Up Regulated
stu-novel-mir272	ACCCAGACCGTCGTGATTGACACT	24	153	126	6375	5250	977.266	1214.7	9.93261	10.2464	0.313775	Up Regulated
stu-novel-mir453	AGTGTGTCTCTGAGATTTCGGACA	24	34	28	1416.67	1166.67	217.17	269.933	7.76268	8.07646	0.313775	Up Regulated
stu-novel-mir394	AGGATTGTAACTTTTTTAATGAGT	24	28	23	1166.67	958.333	178.846	221.731	7.48257	7.79266	0.31009	Up Regulated
stu-novel-mir239	ACAAAATTGTCATGTAGGATGAAT	24	16	13	666.667	541.667	102.198	125.326	6.67522	6.96954	0.294322	Up Regulated
stu-novel-mir60	AAATTCCAAAATGATCATCTAGAC	24	37	30	1541.67	1250	236.332	289.214	7.88467	8.17599	0.29132	Up Regulated
stu-novel-mir1005	TGTGACTGTTTAGAAGTTGTGCCT	24	37	30	1541.67	1250	236.332	289.214	7.88467	8.17599	0.29132	Up Regulated
stu-novel-mir288	ACCTTAGAATTCATTAAAAGAGAA	24	41	33	1708.33	1375	261.882	318.135	8.03277	8.3135	0.280725	Up Regulated
stu-novel-mir787	ATTTTATGTAACGATCGATTTGAT	24	133	107	5541.67	4458.33	849.519	1031.53	9.7305	10.0106	0.280067	Up Regulated
stu-novel-mir709	ATTAGGATTGGTAAGGTAAGGCCT	24	81	65	3375	2708.33	517.376	626.63	9.01507	9.29147	0.276401	Up Regulated
stu-novel-mir187	AATCGTGTAGAAGCCAAGAAGTGT	24	30	24	1250	1000	191.621	231.371	7.58211	7.85407	0.271955	Up Regulated
stu-novel-mir631	ATGATACTTGGACCTAACTCAGCC	24	45	36	1875	1500	287.431	347.057	8.16707	8.43903	0.271955	Up Regulated
stu-novel-mir367	AGATTTTGTATTTGTGAACTGCCT	24	15	12	625	500	95.8104	115.686	6.58211	6.85407	0.271955	Up Regulated
stu-novel-mir387	AGGAGGATCCGATCGATAAGACTA	24	24	19	1000	791.667	153.297	183.169	7.26018	7.51703	0.256848	Up Regulated
stu-novel-mir28	AAACTTGTTTGAATCTCGAAATCT	24	67	53	2791.67	2208.33	427.953	510.945	8.74131	8.99702	0.255714	Up Regulated
stu-novel-mir106	AAGAGAATCTTGATTTGTGATGGC	24	38	30	1583.33	1250	242.72	289.214	7.92315	8.17599	0.252846	Up Regulated
stu-novel-mir717	ATTCAAAAGTTGAACGAGTAGACT	24	19	15	791.667	625	121.36	144.607	6.92315	7.17599	0.252846	Up Regulated
stu-novel-mir491	ATACATGAGTTAAAAGTGGAGCCC	24	47	37	1958.33	1541.67	300.206	356.697	8.22981	8.47856	0.248747	Up Regulated
stu-novel-mir89	AACGGATGACATAGATGAACCTCT	24	14	11	583.333	458.333	89.4231	106.045	6.48257	6.72853	0.245959	Up Regulated
stu-novel-mir315	ACTATGACAATTAAAAATGGACA	23	14	11	608.696	478.261	93.311	110.656	6.54398	6.78994	0.245959	Up Regulated
stu-novel-mir873	GTTTTCTAAAGGATTGTGATCGTT	24	14	11	583.333	458.333	89.4231	106.045	6.48257	6.72853	0.245959	Up Regulated
stu-novel-mir840	GACTCAGGACCCGAAATCTGACCT	24	28	22	1166.67	916.667	178.846	212.09	7.48257	7.72853	0.245959	Up Regulated
stu-novel-mir670	ATGTAGGATGCCACGTAGGACACA	24	23	18	958.333	750	146.909	173.528	7.19878	7.43903	0.240246	Up Regulated
stu-novel-mir24	AAACTGTTTGACTCTCGAAAAACA	24	36	28	1500	1166.67	229.945	269.933	7.84515	8.07646	0.231313	Up Regulated
stu-novel-mir352	AGAGATCGGTTTTTATTGTAATTC	24	27	21	1125	875	172.459	202.45	7.43011	7.66142	0.231313	Up Regulated
stu-novel-mir402	AGGATTGTGACTTTTCTGAAGAGT	24	63	49	2625	2041.67	402.404	472.383	8.6525	8.88381	0.231313	Up Regulated
stu-novel-mir612	ATGACTTGGGATCGCTATAGGAAC	24	31	24	1291.67	1000	198.008	231.371	7.62942	7.85407	0.224649	Up Regulated
stu-novel-mir1002	TGTACAGTTCATCTTCGGCGCC	22	13	10	590.909	454.545	90.5844	105.169	6.50119	6.71656	0.215371	Up Regulated
stu-novel-mir248	ACACAAAATCTCTAGTTAAGGATG	24	13	10	541.667	416.667	83.0357	96.4047	6.37566	6.59103	0.215371	Up Regulated
stu-novel-mir788	ATTTTCCGATGAGTTGTGACTTTT	24	13	10	541.667	416.667	83.0357	96.4047	6.37566	6.59103	0.215371	Up Regulated
stu-novel-mir922	TATGAGAACCAGATTCATCCC	21	51	39	2428.57	1857.14	372.292	429.689	8.54029	8.74715	0.20686	Up Regulated
stu-novel-mir461	ATAAAAACGCAGCGATTGTATATG	24	17	13	708.333	541.667	108.585	125.326	6.76268	6.96954	0.20686	Up Regulated
stu-novel-mir201	AATGCCGATAAAGACTTTAGCACT	24	68	52	2833.33	2166.67	434.341	501.304	8.76268	8.96954	0.20686	Up Regulated
stu-novel-mir392	AGGATTGTAACTTTTTCAAAGAGT	24	29	22	1208.33	916.667	185.233	212.09	7.5332	7.72853	0.195333	Up Regulated
stu-novel-mir789	ATTTTCTTAAACTGTAGCTATAGT	24	57	43	2375	1791.67	364.08	414.54	8.50811	8.69537	0.187258	Up Regulated
stu-novel-mir1012	TTAACAAGTAGACACATGAGTCCT	24	122	92	5083.33	3833.33	779.258	886.923	9.60596	9.79266	0.186707	Up Regulated
stu-novel-mir396	AGGATTGTGACCTTTCTGAAAGGT	24	187	141	7791.67	5875	1194.44	1359.31	10.2221	10.4087	0.18654	Up Regulated
stu-novel-mir117	AAGCCACTTGATTGTAAGGAGAGG	24	134	101	5583.33	4208.33	855.906	973.687	9.74131	9.92731	0.186005	Up Regulated
stu-novel-mir467	ATAACATGATACATGTAGGACGCC	24	24	18	1000	750	153.297	173.528	7.26018	7.43903	0.178845	Up Regulated
stu-novel-mir51	AAATAGACTGTGTTTTGTTCTCCT	24	20	15	833.333	625	127.747	144.607	6.99715	7.17599	0.178845	Up Regulated
stu-novel-mir93	AACTGAACTTAAATACAACCCGGA	24	16	12	666.667	500	102.198	115.686	6.67522	6.85407	0.178845	Up Regulated
stu-novel-mir343	AGAATGAAAATTGTCATGTAGGAT	24	56	42	2333.33	1750	357.692	404.9	8.48257	8.66142	0.178845	Up Regulated
stu-novel-mir473	ATAAGATTGTTGATGTGGCACCTC	24	56	42	2333.33	1750	357.692	404.9	8.48257	8.66142	0.178845	Up Regulated
stu-novel-mir941	TCGCTTGGTGCAGGTCGGGACC	22	13592	10137	617818	460773	94709.5	106610	16.5312	16.702	0.170756	Up Regulated
stu-novel-mir756	ATTGGGACGAAGTAGATTTAAAGT	24	73	54	3041.67	2250	466.277	520.585	8.86504	9.02399	0.158946	Up Regulated
stu-novel-mir830	CTTACGTAATCGACATACAAGACT	24	19	14	791.667	583.333	121.36	134.967	6.92315	7.07646	0.15331	Up Regulated
stu-novel-mir316	ACTATGATCGAAATTTCAGAGACA	24	34	25	1416.67	1041.67	217.17	241.012	7.76268	7.91296	0.150276	Up Regulated
stu-novel-mir169	AATATGCGGACAACTTTAAGTGGT	24	30	22	1250	916.667	191.621	212.09	7.58211	7.72853	0.146424	Up Regulated
stu-novel-mir487	ATACAACTTTAAGTGTCTACTTGT	24	15	11	625	458.333	95.8104	106.045	6.58211	6.72853	0.146424	Up Regulated
stu-novel-mir509	ATACCGGGATAGAACCAGGACGGA	24	30	22	1250	916.667	191.621	212.09	7.58211	7.72853	0.146424	Up Regulated
stu-novel-mir674	ATGTCACGTAGGACGTGTGTGTCT	24	45	33	1875	1375	287.431	318.135	8.16707	8.3135	0.146424	Up Regulated
stu-novel-mir275	ACCGAAAACTGATAAACCGAACCA	24	26	19	1083.33	791.667	166.071	183.169	7.37566	7.51703	0.141371	Up Regulated
stu-novel-mir1115	TTTGGATGTGCACAAGTAGAAACT	24	18	13	750	541.667	114.973	125.326	6.84515	6.96954	0.124397	Up Regulated
stu-novel-mir864	GTCATTCCTTTCTATAAATAGTT	23	61	44	2652.17	1913.04	406.569	442.623	8.66736	8.78994	0.122577	Up Regulated
stu-novel-mir52	AAATAGTTTCTTAGGACAGTGCCT	24	125	90	5208.33	3750	798.42	867.642	9.641	9.76096	0.119952	Up Regulated
stu-novel-mir144	AAGTGGTTGAGAACCATGAGGTCT	24	25	18	1041.67	750	159.684	173.528	7.31908	7.43903	0.119952	Up Regulated
stu-novel-mir162	AATATCGAACTTTGAAAAGGACCT	24	46	33	1916.67	1375	293.819	318.135	8.19878	8.3135	0.114715	Up Regulated
stu-novel-mir133	AAGGATTGTGACTCTCTGAAGGGT	24	113	81	4708.33	3375	721.772	780.878	9.4954	9.60895	0.113554	Up Regulated
stu-novel-mir1084	TTTATCGACGGATAAGATTGCGCC	24	113	81	4708.33	3375	721.772	780.878	9.4954	9.60895	0.113554	Up Regulated
stu-novel-mir782	ATTTGAAAGCTTGGTTTTGTG	21	81	58	3857.14	2761.9	591.287	639.025	9.20772	9.31973	0.112014	Up Regulated
stu-novel-mir704	ATTACATGTAGGACGCCACGTAGG	24	31	22	1291.67	916.667	198.008	212.09	7.62942	7.72853	0.0991181	Up Regulated
stu-novel-mir1087	TTTCAAAGAAAATGTAGTCTGCCT	24	95	67	3958.33	2791.67	606.799	645.911	9.24508	9.33519	0.0901164	Up Regulated
stu-novel-mir842	GAGAAGATCGTATTTGTATAATC	23	20	14	869.565	608.696	133.301	140.835	7.05855	7.13786	0.0793096	Up Regulated
stu-novel-mir338	AGAAATTACTCATTAGTCGATGAT	24	23	16	958.333	666.667	146.909	154.247	7.19878	7.2691	0.0703208	Up Regulated
stu-novel-mir737	ATTCGCATGTATCTAGGATATTTG	24	52	36	2166.67	1500	332.143	347.057	8.37566	8.43903	0.0633681	Up Regulated
stu-novel-mir764	ATTTAAACTGTTTGACTCTCGAAA	24	29	20	1208.33	833.333	185.233	192.809	7.5332	7.59103	0.0578299	Up Regulated
stu-novel-mir615	ATGAGATCCAAAGGTTGTAGAAAC	24	538	371	22416.7	15458.3	3436.4	3576.61	11.7467	11.8044	0.0576958	Up Regulated
stu-novel-mir679	ATGTCATGTAGGACACATGTGTCT	24	96	66	4000	2750	613.187	636.271	9.26018	9.3135	0.0533144	Up Regulated
stu-novel-mir716	ATTATGTGGACAACTTTAAGGGGT	24	54	37	2250	1541.67	344.918	356.697	8.43011	8.47856	0.0484486	Up Regulated
stu-novel-mir262	ACATATGATGAAGGCT	16	19	13	1187.5	812.5	182.04	187.989	7.50811	7.55451	0.046395	Up Regulated
stu-novel-mir499	ATACCATTTACAATAGTTCGGAGG	24	19	13	791.667	541.667	121.36	125.326	6.92315	6.96954	0.046395	Up Regulated
stu-novel-mir167	AATATCTTAGATGGTCACTCAACT	24	25	17	1041.67	708.333	159.684	163.888	7.31908	7.35657	0.0374894	Up Regulated
stu-novel-mir372	AGGACATAAACGTAAAATGAAGCC	24	98	66	4083.33	2750	625.961	636.271	9.28993	9.3135	0.023567	Up Regulated
stu-novel-mir71	AACAATTTAAGTTTGACTGAGAAT	24	96	64	4000	2666.67	613.187	616.99	9.26018	9.2691	0.00892027	Up Regulated
stu-novel-mir460	AGTTTTTGGACTGCAGGGGCACCA	24	21	14	875	583.333	134.135	134.967	7.06754	7.07646	0.00892027	Up Regulated
stu-novel-mir1136	TTTTTGGACGGCACGGGCACC	21	24	16	1142.86	761.905	175.196	176.283	7.45283	7.46175	0.00892027	Up Regulated
stu-novel-mir388	AGGATGACTCAGTTGGTTTGGAGG	24	18	12	750	500	114.973	115.686	6.84515	6.85407	0.00892027	Up Regulated
stu-novel-mir622	ATGAGATTGAAGTTTTGTTTGGAC	24	18	12	750	500	114.973	115.686	6.84515	6.85407	0.00892027	Up Regulated
stu-novel-mir726	ATTCAGATATGAAACTCACACACC	24	18	12	750	500	114.973	115.686	6.84515	6.85407	0.00892027	Up Regulated
stu-novel-mir586	ATCGGATTGGATCATGATCCGCCT	24	81	54	3375	2250	517.376	520.585	9.01507	9.02399	0.00892027	Up Regulated
stu-novel-mir895	TAGAGAATTCTAGAATAAGGACTA	24	33	22	1375	916.667	210.783	212.09	7.71961	7.72853	0.00892027	Up Regulated
stu-novel-mir557	ATCACTGTAGAAGACCATAGTTGT	24	44	29	1833.33	1208.33	281.044	279.574	8.13465	8.12708	-0.00756785	Down Regulated
stu-novel-mir645	ATGCCATTGAACTTTGAGAAAAGA	24	73	48	3041.67	2000	466.277	462.742	8.86504	8.85407	-0.0109793	Down Regulated
stu-novel-mir119	AAGCGTATCGTCTAGCTAAGGCCC	24	29	19	1208.33	791.667	185.233	183.169	7.5332	7.51703	-0.0161707	Down Regulated
stu-novel-mir956	TCTGAGCAAGTTGAAAAGTCT	21	23	15	1095.24	714.286	167.896	165.265	7.39143	7.36864	-0.0227886	Down Regulated
stu-novel-mir366	AGATTCGATCTCAGGACCTCTGCC	24	37	24	1541.67	1000	236.332	231.371	7.88467	7.85407	-0.0306081	Down Regulated
stu-novel-mir1134	TTTTTGAAGGATCCGAACAAC	21	34	22	1619.05	1047.62	248.195	242.389	7.95533	7.92118	-0.0341485	Down Regulated
stu-novel-mir136	AAGGCTAGTACCTATTGAACACCT	24	31	20	1291.67	833.333	198.008	192.809	7.62942	7.59103	-0.0383854	Down Regulated
stu-novel-mir418	AGGGCTAGTACCTATTGAACACCT	24	93	60	3875	2500	594.025	578.428	9.21438	9.17599	-0.0383854	Down Regulated
stu-novel-mir347	AGACTTGTTTGAATCTCAAAATCT	24	90	58	3750	2416.67	574.863	559.147	9.16707	9.12708	-0.0399893	Down Regulated
stu-novel-mir588	ATCGGGACGTTGAATGATGTATCC	24	45	29	1875	1208.33	287.431	279.574	8.16707	8.12708	-0.0399893	Down Regulated
stu-novel-mir989	TGAGAGCCCTTGATTATGACC	21	28	18	1333.33	857.143	204.396	198.318	7.67522	7.63167	-0.0435471	Down Regulated
stu-novel-mir689	ATGTTCTCGTAGGACCCTTGGCTC	24	25	16	1041.67	666.667	159.684	154.247	7.31908	7.2691	-0.0499734	Down Regulated
stu-novel-mir127	AAGGATGAATGAGTACTTAACACT	24	91	58	3791.67	2416.67	581.25	559.147	9.18301	9.12708	-0.0559309	Down Regulated
stu-novel-mir109	AAGAGATTGTGACCGTTTGAAAGG	24	66	42	2750	1750	421.566	404.9	8.71961	8.66142	-0.0581939	Down Regulated
stu-novel-mir823	CTAGAGAAAATCATGATTGTT	21	22	14	1047.62	666.667	160.597	154.247	7.3273	7.2691	-0.0581939	Down Regulated
stu-novel-mir77	AACCAAGAGGTCTCGGGTTCGAGC	24	33	21	1375	875	210.783	202.45	7.71961	7.66142	-0.0581939	Down Regulated
stu-novel-mir506	ATACCGAACTTTGGAAAAGACCTT	24	38	24	1583.33	1000	242.72	231.371	7.92315	7.85407	-0.0690822	Down Regulated
stu-novel-mir618	ATGAGATGAAATCAGTGTTTGGAT	24	51	32	2125	1333.33	325.755	308.495	8.34765	8.2691	-0.0785426	Down Regulated
stu-novel-mir340	AGAAGACTCTTGAATTTTGATAGG	24	104	65	4333.33	2708.33	664.286	626.63	9.37566	9.29147	-0.0841891	Down Regulated
stu-novel-mir381	AGGACGCATGTATCAACTTGAACA	24	72	45	3000	1875	459.89	433.821	8.84515	8.76096	-0.0841891	Down Regulated
stu-novel-mir192	AATGAAAGGTTGTCGAAGGAATCC	24	32	20	1333.33	833.333	204.396	192.809	7.67522	7.59103	-0.0841891	Down Regulated
stu-novel-mir408	AGGCCCGTTGGACCGGCCTGGCCT	24	40	25	1666.67	1041.67	255.494	241.012	7.99715	7.91296	-0.0841891	Down Regulated
stu-novel-mir671	ATGTAGTCTCCAAATCTGAACACT	24	16	10	666.667	416.667	102.198	96.4047	6.67522	6.59103	-0.0841891	Down Regulated
stu-novel-mir1113	TTTGGACATCGAGTTAGTTTGGGC	24	40	25	1666.67	1041.67	255.494	241.012	7.99715	7.91296	-0.0841891	Down Regulated
stu-novel-mir486	ATAATTGTAGAATTTTGCAGGCCC	24	293	183	12208.3	7625	1871.5	1764.21	10.87	10.7848	-0.0851742	Down Regulated
stu-novel-mir19	AAACGATCGTAACTTTTGCCT	21	101	63	4809.52	3000	737.284	694.114	9.52608	9.43903	-0.0870488	Down Regulated
stu-novel-mir199	AATGATGTACAACTGTAAACCTGT	24	159	99	6625	4125	1015.59	954.406	9.9881	9.89846	-0.0896436	Down Regulated
stu-novel-mir803	CAGCTTTCTTGAACTG	16	70569	43840	4.41056e+06	2740000	676125	633957	19.3669	19.274	-0.092904	Down Regulated
stu-novel-mir740	ATTCTCGGTCAAACTCAAACTGTT	24	21	13	875	541.667	134.135	125.326	7.06754	6.96954	-0.0979949	Down Regulated
stu-novel-mir138	AAGGGGCCGTAGATGACTTAAGCC	24	65	40	2708.33	1666.67	415.178	385.619	8.69759	8.59103	-0.106557	Down Regulated
stu-novel-mir165	AATATCGAACTTTGGAAATGACCT	24	26	16	1083.33	666.667	166.071	154.247	7.37566	7.2691	-0.106557	Down Regulated
stu-novel-mir713	ATTATATATTGAGTACTAGGGCTT	24	530	325	22083.3	13541.7	3385.3	3133.15	11.7251	11.6134	-0.11167	Down Regulated
stu-novel-mir206	AATGTCCAATGTGAGTACCGAACA	24	18	11	750	458.333	114.973	106.045	6.84515	6.72853	-0.116611	Down Regulated
stu-novel-mir500	ATACCATTTACGATAATTCGGAGG	24	18	11	750	458.333	114.973	106.045	6.84515	6.72853	-0.116611	Down Regulated
stu-novel-mir471	ATAACCGAACCGAACTGATGAATT	24	36	22	1500	916.667	229.945	212.09	7.84515	7.72853	-0.116611	Down Regulated
stu-novel-mir898	TAGATTAGTTAGTGATT	17	18	11	1058.82	647.059	162.314	149.711	7.34264	7.22603	-0.116611	Down Regulated
stu-novel-mir995	TGATGGTCTGGATATTTGTGTC	22	18	11	818.182	500	125.425	115.686	6.97068	6.85407	-0.116611	Down Regulated
stu-novel-mir276	ACCGAAAATCGAACCGTTAAGGAC	24	100	61	4166.67	2541.67	638.736	588.068	9.31908	9.19984	-0.119236	Down Regulated
stu-novel-mir866	GTGAATTGTAGAGTGTAATTACCT	24	156	95	6500	3958.33	996.428	915.844	9.96062	9.83896	-0.121664	Down Regulated
stu-novel-mir214	AATTAACTAATATCGATAAAGACT	24	23	14	958.333	583.333	146.909	134.967	7.19878	7.07646	-0.122324	Down Regulated
stu-novel-mir738	ATTCTCGATCAAACTTAAACTGTT	24	1167	708	48625	29500	7454.05	6825.45	12.8638	12.7367	-0.127101	Down Regulated
stu-novel-mir736	ATTCGAGGGTCGTTAGTGGCGTAT	24	33	20	1375	833.333	210.783	192.809	7.71961	7.59103	-0.128583	Down Regulated
stu-novel-mir244	ACAAGTAGACACATGTATCCT	21	105	63	5000	3000	766.483	694.114	9.58211	9.43903	-0.143083	Down Regulated
stu-novel-mir84	AACGAACTTGTGAAACTAGAGCCT	24	25	15	1041.67	625	159.684	144.607	7.31908	7.17599	-0.143083	Down Regulated
stu-novel-mir384	AGGACTGTCGATGTCATCTGGCCT	24	25	15	1041.67	625	159.684	144.607	7.31908	7.17599	-0.143083	Down Regulated
stu-novel-mir576	ATCCTTAACCAAGAGATCTCGGGT	24	20	12	833.333	500	127.747	115.686	6.99715	6.85407	-0.143083	Down Regulated
stu-novel-mir946	TCTCGGAAATTGTAGTCTGCCT	22	1301	773	59136.4	35136.4	9065.41	8129.54	13.1462	12.989	-0.157198	Down Regulated
stu-novel-mir436	AGTAACGTTTTAGGTCTGTTAACT	24	32	19	1333.33	791.667	204.396	183.169	7.67522	7.51703	-0.15819	Down Regulated
stu-novel-mir968	TGAAATTGAAGATTAAATTGGGCT	24	51	30	2125	1250	325.755	289.214	8.34765	8.17599	-0.171652	Down Regulated
stu-novel-mir1033	TTCCTCTGTTTCATTCCAAACA	22	46	27	2090.91	1227.27	320.529	283.956	8.32431	8.14952	-0.174792	Down Regulated
stu-novel-mir1118	TTTGGTGACTCGAACTCGCAACCT	24	29	17	1208.33	708.333	185.233	163.888	7.5332	7.35657	-0.176635	Down Regulated
stu-novel-mir422	AGGGTTAACAGGATCGTCGTTACC	24	60	35	2500	1458.33	383.242	337.416	8.58211	8.39839	-0.183725	Down Regulated
stu-novel-mir760	ATTGGTGACTCGAACTCGCAACCT	24	57	33	2375	1375	364.08	318.135	8.50811	8.3135	-0.194613	Down Regulated
stu-novel-mir964	TCTTAAATACAGACTCTGGACGTC	24	38	22	1583.33	916.667	242.72	212.09	7.92315	7.72853	-0.194613	Down Regulated
stu-novel-mir79	AACCAGAGGTCTCGGGTTTGAGTC	24	175	101	7291.67	4208.33	1117.79	973.687	10.1264	9.92731	-0.199117	Down Regulated
stu-novel-mir350	AGAGAACCTGGTCCATATTGACTG	24	59	34	2458.33	1416.67	376.854	327.776	8.55786	8.35657	-0.201297	Down Regulated
stu-novel-mir614	ATGAGATAAAATCAGTGTTTGGAC	24	63	36	2625	1500	402.404	347.057	8.6525	8.43903	-0.213472	Down Regulated
stu-novel-mir72	AACAATTTAAGTTTGATCGGAAAT	24	79	45	3291.67	1875	504.602	433.821	8.979	8.76096	-0.218045	Down Regulated
stu-novel-mir1029	TTCCAAAGCTGCAGAAATGAG	21	23	13	1095.24	619.048	167.896	143.23	7.39143	7.16219	-0.229239	Down Regulated
stu-novel-mir428	AGGTGATATCTGAAAGTCAAGACT	24	96	54	4000	2250	613.187	520.585	9.26018	9.02399	-0.236192	Down Regulated
stu-novel-mir526	ATAGGTTAAGGACATTTTTGAGCC	24	116	65	4833.33	2708.33	740.934	626.63	9.5332	9.29147	-0.24173	Down Regulated
stu-novel-mir145	AAGTGGTTGAGAATCATGAAGTCT	24	25	14	1041.67	583.333	159.684	134.967	7.31908	7.07646	-0.242618	Down Regulated
stu-novel-mir970	TGAACAAGTAGACACATACGTCCT	24	25	14	1041.67	583.333	159.684	134.967	7.31908	7.07646	-0.242618	Down Regulated
stu-novel-mir488	ATACAATATTTGGCTAGACTGTAT	24	27	15	1125	625	172.459	144.607	7.43011	7.17599	-0.254114	Down Regulated
stu-novel-mir857	GGCATCCAGGGGTCACGGACCG	22	27	15	1227.27	681.818	188.137	157.753	7.55564	7.30152	-0.254114	Down Regulated
stu-novel-mir994	TGATGGCCGTTGGTC	15	18	10	1200	666.667	183.956	154.247	7.52322	7.2691	-0.254114	Down Regulated
stu-novel-mir656	ATGGAGATGAGAAGCTTAGACTCT	24	47	26	1958.33	1083.33	300.206	250.652	8.22981	7.96954	-0.260266	Down Regulated
stu-novel-mir558	ATCAGGACGTTGAGTGATGTATCC	24	20	11	833.333	458.333	127.747	106.045	6.99715	6.72853	-0.268614	Down Regulated
stu-novel-mir594	ATCTCGAGTTTGCAGTGGCGGACT	24	20	11	833.333	458.333	127.747	106.045	6.99715	6.72853	-0.268614	Down Regulated
stu-novel-mir644	ATGCCATGTAGGACAAGTGTGTCT	24	128	70	5333.33	2916.67	817.582	674.833	9.67522	9.39839	-0.276834	Down Regulated
stu-novel-mir304	ACGGATGAGGGATATATTTGGCCC	24	70	38	2916.67	1583.33	447.115	366.338	8.8045	8.51703	-0.287473	Down Regulated
stu-novel-mir163	AATATCGAACTTTGGAAAAGACCT	24	24	13	1000	541.667	153.297	125.326	7.26018	6.96954	-0.29064	Down Regulated
stu-novel-mir379	AGGACCTTTGCCTGCTCTGATACC	24	50	27	2083.33	1125	319.368	260.293	8.31908	8.02399	-0.295086	Down Regulated
stu-novel-mir203	AATGGATGTAGGCTTAACTAAAGC	24	611	329	25458.3	13708.3	3902.68	3171.71	11.9302	11.631	-0.299202	Down Regulated
stu-novel-mir892	TACGTGACACTATCTTCTGGGCCC	24	34	18	1416.67	750	217.17	173.528	7.76268	7.43903	-0.323655	Down Regulated
stu-novel-mir112	AAGAGTGGATAGTTGAGTGACTTT	24	38	20	1583.33	833.333	242.72	192.809	7.92315	7.59103	-0.332117	Down Regulated
stu-novel-mir969	TGAACAAGTAGAAACATGAGTCCT	24	38	20	1583.33	833.333	242.72	192.809	7.92315	7.59103	-0.332117	Down Regulated
stu-novel-mir341	AGAAGTCGAAGGGTGTTTAACATC	24	19	10	791.667	416.667	121.36	96.4047	6.92315	6.59103	-0.332117	Down Regulated
stu-novel-mir658	ATGGAGCATCAGATTGTATAAATC	24	59	31	2458.33	1291.67	376.854	298.854	8.55786	8.2233	-0.334564	Down Regulated
stu-novel-mir853	GATTCGGGTTGATAAATAGAGACT	24	27	14	1125	583.333	172.459	134.967	7.43011	7.07646	-0.35365	Down Regulated
stu-novel-mir938	TCGAGAGTCAAACTGTATAAACTT	24	27	14	1125	583.333	172.459	134.967	7.43011	7.07646	-0.35365	Down Regulated
stu-novel-mir143	AAGTGGATTCGCATGTATCTGACT	24	29	15	1208.33	625	185.233	144.607	7.5332	7.17599	-0.357208	Down Regulated
stu-novel-mir511	ATACGATGATGATTGAGTGCGCCT	24	29	15	1208.33	625	185.233	144.607	7.5332	7.17599	-0.357208	Down Regulated
stu-novel-mir750	ATTGACACCTCTTGACACAAGTGG	24	33	17	1375	708.333	210.783	163.888	7.71961	7.35657	-0.363049	Down Regulated
stu-novel-mir448	AGTGTCAAAAATTGAATGGAGCCT	24	212	109	8833.33	4541.67	1354.12	1050.81	10.4031	10.0373	-0.365853	Down Regulated
stu-novel-mir177	AATCAAGAGGTCTCGGGTTCGAGC	24	69	35	2875	1458.33	440.728	337.416	8.78374	8.39839	-0.385359	Down Regulated
stu-novel-mir81	AACCGGACACATAATATGTAGCTC	24	22	11	916.667	458.333	140.522	106.045	7.13465	6.72853	-0.406117	Down Regulated
stu-novel-mir334	ACTTTTCTGAAGGGTTGTGACCTT	24	22	11	916.667	458.333	140.522	106.045	7.13465	6.72853	-0.406117	Down Regulated
stu-novel-mir153	AATACATGTAGGACGCCACATAGG	24	44	22	1833.33	916.667	281.044	212.09	8.13465	7.72853	-0.406117	Down Regulated
stu-novel-mir913	TATAATGTCGAGTTGGTTTGGTCT	24	32	16	1333.33	666.667	204.396	154.247	7.67522	7.2691	-0.406117	Down Regulated
stu-novel-mir559	ATCAGGTACCAGATAACTCTGTCC	24	130	64	5416.67	2666.67	830.357	616.99	9.69759	9.2691	-0.428485	Down Regulated
stu-novel-mir168	AATATGCGGACAACTTTAAGGGGT	24	151	74	6291.67	3083.33	964.492	713.394	9.91362	9.47856	-0.435069	Down Regulated
stu-novel-mir915	TATAGAATTGAACAAGTAGACACA	24	49	24	2041.67	1000	312.981	231.371	8.28993	7.85407	-0.435865	Down Regulated
stu-novel-mir796	CAACAAGTGTCTGTAGATTCT	21	189	92	9000	4380.95	1379.67	1013.63	10.4301	9.98531	-0.444798	Down Regulated
stu-novel-mir724	ATTCACTTATTTTGAAATGGAGGG	24	62	30	2583.33	1250	396.016	289.214	8.62942	8.17599	-0.453423	Down Regulated
stu-novel-mir115	AAGATGGAATCAATGTTTGGACAT	24	87	42	3625	1750	555.7	404.9	9.11816	8.66142	-0.456743	Down Regulated
stu-novel-mir335	ACTTTTGGGGTGTGAGTTAGGCCT	24	54	26	2250	1083.33	344.918	250.652	8.43011	7.96954	-0.460565	Down Regulated
stu-novel-mir973	TGAACAAGTAGACATATGAGTCCT	24	27	13	1125	541.667	172.459	125.326	7.43011	6.96954	-0.460565	Down Regulated
stu-novel-mir779	ATTTCGGATACATCACTCAATGTC	24	125	60	5208.33	2500	798.42	578.428	9.641	9.17599	-0.465011	Down Regulated
stu-novel-mir314	ACTAGGAGATCTCGGATTCAAGCC	24	25	12	1041.67	500	159.684	115.686	7.31908	6.85407	-0.465011	Down Regulated
stu-novel-mir569	ATCCGGAATTAGAGCTTGAGATCT	24	44	21	1833.33	875	281.044	202.45	8.13465	7.66142	-0.473231	Down Regulated
stu-novel-mir258	ACACTTATTTTGAAACGGACAGAG	24	417	199	17375	8291.67	2663.53	1918.45	11.3791	10.9057	-0.473396	Down Regulated
stu-novel-mir599	ATCTTGTCTCTGTGAGTAACACCT	24	65	31	2708.33	1291.67	415.178	298.854	8.69759	8.2233	-0.474289	Down Regulated
stu-novel-mir411	AGGCGGATCTAGGATTTAGAGATC	24	21	10	875	416.667	134.135	96.4047	7.06754	6.59103	-0.476507	Down Regulated
stu-novel-mir37	AAAGCGAGAGAGACTGTATATACA	24	76	36	3166.67	1500	485.439	347.057	8.92315	8.43903	-0.48412	Down Regulated
stu-novel-mir669	ATGTAGGATACCATGTAGGACACA	24	105	49	4375	2041.67	670.673	472.383	9.38947	8.88381	-0.505653	Down Regulated
stu-novel-mir217	AATTACACATGTCTTGTTTGGATG	24	132	61	5500	2541.67	843.132	588.068	9.71961	9.19984	-0.519774	Down Regulated
stu-novel-mir1062	TTGGAGATCTAAGAATTGTGCT	22	52	24	2363.64	1090.91	362.338	252.405	8.50119	7.9796	-0.521594	Down Regulated
stu-novel-mir715	ATTATGCGGACAACTTTAAAGGGT	24	52	24	2166.67	1000	332.143	231.371	8.37566	7.85407	-0.521594	Down Regulated
stu-novel-mir529	ATAGTGAACAAGTATTATTGGACA	24	37	17	1541.67	708.333	236.332	163.888	7.88467	7.35657	-0.528108	Down Regulated
stu-novel-mir64	AAATTTGTATAAATCGTTGGCAGC	24	57	26	2375	1083.33	364.08	250.652	8.50811	7.96954	-0.538568	Down Regulated
stu-novel-mir359	AGATACAACGTTTGGCTAGACTGT	24	57	26	2375	1083.33	364.08	250.652	8.50811	7.96954	-0.538568	Down Regulated
stu-novel-mir419	AGGGGATGAGAGATAACTGACAGC	24	53	24	2208.33	1000	338.53	231.371	8.40314	7.85407	-0.549075	Down Regulated
stu-novel-mir435	AGTAAACTTGGGCGGGTTAGGACC	24	65	29	2708.33	1208.33	415.178	279.574	8.69759	8.12708	-0.570504	Down Regulated
stu-novel-mir110	AAGAGATTTCGAACTTGAGACCT	23	27	12	1173.91	521.739	179.957	120.715	7.49151	6.91547	-0.576042	Down Regulated
stu-novel-mir1007	TGTTATCTCAGTGTTGGCATG	21	427	187	20333.3	8904.76	3117.03	2060.31	11.606	11.0086	-0.597315	Down Regulated
stu-novel-mir152	AATACATGTAGGACACCACGTAGG	24	106	46	4416.67	1916.67	677.06	443.461	9.40314	8.79266	-0.610476	Down Regulated
stu-novel-mir157	AATAGAGAATGGACACTCCAACCC	24	102	44	4250	1833.33	651.511	424.18	9.34765	8.72853	-0.619111	Down Regulated
stu-novel-mir463	ATAAACATGACTCTTAACTTGACT	24	476	202	19833.3	8416.67	3040.38	1947.37	11.57	10.9273	-0.642724	Down Regulated
stu-novel-mir684	ATGTGAGGTAGTTTGACTTGGCAC	24	162	67	6750	2791.67	1034.75	645.911	10.0151	9.33519	-0.679878	Down Regulated
stu-novel-mir712	ATTATAGATTGGATACCTGGCATG	24	141	58	5875	2416.67	900.618	559.147	9.81477	9.12708	-0.687688	Down Regulated
stu-novel-mir570	ATCCGGACTTGAATTTGAATTTCT	24	44	18	1833.33	750	281.044	173.528	8.13465	7.43903	-0.695624	Down Regulated
stu-novel-mir55	AAATCTTACTCGTCAGATTGCACT	24	54	22	2250	916.667	344.918	212.09	8.43011	7.72853	-0.701573	Down Regulated
stu-novel-mir1076	TTTAACGGATGACATAGAATGA	22	55	22	2500	1000	383.242	231.371	8.58211	7.85407	-0.728045	Down Regulated
stu-novel-mir49	AAATAACTGAACCGAACCGATGAA	24	30	12	1250	500	191.621	115.686	7.58211	6.85407	-0.728045	Down Regulated
stu-novel-mir105	AAGACGGAATGATCTGAGAGGCCT	24	30	12	1250	500	191.621	115.686	7.58211	6.85407	-0.728045	Down Regulated
stu-novel-mir540	ATATGAAATTCAATAAAGTGGGAT	24	25	10	1041.67	416.667	159.684	96.4047	7.31908	6.59103	-0.728045	Down Regulated
stu-novel-mir1132	TTTTTCCGATAAGTTGTGACTTTT	24	25	10	1041.67	416.667	159.684	96.4047	7.31908	6.59103	-0.728045	Down Regulated
stu-novel-mir1009	TTAAAACACACCTCGAAGCTG	21	157	62	7476.19	2952.38	1146.08	683.096	10.1625	9.41594	-0.746542	Down Regulated
stu-novel-mir160	AATAGTCAGATGTGTATTCAGATC	24	38	15	1583.33	625	242.72	144.607	7.92315	7.17599	-0.747154	Down Regulated
stu-novel-mir149	AATAAGGGAGGTAGATGTAATATC	24	84	33	3500	1375	536.538	318.135	9.06754	8.3135	-0.754041	Down Regulated
stu-novel-mir634	ATGATTCGAGGACCGTTAGTGGCG	24	100	39	4166.67	1625	638.736	375.978	9.31908	8.55451	-0.764571	Down Regulated
stu-novel-mir572	ATCCGGGTTGATAAATAGAGACTT	24	44	17	1833.33	708.333	281.044	163.888	8.13465	7.35657	-0.778086	Down Regulated
stu-novel-mir278	ACCGAGAAATTCGTCTGTGACCCG	24	71	27	2958.33	1125	453.503	260.293	8.82497	8.02399	-0.800977	Down Regulated
stu-novel-mir621	ATGAGATGGAATCAGTGTTTGGAC	24	43	16	1791.67	666.667	274.657	154.247	8.10148	7.2691	-0.832382	Down Regulated
stu-novel-mir778	ATTTCGGATACATCACTCAACATC	24	35	13	1458.33	541.667	223.558	125.326	7.8045	6.96954	-0.834961	Down Regulated
stu-novel-mir65	AACAAAGATTCGAGGACAAAACC	23	27	10	1173.91	434.783	179.957	100.596	7.49151	6.65243	-0.839077	Down Regulated
stu-novel-mir501	ATACCATTTACGATAGTTCGGGAG	24	46	17	1916.67	708.333	293.819	163.888	8.19878	7.35657	-0.842216	Down Regulated
stu-novel-mir577	ATCCTTCGTCATACTTTTGGGACA	24	49	18	2041.67	750	312.981	173.528	8.28993	7.43903	-0.850902	Down Regulated
stu-novel-mir85	AACGCTGAAAGTTGATAGTTCAAG	24	33	12	1375	500	210.783	115.686	7.71961	6.85407	-0.865549	Down Regulated
stu-novel-mir1123	TTTTACATGGTTAGCTGTTGCTCC	24	28	10	1166.67	416.667	178.846	96.4047	7.48257	6.59103	-0.891544	Down Regulated
stu-novel-mir289	ACCTTGGTGCTGAAATCTGGCTGT	24	31	11	1291.67	458.333	198.008	106.045	7.62942	6.72853	-0.900882	Down Regulated
stu-novel-mir617	ATGAGATGAAATCAGTGTTTGGAC	24	105	37	4375	1541.67	670.673	356.697	9.38947	8.47856	-0.910909	Down Regulated
stu-novel-mir4	AAAAACTAGAACCTATATACC	21	79	27	3761.9	1285.71	576.687	297.477	9.17165	8.21664	-0.95501	Down Regulated
stu-novel-mir298	ACGGACCTAGCCCATATTGACGGC	24	85	29	3541.67	1208.33	542.926	279.574	9.08461	8.12708	-0.957527	Down Regulated
stu-novel-mir972	TGAACAAGTAGACACATGCGTCCT	24	38	12	1583.33	500	242.72	115.686	7.92315	6.85407	-1.06908	Down Regulated
stu-novel-mir546	ATATGGCACTAATAGATTTTGAGC	24	39	12	1625	500	249.107	115.686	7.96062	6.85407	-1.10656	Down Regulated
stu-novel-mir708	ATTAGGATTGACAAGATAAGGCCT	24	36	11	1500	458.333	229.945	106.045	7.84515	6.72853	-1.11661	Down Regulated
stu-novel-mir810	CCAAGGGATGGAAGGGC	17	403	122	23705.9	7176.47	3634.03	1660.43	11.8274	10.6973	-1.13002	Down Regulated
stu-novel-mir965	TCTTTTAGGGTTAGGAGGTCT	21	468	141	22285.7	6714.29	3416.33	1553.49	11.7382	10.6013	-1.13693	Down Regulated
stu-novel-mir58	AAATGGGATTCGAACCTGCAACCT	24	54	16	2250	666.667	344.918	154.247	8.43011	7.2691	-1.161	Down Regulated
stu-novel-mir959	TCTGATACCATGTAGAATTCTCAC	24	34	10	1416.67	416.667	217.17	96.4047	7.76268	6.59103	-1.17165	Down Regulated
stu-novel-mir132	AAGGATTGTGACCTTTTGAAAGGT	24	49	13	2041.67	541.667	312.981	125.326	8.28993	6.96954	-1.32039	Down Regulated
stu-novel-mir13	AAAATGTGAGTCGAGTCGAGTACT	24	83	22	3458.33	916.667	530.151	212.09	9.05026	7.72853	-1.32173	Down Regulated
stu-novel-mir373	AGGACATAAACGTAAAATGAGGCC	24	155	39	6458.33	1625	990.041	375.978	9.95134	8.55451	-1.39684	Down Regulated
stu-novel-mir858	GGCCCGTGACCGGTTCGAGAACTG	24	57	13	2375	541.667	364.08	125.326	8.50811	6.96954	-1.53857	Down Regulated
