# Supplementary material for: Genome-wide identification and characterization of microRNAs by small RNA sequencing for low nitrogen stress in potato
Source: PLoS One. 2020 May 19;15(5):e0233076. doi: 10.1371/journal.pone.0233076 (PMC7237020; doi:10.1371/journal.pone.0233076)
Supplement: S12 Table — A list total 79303 potential target genes of both conserved and putative novel miRNAs in potato are summarized in sheets. (XLSX) [file pone.0233076.s015.xlsx]

## Sheet: Potential_Targets
miRNA_Acc.	miRBase ID	Mature_miRNA	Target_Acc.	Target_Desc.	Expectation	UPE	miRNA_start	miRNA_end	Target_start	Target_end	miRNA_aligned_fragment	Target_aligned_fragment	Inhibition
stu-known-mir1	mir390	AAGCTCAGGAGGGATAGCACC	PGSC0003DMT400034044	Gene of unknown function	2.5	8.861	1	21	237	257	AAGCUCAGGAGGGAUAGCACC	GGUGCUAUCUUACCUGAGCUU	Translation
stu-known-mir1	mir390	AAGCTCAGGAGGGATAGCACC	PGSC0003DMT400034044	Gene of unknown function	3	8.006	1	21	491	511	AAGCUCAGGAGGGAUAGCACC	UUGUCUAUCCCUCCUGAGCUA	Cleavage
stu-known-mir1	mir390	AAGCTCAGGAGGGATAGCACC	PGSC0003DMT400034044	Gene of unknown function	5	5.481	1	21	323	343	AAGCUCAGGAGGGAUAGCACC	UAUCCCAUUCUUCUUGACCUU	Cleavage
stu-known-mir1	mir390	AAGCTCAGGAGGGATAGCACC	PGSC0003DMT400045887	Leucine-rich repeat receptor protein kinase EXS	2	24.575	1	21	793	813	AAGCUCAGGAGGGAUAGCACC	GGUGUAAUCCCUUCUGAGCUU	Cleavage
stu-known-mir1	mir390	AAGCTCAGGAGGGATAGCACC	PGSC0003DMT400045887	Leucine-rich repeat receptor protein kinase EXS	5	17.419	1	21	1885	1905	AAGCUCAGGAGGGAUAGCACC	GGUGUUGUCCUGCUAGAGCUU	Translation
stu-known-mir1	mir390	AAGCTCAGGAGGGATAGCACC	PGSC0003DMT400066895	Leucine-rich repeat receptor kinase	2.5	16.774	1	21	514	534	AAGCUCAGGAGGGAUAGCACC	GGUGUUAUUCCUCCUGAGGUU	Cleavage
stu-known-mir1	mir390	AAGCTCAGGAGGGATAGCACC	PGSC0003DMT400020699	NA	2	19.097	1	21	602	622	AAGCUCAGGAGGGAUAGCACC	AGUGCUAUUCCUCCUGAUCUU	Cleavage
stu-known-mir1	mir390	AAGCTCAGGAGGGATAGCACC	PGSC0003DMT400020698	Protein phosphatase	2	19.097	1	21	602	622	AAGCUCAGGAGGGAUAGCACC	AGUGCUAUUCCUCCUGAUCUU	Cleavage
stu-known-mir1	mir390	AAGCTCAGGAGGGATAGCACC	PGSC0003DMT400045969	NA	3	16.484	1	21	1931	1951	AAGCUCAGGAGGGAUAGCACC	GGUGUUGUCCUUCUUGAGCUG	Cleavage
stu-known-mir1	mir390	AAGCTCAGGAGGGATAGCACC	PGSC0003DMT400045971	NA	3	16.484	1	21	2815	2835	AAGCUCAGGAGGGAUAGCACC	GGUGUUGUCCUUCUUGAGCUG	Cleavage
stu-known-mir1	mir390	AAGCTCAGGAGGGATAGCACC	PGSC0003DMT400045970	Protein kinase	3	16.484	1	21	2905	2925	AAGCUCAGGAGGGAUAGCACC	GGUGUUGUCCUUCUUGAGCUG	Cleavage
stu-known-mir1	mir390	AAGCTCAGGAGGGATAGCACC	PGSC0003DMT400045972	NA	3	16.484	1	21	2980	3000	AAGCUCAGGAGGGAUAGCACC	GGUGUUGUCCUUCUUGAGCUG	Cleavage
stu-known-mir1	mir390	AAGCTCAGGAGGGATAGCACC	PGSC0003DMT400064235	LIM domain kinase	3	14.125	1	21	703	723	AAGCUCAGGAGGGAUAGCACC	GGUGCUGUUCCUUUUGGGUUU	Cleavage
stu-known-mir1	mir390	AAGCTCAGGAGGGATAGCACC	PGSC0003DMT400078229	Receptor protein kinase	3	17.354	1	21	943	963	AAGCUCAGGAGGGAUAGCACC	GGUGUAAUCCCUCCAGAGCUU	Cleavage
stu-known-mir1	mir390	AAGCTCAGGAGGGATAGCACC	PGSC0003DMT400079864	Leucine-rich receptor kinase	3	19.353	1	21	1451	1471	AAGCUCAGGAGGGAUAGCACC	GGUGCAAUUCCUCCUGAGGUU	Cleavage
stu-known-mir1	mir390	AAGCTCAGGAGGGATAGCACC	PGSC0003DMT400079864	Leucine-rich receptor kinase	4.5	19.693	1	21	2531	2551	AAGCUCAGGAGGGAUAGCACC	GGUAGUAUUCCUAUUGAGCUU	Cleavage
stu-known-mir1	mir390	AAGCTCAGGAGGGATAGCACC	PGSC0003DMT400014603	Gene of unknown function	4	14.617	1	21	438	458	AAGCUCAGGAGGGAUAGCACC	GGUGCUAUUCUUGCCGAGCUU	Cleavage
stu-known-mir1	mir390	AAGCTCAGGAGGGATAGCACC	PGSC0003DMT400003415	Mitochondrial saccharopine dehydrogenase	3.5	22.422	1	21	874	894	AAGCUCAGGAGGGAUAGCACC	GGUGUUUUCCCUCCUGGGAUU	Cleavage
stu-known-mir1	mir390	AAGCTCAGGAGGGATAGCACC	PGSC0003DMT400014608	NA	4	14.617	1	21	655	675	AAGCUCAGGAGGGAUAGCACC	GGUGCUAUUCUUGCCGAGCUU	Cleavage
stu-known-mir1	mir390	AAGCTCAGGAGGGATAGCACC	PGSC0003DMT400014606	Gene of unknown function	4	14.617	1	21	720	740	AAGCUCAGGAGGGAUAGCACC	GGUGCUAUUCUUGCCGAGCUU	Cleavage
stu-known-mir1	mir390	AAGCTCAGGAGGGATAGCACC	PGSC0003DMT400031723	NA	2.5	18.132	1	21	440	460	AAGCUCAGGAGGGAUAGCACC	GCUGUUGUCCUUUCUGGGCUU	Cleavage
stu-known-mir1	mir390	AAGCTCAGGAGGGATAGCACC	PGSC0003DMT400031722	UPF0016 protein 1, chloroplastic	2.5	18.132	1	21	440	460	AAGCUCAGGAGGGAUAGCACC	GCUGUUGUCCUUUCUGGGCUU	Cleavage
stu-known-mir1	mir390	AAGCTCAGGAGGGATAGCACC	PGSC0003DMT400041411	Scythe/bat3	4	17.592	1	21	490	510	AAGCUCAGGAGGGAUAGCACC	GGUGCUAUGCUACUUGAGCUU	Translation
stu-known-mir1	mir390	AAGCTCAGGAGGGATAGCACC	PGSC0003DMT400014607	NA	4	14.617	1	21	1308	1328	AAGCUCAGGAGGGAUAGCACC	GGUGCUAUUCUUGCCGAGCUU	Cleavage
stu-known-mir1	mir390	AAGCTCAGGAGGGATAGCACC	PGSC0003DMT400014605	NA	4	14.617	1	21	1373	1393	AAGCUCAGGAGGGAUAGCACC	GGUGCUAUUCUUGCCGAGCUU	Cleavage
stu-known-mir1	mir390	AAGCTCAGGAGGGATAGCACC	PGSC0003DMT400017573	ATP binding protein	4	19.079	1	21	1806	1826	AAGCUCAGGAGGGAUAGCACC	GGUGUUGUUCUCCUUGAGCUU	Translation
stu-known-mir1	mir390	AAGCTCAGGAGGGATAGCACC	PGSC0003DMT400084998	Gene of unknown function	2.5	21.404	1	21	688	708	AAGCUCAGGAGGGAUAGCACC	AAUGCUAUUCCUUCUGAGAUU	Cleavage
stu-known-mir1	mir390	AAGCTCAGGAGGGATAGCACC	PGSC0003DMT400070158	Leucine-rich repeat receptor kinase	3	12.362	1	21	1423	1443	AAGCUCAGGAGGGAUAGCACC	GGAACUAUUCCUCCUGAGUUU	Cleavage
stu-known-mir1	mir390	AAGCTCAGGAGGGATAGCACC	PGSC0003DMT400070158	Leucine-rich repeat receptor kinase	3	14.693	1	21	1711	1731	AAGCUCAGGAGGGAUAGCACC	GGAAAUAUCCCUCCUGAGCUU	Cleavage
stu-known-mir1	mir390	AAGCTCAGGAGGGATAGCACC	PGSC0003DMT400037057	Leucine-rich repeat receptor protein kinase exs	4	15.869	1	21	1759	1779	AAGCUCAGGAGGGAUAGCACC	GGUGCUAUUCCUUCUAAGAUU	Cleavage
stu-known-mir1	mir390	AAGCTCAGGAGGGATAGCACC	PGSC0003DMT400037057	Leucine-rich repeat receptor protein kinase exs	4	18.688	1	21	901	921	AAGCUCAGGAGGGAUAGCACC	GGUUCAAUACCUUCUGAGCUU	Cleavage
stu-known-mir1	mir390	AAGCTCAGGAGGGATAGCACC	PGSC0003DMT400032398	Phytosulfokine receptor	4	18.271	1	21	3505	3525	AAGCUCAGGAGGGAUAGCACC	GGUGUUGUUCUACUUGAGCUU	Translation
stu-known-mir1	mir390	AAGCTCAGGAGGGATAGCACC	PGSC0003DMT400085757	Gene of unknown function	3	24.013	1	21	25	45	AAGCUCAGGAGGGAUAGCACC	ACUGCUAUUCCUCCUGAGGUG	Cleavage
stu-known-mir1	mir390	AAGCTCAGGAGGGATAGCACC	PGSC0003DMT400090468	Gene of unknown function	3	16.266	1	21	310	330	AAGCUCAGGAGGGAUAGCACC	GCUGCUAUGCCUCCAGAGCUU	Cleavage
stu-known-mir1	mir390	AAGCTCAGGAGGGATAGCACC	PGSC0003DMT400085073	Conserved gene of unknown function	3	14.32	1	21	310	330	AAGCUCAGGAGGGAUAGCACC	GCUGCUAUGCCUCCAGAGCUU	Cleavage
stu-known-mir1	mir390	AAGCTCAGGAGGGATAGCACC	PGSC0003DMT400029316	Coproporphyrinogen-III oxidase, chloroplastic	5	19.965	1	21	604	625	AAGC-UCAGGAGGGAUAGCACC	GGUGUUAUGCCUCCUGAAGCUU	Cleavage
stu-known-mir1	mir390	AAGCTCAGGAGGGATAGCACC	PGSC0003DMT400056156	NA	3.5	19.556	1	21	1098	1118	AAGCUCAGGAGGGAUAGCACC	AGUGCUAUCUUUCUUGAAUUU	Cleavage
stu-known-mir1	mir390	AAGCTCAGGAGGGATAGCACC	PGSC0003DMT400006740	NA	4	15.275	1	21	907	927	AAGCUCAGGAGGGAUAGCACC	GGUCCUAUCCCAUCUGAGCUA	Translation
stu-known-mir1	mir390	AAGCTCAGGAGGGATAGCACC	PGSC0003DMT400023892	NA	4.5	17.14	1	21	718	738	AAGCUCAGGAGGGAUAGCACC	GGUGUUAUUCCUGUUGAGUUG	Cleavage
stu-known-mir1	mir390	AAGCTCAGGAGGGATAGCACC	PGSC0003DMT400023892	NA	5	21.056	1	21	678	698	AAGCUCAGGAGGGAUAGCACC	AAAGCUGGCCCUUUUGAACUU	Cleavage
stu-known-mir1	mir390	AAGCTCAGGAGGGATAGCACC	PGSC0003DMT400006739	NA	4	15.275	1	21	907	927	AAGCUCAGGAGGGAUAGCACC	GGUCCUAUCCCAUCUGAGCUA	Translation
stu-known-mir1	mir390	AAGCTCAGGAGGGATAGCACC	PGSC0003DMT400023894	Leucine-rich repeat family protein	4.5	17.14	1	21	1351	1371	AAGCUCAGGAGGGAUAGCACC	GGUGUUAUUCCUGUUGAGUUG	Cleavage
stu-known-mir1	mir390	AAGCTCAGGAGGGATAGCACC	PGSC0003DMT400023893	NA	4.5	17.14	1	21	1351	1371	AAGCUCAGGAGGGAUAGCACC	GGUGUUAUUCCUGUUGAGUUG	Cleavage
stu-known-mir1	mir390	AAGCTCAGGAGGGATAGCACC	PGSC0003DMT400009696	Receptor protein kinase	3	16.558	1	21	999	1019	AAGCUCAGGAGGGAUAGCACC	UCAACUAUUCCUUCUGAGCUU	Cleavage
stu-known-mir1	mir390	AAGCTCAGGAGGGATAGCACC	PGSC0003DMT400009696	Receptor protein kinase	5	22.73	1	21	1434	1454	AAGCUCAGGAGGGAUAGCACC	GGAACCAUUCCUCCUGAGAUU	Cleavage
stu-known-mir1	mir390	AAGCTCAGGAGGGATAGCACC	PGSC0003DMT400003418	Saccharopine dehydrogenase	4	19.856	1	21	1198	1218	AAGCUCAGGAGGGAUAGCACC	GGUGUUUUUCCUCCUGGGAUU	Cleavage
stu-known-mir1	mir390	AAGCTCAGGAGGGATAGCACC	PGSC0003DMT400052884	Conserved gene of unknown function	4	10.725	1	21	563	583	AAGCUCAGGAGGGAUAGCACC	GGUGAUAUUCCUCUUGACUUU	Cleavage
stu-known-mir1	mir390	AAGCTCAGGAGGGATAGCACC	PGSC0003DMT400088253	Polyprotein protein	4.5	21.459	1	21	451	471	AAGCUCAGGAGGGAUAGCACC	ACUGCUAUCCCUUCUGAGGAG	Cleavage
stu-known-mir1	mir390	AAGCTCAGGAGGGATAGCACC	PGSC0003DMT400010618	Receptor protein kinase CLAVATA1	3.5	22.765	1	21	610	630	AAGCUCAGGAGGGAUAGCACC	GGAGAUAUCCCUCGUGAGCUU	Cleavage
stu-known-mir1	mir390	AAGCTCAGGAGGGATAGCACC	PGSC0003DMT400010618	Receptor protein kinase CLAVATA1	5	17.401	1	21	1114	1133	AAGCUCAGGAGGGAUAGCACC	GGUGAGAUCCCUCCUG-GCUU	Cleavage
stu-known-mir1	mir390	AAGCTCAGGAGGGATAGCACC	PGSC0003DMT400034908	MDR-like ABC transporter	4.5	15.516	1	21	94	114	AAGCUCAGGAGGGAUAGCACC	GGUGCUAUUGCUUCUGGGGUU	Cleavage
stu-known-mir1	mir390	AAGCTCAGGAGGGATAGCACC	PGSC0003DMT400083089	Brassinosteroid LRR receptor kinase	3.5	13.753	1	21	1757	1777	AAGCUCAGGAGGGAUAGCACC	GGUGAGAUCCCUCCUGAGAUU	Cleavage
stu-known-mir1	mir390	AAGCTCAGGAGGGATAGCACC	PGSC0003DMT400067464	Amino acid transporter	4	19.461	1	21	955	975	AAGCUCAGGAGGGAUAGCACC	GGAGCUGUUCCUCUUGAGCGU	Cleavage
stu-known-mir1	mir390	AAGCTCAGGAGGGATAGCACC	PGSC0003DMT400055780	Peroxisomal membrane protein	5	14.153	1	21	898	918	AAGCUCAGGAGGGAUAGCACC	GGCGUUAUUCCUCUUGAGCAA	Cleavage
stu-known-mir1	mir390	AAGCTCAGGAGGGATAGCACC	PGSC0003DMT400077344	Protein FRIGIDA	3	16.629	1	21	954	974	AAGCUCAGGAGGGAUAGCACC	CUUGCUAUCUCUCUUGGCCUU	Cleavage
stu-known-mir1	mir390	AAGCTCAGGAGGGATAGCACC	PGSC0003DMT400051437	Pectin acetylesterase	3.5	5.213	1	21	152	172	AAGCUCAGGAGGGAUAGCACC	GUUGCUAUUCCUCCUGAUUUC	Cleavage
stu-known-mir1	mir390	AAGCTCAGGAGGGATAGCACC	PGSC0003DMT400008600	NA	3	15.8	1	21	202	222	AAGCUCAGGAGGGAUAGCACC	AAUGCUAUCCUUCUUAGGCUU	Cleavage
stu-known-mir1	mir390	AAGCTCAGGAGGGATAGCACC	PGSC0003DMT400008600	NA	4.5	9.997	1	21	2695	2715	AAGCUCAGGAGGGAUAGCACC	CCCCCUAUUUCUGCUGAGCUU	Cleavage
stu-known-mir1	mir390	AAGCTCAGGAGGGATAGCACC	PGSC0003DMT400007108	Auxin-induced protein 5NG4	3.5	23.863	1	21	277	297	AAGCUCAGGAGGGAUAGCACC	CUAGCUAUCCCUUUUGGGCUA	Cleavage
stu-known-mir1	mir390	AAGCTCAGGAGGGATAGCACC	PGSC0003DMT400009701	Endo-1,3-1,4-beta-d-glucanase	4	24.19	1	21	668	689	AAGCUCAGGAGG-GAUAGCACC	UCAGCUAUCUCCUCCUGAGCUU	Cleavage
stu-known-mir1	mir390	AAGCTCAGGAGGGATAGCACC	PGSC0003DMT400001225	RNA binding protein	3.5	14.052	1	21	511	531	AAGCUCAGGAGGGAUAGCACC	CGUCUUAUUCCUCCUGAGCAU	Cleavage
stu-known-mir1	mir390	AAGCTCAGGAGGGATAGCACC	PGSC0003DMT400008601	EMB1895	3	15.8	1	21	390	410	AAGCUCAGGAGGGAUAGCACC	AAUGCUAUCCUUCUUAGGCUU	Cleavage
stu-known-mir1	mir390	AAGCTCAGGAGGGATAGCACC	PGSC0003DMT400008601	EMB1895	4.5	9.997	1	21	3087	3107	AAGCUCAGGAGGGAUAGCACC	CCCCCUAUUUCUGCUGAGCUU	Cleavage
stu-known-mir1	mir390	AAGCTCAGGAGGGATAGCACC	PGSC0003DMT400021976	F-box protein	4.5	14.883	1	21	538	558	AAGCUCAGGAGGGAUAGCACC	GGUGGUAUCCCUCUAGAGUUC	Cleavage
stu-known-mir1	mir390	AAGCTCAGGAGGGATAGCACC	PGSC0003DMT400095485	Gene of unknown function	3.5	19.923	1	21	265	285	AAGCUCAGGAGGGAUAGCACC	ACUGCUGUUCCUCCUGAGGUG	Cleavage
stu-known-mir1	mir390	AAGCTCAGGAGGGATAGCACC	PGSC0003DMT400009702	NA	4	24.19	1	21	855	876	AAGCUCAGGAGG-GAUAGCACC	UCAGCUAUCUCCUCCUGAGCUU	Cleavage
stu-known-mir1	mir390	AAGCTCAGGAGGGATAGCACC	PGSC0003DMT400095007	Gene of unknown function	3.5	18.214	1	21	367	387	AAGCUCAGGAGGGAUAGCACC	ACUGCUAUUCCUUCUGAGGUG	Cleavage
stu-known-mir1	mir390	AAGCTCAGGAGGGATAGCACC	PGSC0003DMT400025887	Phosphate transporter	5	15.97	1	21	706	726	AAGCUCAGGAGGGAUAGCACC	GGUGCUAUUCCUGCUGGACUC	Cleavage
stu-known-mir1	mir390	AAGCTCAGGAGGGATAGCACC	PGSC0003DMT400018697	Protein kinase-coding resistance protein	4.5	15.562	1	21	906	926	AAGCUCAGGAGGGAUAGCACC	GGUGAUAUCCCUUCUGAUUUA	Cleavage
stu-known-mir1	mir390	AAGCTCAGGAGGGATAGCACC	PGSC0003DMT400018720	Serine-threonine protein kinase, plant-type	4.5	14.849	1	21	624	644	AAGCUCAGGAGGGAUAGCACC	GGUGAUAUCCCUUCUGAUUUA	Cleavage
stu-known-mir1	mir390	AAGCTCAGGAGGGATAGCACC	PGSC0003DMT400029142	NA	4	17.108	1	21	370	390	AAGCUCAGGAGGGAUAGCACC	GGUACAAUUCCUCCUGAGUUG	Cleavage
stu-known-mir1	mir390	AAGCTCAGGAGGGATAGCACC	PGSC0003DMT400029141	Receptor kinase	4	17.108	1	21	904	924	AAGCUCAGGAGGGAUAGCACC	GGUACAAUUCCUCCUGAGUUG	Cleavage
stu-known-mir1	mir390	AAGCTCAGGAGGGATAGCACC	PGSC0003DMT400022327	Gibberellin receptor GID1	4.5	19.87	1	21	568	588	AAGCUCAGGAGGGAUAGCACC	GGUGUUGGUUCGCCUGAGCUU	Translation
stu-known-mir1	mir390	AAGCTCAGGAGGGATAGCACC	PGSC0003DMT400095174	Kinase	4.5	20.766	1	21	334	354	AAGCUCAGGAGGGAUAGCACC	GGAGUUGUGCUUCUUGAGCUU	Cleavage
stu-known-mir1	mir390	AAGCTCAGGAGGGATAGCACC	PGSC0003DMT400093263	Gene of unknown function	3.5	22.898	1	21	754	774	AAGCUCAGGAGGGAUAGCACC	ACUGCUAUUCCUUCUGAGGUG	Cleavage
stu-known-mir1	mir390	AAGCTCAGGAGGGATAGCACC	PGSC0003DMT400022119	Receptor protein kinase CLAVATA1	4	17.906	1	21	787	807	AAGCUCAGGAGGGAUAGCACC	GGUUCAAUUCCUUCUGAGCUA	Cleavage
stu-known-mir1	mir390	AAGCTCAGGAGGGATAGCACC	PGSC0003DMT400046778	Serine-threonine protein kinase, plant-type	4.5	14.915	1	21	1932	1952	AAGCUCAGGAGGGAUAGCACC	GGUCCUAUUCCCUCUGAGCUA	Translation
stu-known-mir1	mir390	AAGCTCAGGAGGGATAGCACC	PGSC0003DMT400046778	Serine-threonine protein kinase, plant-type	4.5	23.204	1	21	996	1016	AAGCUCAGGAGGGAUAGCACC	GGAGAAAUUCCUUUUGAGCUU	Cleavage
stu-known-mir1	mir390	AAGCTCAGGAGGGATAGCACC	PGSC0003DMT400008145	Pentatricopeptide repeat-containing protein	5	19.404	1	21	1857	1877	AAGCUCAGGAGGGAUAGCACC	GGUGCUAUGGCUUUUGAGCUG	Cleavage
stu-known-mir1	mir390	AAGCTCAGGAGGGATAGCACC	PGSC0003DMT400008144	NA	5	19.404	1	21	1874	1894	AAGCUCAGGAGGGAUAGCACC	GGUGCUAUGGCUUUUGAGCUG	Cleavage
stu-known-mir1	mir390	AAGCTCAGGAGGGATAGCACC	PGSC0003DMT400008143	NA	5	19.404	1	21	1857	1877	AAGCUCAGGAGGGAUAGCACC	GGUGCUAUGGCUUUUGAGCUG	Cleavage
stu-known-mir1	mir390	AAGCTCAGGAGGGATAGCACC	PGSC0003DMT400078200	RabA2	3.5	16.637	1	21	784	804	AAGCUCAGGAGGGAUAGCACC	GCUGCUGUUCCACUUGAGUUU	Translation
stu-known-mir1	mir390	AAGCTCAGGAGGGATAGCACC	PGSC0003DMT400064666	Conserved gene of unknown function	3.5	14.594	1	21	335	355	AAGCUCAGGAGGGAUAGCACC	ACUGUUAUCCUUCCUGAGAUC	Cleavage
stu-known-mir1	mir390	AAGCTCAGGAGGGATAGCACC	PGSC0003DMT400018698	NA	4.5	15.562	1	21	906	926	AAGCUCAGGAGGGAUAGCACC	GGUGAUAUCCCUUCUGAUUUA	Cleavage
stu-known-mir1	mir390	AAGCTCAGGAGGGATAGCACC	PGSC0003DMT400018699	NA	4.5	15.562	1	21	906	926	AAGCUCAGGAGGGAUAGCACC	GGUGAUAUCCCUUCUGAUUUA	Cleavage
stu-known-mir1	mir390	AAGCTCAGGAGGGATAGCACC	PGSC0003DMT400044369	Inorganic phosphate transporter 1	4.5	15.548	1	21	715	735	AAGCUCAGGAGGGAUAGCACC	GGUGCAAUCCCUGCUGGACUU	Cleavage
stu-known-mir1	mir390	AAGCTCAGGAGGGATAGCACC	PGSC0003DMT400060592	Diphosphoinositol polyphosphate phosphohydrolase	3	12.746	1	21	299	319	AAGCUCAGGAGGGAUAGCACC	GUUGAUAUCCUUUCUGGGUUU	Cleavage
stu-known-mir1	mir390	AAGCTCAGGAGGGATAGCACC	PGSC0003DMT400060592	Diphosphoinositol polyphosphate phosphohydrolase	4	19.101	1	21	140	160	AAGCUCAGGAGGGAUAGCACC	GUUGAUUUCCUUUCUGGGUUU	Cleavage
stu-known-mir1	mir390	AAGCTCAGGAGGGATAGCACC	PGSC0003DMT400044370	NA	4.5	15.548	1	21	858	878	AAGCUCAGGAGGGAUAGCACC	GGUGCAAUCCCUGCUGGACUU	Cleavage
stu-known-mir1	mir390	AAGCTCAGGAGGGATAGCACC	PGSC0003DMT400076301	NA	4.5	20.737	1	21	521	541	AAGCUCAGGAGGGAUAGCACC	GGGGCUAUUCCUCAUGAUCUU	Cleavage
stu-known-mir1	mir390	AAGCTCAGGAGGGATAGCACC	PGSC0003DMT400068059	Nucleic acid binding protein	3	15.037	1	21	1049	1069	AAGCUCAGGAGGGAUAGCACC	ACUGCUAGUUCUCCUGAGCUG	Cleavage
stu-known-mir1	mir390	AAGCTCAGGAGGGATAGCACC	PGSC0003DMT400040874	Serine/threonine-protein kinase PBS1	3.5	20.965	1	21	521	541	AAGCUCAGGAGGGAUAGCACC	GGGUCCAUCCCUCUUGAGCUU	Cleavage
stu-known-mir1	mir390	AAGCTCAGGAGGGATAGCACC	PGSC0003DMT400078428	NA	5	22.524	1	21	1713	1733	AAGCUCAGGAGGGAUAGCACC	GGUGUUGUCCUUGUUGAACUU	Cleavage
stu-known-mir1	mir390	AAGCTCAGGAGGGATAGCACC	PGSC0003DMT400078426	Wall-associated kinase	5	22.524	1	21	1734	1754	AAGCUCAGGAGGGAUAGCACC	GGUGUUGUCCUUGUUGAACUU	Cleavage
stu-known-mir1	mir390	AAGCTCAGGAGGGATAGCACC	PGSC0003DMT400078425	NA	5	22.524	1	21	1822	1842	AAGCUCAGGAGGGAUAGCACC	GGUGUUGUCCUUGUUGAACUU	Cleavage
stu-known-mir1	mir390	AAGCTCAGGAGGGATAGCACC	PGSC0003DMT400067334	NA	4.5	22.09	1	21	1662	1682	AAGCUCAGGAGGGAUAGCACC	GGUGCUCUCCCUCGAGGGCUU	Cleavage
stu-known-mir1	mir390	AAGCTCAGGAGGGATAGCACC	PGSC0003DMT400067335	Protein phosphatase 1 regulatory subunit	4.5	22.09	1	21	1792	1812	AAGCUCAGGAGGGAUAGCACC	GGUGCUCUCCCUCGAGGGCUU	Cleavage
stu-known-mir1	mir390	AAGCTCAGGAGGGATAGCACC	PGSC0003DMT400067333	NA	4.5	22.09	1	21	1888	1908	AAGCUCAGGAGGGAUAGCACC	GGUGCUCUCCCUCGAGGGCUU	Cleavage
stu-known-mir1	mir390	AAGCTCAGGAGGGATAGCACC	PGSC0003DMT400063589	Drm3	5	13.214	1	21	544	564	AAGCUCAGGAGGGAUAGCACC	UUUGUUAUCCCUCUUGAGGCG	Cleavage
stu-known-mir1	mir390	AAGCTCAGGAGGGATAGCACC	PGSC0003DMT400070944	ATP binding protein	4	18.957	1	21	1837	1857	AAGCUCAGGAGGGAUAGCACC	GGUAGUAUCCCUCUGGAGCUU	Cleavage
stu-known-mir1	mir390	AAGCTCAGGAGGGATAGCACC	PGSC0003DMT400076302	Non-lysosomal glucosylceramidase	4.5	20.737	1	21	2372	2392	AAGCUCAGGAGGGAUAGCACC	GGGGCUAUUCCUCAUGAUCUU	Cleavage
stu-known-mir1	mir390	AAGCTCAGGAGGGATAGCACC	PGSC0003DMT400071707	Run and tbc1 domain containing 3, plant	4.5	17.552	1	21	3	23	AAGCUCAGGAGGGAUAGCACC	GUUGUUAUCCUUCUUGAGUAA	Cleavage
stu-known-mir1	mir390	AAGCTCAGGAGGGATAGCACC	PGSC0003DMT400073847	Ethylene receptor homolog	3	19.893	1	21	1182	1202	AAGCUCAGGAGGGAUAGCACC	UUUUCUAUCCCUCUUGAGUUG	Cleavage
stu-known-mir1	mir390	AAGCTCAGGAGGGATAGCACC	PGSC0003DMT400087917	Gene of unknown function	5	20.141	1	21	1081	1101	AAGCUCAGGAGGGAUAGCACC	ACUGCUAUCCCUUUUGAGGAG	Cleavage
stu-known-mir1	mir390	AAGCTCAGGAGGGATAGCACC	PGSC0003DMT400075863	Ubiquinone biosynthesis protein coq-8	3.5	9.039	1	21	106	126	AAGCUCAGGAGGGAUAGCACC	CAUGCUAUUCCUUUUCAGUUU	Cleavage
stu-known-mir1	mir390	AAGCTCAGGAGGGATAGCACC	PGSC0003DMT400075863	Ubiquinone biosynthesis protein coq-8	4.5	15.628	1	21	403	423	AAGCUCAGGAGGGAUAGCACC	AAAUCUAUUGCUUCUGAGCUU	Cleavage
stu-known-mir1	mir390	AAGCTCAGGAGGGATAGCACC	PGSC0003DMT400089905	Protein RDM1	3.5	15.179	1	21	322	342	AAGCUCAGGAGGGAUAGCACC	GAUGCAAUUUUUCCUGAGCUG	Cleavage
stu-known-mir1	mir390	AAGCTCAGGAGGGATAGCACC	PGSC0003DMT400078956	Conserved gene of unknown function	3.5	13.87	1	21	1104	1124	AAGCUCAGGAGGGAUAGCACC	CCUGCUAUCACUCUUCAGCUU	Cleavage
stu-known-mir1	mir390	AAGCTCAGGAGGGATAGCACC	PGSC0003DMT400096376	Ubiquinone biosynthesis protein coq-8	3.5	10.852	1	21	382	402	AAGCUCAGGAGGGAUAGCACC	CAUGCUAUUCCUUUUCAGUUU	Cleavage
stu-known-mir1	mir390	AAGCTCAGGAGGGATAGCACC	PGSC0003DMT400096376	Ubiquinone biosynthesis protein coq-8	4.5	15.66	1	21	571	591	AAGCUCAGGAGGGAUAGCACC	AAAUCUAUUGCUUCUGAGCUU	Cleavage
stu-known-mir1	mir390	AAGCTCAGGAGGGATAGCACC	PGSC0003DMT400063588	NA	5	13.214	1	21	1391	1411	AAGCUCAGGAGGGAUAGCACC	UUUGUUAUCCCUCUUGAGGCG	Cleavage
stu-known-mir1	mir390	AAGCTCAGGAGGGATAGCACC	PGSC0003DMT400089611	Transposon protein, CACTA, En/Spm sub-class	3.5	20.538	1	21	316	336	AAGCUCAGGAGGGAUAGCACC	AAUGUUGUCCCUCCUGGUUUU	Cleavage
stu-known-mir1	mir390	AAGCTCAGGAGGGATAGCACC	PGSC0003DMT400078957	NA	3.5	13.907	1	21	1104	1124	AAGCUCAGGAGGGAUAGCACC	CCUGCUAUCACUCUUCAGCUU	Cleavage
stu-known-mir1	mir390	AAGCTCAGGAGGGATAGCACC	PGSC0003DMT400060715	Conserved gene of unknown function	4	14.956	1	21	1621	1641	AAGCUCAGGAGGGAUAGCACC	GGAAAUAUUCCUCCUGAGUUU	Cleavage
stu-known-mir1	mir390	AAGCTCAGGAGGGATAGCACC	PGSC0003DMT400060787	Leucine Rich Repeat	4	13.427	1	21	1797	1817	AAGCUCAGGAGGGAUAGCACC	GGAAAUAUUCCUCCUGAGUUU	Cleavage
stu-known-mir1	mir390	AAGCTCAGGAGGGATAGCACC	PGSC0003DMT400078958	Nodulin	3.5	13.907	1	21	1353	1373	AAGCUCAGGAGGGAUAGCACC	CCUGCUAUCACUCUUCAGCUU	Cleavage
stu-known-mir1	mir390	AAGCTCAGGAGGGATAGCACC	PGSC0003DMT400046217	NA	5	22.285	1	21	325	345	AAGCUCAGGAGGGAUAGCACC	GGUGUUCUGCUUCUUGAGCUC	Cleavage
stu-known-mir1	mir390	AAGCTCAGGAGGGATAGCACC	PGSC0003DMT400035482	NA	3.5	22.401	1	21	2332	2352	AAGCUCAGGAGGGAUAGCACC	UUUGCUGUCACUCCUGAGGUU	Cleavage
stu-known-mir1	mir390	AAGCTCAGGAGGGATAGCACC	PGSC0003DMT400060788	Conserved gene of unknown function	4	14.335	1	21	1650	1670	AAGCUCAGGAGGGAUAGCACC	GGAAAUAUUCCUCCUGAGUUU	Cleavage
stu-known-mir1	mir390	AAGCTCAGGAGGGATAGCACC	PGSC0003DMT400035480	Binding protein	3.5	22.401	1	21	3338	3358	AAGCUCAGGAGGGAUAGCACC	UUUGCUGUCACUCCUGAGGUU	Cleavage
stu-known-mir1	mir390	AAGCTCAGGAGGGATAGCACC	PGSC0003DMT400066986	Gene of unknown function	4	13.965	1	21	920	940	AAGCUCAGGAGGGAUAGCACC	ACACCUAUCCCUUCUGAUCUU	Cleavage
stu-known-mir1	mir390	AAGCTCAGGAGGGATAGCACC	PGSC0003DMT400029481	NA	3.5	10.274	1	21	697	717	AAGCUCAGGAGGGAUAGCACC	CUUGCUGUUUCUCCUAGGCUU	Cleavage
stu-known-mir1	mir390	AAGCTCAGGAGGGATAGCACC	PGSC0003DMT400029480	Nucleotide binding protein	3.5	10.274	1	21	697	717	AAGCUCAGGAGGGAUAGCACC	CUUGCUGUUUCUCCUAGGCUU	Cleavage
stu-known-mir1	mir390	AAGCTCAGGAGGGATAGCACC	PGSC0003DMT400093624	Gene of unknown function	4	24.721	1	21	265	285	AAGCUCAGGAGGGAUAGCACC	ACUGUUGUUCCUCCUGAGGUG	Cleavage
stu-known-mir1	mir390	AAGCTCAGGAGGGATAGCACC	PGSC0003DMT400075718	Ubiquinone biosynthesis protein coq-8	3.5	10.702	1	21	552	572	AAGCUCAGGAGGGAUAGCACC	CAUGCUAUUCCUUUUCAGUUU	Cleavage
stu-known-mir1	mir390	AAGCTCAGGAGGGATAGCACC	PGSC0003DMT400075718	Ubiquinone biosynthesis protein coq-8	4.5	15.66	1	21	847	867	AAGCUCAGGAGGGAUAGCACC	AAAUCUAUUGCUUCUGAGCUU	Cleavage
stu-known-mir1	mir390	AAGCTCAGGAGGGATAGCACC	PGSC0003DMT400059217	Conserved gene of unknown function	4	21.608	1	21	223	243	AAGCUCAGGAGGGAUAGCACC	CGUGUUCUUUCUUCUGGGUUU	Cleavage
stu-known-mir1	mir390	AAGCTCAGGAGGGATAGCACC	PGSC0003DMT400059327	F-box domain-containing protein	4	12.807	1	21	279	299	AAGCUCAGGAGGGAUAGCACC	UGUUCUGUUCCUCCUGUGUUU	Cleavage
stu-known-mir1	mir390	AAGCTCAGGAGGGATAGCACC	PGSC0003DMT400095043	Gene of unknown function	4	22.056	1	21	244	264	AAGCUCAGGAGGGAUAGCACC	ACUGCUGUUCCUUCUGAGGUG	Cleavage
stu-known-mir1	mir390	AAGCTCAGGAGGGATAGCACC	PGSC0003DMT400095360	Polyprotein protein	4.5	24.841	1	21	1471	1491	AAGCUCAGGAGGGAUAGCACC	AGUGCUAUUCCUUCUAGGGUU	Cleavage
stu-known-mir1	mir390	AAGCTCAGGAGGGATAGCACC	PGSC0003DMT400065473	NA	4.5	15.815	1	21	1725	1745	AAGCUCAGGAGGGAUAGCACC	UGUGUUGUUCCUACUGAUCUU	Cleavage
stu-known-mir1	mir390	AAGCTCAGGAGGGATAGCACC	PGSC0003DMT400065473	NA	5	18.896	1	21	695	715	AAGCUCAGGAGGGAUAGCACC	UCUACUAUCUUUCUUGAGGUA	Cleavage
stu-known-mir1	mir390	AAGCTCAGGAGGGATAGCACC	PGSC0003DMT400057778	Transmembrane receptor	3.5	21.887	1	21	385	405	AAGCUCAGGAGGGAUAGCACC	GAUGUUAAGCCUUCUGAGCUU	Cleavage
stu-known-mir1	mir390	AAGCTCAGGAGGGATAGCACC	PGSC0003DMT400065474	NA	4.5	15.815	1	21	2188	2208	AAGCUCAGGAGGGAUAGCACC	UGUGUUGUUCCUACUGAUCUU	Cleavage
stu-known-mir1	mir390	AAGCTCAGGAGGGATAGCACC	PGSC0003DMT400065474	NA	5	18.896	1	21	1158	1178	AAGCUCAGGAGGGAUAGCACC	UCUACUAUCUUUCUUGAGGUA	Cleavage
stu-known-mir1	mir390	AAGCTCAGGAGGGATAGCACC	PGSC0003DMT400051905	NA	4.5	22.087	1	21	805	825	AAGCUCAGGAGGGAUAGCACC	GGUAUGAUCCUUACUGAGCUU	Cleavage
stu-known-mir1	mir390	AAGCTCAGGAGGGATAGCACC	PGSC0003DMT400059346	Leucine Rich Repeat family protein	4.5	22.46	1	21	538	558	AAGCUCAGGAGGGAUAGCACC	GGUAUGAUUCCUCCUGAGUUG	Cleavage
stu-known-mir1	mir390	AAGCTCAGGAGGGATAGCACC	PGSC0003DMT400057971	Rubredoxin	3.5	24.781	1	21	534	554	AAGCUCAGGAGGGAUAGCACC	UAUCCUAUUCCUCCUGGGUUG	Cleavage
stu-known-mir1	mir390	AAGCTCAGGAGGGATAGCACC	PGSC0003DMT400043203	NA	4	6.185	1	21	218	238	AAGCUCAGGAGGGAUAGCACC	UUUGCUAUUCCUCCUGGUUUA	Cleavage
stu-known-mir1	mir390	AAGCTCAGGAGGGATAGCACC	PGSC0003DMT400070750	Cation-transporting atpase 13a1	4	15.789	1	21	1532	1552	AAGCUCAGGAGGGAUAGCACC	UCAGUUAUCCCUCCAGAGCUG	Cleavage
stu-known-mir1	mir390	AAGCTCAGGAGGGATAGCACC	PGSC0003DMT400061154	NA	4	17.634	1	21	164	184	AAGCUCAGGAGGGAUAGCACC	CCAGCUAUCCUCCUUGAGUUU	Translation
stu-known-mir1	mir390	AAGCTCAGGAGGGATAGCACC	PGSC0003DMT400018012	PRIB5 protein	4.5	21.975	1	21	831	851	AAGCUCAGGAGGGAUAGCACC	GGUUCCAUCUUUACUGAGCUU	Cleavage
stu-known-mir1	mir390	AAGCTCAGGAGGGATAGCACC	PGSC0003DMT400037141	KOM	5	19.786	1	21	721	741	AAGCUCAGGAGGGAUAGCACC	GGAGCUAUGCUUUCAGAGCUU	Cleavage
stu-known-mir1	mir390	AAGCTCAGGAGGGATAGCACC	PGSC0003DMT400057812	Conserved gene of unknown function	5	17.847	1	21	237	257	AAGCUCAGGAGGGAUAGCACC	UUUGAUAUCCCUCCUGAGGAA	Cleavage
stu-known-mir1	mir390	AAGCTCAGGAGGGATAGCACC	PGSC0003DMT400044606	Peroxisomal membrane protein	5	20.49	1	21	323	343	AAGCUCAGGAGGGAUAGCACC	GGUGCUCUCCUAUCUGAGCAU	Translation
stu-known-mir1	mir390	AAGCTCAGGAGGGATAGCACC	PGSC0003DMT400044606	Peroxisomal membrane protein	5	21.949	1	21	215	235	AAGCUCAGGAGGGAUAGCACC	ACUGCUAGCUCUCUUGCACUU	Cleavage
stu-known-mir1	mir390	AAGCTCAGGAGGGATAGCACC	PGSC0003DMT400083849	NA	3.5	18.432	1	21	708	728	AAGCUCAGGAGGGAUAGCACC	GAUGAUAUCCCACCUGGGUUU	Translation
stu-known-mir1	mir390	AAGCTCAGGAGGGATAGCACC	PGSC0003DMT400046993	Leucine rich repeat-type serine/threonine receptor-like kinase	4.5	23.043	1	21	886	906	AAGCUCAGGAGGGAUAGCACC	GGUUUGAUCCCUCUUGAACUU	Cleavage
stu-known-mir1	mir390	AAGCTCAGGAGGGATAGCACC	PGSC0003DMT400096322	Polyprotein protein	4	21.726	1	21	1399	1419	AAGCUCAGGAGGGAUAGCACC	ACUGCUGUUCCUUCUGAGGUG	Cleavage
stu-known-mir1	mir390	AAGCTCAGGAGGGATAGCACC	PGSC0003DMT400061697	Protein kinase APK1B, chloroplast	5	22.046	1	21	1019	1039	AAGCUCAGGAGGGAUAGCACC	GGAGUUGUUCUUCUCGAGCUU	Cleavage
stu-known-mir1	mir390	AAGCTCAGGAGGGATAGCACC	PGSC0003DMT400037140	NA	5	19.786	1	21	1025	1045	AAGCUCAGGAGGGAUAGCACC	GGAGCUAUGCUUUCAGAGCUU	Cleavage
stu-known-mir1	mir390	AAGCTCAGGAGGGATAGCACC	PGSC0003DMT400086418	Gene of unknown function	4	21.751	1	21	436	456	AAGCUCAGGAGGGAUAGCACC	AUUGUUGUUCCUUCUGGGGUU	Cleavage
stu-known-mir1	mir390	AAGCTCAGGAGGGATAGCACC	PGSC0003DMT400043204	Double WRKY type transfactor	4	6.185	1	21	218	238	AAGCUCAGGAGGGAUAGCACC	UUUGCUAUUCCUCCUGGUUUA	Cleavage
stu-known-mir1	mir390	AAGCTCAGGAGGGATAGCACC	PGSC0003DMT400005384	Conserved gene of unknown function	5	17.185	1	21	144	164	AAGCUCAGGAGGGAUAGCACC	GGUGAUAUUCCUCUUGACGUU	Cleavage
stu-known-mir1	mir390	AAGCTCAGGAGGGATAGCACC	PGSC0003DMT400005384	Conserved gene of unknown function	5	20.658	1	21	558	578	AAGCUCAGGAGGGAUAGCACC	GGUGAUAUUCCUCUUGACGUU	Cleavage
stu-known-mir1	mir390	AAGCTCAGGAGGGATAGCACC	PGSC0003DMT400061698	NA	5	22.046	1	21	1521	1541	AAGCUCAGGAGGGAUAGCACC	GGAGUUGUUCUUCUCGAGCUU	Cleavage
stu-known-mir1	mir390	AAGCTCAGGAGGGATAGCACC	PGSC0003DMT400064086	NA	4	16.879	1	21	996	1016	AAGCUCAGGAGGGAUAGCACC	AUUGCUAUUCCCUCUGGGCUG	Translation
stu-known-mir1	mir390	AAGCTCAGGAGGGATAGCACC	PGSC0003DMT400030399	Amino acid transporter	4.5	17.281	1	21	996	1016	AAGCUCAGGAGGGAUAGCACC	GGUGUUUCCCCUCUUGAACUU	Cleavage
stu-known-mir1	mir390	AAGCTCAGGAGGGATAGCACC	PGSC0003DMT400065845	Conserved gene of unknown function	3	19.004	1	21	422	442	AAGCUCAGGAGGGAUAGCACC	GCUGCUUCCCCUUUUGAGCUU	Cleavage
stu-known-mir1	mir390	AAGCTCAGGAGGGATAGCACC	PGSC0003DMT400003412	Mitochondrial saccharopine dehydrogenase	5	21.638	1	21	1404	1424	AAGCUCAGGAGGGAUAGCACC	GGUGUUUUCCCACCUGGGGUU	Translation
stu-known-mir1	mir390	AAGCTCAGGAGGGATAGCACC	PGSC0003DMT400085494	Gene of unknown function	5	21.812	1	21	286	306	AAGCUCAGGAGGGAUAGCACC	GUUGUUGUCCCUUUUGAGUCA	Cleavage
stu-known-mir1	mir390	AAGCTCAGGAGGGATAGCACC	PGSC0003DMT400061894	Oligopeptide transporter	3.5	18.062	1	21	593	613	AAGCUCAGGAGGGAUAGCACC	GUUGUUAGCUUUCUUGGGCUU	Cleavage
stu-known-mir1	mir390	AAGCTCAGGAGGGATAGCACC	PGSC0003DMT400045755	Oligopeptide transporter	3.5	19.675	1	21	754	774	AAGCUCAGGAGGGAUAGCACC	GUUGUUAGCUUUCUUGGGCUU	Cleavage
stu-known-mir1	mir390	AAGCTCAGGAGGGATAGCACC	PGSC0003DMT400030401	NA	4.5	17.281	1	21	1405	1425	AAGCUCAGGAGGGAUAGCACC	GGUGUUUCCCCUCUUGAACUU	Cleavage
stu-known-mir1	mir390	AAGCTCAGGAGGGATAGCACC	PGSC0003DMT400054986	NA	5	19.674	1	21	58	78	AAGCUCAGGAGGGAUAGCACC	CGUGCUGUAUCUCCUAAGCUC	Cleavage
stu-known-mir1	mir390	AAGCTCAGGAGGGATAGCACC	PGSC0003DMT400046994	NA	4.5	23.043	1	21	1902	1922	AAGCUCAGGAGGGAUAGCACC	GGUUUGAUCCCUCUUGAACUU	Cleavage
stu-known-mir1	mir390	AAGCTCAGGAGGGATAGCACC	PGSC0003DMT400011903	Synaptotagmin	5	20.242	1	21	56	76	AAGCUCAGGAGGGAUAGCACC	GGGGUUAUCCUUCAUGAGGUU	Cleavage
stu-known-mir1	mir390	AAGCTCAGGAGGGATAGCACC	PGSC0003DMT400030398	NA	4.5	17.281	1	21	1502	1522	AAGCUCAGGAGGGAUAGCACC	GGUGUUUCCCCUCUUGAACUU	Cleavage
stu-known-mir1	mir390	AAGCTCAGGAGGGATAGCACC	PGSC0003DMT400030400	NA	4.5	17.281	1	21	1405	1425	AAGCUCAGGAGGGAUAGCACC	GGUGUUUCCCCUCUUGAACUU	Cleavage
stu-known-mir1	mir390	AAGCTCAGGAGGGATAGCACC	PGSC0003DMT400064087	C1C-Nt1 protein	4	16.879	1	21	1625	1645	AAGCUCAGGAGGGAUAGCACC	AUUGCUAUUCCCUCUGGGCUG	Translation
stu-known-mir1	mir390	AAGCTCAGGAGGGATAGCACC	PGSC0003DMT400092202	NB-ARC domain containing protein	5	20.508	1	21	133	153	AAGCUCAGGAGGGAUAGCACC	GUUGCUGUCACUUCUGAGCAA	Cleavage
stu-known-mir1	mir390	AAGCTCAGGAGGGATAGCACC	PGSC0003DMT400097618	Gene of unknown function	3.5	22.785	1	21	625	645	AAGCUCAGGAGGGAUAGCACC	ACUACUAUUCCUUCUGAGGUU	Cleavage
stu-known-mir1	mir390	AAGCTCAGGAGGGATAGCACC	PGSC0003DMT400025239	Chloride channel Stclc1	4	15.848	1	21	1556	1576	AAGCUCAGGAGGGAUAGCACC	AUUGCUAUUCCUUCUGGACUC	Cleavage
stu-known-mir1	mir390	AAGCTCAGGAGGGATAGCACC	PGSC0003DMT400017876	BRASSINOSTEROID INSENSITIVE 1-associated receptor kinase 1	5	12.775	1	21	646	666	AAGCUCAGGAGGGAUAGCACC	GGUUCUAUUCCGUCUGAUCUU	Translation
stu-known-mir10	mir7980	ATGAGATGAAGTCAATGTTTGGAC	PGSC0003DMT400018775	Gene of unknown function	4	13.152	1	24	107	130	AUGAGAUGAAGUCAAUGUUUGGAC	GUCCAAACGUUAAUAUCAUCUCAU	Translation
stu-known-mir10	mir7980	ATGAGATGAAGTCAATGTTTGGAC	PGSC0003DMT400046292	NA	3	19.421	1	24	628	651	AUGAGAUGAAGUCAAUGUUUGGAC	GUUCACACAUUGAAUUUAUCUCAU	Translation
stu-known-mir10	mir7980	ATGAGATGAAGTCAATGTTTGGAC	PGSC0003DMT400046294	NA	3	19.421	1	24	2161	2184	AUGAGAUGAAGUCAAUGUUUGGAC	GUUCACACAUUGAAUUUAUCUCAU	Translation
stu-known-mir10	mir7980	ATGAGATGAAGTCAATGTTTGGAC	PGSC0003DMT400046293	Hcr2-0A	3	19.421	1	24	2275	2298	AUGAGAUGAAGUCAAUGUUUGGAC	GUUCACACAUUGAAUUUAUCUCAU	Translation
stu-known-mir10	mir7980	ATGAGATGAAGTCAATGTTTGGAC	PGSC0003DMT400034280	Phytol kinase 1, chloroplast	3.5	12.872	1	24	188	211	AUGAGAUGAAGUCAAUGUUUGGAC	GUUUAAAUAUUGAUUUCAUUUUGA	Cleavage
stu-known-mir10	mir7980	ATGAGATGAAGTCAATGTTTGGAC	PGSC0003DMT400034279	NA	3.5	12.872	1	24	188	211	AUGAGAUGAAGUCAAUGUUUGGAC	GUUUAAAUAUUGAUUUCAUUUUGA	Cleavage
stu-known-mir10	mir7980	ATGAGATGAAGTCAATGTTTGGAC	PGSC0003DMT400034278	NA	3.5	12.872	1	24	188	211	AUGAGAUGAAGUCAAUGUUUGGAC	GUUUAAAUAUUGAUUUCAUUUUGA	Cleavage
stu-known-mir10	mir7980	ATGAGATGAAGTCAATGTTTGGAC	PGSC0003DMT400034281	NA	3.5	12.872	1	24	188	211	AUGAGAUGAAGUCAAUGUUUGGAC	GUUUAAAUAUUGAUUUCAUUUUGA	Cleavage
stu-known-mir10	mir7980	ATGAGATGAAGTCAATGTTTGGAC	PGSC0003DMT400022876	NA	4	17.764	1	24	16	39	AUGAGAUGAAGUCAAUGUUUGGAC	GUCCAAAUGCUGAUUCCAUCUCAU	Cleavage
stu-known-mir10	mir7980	ATGAGATGAAGTCAATGTTTGGAC	PGSC0003DMT400014121	Hcr2-0A	3.5	18.246	1	24	1678	1701	AUGAGAUGAAGUCAAUGUUUGGAC	GUUCACAUAUUGAAUUUAUCUCAU	Translation
stu-known-mir10	mir7980	ATGAGATGAAGTCAATGTTTGGAC	PGSC0003DMT400037480	Peru 2	3.5	19.242	1	24	2457	2480	AUGAGAUGAAGUCAAUGUUUGGAC	GUUCACAUAUUGAAUUUAUCUCAU	Translation
stu-known-mir10	mir7980	ATGAGATGAAGTCAATGTTTGGAC	PGSC0003DMT400056902	NA	4.5	11.294	1	24	1014	1038	AUGAGAUGAAGUC-AAUGUUUGGAC	GUUUAAAUAUUCGACUUCAUCUUGU	Cleavage
stu-known-mir10	mir7980	ATGAGATGAAGTCAATGTTTGGAC	PGSC0003DMT400073288	Transcriptional regulator family protein	4.5	18.304	1	24	1171	1194	AUGAGAUGAAGUCAAUGUUUGGAC	GUCCAAAAGUUGACUUCAUAUCGG	Cleavage
stu-known-mir10	mir7980	ATGAGATGAAGTCAATGTTTGGAC	PGSC0003DMT400073287	NA	4.5	18.304	1	24	1658	1681	AUGAGAUGAAGUCAAUGUUUGGAC	GUCCAAAAGUUGACUUCAUAUCGG	Cleavage
stu-known-mir10	mir7980	ATGAGATGAAGTCAATGTTTGGAC	PGSC0003DMT400056899	Iojap protein	4.5	14.546	1	24	1134	1158	AUGAGAUGAAGUC-AAUGUUUGGAC	GUUUAAAUAUUCGACUUCAUCUUGU	Cleavage
stu-known-mir10	mir7980	ATGAGATGAAGTCAATGTTTGGAC	PGSC0003DMT400038571	Transporter	3.5	16.64	1	24	2207	2230	AUGAGAUGAAGUCAAUGUUUGGAC	UUCUAGAUAUUGGCUUCGACUCAU	Cleavage
stu-known-mir10	mir7980	ATGAGATGAAGTCAATGTTTGGAC	PGSC0003DMT400038570	NA	3.5	16.64	1	24	2303	2326	AUGAGAUGAAGUCAAUGUUUGGAC	UUCUAGAUAUUGGCUUCGACUCAU	Cleavage
stu-known-mir10	mir7980	ATGAGATGAAGTCAATGTTTGGAC	PGSC0003DMT400038568	NA	3.5	16.64	1	24	2303	2326	AUGAGAUGAAGUCAAUGUUUGGAC	UUCUAGAUAUUGGCUUCGACUCAU	Cleavage
stu-known-mir10	mir7980	ATGAGATGAAGTCAATGTTTGGAC	PGSC0003DMT400000783	Gamma glutamyl transpeptidases	2.5	9.376	1	24	2014	2037	AUGAGAUGAAGUCAAUGUUUGGAC	GUUUUAGCAUUGAUUUCUUCUCAU	Cleavage
stu-known-mir10	mir7980	ATGAGATGAAGTCAATGTTTGGAC	PGSC0003DMT400083920	Conserved gene of unknown function	4.5	23.562	1	24	152	175	AUGAGAUGAAGUCAAUGUUUGGAC	AUCCAAACAUUGAUUUUGGGUCAU	Cleavage
stu-known-mir10	mir7980	ATGAGATGAAGTCAATGTTTGGAC	PGSC0003DMT400056623	Hcr2-0A	4.5	17.949	1	24	292	315	AUGAGAUGAAGUCAAUGUUUGGAC	GUUCACAUAUUGAAUUUAUCUCAG	Translation
stu-known-mir10	mir7980	ATGAGATGAAGTCAATGTTTGGAC	PGSC0003DMT400052947	NA	5	23.169	1	24	1003	1026	AUGAGAUGAAGUCAAUGUUUGGAC	GUCCAAACGCUGAUUCUAUCUCAC	Cleavage
stu-known-mir10	mir7980	ATGAGATGAAGTCAATGTTTGGAC	PGSC0003DMT400035091	F-Box protein	4.5	10.088	1	24	253	276	AUGAGAUGAAGUCAAUGUUUGGAC	UUCCAAAUAUUGGCUUAAUUUGAU	Cleavage
stu-known-mir10	mir7980	ATGAGATGAAGTCAATGTTTGGAC	PGSC0003DMT400075384	Conserved gene of unknown function	4.5	22.8	1	24	1379	1402	AUGAGAUGAAGUCAAUGUUUGGAC	AUCCAAACAUUGAUUUUGGGUCAU	Cleavage
stu-known-mir10	mir7980	ATGAGATGAAGTCAATGTTTGGAC	PGSC0003DMT400075385	NA	4.5	22.8	1	24	1418	1441	AUGAGAUGAAGUCAAUGUUUGGAC	AUCCAAACAUUGAUUUUGGGUCAU	Cleavage
stu-known-mir10	mir7980	ATGAGATGAAGTCAATGTTTGGAC	PGSC0003DMT400075383	NA	4.5	22.8	1	24	1548	1571	AUGAGAUGAAGUCAAUGUUUGGAC	AUCCAAACAUUGAUUUUGGGUCAU	Cleavage
stu-known-mir10	mir7980	ATGAGATGAAGTCAATGTTTGGAC	PGSC0003DMT400054292	Polyprotein	4.5	18.095	1	24	228	250	AUGAGAUGAAGUCAAUGUUUGGAC	CUCCAAACAUUGACU-CAACUCAU	Cleavage
stu-known-mir10	mir7980	ATGAGATGAAGTCAATGTTTGGAC	PGSC0003DMT400053338	Conserved gene of unknown function	4	15.708	1	24	958	981	AUGAGAUGAAGUCAAUGUUUGGAC	CUUCAAAUAUUGUCUUUAUCUAAU	Cleavage
stu-known-mir10	mir7980	ATGAGATGAAGTCAATGTTTGGAC	PGSC0003DMT400027880	Gene of unknown function	3.5	13.465	1	24	327	350	AUGAGAUGAAGUCAAUGUUUGGAC	UGUCAAAUAUUGAUUUCAUUUUUU	Cleavage
stu-known-mir10	mir7980	ATGAGATGAAGTCAATGTTTGGAC	PGSC0003DMT400028329	Conserved gene of unknown function	3.5	11.005	1	24	588	611	AUGAGAUGAAGUCAAUGUUUGGAC	UAUCAAACAUUUACUUCAUCUAGU	Cleavage
stu-known-mir10	mir7980	ATGAGATGAAGTCAATGTTTGGAC	PGSC0003DMT400039903	D-type cyclin family 3 subgroup 3	3	17.603	1	24	398	421	AUGAGAUGAAGUCAAUGUUUGGAC	CUUCCAACAUUGAUUUCAACUCAC	Cleavage
stu-known-mir10	mir7980	ATGAGATGAAGTCAATGTTTGGAC	PGSC0003DMT400071895	Receptor protein kinase	4.5	7.409	1	24	337	361	AUGAGAUGAAGUCAA-UGUUUGGAC	AUCCAAACACUUGUUUUUAUCUCAU	Cleavage
stu-known-mir10	mir7980	ATGAGATGAAGTCAATGTTTGGAC	PGSC0003DMT400028333	Conserved gene of unknown function	3.5	11.169	1	24	648	671	AUGAGAUGAAGUCAAUGUUUGGAC	UAUCAAACAUUUACUUCAUCUAGU	Cleavage
stu-known-mir10	mir7980	ATGAGATGAAGTCAATGTTTGGAC	PGSC0003DMT400039904	CycD	3	17.603	1	24	983	1006	AUGAGAUGAAGUCAAUGUUUGGAC	CUUCCAACAUUGAUUUCAACUCAC	Cleavage
stu-known-mir10	mir7980	ATGAGATGAAGTCAATGTTTGGAC	PGSC0003DMT400023187	Basic 7S globulin 2 small subunit	5	21.925	1	24	1074	1097	AUGAGAUGAAGUCAAUGUUUGGAC	UUCCAAAUAUUGAAUUUGUUUUAC	Translation
stu-known-mir10	mir7980	ATGAGATGAAGTCAATGTTTGGAC	PGSC0003DMT400016692	Conserved gene of unknown function	3.5	9.076	1	24	663	686	AUGAGAUGAAGUCAAUGUUUGGAC	UAUCAAACAUUUACUUCAUCUAGU	Cleavage
stu-known-mir10	mir7980	ATGAGATGAAGTCAATGTTTGGAC	PGSC0003DMT400006240	F-Box protein	5	11.809	1	24	159	182	AUGAGAUGAAGUCAAUGUUUGGAC	UUCCAAAUAUUGGUUUAAUUUGAU	Cleavage
stu-known-mir10	mir7980	ATGAGATGAAGTCAATGTTTGGAC	PGSC0003DMT400057921	Esterase/lipase/thioesterase family protein	4	13.812	1	24	3238	3262	AUGAGAUGAAGUCAAUGU-UUGGAC	UUCUAAUAUAUUGAUUUUGUCUCAU	Cleavage
stu-known-mir10	mir7980	ATGAGATGAAGTCAATGTTTGGAC	PGSC0003DMT400012034	Cf-2.2	4	16.658	1	24	1594	1617	AUGAGAUGAAGUCAAUGUUUGGAC	CUUCACAUGUUGAAUUUAUCUCAU	Translation
stu-known-mir10	mir7980	ATGAGATGAAGTCAATGTTTGGAC	PGSC0003DMT400073852	Ethylene receptor homolog	4	15.53	1	24	400	423	AUGAGAUGAAGUCAAUGUUUGGAC	AGCCAGACAUAGAUUUCGUUUCAG	Cleavage
stu-known-mir10	mir7980	ATGAGATGAAGTCAATGTTTGGAC	PGSC0003DMT400073852	Ethylene receptor homolog	5	13.699	1	24	629	652	AUGAGAUGAAGUCAAUGUUUGGAC	AGCCAGACAGGGACUUUGUUUCAG	Cleavage
stu-known-mir10	mir7980	ATGAGATGAAGTCAATGTTTGGAC	PGSC0003DMT400065411	Gene of unknown function	4	20.446	1	24	1112	1135	AUGAGAUGAAGUCAAUGUUUGGAC	GUCGAGGCUUUGAUUUCAUCUGAU	Cleavage
stu-known-mir10	mir7980	ATGAGATGAAGTCAATGTTTGGAC	PGSC0003DMT400066940	Cys2/His2 zinc-finger transcription factor	3	19.806	1	24	373	396	AUGAGAUGAAGUCAAUGUUUGGAC	GUUGGAACUUUUACUUCAUCUUAU	Cleavage
stu-known-mir10	mir7980	ATGAGATGAAGTCAATGTTTGGAC	PGSC0003DMT400029292	NA	5	21.433	1	24	1394	1417	AUGAGAUGAAGUCAAUGUUUGGAC	GUUCGGGUAUUGACUUCAAUUAAU	Cleavage
stu-known-mir10	mir7980	ATGAGATGAAGTCAATGTTTGGAC	PGSC0003DMT400030248	NAD-malate dehydrogenase	4	20.446	1	24	1222	1245	AUGAGAUGAAGUCAAUGUUUGGAC	GUCGAGGCUUUGAUUUCAUCUGAU	Cleavage
stu-known-mir10	mir7980	ATGAGATGAAGTCAATGTTTGGAC	PGSC0003DMT400030247	NA	4	20.446	1	24	1203	1226	AUGAGAUGAAGUCAAUGUUUGGAC	GUCGAGGCUUUGAUUUCAUCUGAU	Cleavage
stu-known-mir10	mir7980	ATGAGATGAAGTCAATGTTTGGAC	PGSC0003DMT400038690	Gene of unknown function	2.5	14.622	1	24	176	199	AUGAGAUGAAGUCAAUGUUUGGAC	UACAAGAUGAUGACUUCAUCUCAU	Cleavage
stu-known-mir10	mir7980	ATGAGATGAAGTCAATGTTTGGAC	PGSC0003DMT400004025	NA	4.5	9.324	1	24	1040	1062	AUGAGAUGAAGUCAAUGUUUGGAC	GUUCAA-UAUUGACUUUAUCUUAA	Cleavage
stu-known-mir10	mir7980	ATGAGATGAAGTCAATGTTTGGAC	PGSC0003DMT400046279	Hcr2-p3	5	15.864	1	24	1732	1755	AUGAGAUGAAGUCAAUGUUUGGAC	GUUCACAUAUUGAAUAUAUCUCAU	Translation
stu-known-mir10	mir7980	ATGAGATGAAGTCAATGTTTGGAC	PGSC0003DMT400082448	NA	3	13.533	1	24	270	293	AUGAGAUGAAGUCAAUGUUUGGAC	GUUCUUUCAUUGAUUUCAUCUCGU	Cleavage
stu-known-mir10	mir7980	ATGAGATGAAGTCAATGTTTGGAC	PGSC0003DMT400007449	Hcr2-0B	5	19.657	1	24	2083	2106	AUGAGAUGAAGUCAAUGUUUGGAC	GUUCACAUAUUGAAUUUAUCACAU	Translation
stu-known-mir10	mir7980	ATGAGATGAAGTCAATGTTTGGAC	PGSC0003DMT400040909	Hcr2-0B	4.5	20.218	1	24	2239	2262	AUGAGAUGAAGUCAAUGUUUGGAC	GUUCACAUAAUGAAUUUAUCUCAU	Translation
stu-known-mir10	mir7980	ATGAGATGAAGTCAATGTTTGGAC	PGSC0003DMT400029290	Homeobox-leucine zipper protein MERISTEM L1	5	21.433	1	24	2697	2720	AUGAGAUGAAGUCAAUGUUUGGAC	GUUCGGGUAUUGACUUCAAUUAAU	Cleavage
stu-known-mir10	mir7980	ATGAGATGAAGTCAATGTTTGGAC	PGSC0003DMT400029291	NA	5	21.433	1	24	2715	2738	AUGAGAUGAAGUCAAUGUUUGGAC	GUUCGGGUAUUGACUUCAAUUAAU	Cleavage
stu-known-mir10	mir7980	ATGAGATGAAGTCAATGTTTGGAC	PGSC0003DMT400048564	Conserved gene of unknown function	5	14.312	1	24	2337	2360	AUGAGAUGAAGUCAAUGUUUGGAC	GUUCACACAUUAAAUUUAUCUCGU	Translation
stu-known-mir10	mir7980	ATGAGATGAAGTCAATGTTTGGAC	PGSC0003DMT400033138	NA	5	10.048	1	24	943	968	AUGAGAUGAAGUCAAUGU--UUGGAC	GUCUAUUUGUAUUGACUUCAUUUCAU	Cleavage
stu-known-mir10	mir7980	ATGAGATGAAGTCAATGTTTGGAC	PGSC0003DMT400076712	Condensin complex subunit 1	5	17.037	1	24	1933	1956	AUGAGAUGAAGUCAAUGUUUGGAC	GUCCAAUUAAUGGCUUCAUCUUCU	Cleavage
stu-known-mir10	mir7980	ATGAGATGAAGTCAATGTTTGGAC	PGSC0003DMT400071781	Conserved gene of unknown function	4	12.159	1	24	805	828	AUGAGAUGAAGUCAAUGUUUGGAC	CAUCAAACAUUUGCUUCAACUCGU	Cleavage
stu-known-mir10	mir7980	ATGAGATGAAGTCAATGTTTGGAC	PGSC0003DMT400080345	NL0E	4	16.099	1	24	274	297	AUGAGAUGAAGUCAAUGUUUGGAC	CUUCGUACGUUGAAUUUGUCUCAU	Translation
stu-known-mir10	mir7980	ATGAGATGAAGTCAATGTTTGGAC	PGSC0003DMT400086774	Gene of unknown function	4	17.419	1	24	547	571	AUGAGAUGAAGUCAAUGUUUG-GAC	GUCACAAAUGUUGACUGCAUAUCAU	Cleavage
stu-known-mir10	mir7980	ATGAGATGAAGTCAATGTTTGGAC	PGSC0003DMT400086774	Gene of unknown function	4.5	8.204	1	24	391	415	AUGAGAUGAAGUCAAUGUUUG-GAC	GUCACAAAUACUGACCUCAUAUCAU	Translation
stu-known-mir10	mir7980	ATGAGATGAAGTCAATGTTTGGAC	PGSC0003DMT400021231	Cytochrome P450	4	9.265	1	24	34	57	AUGAGAUGAAGUCAAUGUUUGGAC	UGUCAAACGUUGAUUUGAUCUCCU	Cleavage
stu-known-mir10	mir7980	ATGAGATGAAGTCAATGTTTGGAC	PGSC0003DMT400022974	Tropinone reductase 1	3	23.524	1	24	459	482	AUGAGAUGAAGUCAAUGUUUGGAC	AUGGAAACAUUGUCUUCAUCUCUU	Cleavage
stu-known-mir10	mir7980	ATGAGATGAAGTCAATGTTTGGAC	PGSC0003DMT400076568	Conserved gene of unknown function	4	12.964	1	24	2614	2637	AUGAGAUGAAGUCAAUGUUUGGAC	UGCCAAAAAUUAGCUUUAUCUCGU	Cleavage
stu-known-mir10	mir7980	ATGAGATGAAGTCAATGTTTGGAC	PGSC0003DMT400080347	Hcr9-OR3A	4	15.89	1	24	568	591	AUGAGAUGAAGUCAAUGUUUGGAC	CUUCGUACGUUGAAUUUGUCUCAU	Translation
stu-known-mir10	mir7980	ATGAGATGAAGTCAATGTTTGGAC	PGSC0003DMT400033140	Pentatricopeptide repeat-containing protein	5	10.048	1	24	4039	4064	AUGAGAUGAAGUCAAUGU--UUGGAC	GUCUAUUUGUAUUGACUUCAUUUCAU	Cleavage
stu-known-mir10	mir7980	ATGAGATGAAGTCAATGTTTGGAC	PGSC0003DMT400068302	Conserved gene of unknown function	4	8.635	1	24	1418	1441	AUGAGAUGAAGUCAAUGUUUGGAC	AUUUAAUUGUUGAUUUUAUUUUAU	Cleavage
stu-known-mir10	mir7980	ATGAGATGAAGTCAATGTTTGGAC	PGSC0003DMT400058255	NA	4.5	11.021	1	24	923	946	AUGAGAUGAAGUCAAUGUUUGGAC	UUCUAAAAAUUGAUAUUAUCUUGU	Translation
stu-known-mir10	mir7980	ATGAGATGAAGTCAATGTTTGGAC	PGSC0003DMT400072691	Protein phosphatase 2a, regulatory subunit	4	18.897	1	24	198	221	AUGAGAUGAAGUCAAUGUUUGGAC	CUCCGGUUAUAGAUUUCAUUUCAU	Cleavage
stu-known-mir10	mir7980	ATGAGATGAAGTCAATGTTTGGAC	PGSC0003DMT400061316	Hcr2-p4.1	4.5	19.919	1	24	550	573	AUGAGAUGAAGUCAAUGUUUGGAC	CUUCAUGUGUUGAGUUUAUCUCAU	Translation
stu-known-mir10	mir7980	ATGAGATGAAGTCAATGTTTGGAC	PGSC0003DMT400091356	Cf-2.2	4.5	16.806	1	24	1816	1839	AUGAGAUGAAGUCAAUGUUUGGAC	CUUCGGGUGUUGAAUUUGUCUCAU	Translation
stu-known-mir10	mir7980	ATGAGATGAAGTCAATGTTTGGAC	PGSC0003DMT400091356	Cf-2.2	4	12.205	1	24	1058	1081	AUGAGAUGAAGUCAAUGUUUGGAC	UUGAUCACCUUGACUUCACUUCAU	Cleavage
stu-known-mir10	mir7980	ATGAGATGAAGTCAATGTTTGGAC	PGSC0003DMT400025851	BTB/POZ domain-containing protein	4	15.928	1	24	1730	1753	AUGAGAUGAAGUCAAUGUUUGGAC	CUGCAAGCAUUGACUUUGUCAUGU	Cleavage
stu-known-mir10	mir7980	ATGAGATGAAGTCAATGTTTGGAC	PGSC0003DMT400045969	NA	3.5	15.002	1	24	2787	2810	AUGAGAUGAAGUCAAUGUUUGGAC	AUCUGAAUAGGGAUUUCAUCUUAU	Cleavage
stu-known-mir10	mir7980	ATGAGATGAAGTCAATGTTTGGAC	PGSC0003DMT400025850	NA	4	15.928	1	24	2300	2323	AUGAGAUGAAGUCAAUGUUUGGAC	CUGCAAGCAUUGACUUUGUCAUGU	Cleavage
stu-known-mir10	mir7980	ATGAGATGAAGTCAATGTTTGGAC	PGSC0003DMT400037390	Potyviral helper component protease-interacting protein 2	4	19.558	1	24	3539	3562	AUGAGAUGAAGUCAAUGUUUGGAC	GGCCGAACACUGGCUUCAUUUUGC	Cleavage
stu-known-mir10	mir7980	ATGAGATGAAGTCAATGTTTGGAC	PGSC0003DMT400022973	Short chain alcohol dehydrogenase	3.5	24.094	1	24	749	772	AUGAGAUGAAGUCAAUGUUUGGAC	GUGGAAGCAUUGUCUUCAUCUCUU	Cleavage
stu-known-mir10	mir7980	ATGAGATGAAGTCAATGTTTGGAC	PGSC0003DMT400045971	NA	3.5	15.002	1	24	3671	3694	AUGAGAUGAAGUCAAUGUUUGGAC	AUCUGAAUAGGGAUUUCAUCUUAU	Cleavage
stu-known-mir10	mir7980	ATGAGATGAAGTCAATGTTTGGAC	PGSC0003DMT400045970	Protein kinase	3.5	15.002	1	24	3761	3784	AUGAGAUGAAGUCAAUGUUUGGAC	AUCUGAAUAGGGAUUUCAUCUUAU	Cleavage
stu-known-mir10	mir7980	ATGAGATGAAGTCAATGTTTGGAC	PGSC0003DMT400019782	NA	5	14.209	1	24	313	336	AUGAGAUGAAGUCAAUGUUUGGAC	GUACAAGCAUUGAUAUUGUCUCCU	Translation
stu-known-mir10	mir7980	ATGAGATGAAGTCAATGTTTGGAC	PGSC0003DMT400045972	NA	3.5	15.002	1	24	3836	3859	AUGAGAUGAAGUCAAUGUUUGGAC	AUCUGAAUAGGGAUUUCAUCUUAU	Cleavage
stu-known-mir10	mir7980	ATGAGATGAAGTCAATGTTTGGAC	PGSC0003DMT400092497	Potassium channel tetramerization domain-containing protein	4.5	16.844	1	24	860	883	AUGAGAUGAAGUCAAUGUUUGGAC	GUGCAAAGGUUGAUAUCAUCUUGU	Translation
stu-known-mir10	mir7980	ATGAGATGAAGTCAATGTTTGGAC	PGSC0003DMT400073727	NA	5	14.582	1	24	1133	1156	AUGAGAUGAAGUCAAUGUUUGGAC	GUUUAGGUCUUGACUUUAUGUUAU	Cleavage
stu-known-mir10	mir7980	ATGAGATGAAGTCAATGTTTGGAC	PGSC0003DMT400073728	Conserved gene of unknown function	5	14.582	1	24	1169	1192	AUGAGAUGAAGUCAAUGUUUGGAC	GUUUAGGUCUUGACUUUAUGUUAU	Cleavage
stu-known-mir10	mir7980	ATGAGATGAAGTCAATGTTTGGAC	PGSC0003DMT400019783	Eukaryotic initiation factor 4A-3	5	14.209	1	24	390	413	AUGAGAUGAAGUCAAUGUUUGGAC	GUACAAGCAUUGAUAUUGUCUCCU	Translation
stu-known-mir10	mir7980	ATGAGATGAAGTCAATGTTTGGAC	PGSC0003DMT400078946	Cytochrome P450 hydroxylase	4.5	10.114	1	24	1716	1739	AUGAGAUGAAGUCAAUGUUUGGAC	GAUCAAAUAUUUUCUUUAUUUCAU	Cleavage
stu-known-mir10	mir7980	ATGAGATGAAGTCAATGTTTGGAC	PGSC0003DMT400068609	Nucleotide binding protein	5	11.108	1	24	114	138	AUGAGAUGAAGUC-AAUGUUUGGAC	AUUUGAACAUUUGACUUCACUUCAU	Cleavage
stu-known-mir10	mir7980	ATGAGATGAAGTCAATGTTTGGAC	PGSC0003DMT400007770	NA	4	8.753	1	24	696	719	AUGAGAUGAAGUCAAUGUUUGGAC	UUCUUAGCGUUGAAUUCAUUUCAC	Translation
stu-known-mir10	mir7980	ATGAGATGAAGTCAATGTTTGGAC	PGSC0003DMT400007771	NA	4	8.753	1	24	847	870	AUGAGAUGAAGUCAAUGUUUGGAC	UUCUUAGCGUUGAAUUCAUUUCAC	Translation
stu-known-mir10	mir7980	ATGAGATGAAGTCAATGTTTGGAC	PGSC0003DMT400033235	NA	3	10.632	1	24	87	109	AUGAGAUGAAGUCAAUGUUUGGAC	UGAUGAACAUUGACUUCAU-UCAU	Cleavage
stu-known-mir10	mir7980	ATGAGATGAAGTCAATGTTTGGAC	PGSC0003DMT400033890	Calcium-transporting ATPase 2, plasma membrane-type	4	11.634	1	24	480	503	AUGAGAUGAAGUCAAUGUUUGGAC	CCCUAAACGUCGAUUUCGUUUCAC	Cleavage
stu-known-mir10	mir7980	ATGAGATGAAGTCAATGTTTGGAC	PGSC0003DMT400029386	Strong similarity to naringenin 3-dioxygenase	4	18.425	1	24	394	417	AUGAGAUGAAGUCAAUGUUUGGAC	CACCACACUUUGCCUUCAUCUCGU	Cleavage
stu-known-mir10	mir7980	ATGAGATGAAGTCAATGTTTGGAC	PGSC0003DMT400046874	Gene of unknown function	5	12.894	1	24	252	275	AUGAGAUGAAGUCAAUGUUUGGAC	GUUCUAACAUUUAUUUUAUCUAAC	Cleavage
stu-known-mir10	mir7980	ATGAGATGAAGTCAATGTTTGGAC	PGSC0003DMT400069276	Tartrate-resistant acid phosphatase type 5	4	15.815	1	24	343	366	AUGAGAUGAAGUCAAUGUUUGGAC	AGUUAGACAUUGAUUUUGUAUUAU	Cleavage
stu-known-mir10	mir7980	ATGAGATGAAGTCAATGTTTGGAC	PGSC0003DMT400029389	NA	4	18.425	1	24	516	539	AUGAGAUGAAGUCAAUGUUUGGAC	CACCACACUUUGCCUUCAUCUCGU	Cleavage
stu-known-mir10	mir7980	ATGAGATGAAGTCAATGTTTGGAC	PGSC0003DMT400097336	Gene of unknown function	5	14.988	1	24	392	415	AUGAGAUGAAGUCAAUGUUUGGAC	AUCUAGACCUUGAAUUUUUCUCAU	Translation
stu-known-mir10	mir7980	ATGAGATGAAGTCAATGTTTGGAC	PGSC0003DMT400009919	NA	4.75	17.424	1	24	24	49	AUGAGAU--GAAGUCAAUGUUUGGAC	GGUUGAACAUUGAUUUCUCAUUUCAU	Cleavage
stu-known-mir10	mir7980	ATGAGATGAAGTCAATGTTTGGAC	PGSC0003DMT400007769	Ubiquitin carrier protein	4	8.753	1	24	1717	1740	AUGAGAUGAAGUCAAUGUUUGGAC	UUCUUAGCGUUGAAUUCAUUUCAC	Translation
stu-known-mir10	mir7980	ATGAGATGAAGTCAATGTTTGGAC	PGSC0003DMT400025250	Hcr2-0A	4.5	18.912	1	24	172	195	AUGAGAUGAAGUCAAUGUUUGGAC	AUUCGGGUACUGAAUUUAUCUCAU	Translation
stu-known-mir10	mir7980	ATGAGATGAAGTCAATGTTTGGAC	PGSC0003DMT400079939	NA	4.5	10.337	1	24	1253	1276	AUGAGAUGAAGUCAAUGUUUGGAC	UCCUAAGCAUUCACUUGGUUUCAU	Cleavage
stu-known-mir10	mir7980	ATGAGATGAAGTCAATGTTTGGAC	PGSC0003DMT400008488	Protein arginine n-methyltransferase	5	13.06	1	24	271	294	AUGAGAUGAAGUCAAUGUUUGGAC	AUCCGAACAUCGGUUCCAUUUCAA	Cleavage
stu-known-mir10	mir7980	ATGAGATGAAGTCAATGTTTGGAC	PGSC0003DMT400033877	NA	5	10.983	1	24	1562	1586	AUGAGAUGAAGUC-AAUGUUUGGAC	AUUUGAACAUUUGACUUCACUUCAU	Cleavage
stu-known-mir10	mir7980	ATGAGATGAAGTCAATGTTTGGAC	PGSC0003DMT400033876	Nucleotide binding protein	5	10.983	1	24	1816	1840	AUGAGAUGAAGUC-AAUGUUUGGAC	AUUUGAACAUUUGACUUCACUUCAU	Cleavage
stu-known-mir10	mir7980	ATGAGATGAAGTCAATGTTTGGAC	PGSC0003DMT400065564	Hcr2-0A	4.5	17.212	1	24	244	267	AUGAGAUGAAGUCAAUGUUUGGAC	AUUCGGGUACUGAAUUUAUCUCAU	Translation
stu-known-mir10	mir7980	ATGAGATGAAGTCAATGTTTGGAC	PGSC0003DMT400035909	NA	4.5	14.186	1	24	27	50	AUGAGAUGAAGUCAAUGUUUGGAC	UUCUGCACAUUGGUUUCACUUUAU	Cleavage
stu-known-mir10	mir7980	ATGAGATGAAGTCAATGTTTGGAC	PGSC0003DMT400046817	Pentatricopeptide repeat-containing protein	4.5	10.707	1	24	424	447	AUGAGAUGAAGUCAAUGUUUGGAC	CUCUAAACAACGACAUCAUCUCAG	Translation
stu-known-mir10	mir7980	ATGAGATGAAGTCAATGTTTGGAC	PGSC0003DMT400080740	Hcr2-0A	4.5	17.609	1	24	244	267	AUGAGAUGAAGUCAAUGUUUGGAC	AUUCGGGUACUGAAUUUAUCUCAU	Translation
stu-known-mir10	mir7980	ATGAGATGAAGTCAATGTTTGGAC	PGSC0003DMT400078169	NA	3.5	15.26	1	24	407	430	AUGAGAUGAAGUCAAUGUUUGGAC	UCCUGGACAAUGAUUUCAUAUCAU	Cleavage
stu-known-mir10	mir7980	ATGAGATGAAGTCAATGTTTGGAC	PGSC0003DMT400033873	NA	5	10.983	1	24	2241	2265	AUGAGAUGAAGUC-AAUGUUUGGAC	AUUUGAACAUUUGACUUCACUUCAU	Cleavage
stu-known-mir10	mir7980	ATGAGATGAAGTCAATGTTTGGAC	PGSC0003DMT400078167	NA	3.5	15.26	1	24	407	430	AUGAGAUGAAGUCAAUGUUUGGAC	UCCUGGACAAUGAUUUCAUAUCAU	Cleavage
stu-known-mir10	mir7980	ATGAGATGAAGTCAATGTTTGGAC	PGSC0003DMT400008759	PPR1 protein	5	19.044	1	24	119	142	AUGAGAUGAAGUCAAUGUUUGGAC	UUCCAAUUAGUGAUUUCAUCUUGA	Cleavage
stu-known-mir10	mir7980	ATGAGATGAAGTCAATGTTTGGAC	PGSC0003DMT400080371	F-box	5	12.639	1	24	159	182	AUGAGAUGAAGUCAAUGUUUGGAC	UUCCAAAUUCUGACUUCGUUUAAU	Cleavage
stu-known-mir10	mir7980	ATGAGATGAAGTCAATGTTTGGAC	PGSC0003DMT400062707	Hcr2-2A	4.5	19.448	1	24	547	570	AUGAGAUGAAGUCAAUGUUUGGAC	AUUCGGGUACUGAAUUUAUCUCAU	Translation
stu-known-mir10	mir7980	ATGAGATGAAGTCAATGTTTGGAC	PGSC0003DMT400033874	NA	5	10.983	1	24	2241	2265	AUGAGAUGAAGUC-AAUGUUUGGAC	AUUUGAACAUUUGACUUCACUUCAU	Cleavage
stu-known-mir10	mir7980	ATGAGATGAAGTCAATGTTTGGAC	PGSC0003DMT400033875	NA	5	10.983	1	24	2713	2737	AUGAGAUGAAGUC-AAUGUUUGGAC	AUUUGAACAUUUGACUUCACUUCAU	Cleavage
stu-known-mir10	mir7980	ATGAGATGAAGTCAATGTTTGGAC	PGSC0003DMT400076284	F-Box protein	4.5	20.367	1	24	102	125	AUGAGAUGAAGUCAAUGUUUGGAC	UUCAAAAUAUUGGCUUGAUUUAAU	Cleavage
stu-known-mir10	mir7980	ATGAGATGAAGTCAATGTTTGGAC	PGSC0003DMT400000771	1-aminocyclopropane-1-carboxylate synthase	3	16.842	1	24	892	915	AUGAGAUGAAGUCAAUGUUUGGAC	AGUUUUACGUUGAUUUCAUCUCAA	Cleavage
stu-known-mir10	mir7980	ATGAGATGAAGTCAATGTTTGGAC	PGSC0003DMT400038166	Cf-2.2	4.5	17.017	1	24	844	867	AUGAGAUGAAGUCAAUGUUUGGAC	AUUCGGGUACUGAAUUUAUCUCAU	Translation
stu-known-mir10	mir7980	ATGAGATGAAGTCAATGTTTGGAC	PGSC0003DMT400057055	NA	4	9.892	1	24	65	88	AUGAGAUGAAGUCAAUGUUUGGAC	CUCAGUACCUUGAUUGCAUCUCAU	Cleavage
stu-known-mir10	mir7980	ATGAGATGAAGTCAATGTTTGGAC	PGSC0003DMT400032129	Xpa-binding protein	4.5	23.205	1	24	1330	1353	AUGAGAUGAAGUCAAUGUUUGGAC	AUCUGGGCACUGGUUGCAUCUCAU	Cleavage
stu-known-mir10	mir7980	ATGAGATGAAGTCAATGTTTGGAC	PGSC0003DMT400032130	NA	4.5	23.205	1	24	1441	1464	AUGAGAUGAAGUCAAUGUUUGGAC	AUCUGGGCACUGGUUGCAUCUCAU	Cleavage
stu-known-mir10	mir7980	ATGAGATGAAGTCAATGTTTGGAC	PGSC0003DMT400032128	NA	4.5	23.205	1	24	1444	1467	AUGAGAUGAAGUCAAUGUUUGGAC	AUCUGGGCACUGGUUGCAUCUCAU	Cleavage
stu-known-mir10	mir7980	ATGAGATGAAGTCAATGTTTGGAC	PGSC0003DMT400040255	Gene of unknown function	4.5	13.201	1	24	17	40	AUGAGAUGAAGUCAAUGUUUGGAC	AUUUAGAUAUGGAUUUUCUCUCAU	Cleavage
stu-known-mir10	mir7980	ATGAGATGAAGTCAATGTTTGGAC	PGSC0003DMT400065565	NA	4.5	17.212	1	24	1250	1273	AUGAGAUGAAGUCAAUGUUUGGAC	AUUCGGGUACUGAAUUUAUCUCAU	Translation
stu-known-mir10	mir7980	ATGAGATGAAGTCAATGTTTGGAC	PGSC0003DMT400069642	Agenet domain-containing protein	4	12.422	1	24	47	70	AUGAGAUGAAGUCAAUGUUUGGAC	AAUUAAAAAUUGAUUUAAUCUCAA	Cleavage
stu-known-mir10	mir7980	ATGAGATGAAGTCAATGTTTGGAC	PGSC0003DMT400006035	Gene of unknown function	3.5	12.91	1	24	1309	1332	AUGAGAUGAAGUCAAUGUUUGGAC	AGGAAAACAUUUAUUUUAUCUUGU	Cleavage
stu-known-mir10	mir7980	ATGAGATGAAGTCAATGTTTGGAC	PGSC0003DMT400057054	NA	4	9.882	1	24	70	93	AUGAGAUGAAGUCAAUGUUUGGAC	CUCAGUACCUUGAUUGCAUCUCAU	Cleavage
stu-known-mir10	mir7980	ATGAGATGAAGTCAATGTTTGGAC	PGSC0003DMT400034447	Ubiquitin-protein ligase	5	18.665	1	24	314	337	AUGAGAUGAAGUCAAUGUUUGGAC	GUCCUGAGAUUGACUUCCUCAUAU	Cleavage
stu-known-mir10	mir7980	ATGAGATGAAGTCAATGTTTGGAC	PGSC0003DMT400009580	Sugar transporter ERD6-like 6	3.5	23.006	1	24	1083	1106	AUGAGAUGAAGUCAAUGUUUGGAC	UAGGAGAUAUUGGUUUCCUCUCAU	Cleavage
stu-known-mir10	mir7980	ATGAGATGAAGTCAATGTTTGGAC	PGSC0003DMT400030225	Gene of unknown function	5	13.06	1	24	1913	1936	AUGAGAUGAAGUCAAUGUUUGGAC	UUCCAUACUUUGAUUUCAUUAUAU	Cleavage
stu-known-mir10	mir7980	ATGAGATGAAGTCAATGTTTGGAC	PGSC0003DMT400030225	Gene of unknown function	5	13.673	1	24	1873	1896	AUGAGAUGAAGUCAAUGUUUGGAC	UUACAUACUUUGAUUUCAUUAUAU	Cleavage
stu-known-mir10	mir7980	ATGAGATGAAGTCAATGTTTGGAC	PGSC0003DMT400051208	NA	4	15.018	1	24	249	272	AUGAGAUGAAGUCAAUGUUUGGAC	GCUCGAAGAUUGCUUUCAUCUCAG	Cleavage
stu-known-mir10	mir7980	ATGAGATGAAGTCAATGTTTGGAC	PGSC0003DMT400003521	Gene of unknown function	3.5	13.288	1	24	1815	1838	AUGAGAUGAAGUCAAUGUUUGGAC	AGGAAAACAUUUAUUUUAUCUUGU	Cleavage
stu-known-mir11	mir8001	ATGGGGATTAGTATGAAAATTTGC	PGSC0003DMT400078874	Ring finger protein	3.5	18.067	1	24	2227	2250	AUGGGGAUUAGUAUGAAAAUUUGC	GUGAAUUUUCAUAUGGAUUCUCAU	Translation
stu-known-mir11	mir8001	ATGGGGATTAGTATGAAAATTTGC	PGSC0003DMT400065935	NA	1.5	20	1	24	1135	1158	AUGGGGAUUAGUAUGAAAAUUUGC	GGUUAUUUUCAUGCUGAUCCUCAU	Cleavage
stu-known-mir11	mir8001	ATGGGGATTAGTATGAAAATTTGC	PGSC0003DMT400065939	Uncharacterized aarF domain-containing protein kinase, chloroplastic	1.5	20	1	24	1316	1339	AUGGGGAUUAGUAUGAAAAUUUGC	GGUUAUUUUCAUGCUGAUCCUCAU	Cleavage
stu-known-mir11	mir8001	ATGGGGATTAGTATGAAAATTTGC	PGSC0003DMT400065938	NA	1.5	20	1	24	1326	1349	AUGGGGAUUAGUAUGAAAAUUUGC	GGUUAUUUUCAUGCUGAUCCUCAU	Cleavage
stu-known-mir11	mir8001	ATGGGGATTAGTATGAAAATTTGC	PGSC0003DMT400064547	NA	4.5	11.701	1	24	859	882	AUGGGGAUUAGUAUGAAAAUUUGC	GCAAAUUAUCAUACUGAUACCCCU	Cleavage
stu-known-mir11	mir8001	ATGGGGATTAGTATGAAAATTTGC	PGSC0003DMT400064545	Choline/ethanolamine kinase	4.5	12.778	1	24	866	889	AUGGGGAUUAGUAUGAAAAUUUGC	GCAAAUUAUCAUACUGAUACCCCU	Cleavage
stu-known-mir11	mir8001	ATGGGGATTAGTATGAAAATTTGC	PGSC0003DMT400067170	Uncharacterized membrane protein	3.5	15.236	1	24	1434	1457	AUGGGGAUUAGUAUGAAAAUUUGC	ACAGAUUUUGAUACUAAUUCUGAU	Cleavage
stu-known-mir11	mir8001	ATGGGGATTAGTATGAAAATTTGC	PGSC0003DMT400067169	NA	3.5	16.094	1	24	1761	1784	AUGGGGAUUAGUAUGAAAAUUUGC	ACAGAUUUUGAUACUAAUUCUGAU	Cleavage
stu-known-mir11	mir8001	ATGGGGATTAGTATGAAAATTTGC	PGSC0003DMT400077276	NA	4.5	10.981	1	24	3387	3410	AUGGGGAUUAGUAUGAAAAUUUGC	GUGAAUUUUCAUAAUAGUGCCCAG	Translation
stu-known-mir11	mir8001	ATGGGGATTAGTATGAAAATTTGC	PGSC0003DMT400056269	Gene of unknown function	4	13.664	1	24	1570	1593	AUGGGGAUUAGUAUGAAAAUUUGC	GUGAAUUUGCAUACUAAUCCAAAU	Cleavage
stu-known-mir11	mir8001	ATGGGGATTAGTATGAAAATTTGC	PGSC0003DMT400077275	NA	4.5	10.981	1	24	3065	3088	AUGGGGAUUAGUAUGAAAAUUUGC	GUGAAUUUUCAUAAUAGUGCCCAG	Translation
stu-known-mir11	mir8001	ATGGGGATTAGTATGAAAATTTGC	PGSC0003DMT400079625	NA	4	15.678	1	24	1445	1468	AUGGGGAUUAGUAUGAAAAUUUGC	GUAGAAUUUUAUAUUAUUCUCCAU	Cleavage
stu-known-mir11	mir8001	ATGGGGATTAGTATGAAAATTTGC	PGSC0003DMT400001446	Cytochrome P450	3.5	7.528	1	24	9	32	AUGGGGAUUAGUAUGAAAAUUUGC	CUGGAUUUUCAUACUACUCCUUAC	Cleavage
stu-known-mir11	mir8001	ATGGGGATTAGTATGAAAATTTGC	PGSC0003DMT400011342	Non-imprinted in Prader-Willi/Angelman syndrome region protein	5	8.626	1	24	107	129	AUGGGGAUUAGUAUGAAAAUUUGC	GCAAAUCUUCA-AUUAAUCUCCAU	Cleavage
stu-known-mir11	mir8001	ATGGGGATTAGTATGAAAATTTGC	PGSC0003DMT400011341	NA	5	8.626	1	24	107	129	AUGGGGAUUAGUAUGAAAAUUUGC	GCAAAUCUUCA-AUUAAUCUCCAU	Cleavage
stu-known-mir11	mir8001	ATGGGGATTAGTATGAAAATTTGC	PGSC0003DMT400037074	Conserved gene of unknown function	5	6.924	1	24	571	594	AUGGGGAUUAGUAUGAAAAUUUGC	ACAAAUUUUCAUGAUGGUUACCAU	Translation
stu-known-mir11	mir8001	ATGGGGATTAGTATGAAAATTTGC	PGSC0003DMT400016360	DNA binding protein	4.5	13.646	1	24	533	556	AUGGGGAUUAGUAUGAAAAUUUGC	UCAAAUUUUAAUAUUGGUUUCUGU	Cleavage
stu-known-mir11	mir8001	ATGGGGATTAGTATGAAAATTTGC	PGSC0003DMT400016359	NA	4.5	13.646	1	24	533	556	AUGGGGAUUAGUAUGAAAAUUUGC	UCAAAUUUUAAUAUUGGUUUCUGU	Cleavage
stu-known-mir11	mir8001	ATGGGGATTAGTATGAAAATTTGC	PGSC0003DMT400016358	NA	4.5	13.646	1	24	533	556	AUGGGGAUUAGUAUGAAAAUUUGC	UCAAAUUUUAAUAUUGGUUUCUGU	Cleavage
stu-known-mir11	mir8001	ATGGGGATTAGTATGAAAATTTGC	PGSC0003DMT400028386	Leucine Rich Repeat family protein	5	11.734	1	24	1184	1207	AUGGGGAUUAGUAUGAAAAUUUGC	ACAAAUUUUCAUCUAAAUUUCCGU	Translation
stu-known-mir11	mir8001	ATGGGGATTAGTATGAAAATTTGC	PGSC0003DMT400049699	Gene of unknown function	4	12.509	1	24	284	307	AUGGGGAUUAGUAUGAAAAUUUGC	AUAAAUUUCUGUACUAGUUUCUAU	Cleavage
stu-known-mir11	mir8001	ATGGGGATTAGTATGAAAATTTGC	PGSC0003DMT400013704	Sinapyl alcohol dehydrogenase 2	3.5	18.525	1	24	176	200	AUGGGGAUUAGUAUGA-AAAUUUGC	UGGAAUUUGUCAUACUGAUCUUCAU	Cleavage
stu-known-mir11	mir8001	ATGGGGATTAGTATGAAAATTTGC	PGSC0003DMT400050780	NA	4.5	7.701	1	24	27	51	AUGGGGAUUAGUAUGAAA-AUUUGC	UUAAAUAUUUUAUAUUAAUCCUUGU	Cleavage
stu-known-mir11	mir8001	ATGGGGATTAGTATGAAAATTTGC	PGSC0003DMT400044917	4-hydroxyphenylpyruvate dioxygenase	3.5	13.949	1	24	158	183	AUGGGGAUUAGUAUGAA--AAUUUGC	ACAAUUUCGUUCGUACUAAUCCCCGU	Cleavage
stu-known-mir11	mir8001	ATGGGGATTAGTATGAAAATTTGC	PGSC0003DMT400050781	Gene of unknown function	4.5	7.701	1	24	27	51	AUGGGGAUUAGUAUGAAA-AUUUGC	UUAAAUAUUUUAUAUUAAUCCUUGU	Cleavage
stu-known-mir11	mir8001	ATGGGGATTAGTATGAAAATTTGC	PGSC0003DMT400063300	Conserved gene of unknown function	5	14.76	1	24	2538	2561	AUGGGGAUUAGUAUGAAAAUUUGC	GCAAAUUUUAUUAUUGACCCUCAU	Cleavage
stu-known-mir11	mir8001	ATGGGGATTAGTATGAAAATTTGC	PGSC0003DMT400075624	NA	5	16.054	1	24	2927	2950	AUGGGGAUUAGUAUGAAAAUUUGC	CUAAGUUUUCAUACGAAUUUCCCA	Translation
stu-known-mir11	mir8001	ATGGGGATTAGTATGAAAATTTGC	PGSC0003DMT400038100	NA	2.5	15.67	1	24	2958	2981	AUGGGGAUUAGUAUGAAAAUUUGC	GCCCAUUUCCAUACUCAUCCCCAU	Cleavage
stu-known-mir11	mir8001	ATGGGGATTAGTATGAAAATTTGC	PGSC0003DMT400038099	NA	2.5	15.67	1	24	3103	3126	AUGGGGAUUAGUAUGAAAAUUUGC	GCCCAUUUCCAUACUCAUCCCCAU	Cleavage
stu-known-mir11	mir8001	ATGGGGATTAGTATGAAAATTTGC	PGSC0003DMT400075625	Nematode resistance protein	5	16.054	1	24	3863	3886	AUGGGGAUUAGUAUGAAAAUUUGC	CUAAGUUUUCAUACGAAUUUCCCA	Translation
stu-known-mir11	mir8001	ATGGGGATTAGTATGAAAATTTGC	PGSC0003DMT400060111	NA	5	20.988	1	24	1049	1072	AUGGGGAUUAGUAUGAAAAUUUGC	UCAGAUUUUUAUCUUGAUCCUCGC	Cleavage
stu-known-mir11	mir8001	ATGGGGATTAGTATGAAAATTTGC	PGSC0003DMT400060112	Ribonuclease z, chloroplast	5	20.99	1	24	1056	1079	AUGGGGAUUAGUAUGAAAAUUUGC	UCAGAUUUUUAUCUUGAUCCUCGC	Cleavage
stu-known-mir11	mir8001	ATGGGGATTAGTATGAAAATTTGC	PGSC0003DMT400060109	NA	5	20.99	1	24	1056	1079	AUGGGGAUUAGUAUGAAAAUUUGC	UCAGAUUUUUAUCUUGAUCCUCGC	Cleavage
stu-known-mir11	mir8001	ATGGGGATTAGTATGAAAATTTGC	PGSC0003DMT400060110	NA	5	20.988	1	24	1137	1160	AUGGGGAUUAGUAUGAAAAUUUGC	UCAGAUUUUUAUCUUGAUCCUCGC	Cleavage
stu-known-mir11	mir8001	ATGGGGATTAGTATGAAAATTTGC	PGSC0003DMT400086869	AMP dependent ligase	3.5	5.558	1	24	558	581	AUGGGGAUUAGUAUGAAAAUUUGC	ACCAAUUCUUAUAUUAAUCCCCGA	Cleavage
stu-known-mir11	mir8001	ATGGGGATTAGTATGAAAATTTGC	PGSC0003DMT400012915	Conserved gene of unknown function	5	18.153	1	24	1118	1141	AUGGGGAUUAGUAUGAAAAUUUGC	AUAAAUUUUCAUACGGAUUGCCAG	Translation
stu-known-mir11	mir8001	ATGGGGATTAGTATGAAAATTTGC	PGSC0003DMT400013783	NA	5	14.938	1	24	88	111	AUGGGGAUUAGUAUGAAAAUUUGC	CCAAGUUUUUGUACUUGUGCCUAU	Cleavage
stu-known-mir11	mir8001	ATGGGGATTAGTATGAAAATTTGC	PGSC0003DMT400040102	NA	4.5	22.409	1	24	735	758	AUGGGGAUUAGUAUGAAAAUUUGC	UCAGAUUUCCAUACUAAUUUUAGU	Cleavage
stu-known-mir11	mir8001	ATGGGGATTAGTATGAAAATTTGC	PGSC0003DMT400013778	NA	5	14.938	1	24	88	111	AUGGGGAUUAGUAUGAAAAUUUGC	CCAAGUUUUUGUACUUGUGCCUAU	Cleavage
stu-known-mir11	mir8001	ATGGGGATTAGTATGAAAATTTGC	PGSC0003DMT400040103	D-lactate dehydrognease 2	4.5	22.409	1	24	800	823	AUGGGGAUUAGUAUGAAAAUUUGC	UCAGAUUUCCAUACUAAUUUUAGU	Cleavage
stu-known-mir11	mir8001	ATGGGGATTAGTATGAAAATTTGC	PGSC0003DMT400062091	Glycerol-3-phosphate permease	4	15.612	1	24	995	1018	AUGGGGAUUAGUAUGAAAAUUUGC	ACACAUUUUUGUACUGGUUGCCAU	Cleavage
stu-known-mir11	mir8001	ATGGGGATTAGTATGAAAATTTGC	PGSC0003DMT400059474	NA	5	7.654	1	24	61	84	AUGGGGAUUAGUAUGAAAAUUUGC	ACAAAUGUUUAUAAUAAUCCUCUU	Translation
stu-known-mir11	mir8001	ATGGGGATTAGTATGAAAATTTGC	PGSC0003DMT400021017	Gene of unknown function	3.5	12.463	1	24	57	80	AUGGGGAUUAGUAUGAAAAUUUGC	CUACAUUUUCAUGUUAAUCUCAGU	Cleavage
stu-known-mir11	mir8001	ATGGGGATTAGTATGAAAATTTGC	PGSC0003DMT400061862	Conserved gene of unknown function	2.5	10.395	1	24	42	65	AUGGGGAUUAGUAUGAAAAUUUGC	UGUUGUUUUCGUACUAAUUCCAAU	Cleavage
stu-known-mir11	mir8001	ATGGGGATTAGTATGAAAATTTGC	PGSC0003DMT400016337	NA	3.5	16.051	1	24	251	274	AUGGGGAUUAGUAUGAAAAUUUGC	UCAGUUUUUCGUGAUGAUUCCCAU	Translation
stu-known-mir11	mir8001	ATGGGGATTAGTATGAAAATTTGC	PGSC0003DMT400037425	Flavonoid 3-hydroxylase	4	14.168	1	24	1865	1888	AUGGGGAUUAGUAUGAAAAUUUGC	UUAGAUUUUCUGGUUAAUCCUCAU	Cleavage
stu-known-mir11	mir8001	ATGGGGATTAGTATGAAAATTTGC	PGSC0003DMT400021727	NA	3	12.81	1	24	637	660	AUGGGGAUUAGUAUGAAAAUUUGC	GUUGGUUUCCAUGCUAAUCUUUAU	Cleavage
stu-known-mir11	mir8001	ATGGGGATTAGTATGAAAATTTGC	PGSC0003DMT400062093	Glycerol-3-phosphate permease	4	18.854	1	24	1386	1409	AUGGGGAUUAGUAUGAAAAUUUGC	ACACAUUUUUGUACUGGUUGCCAU	Cleavage
stu-known-mir11	mir8001	ATGGGGATTAGTATGAAAATTTGC	PGSC0003DMT400067909	Ubiquitin-associated uba/ubx domain-containing protein	3.5	17.825	1	24	113	136	AUGGGGAUUAGUAUGAAAAUUUGC	GAGAAUUGGCAUACUAAUUUCCGU	Cleavage
stu-known-mir11	mir8001	ATGGGGATTAGTATGAAAATTTGC	PGSC0003DMT400032138	UDP-n-acetylmuramoylalanyl-d-glutamate--2, 6-diaminopimelate ligase	4.5	16.85	1	24	731	754	AUGGGGAUUAGUAUGAAAAUUUGC	CUGAAUUUUCAGAUUUAUCUUCAU	Cleavage
stu-known-mir11	mir8001	ATGGGGATTAGTATGAAAATTTGC	PGSC0003DMT400043485	Ribosomal protein S9	5	13.919	1	24	871	893	AUGGGGAUUAGUAUGAAAAUUUGC	GUAAAUUUU-GUAUUAGUCCCUAC	Cleavage
stu-known-mir11	mir8001	ATGGGGATTAGTATGAAAATTTGC	PGSC0003DMT400058468	BZIP domain class transcription factor	4.5	11.763	1	24	21	44	AUGGGGAUUAGUAUGAAAAUUUGC	GUGGAUUCUCAUACUGAUUUCAGU	Cleavage
stu-known-mir11	mir8001	ATGGGGATTAGTATGAAAATTTGC	PGSC0003DMT400043484	NA	5	13.919	1	24	978	1000	AUGGGGAUUAGUAUGAAAAUUUGC	GUAAAUUUU-GUAUUAGUCCCUAC	Cleavage
stu-known-mir11	mir8001	ATGGGGATTAGTATGAAAATTTGC	PGSC0003DMT400086494	Conserved gene of unknown function	3	13.624	1	24	459	482	AUGGGGAUUAGUAUGAAAAUUUGC	CCACCUUUUCGUACUAGUUCCUAA	Cleavage
stu-known-mir11	mir8001	ATGGGGATTAGTATGAAAATTTGC	PGSC0003DMT400061864	Translation factor	3.5	11.725	1	24	535	558	AUGGGGAUUAGUAUGAAAAUUUGC	GAUUAUUUUCGUGCUGAUUCUCAA	Cleavage
stu-known-mir11	mir8001	ATGGGGATTAGTATGAAAATTTGC	PGSC0003DMT400048133	I-box binding factor	5	13.63	1	24	4763	4786	AUGGGGAUUAGUAUGAAAAUUUGC	CCAAAUAUUUAUGCUGGUCUUUGU	Cleavage
stu-known-mir11	mir8001	ATGGGGATTAGTATGAAAATTTGC	PGSC0003DMT400055831	Thioredoxin	4.5	2.855	1	24	87	110	AUGGGGAUUAGUAUGAAAAUUUGC	UCAAUUUUUUACGCUAAUCUCCGC	Cleavage
stu-known-mir11	mir8001	ATGGGGATTAGTATGAAAATTTGC	PGSC0003DMT400025616	Scythe/bat3	4.5	14.633	1	24	2093	2116	AUGGGGAUUAGUAUGAAAAUUUGC	GAAAAUGUUCAGAUUGAUCUUCAU	Cleavage
stu-known-mir11	mir8001	ATGGGGATTAGTATGAAAATTTGC	PGSC0003DMT400060641	Conserved gene of unknown function	4.5	13.489	1	24	9	32	AUGGGGAUUAGUAUGAAAAUUUGC	GCACAUUUUCUUACUGAUUCUUCU	Cleavage
stu-known-mir11	mir8001	ATGGGGATTAGTATGAAAATTTGC	PGSC0003DMT400044888	Conserved gene of unknown function	4.5	5.501	1	24	1037	1060	AUGGGGAUUAGUAUGAAAAUUUGC	UAAAAUUUUCUUAUUAACCUUUAU	Cleavage
stu-known-mir11	mir8001	ATGGGGATTAGTATGAAAATTTGC	PGSC0003DMT400011402	Pentatricopeptide repeat-containing protein	4.5	10.829	1	24	24	47	AUGGGGAUUAGUAUGAAAAUUUGC	CAAGAUUUUCAUCUUAUUCUUCAU	Cleavage
stu-known-mir11	mir8001	ATGGGGATTAGTATGAAAATTTGC	PGSC0003DMT400077569	Eukaryotic translation initiation factor 2c	4.5	17.928	1	24	3432	3455	AUGGGGAUUAGUAUGAAAAUUUGC	GUUAAUUUUCAUGUUAGUUUUAAU	Cleavage
stu-known-mir11	mir8001	ATGGGGATTAGTATGAAAATTTGC	PGSC0003DMT400061255	Fatty acid desaturase	4.5	5.86	1	24	171	194	AUGGGGAUUAGUAUGAAAAUUUGC	UCAAGAUCUCAUACUUGUCUCCAU	Cleavage
stu-known-mir11	mir8001	ATGGGGATTAGTATGAAAATTTGC	PGSC0003DMT400057065	Ccaat-binding transcription factor subunit A	4.5	15.487	1	24	279	302	AUGGGGAUUAGUAUGAAAAUUUGC	ACAGGGUUUUAUACUGAUCACCAA	Cleavage
stu-known-mir11	mir8001	ATGGGGATTAGTATGAAAATTTGC	PGSC0003DMT400058032	NA	4.5	14.328	1	24	1300	1323	AUGGGGAUUAGUAUGAAAAUUUGC	CAAAAUUUCCAUAUUGAUUUCAAU	Cleavage
stu-known-mir11	mir8001	ATGGGGATTAGTATGAAAATTTGC	PGSC0003DMT400068222	NA	4	14.654	1	24	405	428	AUGGGGAUUAGUAUGAAAAUUUGC	UAAAGUUCUUGUACAAAUUCCCAU	Translation
stu-known-mir11	mir8001	ATGGGGATTAGTATGAAAATTTGC	PGSC0003DMT400068221	UPA15	4	14.654	1	24	405	428	AUGGGGAUUAGUAUGAAAAUUUGC	UAAAGUUCUUGUACAAAUUCCCAU	Translation
stu-known-mir11	mir8001	ATGGGGATTAGTATGAAAATTTGC	PGSC0003DMT400033454	NA	5	18.188	1	24	335	358	AUGGGGAUUAGUAUGAAAAUUUGC	GUCAAUUUUCAUGUUGAUAUCCGA	Cleavage
stu-known-mir11	mir8001	ATGGGGATTAGTATGAAAATTTGC	PGSC0003DMT400034861	NA	3.5	13.364	1	24	741	764	AUGGGGAUUAGUAUGAAAAUUUGC	UUUGAUUUAUAUAUUAGUCCCCAA	Cleavage
stu-known-mir11	mir8001	ATGGGGATTAGTATGAAAATTTGC	PGSC0003DMT400058030	Oligopeptide transporter OPT family	4.5	14.328	1	24	1300	1323	AUGGGGAUUAGUAUGAAAAUUUGC	CAAAAUUUCCAUAUUGAUUUCAAU	Cleavage
stu-known-mir11	mir8001	ATGGGGATTAGTATGAAAATTTGC	PGSC0003DMT400004241	Ethphon-induced protein	5	13.195	1	24	855	878	AUGGGGAUUAGUAUGAAAAUUUGC	CUAAGUUUUCAUGUUGAUUUUUCU	Cleavage
stu-known-mir11	mir8001	ATGGGGATTAGTATGAAAATTTGC	PGSC0003DMT400072572	NA	4.5	16.829	1	24	373	396	AUGGGGAUUAGUAUGAAAAUUUGC	GCAGCUCUUCACAUUAAUCCCUAC	Cleavage
stu-known-mir11	mir8001	ATGGGGATTAGTATGAAAATTTGC	PGSC0003DMT400058031	NA	4.5	14.328	1	24	1300	1323	AUGGGGAUUAGUAUGAAAAUUUGC	CAAAAUUUCCAUAUUGAUUUCAAU	Cleavage
stu-known-mir11	mir8001	ATGGGGATTAGTATGAAAATTTGC	PGSC0003DMT400081183	NA	5	8.308	1	24	1017	1040	AUGGGGAUUAGUAUGAAAAUUUGC	CUAAAUGUUCAUUUUUAUCUCCAU	Cleavage
stu-known-mir11	mir8001	ATGGGGATTAGTATGAAAATTTGC	PGSC0003DMT400037475	Microsomal omega-6-desaturase	4.5	5.54	1	24	239	262	AUGGGGAUUAGUAUGAAAAUUUGC	UCAAGAUCUCAUACUUGUCUCCAU	Cleavage
stu-known-mir11	mir8001	ATGGGGATTAGTATGAAAATTTGC	PGSC0003DMT400061257	Fatty acid desaturase	4.5	5.86	1	24	235	258	AUGGGGAUUAGUAUGAAAAUUUGC	UCAAGAUCUCAUACUUGUCUCCAU	Cleavage
stu-known-mir11	mir8001	ATGGGGATTAGTATGAAAATTTGC	PGSC0003DMT400065151	Conserved gene of unknown function	5	6.812	1	24	1272	1295	AUGGGGAUUAGUAUGAAAAUUUGC	AUAAAGUUUUAUAUUGAUGCUUAU	Cleavage
stu-known-mir11	mir8001	ATGGGGATTAGTATGAAAATTTGC	PGSC0003DMT400083859	Fatty acid desaturase	4.5	4.033	1	24	264	287	AUGGGGAUUAGUAUGAAAAUUUGC	UCAAGAUCUCAUACUUGUCUCCAU	Cleavage
stu-known-mir11	mir8001	ATGGGGATTAGTATGAAAATTTGC	PGSC0003DMT400072573	Dihydrodipicolinate synthase, chloroplastic	4.5	16.829	1	24	580	603	AUGGGGAUUAGUAUGAAAAUUUGC	GCAGCUCUUCACAUUAAUCCCUAC	Cleavage
stu-known-mir11	mir8001	ATGGGGATTAGTATGAAAATTTGC	PGSC0003DMT400081182	Feruloyl transferase	5	8.308	1	24	1538	1561	AUGGGGAUUAGUAUGAAAAUUUGC	CUAAAUGUUCAUUUUUAUCUCCAU	Cleavage
stu-known-mir11	mir8001	ATGGGGATTAGTATGAAAATTTGC	PGSC0003DMT400057864	Conserved gene of unknown function	5	22.663	1	24	712	735	AUGGGGAUUAGUAUGAAAAUUUGC	CUAGAUUUUCGUAUUCAGCUCCGU	Cleavage
stu-known-mir11	mir8001	ATGGGGATTAGTATGAAAATTTGC	PGSC0003DMT400053152	AP2/ERF domain-containing transcription factor	4	12.932	1	24	600	623	AUGGGGAUUAGUAUGAAAAUUUGC	CCUAAUUUGUAUACUGAUUUCUGU	Cleavage
stu-known-mir11	mir8001	ATGGGGATTAGTATGAAAATTTGC	PGSC0003DMT400060192	Conserved gene of unknown function	4	14.79	1	24	575	598	AUGGGGAUUAGUAUGAAAAUUUGC	GUGCAUUUUUCUGCUAGUCCUCAC	Cleavage
stu-known-mir11	mir8001	ATGGGGATTAGTATGAAAATTTGC	PGSC0003DMT400053875	Gene of unknown function	5	15.464	1	24	835	858	AUGGGGAUUAGUAUGAAAAUUUGC	GCUAAUUUUAGUACUAGUUCCAAC	Cleavage
stu-known-mir11	mir8001	ATGGGGATTAGTATGAAAATTTGC	PGSC0003DMT400033453	NA	5	18.188	1	24	117	140	AUGGGGAUUAGUAUGAAAAUUUGC	GUCAAUUUUCAUGUUGAUAUCCGA	Cleavage
stu-known-mir11	mir8001	ATGGGGATTAGTATGAAAATTTGC	PGSC0003DMT400073556	Phosphoglycerate/bisphosphoglycerate mutase	5	13.692	1	24	52	75	AUGGGGAUUAGUAUGAAAAUUUGC	GUGAAGUUUGAUACUUAUUUUCAU	Cleavage
stu-known-mir11	mir8001	ATGGGGATTAGTATGAAAATTTGC	PGSC0003DMT400045961	Kinesin	3	14.062	1	24	19	42	AUGGGGAUUAGUAUGAAAAUUUGC	AUGCUGGUUCAUAUUAGUCCCCAU	Cleavage
stu-known-mir11	mir8001	ATGGGGATTAGTATGAAAATTTGC	PGSC0003DMT400003724	N2,N2-dimethylguanosine tRNA methyltransferase family protein	5	12.093	1	24	2214	2237	AUGGGGAUUAGUAUGAAAAUUUGC	UUAAAUUUUGAUUUUGAUUUUCAU	Cleavage
stu-known-mir11	mir8001	ATGGGGATTAGTATGAAAATTTGC	PGSC0003DMT400030337	Hcr2-0B	4.5	12.827	1	24	853	876	AUGGGGAUUAGUAUGAAAAUUUGC	UUAGAUUUUUCUACUAAUUUUCUU	Cleavage
stu-known-mir11	mir8001	ATGGGGATTAGTATGAAAATTTGC	PGSC0003DMT400030337	Hcr2-0B	5	14.859	1	24	277	300	AUGGGGAUUAGUAUGAAAAUUUGC	CUAGAUUUGGGUACUAAUUCUCUU	Cleavage
stu-known-mir11	mir8001	ATGGGGATTAGTATGAAAATTTGC	PGSC0003DMT400036692	Kinase family protein	2.5	14.507	1	24	362	385	AUGGGGAUUAGUAUGAAAAUUUGC	CAUCGUUCUCGUACUAAUCCUUAU	Cleavage
stu-known-mir11	mir8001	ATGGGGATTAGTATGAAAATTTGC	PGSC0003DMT400073554	NA	5	13.564	1	24	142	165	AUGGGGAUUAGUAUGAAAAUUUGC	GUGAAGUUUGAUACUUAUUUUCAU	Cleavage
stu-known-mir11	mir8001	ATGGGGATTAGTATGAAAATTTGC	PGSC0003DMT400063089	Protein tyrosine phosphatase	5	15.729	1	24	784	807	AUGGGGAUUAGUAUGAAAAUUUGC	GCAAUAUUUUAUGAUGAUUUCCAU	Translation
stu-known-mir11	mir8001	ATGGGGATTAGTATGAAAATTTGC	PGSC0003DMT400009356	NA	3.5	9.585	1	24	1845	1868	AUGGGGAUUAGUAUGAAAAUUUGC	ACUGAUUUUCUUAUUAAUGCUCAU	Cleavage
stu-known-mir11	mir8001	ATGGGGATTAGTATGAAAATTTGC	PGSC0003DMT400095435	Gene of unknown function	5	17.762	1	24	858	881	AUGGGGAUUAGUAUGAAAAUUUGC	GUGGAUUUUAAUGCUAGCCUCUGU	Cleavage
stu-known-mir11	mir8001	ATGGGGATTAGTATGAAAATTTGC	PGSC0003DMT400087350	Gene of unknown function	5	12.368	1	24	67	90	AUGGGGAUUAGUAUGAAAAUUUGC	AUAAGUUUGUAUAAUAAUUCUCAA	Translation
stu-known-mir11	mir8001	ATGGGGATTAGTATGAAAATTTGC	PGSC0003DMT400039301	Receptor expression-enhancing protein	5	12.476	1	24	110	133	AUGGGGAUUAGUAUGAAAAUUUGC	AUAAAUUUCUCUACUGGUUCCCAC	Cleavage
stu-known-mir11	mir8001	ATGGGGATTAGTATGAAAATTTGC	PGSC0003DMT400040106	NA	4.5	15.932	1	24	748	771	AUGGGGAUUAGUAUGAAAAUUUGC	GUUGAUUUUCAUGUUUGUUCUUAU	Cleavage
stu-known-mir11	mir8001	ATGGGGATTAGTATGAAAATTTGC	PGSC0003DMT400078829	Plant synaptotagmin	4.5	15.852	1	24	644	667	AUGGGGAUUAGUAUGAAAAUUUGC	UGGGAUUUUCAGGCUGAUCUUCAG	Cleavage
stu-known-mir11	mir8001	ATGGGGATTAGTATGAAAATTTGC	PGSC0003DMT400092052	Conserved gene of unknown function	3.5	6.864	1	24	331	354	AUGGGGAUUAGUAUGAAAAUUUGC	CCACCUUUUCGUACUAGUUUCUAA	Cleavage
stu-known-mir11	mir8001	ATGGGGATTAGTATGAAAATTTGC	PGSC0003DMT400009355	Endo-1,4-beta-glucanase	3.5	9.585	1	24	1850	1873	AUGGGGAUUAGUAUGAAAAUUUGC	ACUGAUUUUCUUAUUAAUGCUCAU	Cleavage
stu-known-mir11	mir8001	ATGGGGATTAGTATGAAAATTTGC	PGSC0003DMT400033455	Cellulose synthase CslG	5	18.188	1	24	298	321	AUGGGGAUUAGUAUGAAAAUUUGC	GUCAAUUUUCAUGUUGAUAUCCGA	Cleavage
stu-known-mir11	mir8001	ATGGGGATTAGTATGAAAATTTGC	PGSC0003DMT400011961	NA	3.5	15.345	1	24	2805	2828	AUGGGGAUUAGUAUGAAAAUUUGC	CUGACUUUUUACAUUAAUUCUCAU	Cleavage
stu-known-mir11	mir8001	ATGGGGATTAGTATGAAAATTTGC	PGSC0003DMT400009353	NA	3.5	9.585	1	24	1850	1873	AUGGGGAUUAGUAUGAAAAUUUGC	ACUGAUUUUCUUAUUAAUGCUCAU	Cleavage
stu-known-mir11	mir8001	ATGGGGATTAGTATGAAAATTTGC	PGSC0003DMT400017327	NA	3.5	15.593	1	24	50	73	AUGGGGAUUAGUAUGAAAAUUUGC	UUCAGUUUUGAUGCUAAUUACCAU	Cleavage
stu-known-mir11	mir8001	ATGGGGATTAGTATGAAAATTTGC	PGSC0003DMT400040104	NA	4.5	15.932	1	24	988	1011	AUGGGGAUUAGUAUGAAAAUUUGC	GUUGAUUUUCAUGUUUGUUCUUAU	Cleavage
stu-known-mir11	mir8001	ATGGGGATTAGTATGAAAATTTGC	PGSC0003DMT400057988	Phosphatase IMPL2, chloroplastic	4.5	12.442	1	24	35	58	AUGGGGAUUAGUAUGAAAAUUUGC	GUAAUUUUUUUUGUUGAUCGCCAU	Cleavage
stu-known-mir11	mir8001	ATGGGGATTAGTATGAAAATTTGC	PGSC0003DMT400034534	Conserved gene of unknown function	4.5	21.502	1	24	367	390	AUGGGGAUUAGUAUGAAAAUUUGC	GGAGAUUUUCUUAUUGAUCUUCCU	Cleavage
stu-known-mir11	mir8001	ATGGGGATTAGTATGAAAATTTGC	PGSC0003DMT400070489	NA	5	11.322	1	24	1181	1204	AUGGGGAUUAGUAUGAAAAUUUGC	GUAAAAUAACAUAUUAAUUUCCGU	Cleavage
stu-known-mir11	mir8001	ATGGGGATTAGTATGAAAATTTGC	PGSC0003DMT400060394	RNA binding protein	5	18.616	1	24	1040	1063	AUGGGGAUUAGUAUGAAAAUUUGC	AAAAAUUUUCCAACUUAUCCCCAG	Cleavage
stu-known-mir11	mir8001	ATGGGGATTAGTATGAAAATTTGC	PGSC0003DMT400041577	NA	2.5	16.289	1	24	263	286	AUGGGGAUUAGUAUGAAAAUUUGC	GGUAUUUGUCAUACUGAUCUUCAU	Cleavage
stu-known-mir11	mir8001	ATGGGGATTAGTATGAAAATTTGC	PGSC0003DMT400017326	Glucose-inhibited division A family protein	3.5	14.309	1	24	511	534	AUGGGGAUUAGUAUGAAAAUUUGC	UUCAGUUUUGAUGCUAAUUACCAU	Cleavage
stu-known-mir11	mir8001	ATGGGGATTAGTATGAAAATTTGC	PGSC0003DMT400058170	NA	3.5	11.91	1	24	800	822	AUGGGGAUUAGUAUGAAAAUUUGC	CAUUAUUUUCA-ACUAAUCUCCAU	Cleavage
stu-known-mir11	mir8001	ATGGGGATTAGTATGAAAATTTGC	PGSC0003DMT400070973	Non-LTR retrolelement reverse transcriptase	4	16.363	1	24	3482	3505	AUGGGGAUUAGUAUGAAAAUUUGC	AAUGAUUUUCAGACUGAUUUCCAA	Cleavage
stu-known-mir11	mir8001	ATGGGGATTAGTATGAAAATTTGC	PGSC0003DMT400070490	Conserved gene of unknown function	5	11.322	1	24	1678	1701	AUGGGGAUUAGUAUGAAAAUUUGC	GUAAAAUAACAUAUUAAUUUCCGU	Cleavage
stu-known-mir11	mir8001	ATGGGGATTAGTATGAAAATTTGC	PGSC0003DMT400063090	NA	5	15.729	1	24	1895	1918	AUGGGGAUUAGUAUGAAAAUUUGC	GCAAUAUUUUAUGAUGAUUUCCAU	Translation
stu-known-mir11	mir8001	ATGGGGATTAGTATGAAAATTTGC	PGSC0003DMT400074720	Tocopherol cyclase	4.5	21.92	1	24	1797	1820	AUGGGGAUUAGUAUGAAAAUUUGC	GAAAAUUGUUUUGUUAAUUCCCGU	Cleavage
stu-known-mir11	mir8001	ATGGGGATTAGTATGAAAATTTGC	PGSC0003DMT400080212	Lung seven transmembrane receptor family protein	4.5	21.231	1	24	1335	1358	AUGGGGAUUAGUAUGAAAAUUUGC	UGCAAUUUUUGUGCUGCUUUCCAU	Cleavage
stu-known-mir11	mir8001	ATGGGGATTAGTATGAAAATTTGC	PGSC0003DMT400065311	NA	4	18.408	1	24	1285	1308	AUGGGGAUUAGUAUGAAAAUUUGC	GCAGUUUCCCGUAUUAAUUCCCGU	Cleavage
stu-known-mir13	mir397	ATTGAGTGCAGCGTTGATGAC	PGSC0003DMT400001824	Laccase	0	7.687	1	21	713	733	AUUGAGUGCAGCGUUGAUGAC	AUCAUCAACGCUGCACUCAAU	Cleavage
stu-known-mir13	mir397	ATTGAGTGCAGCGTTGATGAC	PGSC0003DMT400049383	Diphenol oxidase	1	15.953	1	21	714	734	AUUGAGUGCAGCGUUGAUGAC	GUAAUCAACGCUGCACUCAAU	Cleavage
stu-known-mir13	mir397	ATTGAGTGCAGCGTTGATGAC	PGSC0003DMT400078103	Laccase	1	14.997	1	21	698	718	AUUGAGUGCAGCGUUGAUGAC	GUGAUCAACGCUGCACUCAAU	Cleavage
stu-known-mir13	mir397	ATTGAGTGCAGCGTTGATGAC	PGSC0003DMT400078104	NA	1	14.997	1	21	698	718	AUUGAGUGCAGCGUUGAUGAC	GUGAUCAACGCUGCACUCAAU	Cleavage
stu-known-mir13	mir397	ATTGAGTGCAGCGTTGATGAC	PGSC0003DMT400022644	Laccase	2	12.785	1	21	235	255	AUUGAGUGCAGCGUUGAUGAC	GUUAUCAAUGCUGCACUCAAC	Cleavage
stu-known-mir13	mir397	ATTGAGTGCAGCGTTGATGAC	PGSC0003DMT400078188	Conserved gene of unknown function	1	20.269	1	21	691	711	AUUGAGUGCAGCGUUGAUGAC	AUAAUCAACGCUGCACUCAAU	Cleavage
stu-known-mir13	mir397	ATTGAGTGCAGCGTTGATGAC	PGSC0003DMT400040029	NA	1.5	17.923	1	21	640	660	AUUGAGUGCAGCGUUGAUGAC	AUUGUCAAUGCUGCACUCAAU	Cleavage
stu-known-mir13	mir397	ATTGAGTGCAGCGTTGATGAC	PGSC0003DMT400040028	Laccase	1.5	19.729	1	21	910	930	AUUGAGUGCAGCGUUGAUGAC	AUUGUCAAUGCUGCACUCAAU	Cleavage
stu-known-mir13	mir397	ATTGAGTGCAGCGTTGATGAC	PGSC0003DMT400028758	NA	1.5	4.5	1	21	19	39	AUUGAGUGCAGCGUUGAUGAC	AUGAUCAAUGCUGCACUCAAU	Cleavage
stu-known-mir13	mir397	ATTGAGTGCAGCGTTGATGAC	PGSC0003DMT400022984	Laccase	1.5	12.261	1	21	701	721	AUUGAGUGCAGCGUUGAUGAC	UUGAUCAACGCUGCACUUAAU	Cleavage
stu-known-mir13	mir397	ATTGAGTGCAGCGTTGATGAC	PGSC0003DMT400022751	Laccase	1.5	8.623	1	21	711	731	AUUGAGUGCAGCGUUGAUGAC	UUGAUCAACGCUGCACUUAAU	Cleavage
stu-known-mir13	mir397	ATTGAGTGCAGCGTTGATGAC	PGSC0003DMT400052413	Diphenol oxidase	2.5	12.747	1	21	776	796	AUUGAGUGCAGCGUUGAUGAC	GUAAUCAAUGCUGCACUCAAC	Cleavage
stu-known-mir13	mir397	ATTGAGTGCAGCGTTGATGAC	PGSC0003DMT400028629	Diphenol oxidase	2.5	12.638	1	21	787	807	AUUGAGUGCAGCGUUGAUGAC	GUGAUCAAUGCUGCACUCAAC	Cleavage
stu-known-mir13	mir397	ATTGAGTGCAGCGTTGATGAC	PGSC0003DMT400007627	RNA-binding region RNP-1 (RNA recognition motif)	3	21.214	1	21	94	114	AUUGAGUGCAGCGUUGAUGAC	GUUAUCAAAGCUGCACUUGAU	Cleavage
stu-known-mir13	mir397	ATTGAGTGCAGCGTTGATGAC	PGSC0003DMT400009039	Laccase	2.5	14.775	1	21	700	720	AUUGAGUGCAGCGUUGAUGAC	AUUAUCAAUGCUGCUCUCAAU	Cleavage
stu-known-mir13	mir397	ATTGAGTGCAGCGTTGATGAC	PGSC0003DMT400009039	Laccase	5	15.827	1	21	892	912	AUUGAGUGCAGCGUUGAUGAC	UUCAUGGACGCUCCAAUCAGU	Cleavage
stu-known-mir13	mir397	ATTGAGTGCAGCGTTGATGAC	PGSC0003DMT400009042	NA	2.5	15.719	1	21	693	713	AUUGAGUGCAGCGUUGAUGAC	AUUAUCAAUGCUGCUCUCAAU	Cleavage
stu-known-mir13	mir397	ATTGAGTGCAGCGTTGATGAC	PGSC0003DMT400009040	NA	2.5	15.719	1	21	700	720	AUUGAGUGCAGCGUUGAUGAC	AUUAUCAAUGCUGCUCUCAAU	Cleavage
stu-known-mir13	mir397	ATTGAGTGCAGCGTTGATGAC	PGSC0003DMT400009041	NA	2.5	14.775	1	21	700	720	AUUGAGUGCAGCGUUGAUGAC	AUUAUCAAUGCUGCUCUCAAU	Cleavage
stu-known-mir13	mir397	ATTGAGTGCAGCGTTGATGAC	PGSC0003DMT400009041	NA	5	15.827	1	21	892	912	AUUGAGUGCAGCGUUGAUGAC	UUCAUGGACGCUCCAAUCAGU	Cleavage
stu-known-mir13	mir397	ATTGAGTGCAGCGTTGATGAC	PGSC0003DMT400095146	Non-specific lipid-transfer protein	4.5	16.672	1	21	145	165	AUUGAGUGCAGCGUUGAUGAC	GUCAUCAACGCUGCACGUACA	Cleavage
stu-known-mir13	mir397	ATTGAGTGCAGCGTTGATGAC	PGSC0003DMT400083485	Root border cell-specific protein	4.5	14.043	1	21	1476	1496	AUUGAGUGCAGCGUUGAUGAC	GUCAUCAGUGCUGUAUUCACG	Cleavage
stu-known-mir13	mir397	ATTGAGTGCAGCGTTGATGAC	PGSC0003DMT400057616	Serine carboxypeptidase	3	15.463	1	21	1309	1329	AUUGAGUGCAGCGUUGAUGAC	CUCAUCAAUGCUGGACUCAAA	Cleavage
stu-known-mir13	mir397	ATTGAGTGCAGCGTTGATGAC	PGSC0003DMT400057619	NA	3	15.463	1	21	1208	1228	AUUGAGUGCAGCGUUGAUGAC	CUCAUCAAUGCUGGACUCAAA	Cleavage
stu-known-mir13	mir397	ATTGAGTGCAGCGTTGATGAC	PGSC0003DMT400072924	Pentatricopeptide repeat-containing protein	3.5	12.568	1	21	925	946	AUUGAGUGCAGCGUUG-AUGAC	GUCAUUCAAUGCUGCACUCAAG	Cleavage
stu-known-mir13	mir397	ATTGAGTGCAGCGTTGATGAC	PGSC0003DMT400013477	GTP-binding	3	14.685	1	21	351	371	AUUGAGUGCAGCGUUGAUGAC	AUCAUCAACGGUGAACUCAAU	Translation
stu-known-mir13	mir397	ATTGAGTGCAGCGTTGATGAC	PGSC0003DMT400022994	NA	2.5	17.772	1	21	148	168	AUUGAGUGCAGCGUUGAUGAC	UUGAUCAACGCUGCACUAAAU	Cleavage
stu-known-mir13	mir397	ATTGAGTGCAGCGTTGATGAC	PGSC0003DMT400062991	MIS12 homologue	3	20.859	1	21	190	210	AUUGAGUGCAGCGUUGAUGAC	UUCAUCAACGAGGCACUCAAU	Translation
stu-known-mir13	mir397	ATTGAGTGCAGCGTTGATGAC	PGSC0003DMT400061542	Laccase	4	15.978	1	21	699	719	AUUGAGUGCAGCGUUGAUGAC	GUCAUCAACUCUGGACUCAAC	Cleavage
stu-known-mir13	mir397	ATTGAGTGCAGCGTTGATGAC	PGSC0003DMT400022992	Conserved gene of unknown function	2.5	16.567	1	21	667	687	AUUGAGUGCAGCGUUGAUGAC	UUGAUCAACGCUGCACUAAAU	Cleavage
stu-known-mir13	mir397	ATTGAGTGCAGCGTTGATGAC	PGSC0003DMT400022993	NA	2.5	16.567	1	21	667	687	AUUGAGUGCAGCGUUGAUGAC	UUGAUCAACGCUGCACUAAAU	Cleavage
stu-known-mir13	mir397	ATTGAGTGCAGCGTTGATGAC	PGSC0003DMT400052440	NA	3.5	11.184	1	21	769	789	AUUGAGUGCAGCGUUGAUGAC	GUAGUCAAUGCUGCACUAAAU	Cleavage
stu-known-mir13	mir397	ATTGAGTGCAGCGTTGATGAC	PGSC0003DMT400041667	NA	4	13.795	1	21	52	72	AUUGAGUGCAGCGUUGAUGAC	GUCAUCAAUGCAGUACUAAAU	Translation
stu-known-mir13	mir397	ATTGAGTGCAGCGTTGATGAC	PGSC0003DMT400052439	Conserved gene of unknown function	3.5	11.184	1	21	1621	1641	AUUGAGUGCAGCGUUGAUGAC	GUAGUCAAUGCUGCACUAAAU	Cleavage
stu-known-mir13	mir397	ATTGAGTGCAGCGTTGATGAC	PGSC0003DMT400052439	Conserved gene of unknown function	3	9.061	1	21	532	552	AUUGAGUGCAGCGUUGAUGAC	UUGAUCAAUGCUGCACUUAAC	Cleavage
stu-known-mir13	mir397	ATTGAGTGCAGCGTTGATGAC	PGSC0003DMT400091478	Conserved gene of unknown function	2.5	15.267	1	21	481	501	AUUGAGUGCAGCGUUGAUGAC	CAUAUUAAUGCUGCACUUGAU	Cleavage
stu-known-mir13	mir397	ATTGAGTGCAGCGTTGATGAC	PGSC0003DMT400086969	Conserved gene of unknown function	2.5	15.271	1	21	205	225	AUUGAGUGCAGCGUUGAUGAC	UAUAUCAACGCUGUAUUUGAU	Cleavage
stu-known-mir13	mir397	ATTGAGTGCAGCGTTGATGAC	PGSC0003DMT400045482	Zinc knuckle (CCHC-type) family protein	4	17.887	1	21	93	112	AUUGAGUGCAGCGUUGAUGAC	GUCAUCAAUGUUGC-CUCAAU	Cleavage
stu-known-mir13	mir397	ATTGAGTGCAGCGTTGATGAC	PGSC0003DMT400045485	NA	4	17.887	1	21	93	112	AUUGAGUGCAGCGUUGAUGAC	GUCAUCAAUGUUGC-CUCAAU	Cleavage
stu-known-mir13	mir397	ATTGAGTGCAGCGTTGATGAC	PGSC0003DMT400045484	NA	4	17.887	1	21	93	112	AUUGAGUGCAGCGUUGAUGAC	GUCAUCAAUGUUGC-CUCAAU	Cleavage
stu-known-mir13	mir397	ATTGAGTGCAGCGTTGATGAC	PGSC0003DMT400049601	Organic cation transporter	2	11.027	1	21	1140	1160	AUUGAGUGCAGCGUUGAUGAC	UACCUCAACGUUGCACUUAAU	Cleavage
stu-known-mir13	mir397	ATTGAGTGCAGCGTTGATGAC	PGSC0003DMT400089757	Conserved gene of unknown function	2.5	14.275	1	21	1306	1326	AUUGAGUGCAGCGUUGAUGAC	AAUAUCAACGUUGUACUUGAU	Cleavage
stu-known-mir13	mir397	ATTGAGTGCAGCGTTGATGAC	PGSC0003DMT400003034	Gene of unknown function	4.5	17.996	1	21	1070	1090	AUUGAGUGCAGCGUUGAUGAC	GUUGUCAAAGCUGCGCUUAAG	Cleavage
stu-known-mir13	mir397	ATTGAGTGCAGCGTTGATGAC	PGSC0003DMT400001984	NA	5	16.076	1	21	659	679	AUUGAGUGCAGCGUUGAUGAC	UUUAUCAACGCUGCACUUCUU	Cleavage
stu-known-mir13	mir397	ATTGAGTGCAGCGTTGATGAC	PGSC0003DMT400001985	Phosphoglycerate mutase	5	16.076	1	21	659	679	AUUGAGUGCAGCGUUGAUGAC	UUUAUCAACGCUGCACUUCUU	Cleavage
stu-known-mir13	mir397	ATTGAGTGCAGCGTTGATGAC	PGSC0003DMT400001986	NA	5	17.655	1	21	527	547	AUUGAGUGCAGCGUUGAUGAC	UUUAUCAACGCUGCACUUCUU	Cleavage
stu-known-mir13	mir397	ATTGAGTGCAGCGTTGATGAC	PGSC0003DMT400001983	NA	5	14.246	1	21	1098	1118	AUUGAGUGCAGCGUUGAUGAC	UUUAUCAACGCUGCACUUCUU	Cleavage
stu-known-mir13	mir397	ATTGAGTGCAGCGTTGATGAC	PGSC0003DMT400033810	Pentatricopeptide repeat-containing protein	5	18.48	1	21	229	250	AUUGAGUGCAG-CGUUGAUGAC	GUCAUCAACGUCUGCAGUUAAU	Translation
stu-known-mir13	mir397	ATTGAGTGCAGCGTTGATGAC	PGSC0003DMT400070806	Eukaryotic translation initiation factor 2c	4.5	16.35	1	21	369	389	AUUGAGUGCAGCGUUGAUGAC	GUCAUUAACAUUGAGCUCAAU	Cleavage
stu-known-mir13	mir397	ATTGAGTGCAGCGTTGATGAC	PGSC0003DMT400069866	Laccase 90a	4.5	11.287	1	21	723	743	AUUGAGUGCAGCGUUGAUGAC	GUUAUCAAUGCUGGAUUGAAU	Cleavage
stu-known-mir13	mir397	ATTGAGTGCAGCGTTGATGAC	PGSC0003DMT400025916	Pentatricopeptide repeat-containing protein	4.5	21.659	1	21	1710	1730	AUUGAGUGCAGCGUUGAUGAC	GUCAUUGAAGCUGCACGUAAU	Cleavage
stu-known-mir13	mir397	ATTGAGTGCAGCGTTGATGAC	PGSC0003DMT400025915	NA	4.5	21.659	1	21	1710	1730	AUUGAGUGCAGCGUUGAUGAC	GUCAUUGAAGCUGCACGUAAU	Cleavage
stu-known-mir13	mir397	ATTGAGTGCAGCGTTGATGAC	PGSC0003DMT400089678	Conserved gene of unknown function	3	18.92	1	21	37	57	AUUGAGUGCAGCGUUGAUGAC	CAUAUCAAUGUUGUACUUAGU	Cleavage
stu-known-mir13	mir397	ATTGAGTGCAGCGTTGATGAC	PGSC0003DMT400087478	Conserved gene of unknown function	3	15.596	1	21	745	765	AUUGAGUGCAGCGUUGAUGAC	UAUAUCAACGUUGUAUUUGAU	Cleavage
stu-known-mir13	mir397	ATTGAGTGCAGCGTTGATGAC	PGSC0003DMT400025674	NA	4.5	12.367	1	21	936	957	AUUGAGUGCAGCGU-UGAUGAC	GUCAUCACAUGUUGUACUCAAG	Cleavage
stu-known-mir13	mir397	ATTGAGTGCAGCGTTGATGAC	PGSC0003DMT400025673	Conserved gene of unknown function	4.5	12.367	1	21	939	960	AUUGAGUGCAGCGU-UGAUGAC	GUCAUCACAUGUUGUACUCAAG	Cleavage
stu-known-mir13	mir397	ATTGAGTGCAGCGTTGATGAC	PGSC0003DMT400025672	NA	4.5	12.367	1	21	1056	1077	AUUGAGUGCAGCGU-UGAUGAC	GUCAUCACAUGUUGUACUCAAG	Cleavage
stu-known-mir13	mir397	ATTGAGTGCAGCGTTGATGAC	PGSC0003DMT400009473	NA	4	15.109	1	21	441	461	AUUGAGUGCAGCGUUGAUGAC	AUUGUUAAGGCUGUAUUCAAU	Cleavage
stu-known-mir13	mir397	ATTGAGTGCAGCGTTGATGAC	PGSC0003DMT400018546	NA	4	19.758	1	21	684	704	AUUGAGUGCAGCGUUGAUGAC	AUCAUCAAGCUUGCAUUCAAU	Cleavage
stu-known-mir13	mir397	ATTGAGTGCAGCGTTGATGAC	PGSC0003DMT400069729	Laccase 90d	5	14.179	1	21	733	753	AUUGAGUGCAGCGUUGAUGAC	GUUAUCAAUGCUGGACUGAAC	Cleavage
stu-known-mir13	mir397	ATTGAGTGCAGCGTTGATGAC	PGSC0003DMT400018545	Cytochrome P450	4	19.758	1	21	837	857	AUUGAGUGCAGCGUUGAUGAC	AUCAUCAAGCUUGCAUUCAAU	Cleavage
stu-known-mir13	mir397	ATTGAGTGCAGCGTTGATGAC	PGSC0003DMT400049368	1-phosphatidylinositol-4,5-bisphosphate phosphodiesterase	3.5	16.219	1	21	1256	1276	AUUGAGUGCAGCGUUGAUGAC	CUCAUAAAUGUUGCCCUCAAU	Cleavage
stu-known-mir13	mir397	ATTGAGTGCAGCGTTGATGAC	PGSC0003DMT400018544	NA	4	19.758	1	21	1079	1099	AUUGAGUGCAGCGUUGAUGAC	AUCAUCAAGCUUGCAUUCAAU	Cleavage
stu-known-mir13	mir397	ATTGAGTGCAGCGTTGATGAC	PGSC0003DMT400044353	S-adenosylmethionine-dependent methyltransferase	4.5	17.422	1	21	1767	1787	AUUGAGUGCAGCGUUGAUGAC	GUCAUGAACGUUGUACCCAAA	Cleavage
stu-known-mir13	mir397	ATTGAGTGCAGCGTTGATGAC	PGSC0003DMT400034882	S-adenosylmethionine-dependent methyltransferase	4.5	16.851	1	21	1811	1831	AUUGAGUGCAGCGUUGAUGAC	GUCAUGAACGUUGUACCCAAA	Cleavage
stu-known-mir13	mir397	ATTGAGTGCAGCGTTGATGAC	PGSC0003DMT400081911	NA	4.5	21.453	1	21	2078	2098	AUUGAGUGCAGCGUUGAUGAC	GUAAUUAACGCUGCGUUUGAG	Cleavage
stu-known-mir13	mir397	ATTGAGTGCAGCGTTGATGAC	PGSC0003DMT400081909	Lipoxygenase	4.5	21.453	1	21	2568	2588	AUUGAGUGCAGCGUUGAUGAC	GUAAUUAACGCUGCGUUUGAG	Cleavage
stu-known-mir13	mir397	ATTGAGTGCAGCGTTGATGAC	PGSC0003DMT400019667	Conserved gene of unknown function	3.5	14.088	1	21	339	359	AUUGAGUGCAGCGUUGAUGAC	UGUUUCAAUGUUGCACUUAAU	Cleavage
stu-known-mir13	mir397	ATTGAGTGCAGCGTTGATGAC	PGSC0003DMT400003807	NA	4	17.23	1	21	2327	2347	AUUGAGUGCAGCGUUGAUGAC	GUCAUCCUUGCUGCAUUCAAG	Cleavage
stu-known-mir13	mir397	ATTGAGTGCAGCGTTGATGAC	PGSC0003DMT400027418	Conserved gene of unknown function	3.5	10.519	1	21	857	877	AUUGAGUGCAGCGUUGAUGAC	AUCAUCUGUGUUGCAUUUAAU	Cleavage
stu-known-mir13	mir397	ATTGAGTGCAGCGTTGATGAC	PGSC0003DMT400073828	NA	3.5	13.803	1	21	719	739	AUUGAGUGCAGCGUUGAUGAC	UUCAUUUGUGUUGUACUCAAU	Cleavage
stu-known-mir13	mir397	ATTGAGTGCAGCGTTGATGAC	PGSC0003DMT400073829	NA	3.5	13.803	1	21	719	739	AUUGAGUGCAGCGUUGAUGAC	UUCAUUUGUGUUGUACUCAAU	Cleavage
stu-known-mir13	mir397	ATTGAGTGCAGCGTTGATGAC	PGSC0003DMT400073827	Pentatricopeptide repeat-containing protein	3.5	13.803	1	21	719	739	AUUGAGUGCAGCGUUGAUGAC	UUCAUUUGUGUUGUACUCAAU	Cleavage
stu-known-mir13	mir397	ATTGAGTGCAGCGTTGATGAC	PGSC0003DMT400030609	Universal stress protein 2	3.5	15.552	1	21	137	157	AUUGAGUGCAGCGUUGAUGAC	GACAUCAACUCUGGGCUCAAU	Cleavage
stu-known-mir13	mir397	ATTGAGTGCAGCGTTGATGAC	PGSC0003DMT400073824	NA	3.5	13.803	1	21	719	739	AUUGAGUGCAGCGUUGAUGAC	UUCAUUUGUGUUGUACUCAAU	Cleavage
stu-known-mir13	mir397	ATTGAGTGCAGCGTTGATGAC	PGSC0003DMT400004005	NA	4.5	16.283	1	21	380	400	AUUGAGUGCAGCGUUGAUGAC	GUUGGUGAUGCUGCACUUGAU	Cleavage
stu-known-mir13	mir397	ATTGAGTGCAGCGTTGATGAC	PGSC0003DMT400062633	HAT family dimerisation domain containing protein	4.5	17.333	1	21	495	515	AUUGAGUGCAGCGUUGAUGAC	GUCGUUCAUGUUGCAUUUGAU	Cleavage
stu-known-mir13	mir397	ATTGAGTGCAGCGTTGATGAC	PGSC0003DMT400056780	Arginine decarboxylase	5	10.679	1	21	534	554	AUUGAGUGCAGCGUUGAUGAC	AUCAUCAAUGCUACACUUAUC	Cleavage
stu-known-mir13	mir397	ATTGAGTGCAGCGTTGATGAC	PGSC0003DMT400080689	NA	5	12.92	1	21	118	138	AUUGAGUGCAGCGUUGAUGAC	GUCGUCGAUACUGAACUUAAU	Cleavage
stu-known-mir13	mir397	ATTGAGTGCAGCGTTGATGAC	PGSC0003DMT400004004	NA	4.5	16.474	1	21	380	400	AUUGAGUGCAGCGUUGAUGAC	GUUGGUGAUGCUGCACUUGAU	Cleavage
stu-known-mir13	mir397	ATTGAGTGCAGCGTTGATGAC	PGSC0003DMT400087625	Kinesin heavy chain	5	17.845	1	21	469	489	AUUGAGUGCAGCGUUGAUGAC	AUUAUCAAUGCUGCAUUUGUG	Cleavage
stu-known-mir13	mir397	ATTGAGTGCAGCGTTGATGAC	PGSC0003DMT400004001	Zinc finger protein	4.5	16.474	1	21	388	408	AUUGAGUGCAGCGUUGAUGAC	GUUGGUGAUGCUGCACUUGAU	Cleavage
stu-known-mir13	mir397	ATTGAGTGCAGCGTTGATGAC	PGSC0003DMT400004002	NA	4.5	16.474	1	21	388	408	AUUGAGUGCAGCGUUGAUGAC	GUUGGUGAUGCUGCACUUGAU	Cleavage
stu-known-mir13	mir397	ATTGAGTGCAGCGTTGATGAC	PGSC0003DMT400041755	Anthocyanidine rhamnosyl-transferase	4.5	14.593	1	21	902	922	AUUGAGUGCAGCGUUGAUGAC	GUUAUUUACGUUGCAUUUGGU	Cleavage
stu-known-mir13	mir397	ATTGAGTGCAGCGTTGATGAC	PGSC0003DMT400080690	Cytochrome P450-dependent fatty acid hydroxylase	5	12.92	1	21	533	553	AUUGAGUGCAGCGUUGAUGAC	GUCGUCGAUACUGAACUUAAU	Cleavage
stu-known-mir13	mir397	ATTGAGTGCAGCGTTGATGAC	PGSC0003DMT400015538	Conserved gene of unknown function	3.5	13.693	1	21	2191	2211	AUUGAGUGCAGCGUUGAUGAC	GCCAUCAAUGUUUCAUUUAAU	Cleavage
stu-known-mir13	mir397	ATTGAGTGCAGCGTTGATGAC	PGSC0003DMT400009216	Glycosyl hydrolase family 38 protein	5	11.418	1	21	838	858	AUUGAGUGCAGCGUUGAUGAC	UUCAUCAAUGCUGCAAUUACA	Cleavage
stu-known-mir13	mir397	ATTGAGTGCAGCGTTGATGAC	PGSC0003DMT400046228	Endonuclease/exonuclease/phosphatase	4	18.424	1	21	4061	4081	AUUGAGUGCAGCGUUGAUGAC	GUCUUGAAUGCUGUACUUAGU	Cleavage
stu-known-mir13	mir397	ATTGAGTGCAGCGTTGATGAC	PGSC0003DMT400060783	NA	3.5	9.646	1	21	301	321	AUUGAGUGCAGCGUUGAUGAC	AACAUCAAUGUUUCAUUUAAU	Cleavage
stu-known-mir13	mir397	ATTGAGTGCAGCGTTGATGAC	PGSC0003DMT400093310	Conserved gene of unknown function	3.5	17.176	1	21	151	171	AUUGAGUGCAGCGUUGAUGAC	CACAUUAAUACUGUACUCGAU	Cleavage
stu-known-mir13	mir397	ATTGAGTGCAGCGTTGATGAC	PGSC0003DMT400019458	Conserved gene of unknown function	4.5	18.747	1	21	649	669	AUUGAGUGCAGCGUUGAUGAC	CUUGUCGAUGUUGCACUUGAC	Cleavage
stu-known-mir13	mir397	ATTGAGTGCAGCGTTGATGAC	PGSC0003DMT400004718	NA	4.5	10.044	1	21	113	133	AUUGAGUGCAGCGUUGAUGAC	UUCAUCAACGCAGCUCUUAAA	Translation
stu-known-mir13	mir397	ATTGAGTGCAGCGTTGATGAC	PGSC0003DMT400004717	2-deoxyglucose-6-phosphate phosphatase	4.5	9.839	1	21	113	133	AUUGAGUGCAGCGUUGAUGAC	UUCAUCAACGCAGCUCUUAAA	Translation
stu-known-mir13	mir397	ATTGAGTGCAGCGTTGATGAC	PGSC0003DMT400019459	NA	4.5	18.747	1	21	692	712	AUUGAGUGCAGCGUUGAUGAC	CUUGUCGAUGUUGCACUUGAC	Cleavage
stu-known-mir13	mir397	ATTGAGTGCAGCGTTGATGAC	PGSC0003DMT400059682	DNA binding protein	3.5	17.145	1	21	82	102	AUUGAGUGCAGCGUUGAUGAC	CGCAUCAAUGCAGCACUUGGU	Translation
stu-known-mir13	mir397	ATTGAGTGCAGCGTTGATGAC	PGSC0003DMT400004716	NA	4.5	10.044	1	21	113	133	AUUGAGUGCAGCGUUGAUGAC	UUCAUCAACGCAGCUCUUAAA	Translation
stu-known-mir13	mir397	ATTGAGTGCAGCGTTGATGAC	PGSC0003DMT400079888	NA	3	18.647	1	21	1361	1381	AUUGAGUGCAGCGUUGAUGAC	UCCAUUUAUGCUGUACUCAGU	Cleavage
stu-known-mir13	mir397	ATTGAGTGCAGCGTTGATGAC	PGSC0003DMT400096289	Conserved gene of unknown function	3.5	19.911	1	21	733	753	AUUGAGUGCAGCGUUGAUGAC	CAUAUCAAUGUUGUACUUGGU	Cleavage
stu-known-mir13	mir397	ATTGAGTGCAGCGTTGATGAC	PGSC0003DMT400091775	Laccase-1	4.5	12.233	1	21	679	699	AUUGAGUGCAGCGUUGAUGAC	AUCAUCAAUGCAGCACUAAAC	Translation
stu-known-mir13	mir397	ATTGAGTGCAGCGTTGATGAC	PGSC0003DMT400004797	NA	3	16.649	1	21	448	468	AUUGAGUGCAGCGUUGAUGAC	AGCUUCAAUGUUGCAUUCAGU	Cleavage
stu-known-mir13	mir397	ATTGAGTGCAGCGTTGATGAC	PGSC0003DMT400004796	Conserved gene of unknown function	3	16.649	1	21	448	468	AUUGAGUGCAGCGUUGAUGAC	AGCUUCAAUGUUGCAUUCAGU	Cleavage
stu-known-mir13	mir397	ATTGAGTGCAGCGTTGATGAC	PGSC0003DMT400009565	Hemolysin	3	13.252	1	21	1015	1035	AUUGAGUGCAGCGUUGAUGAC	UCCAUCCAUGCUGAACUCAAU	Cleavage
stu-known-mir13	mir397	ATTGAGTGCAGCGTTGATGAC	PGSC0003DMT400023039	Heat shock protein 70	3.5	14.273	1	21	277	297	AUUGAGUGCAGCGUUGAUGAC	CCUAUCAACACUGUAUUCGAU	Cleavage
stu-known-mir13	mir397	ATTGAGTGCAGCGTTGATGAC	PGSC0003DMT400058836	Vacuolar protein sorting-associated protein	3.5	18.514	1	21	681	701	AUUGAGUGCAGCGUUGAUGAC	CACAUUAAUGGUGUACUUAAU	Translation
stu-known-mir13	mir397	ATTGAGTGCAGCGTTGATGAC	PGSC0003DMT400048307	Beta-glucan-binding protein 4	4.5	18.036	1	21	710	730	AUUGAGUGCAGCGUUGAUGAC	AUUGUUGAUGUUGCACUUAAG	Cleavage
stu-known-mir13	mir397	ATTGAGTGCAGCGTTGATGAC	PGSC0003DMT400072567	Conserved gene of unknown function	3	15.609	1	21	379	399	AUUGAGUGCAGCGUUGAUGAC	UGCUUCAACGUGGCACUCAAU	Translation
stu-known-mir13	mir397	ATTGAGTGCAGCGTTGATGAC	PGSC0003DMT400060792	Serine-threonine protein kinase, plant-type	3.5	13.03	1	21	2185	2205	AUUGAGUGCAGCGUUGAUGAC	AGCAUCAAUGUUUCAUUUAAU	Cleavage
stu-known-mir13	mir397	ATTGAGTGCAGCGTTGATGAC	PGSC0003DMT400012539	ATEXO70D1	3.5	24.22	1	21	1335	1355	AUUGAGUGCAGCGUUGAUGAC	CCCGUUGGCGCUGCAUUUGAU	Cleavage
stu-known-mir13	mir397	ATTGAGTGCAGCGTTGATGAC	PGSC0003DMT400010461	Heat shock	3	21.88	1	21	399	419	AUUGAGUGCAGCGUUGAUGAC	UGCUUUAAUGUUGCACUUAAU	Cleavage
stu-known-mir13	mir397	ATTGAGTGCAGCGTTGATGAC	PGSC0003DMT400051876	NA	4.5	15.214	1	21	141	163	AUUGAGUGCAGCGU--UGAUGAC	AUCAUCAGGAUGUUGCACUCAAC	Cleavage
stu-known-mir13	mir397	ATTGAGTGCAGCGTTGATGAC	PGSC0003DMT400038690	Gene of unknown function	4	14.662	1	21	232	252	AUUGAGUGCAGCGUUGAUGAC	AUUUUCAAGGCUGCGCUUAAU	Cleavage
stu-known-mir13	mir397	ATTGAGTGCAGCGTTGATGAC	PGSC0003DMT400044945	Glyceraldehyde 3-phosphate dehydrogenase	4	14.384	1	21	283	303	AUUGAGUGCAGCGUUGAUGAC	GACAUCAAGGCUGCAAUCAAG	Cleavage
stu-known-mir13	mir397	ATTGAGTGCAGCGTTGATGAC	PGSC0003DMT400051878	NA	4.5	15.214	1	21	319	341	AUUGAGUGCAGCGU--UGAUGAC	AUCAUCAGGAUGUUGCACUCAAC	Cleavage
stu-known-mir13	mir397	ATTGAGTGCAGCGTTGATGAC	PGSC0003DMT400086765	Conserved gene of unknown function	4	17.319	1	21	547	567	AUUGAGUGCAGCGUUGAUGAC	GAUAUCAAUGUUGUACUUGAC	Cleavage
stu-known-mir13	mir397	ATTGAGTGCAGCGTTGATGAC	PGSC0003DMT400051879	Non-specific lipid-transfer protein	4.5	15.214	1	21	320	342	AUUGAGUGCAGCGU--UGAUGAC	AUCAUCAGGAUGUUGCACUCAAC	Cleavage
stu-known-mir13	mir397	ATTGAGTGCAGCGTTGATGAC	PGSC0003DMT400031184	DNA binding protein	4	14.191	1	21	966	986	AUUGAGUGCAGCGUUGAUGAC	CUCAUCAUUGCUGAGUUCAAU	Cleavage
stu-known-mir13	mir397	ATTGAGTGCAGCGTTGATGAC	PGSC0003DMT400044944	Glyceraldehyde 3-phosphate dehydrogenase	4	22.623	1	21	937	957	AUUGAGUGCAGCGUUGAUGAC	GACAUCAAGGCUGCAAUCAAG	Cleavage
stu-known-mir13	mir397	ATTGAGTGCAGCGTTGATGAC	PGSC0003DMT400000555	NA	4.5	16.178	1	21	1485	1505	AUUGAGUGCAGCGUUGAUGAC	CUUGUCAAUUUUGUACUUAAU	Cleavage
stu-known-mir13	mir397	ATTGAGTGCAGCGTTGATGAC	PGSC0003DMT400033559	Cyclin-dependent protein kinase	4.5	18.435	1	21	814	834	AUUGAGUGCAGCGUUGAUGAC	UUCAUCGAUGAUGCAUUCUAU	Translation
stu-known-mir13	mir397	ATTGAGTGCAGCGTTGATGAC	PGSC0003DMT400035152	Pantothenate kinase family protein	4	20.594	1	21	472	492	AUUGAGUGCAGCGUUGAUGAC	UUCAACAAUGCGGUGCUCAAU	Translation
stu-known-mir13	mir397	ATTGAGTGCAGCGTTGATGAC	PGSC0003DMT400051166	NA	4.5	16.412	1	21	1128	1148	AUUGAGUGCAGCGUUGAUGAC	CUUAUCAAUGUUGUUUUUAAU	Cleavage
stu-known-mir13	mir397	ATTGAGTGCAGCGTTGATGAC	PGSC0003DMT400014938	WD-repeat protein	4	18.338	1	21	1175	1195	AUUGAGUGCAGCGUUGAUGAC	CUCAACAGUGUUGUAUUCGAU	Cleavage
stu-known-mir13	mir397	ATTGAGTGCAGCGTTGATGAC	PGSC0003DMT400004655	Dynamin	4.5	18.15	1	21	1228	1248	AUUGAGUGCAGCGUUGAUGAC	CUUAUCGACGGUGCUCUUAAU	Translation
stu-known-mir13	mir397	ATTGAGTGCAGCGTTGATGAC	PGSC0003DMT400052921	MRNA, clone: RAFL25-31-I24	4.5	16.485	1	21	785	805	AUUGAGUGCAGCGUUGAUGAC	AUCAUUAGCGGAGCACUCGAU	Translation
stu-known-mir13	mir397	ATTGAGTGCAGCGTTGATGAC	PGSC0003DMT400065935	NA	4	13.838	1	21	1372	1392	AUUGAGUGCAGCGUUGAUGAC	UUCUUCGAUGAUGCACUUAAU	Translation
stu-known-mir13	mir397	ATTGAGTGCAGCGTTGATGAC	PGSC0003DMT400000556	NA	4.5	16.178	1	21	2157	2177	AUUGAGUGCAGCGUUGAUGAC	CUUGUCAAUUUUGUACUUAAU	Cleavage
stu-known-mir13	mir397	ATTGAGTGCAGCGTTGATGAC	PGSC0003DMT400041719	Acyl-[acyl-carrier-protein] desaturase, chloroplastic	5	14.902	1	21	1610	1630	AUUGAGUGCAGCGUUGAUGAC	GUUAUAAACUCUGCACUUAGA	Cleavage
stu-known-mir13	mir397	ATTGAGTGCAGCGTTGATGAC	PGSC0003DMT400026133	NA	4	18.424	1	21	1149	1169	AUUGAGUGCAGCGUUGAUGAC	UUCUUUGAUGUUGCAUUCAGU	Cleavage
stu-known-mir13	mir397	ATTGAGTGCAGCGTTGATGAC	PGSC0003DMT400001373	Conserved gene of unknown function	4.5	8.419	1	21	2546	2566	AUUGAGUGCAGCGUUGAUGAC	AUCAUUAGGCCUGUACUCAAU	Cleavage
stu-known-mir13	mir397	ATTGAGTGCAGCGTTGATGAC	PGSC0003DMT400000831	Conserved gene of unknown function	4.5	16.38	1	21	2226	2246	AUUGAGUGCAGCGUUGAUGAC	AUUAUCGACGAUGCACUUACU	Translation
stu-known-mir13	mir397	ATTGAGTGCAGCGTTGATGAC	PGSC0003DMT400044832	Pentatricopeptide repeat-containing protein	4	15.865	1	21	2571	2591	AUUGAGUGCAGCGUUGAUGAC	AGAAUCAGUGCUGCACUUAGA	Cleavage
stu-known-mir13	mir397	ATTGAGTGCAGCGTTGATGAC	PGSC0003DMT400065939	Uncharacterized aarF domain-containing protein kinase, chloroplastic	4	13.838	1	21	1553	1573	AUUGAGUGCAGCGUUGAUGAC	UUCUUCGAUGAUGCACUUAAU	Translation
stu-known-mir13	mir397	ATTGAGTGCAGCGTTGATGAC	PGSC0003DMT400065938	NA	4	13.838	1	21	1563	1583	AUUGAGUGCAGCGUUGAUGAC	UUCUUCGAUGAUGCACUUAAU	Translation
stu-known-mir13	mir397	ATTGAGTGCAGCGTTGATGAC	PGSC0003DMT400025747	Receptor protein kinase CLAVATA1	4	17.658	1	21	2206	2226	AUUGAGUGCAGCGUUGAUGAC	GGCAUCGACGUUGCAAUUAAG	Cleavage
stu-known-mir13	mir397	ATTGAGTGCAGCGTTGATGAC	PGSC0003DMT400049045	NA	4.5	12.576	1	21	2004	2024	AUUGAGUGCAGCGUUGAUGAC	GUAAUAAAUGUUGCAUUCAAA	Cleavage
stu-known-mir13	mir397	ATTGAGTGCAGCGTTGATGAC	PGSC0003DMT400021428	RNA binding protein	4.5	17.269	1	21	3088	3108	AUUGAGUGCAGCGUUGAUGAC	UUCAUUGAUGCUGCAGUAAAU	Cleavage
stu-known-mir13	mir397	ATTGAGTGCAGCGTTGATGAC	PGSC0003DMT400072241	NA	5	21.196	1	21	400	420	AUUGAGUGCAGCGUUGAUGAC	CUCCUCAAUGCUGCACUUGCC	Cleavage
stu-known-mir13	mir397	ATTGAGTGCAGCGTTGATGAC	PGSC0003DMT400096552	Conserved gene of unknown function	4	18.535	1	21	595	615	AUUGAGUGCAGCGUUGAUGAC	CACAUCAAUGCUACACUUGAC	Cleavage
stu-known-mir13	mir397	ATTGAGTGCAGCGTTGATGAC	PGSC0003DMT400087017	Conserved gene of unknown function	4	23.276	1	21	424	444	AUUGAGUGCAGCGUUGAUGAC	UACAUUAAUACUGUACUCAAC	Cleavage
stu-known-mir13	mir397	ATTGAGTGCAGCGTTGATGAC	PGSC0003DMT400095856	Gene of unknown function	4	22.934	1	21	223	243	AUUGAGUGCAGCGUUGAUGAC	UCCAUCAAUGCGGUGCUCAAG	Translation
stu-known-mir13	mir397	ATTGAGTGCAGCGTTGATGAC	PGSC0003DMT400085776	Conserved gene of unknown function	4	20.222	1	21	238	258	AUUGAGUGCAGCGUUGAUGAC	CAUAUCAAUGUUGUACUUGAC	Cleavage
stu-known-mir13	mir397	ATTGAGTGCAGCGTTGATGAC	PGSC0003DMT400049208	NA	4	12.106	1	21	1023	1043	AUUGAGUGCAGCGUUGAUGAC	AAAAUCAAUGUUGCUCUCAGU	Cleavage
stu-known-mir13	mir397	ATTGAGTGCAGCGTTGATGAC	PGSC0003DMT400072242	Chaperone protein dnaJ 72	5	23.558	1	21	583	603	AUUGAGUGCAGCGUUGAUGAC	CUCCUCAAUGCUGCACUUGCC	Cleavage
stu-known-mir13	mir397	ATTGAGTGCAGCGTTGATGAC	PGSC0003DMT400077881	Serine-threonine protein kinase, plant-type	4	17.14	1	21	202	222	AUUGAGUGCAGCGUUGAUGAC	GGCAUUAAUGUUUCAUUUAAU	Cleavage
stu-known-mir13	mir397	ATTGAGTGCAGCGTTGATGAC	PGSC0003DMT400090387	Pectinesterase	4	22.317	1	21	220	240	AUUGAGUGCAGCGUUGAUGAC	UACAUCAAGGUUGCAUUCGAA	Cleavage
stu-known-mir13	mir397	ATTGAGTGCAGCGTTGATGAC	PGSC0003DMT400036037	Thioredoxin family protein	5	16.077	1	21	250	270	AUUGAGUGCAGCGUUGAUGAC	GUCAUCCAUUCUGCAUUAAAU	Cleavage
stu-known-mir13	mir397	ATTGAGTGCAGCGTTGATGAC	PGSC0003DMT400023052	UNC93	5	11.953	1	21	433	453	AUUGAGUGCAGCGUUGAUGAC	GUCAUUUAUGUUCUGCUCAAU	Cleavage
stu-known-mir13	mir397	ATTGAGTGCAGCGTTGATGAC	PGSC0003DMT400035132	NA	4.5	12.932	1	21	460	479	AUUGAGUGCAGCGUUGAUGAC	UUCAUCAAC-UUGCACUUGAU	Cleavage
stu-known-mir13	mir397	ATTGAGTGCAGCGTTGATGAC	PGSC0003DMT400070265	Pyruvate kinase	5	23.148	1	21	1135	1155	AUUGAGUGCAGCGUUGAUGAC	GUUGCCAACGCUGUAUUGGAU	Cleavage
stu-known-mir13	mir397	ATTGAGTGCAGCGTTGATGAC	PGSC0003DMT400071566	Pectinesterase	4	22.709	1	21	347	367	AUUGAGUGCAGCGUUGAUGAC	UACAUCAAGGUUGCAUUCGAA	Cleavage
stu-known-mir13	mir397	ATTGAGTGCAGCGTTGATGAC	PGSC0003DMT400014020	Multifunctional protein	4	18.208	1	21	982	1002	AUUGAGUGCAGCGUUGAUGAC	AACAUUAGUGUUGUACUUAAA	Cleavage
stu-known-mir13	mir397	ATTGAGTGCAGCGTTGATGAC	PGSC0003DMT400029142	NA	4	23.17	1	21	919	939	AUUGAGUGCAGCGUUGAUGAC	GAAAUCGACGUUUCAUUCAAU	Cleavage
stu-known-mir13	mir397	ATTGAGTGCAGCGTTGATGAC	PGSC0003DMT400014021	NA	4	18.208	1	21	982	1002	AUUGAGUGCAGCGUUGAUGAC	AACAUUAGUGUUGUACUUAAA	Cleavage
stu-known-mir13	mir397	ATTGAGTGCAGCGTTGATGAC	PGSC0003DMT400075360	Pyrophosphate--fructose 6-phosphate 1-phosphotransferase subunit alpha	4.5	19.909	1	21	1815	1835	AUUGAGUGCAGCGUUGAUGAC	GUCCUGAAAGCUGCACUUAGU	Cleavage
stu-known-mir13	mir397	ATTGAGTGCAGCGTTGATGAC	PGSC0003DMT400002546	Tetratricopeptide-like helical	5	16.831	1	21	695	715	AUUGAGUGCAGCGUUGAUGAC	GUCGUUACUGCUGCAGUUGAU	Cleavage
stu-known-mir13	mir397	ATTGAGTGCAGCGTTGATGAC	PGSC0003DMT400080580	Heat shock 70 kDa protein	4	15.537	1	21	64	84	AUUGAGUGCAGCGUUGAUGAC	GGAAUUGAUGUUGUACUUAAU	Cleavage
stu-known-mir13	mir397	ATTGAGTGCAGCGTTGATGAC	PGSC0003DMT400029141	Receptor kinase	4	23.17	1	21	1453	1473	AUUGAGUGCAGCGUUGAUGAC	GAAAUCGACGUUUCAUUCAAU	Cleavage
stu-known-mir13	mir397	ATTGAGTGCAGCGTTGATGAC	PGSC0003DMT400001675	NA	4	14.173	1	21	1302	1322	AUUGAGUGCAGCGUUGAUGAC	UGCAUCAAUGUUGUAAUCAAC	Cleavage
stu-known-mir13	mir397	ATTGAGTGCAGCGTTGATGAC	PGSC0003DMT400080581	NA	4	15.519	1	21	248	268	AUUGAGUGCAGCGUUGAUGAC	GGAAUUGAUGUUGUACUUAAU	Cleavage
stu-known-mir13	mir397	ATTGAGTGCAGCGTTGATGAC	PGSC0003DMT400006155	Homeobox protein	4	12.952	1	21	2367	2387	AUUGAGUGCAGCGUUGAUGAC	CAAAUCAAUGCUGCACUUGUU	Cleavage
stu-known-mir13	mir397	ATTGAGTGCAGCGTTGATGAC	PGSC0003DMT400006508	BY-2 kinesin 10	5	19.015	1	21	1063	1083	AUUGAGUGCAGCGUUGAUGAC	GUCUUUGAUGCUGUGCUAAAU	Cleavage
stu-known-mir13	mir397	ATTGAGTGCAGCGTTGATGAC	PGSC0003DMT400078624	NA	5	19.164	1	21	1322	1342	AUUGAGUGCAGCGUUGAUGAC	GUCAUUAUCGCUGCACACGUU	Cleavage
stu-known-mir13	mir397	ATTGAGTGCAGCGTTGATGAC	PGSC0003DMT400005133	Bipolar kinesin KRP-130	5	17.472	1	21	2204	2224	AUUGAGUGCAGCGUUGAUGAC	GAUGUUAAUGCUAUACUCAAC	Cleavage
stu-known-mir13	mir397	ATTGAGTGCAGCGTTGATGAC	PGSC0003DMT400005131	NA	5	17.472	1	21	2204	2224	AUUGAGUGCAGCGUUGAUGAC	GAUGUUAAUGCUAUACUCAAC	Cleavage
stu-known-mir13	mir397	ATTGAGTGCAGCGTTGATGAC	PGSC0003DMT400005132	NA	5	17.472	1	21	2204	2224	AUUGAGUGCAGCGUUGAUGAC	GAUGUUAAUGCUAUACUCAAC	Cleavage
stu-known-mir13	mir397	ATTGAGTGCAGCGTTGATGAC	PGSC0003DMT400035133	NA	4.5	12.233	1	21	3965	3984	AUUGAGUGCAGCGUUGAUGAC	UUCAUCAAC-UUGCACUUGAU	Cleavage
stu-known-mir13	mir397	ATTGAGTGCAGCGTTGATGAC	PGSC0003DMT400045426	NA	5	18.519	1	21	90	110	AUUGAGUGCAGCGUUGAUGAC	AUCAUCGACGAUGAAUUCAAA	Translation
stu-known-mir14	mir5303	ATTTTTGGAGAATCTGACACGGGT	PGSC0003DMT400069354	3'-N-debenzoyl-2'-deoxytaxol N-benzoyltransferase	0	19.654	1	24	63	86	AUUUUUGGAGAAUCUGACACGGGU	ACCCGUGUCAGAUUCUCCAAAAAU	Cleavage
stu-known-mir14	mir5303	ATTTTTGGAGAATCTGACACGGGT	PGSC0003DMT400000932	Myb	0.5	18.042	1	24	678	701	AUUUUUGGAGAAUCUGACACGGGU	ACUCGUGUCAGAUUCUCCAGAAAU	Cleavage
stu-known-mir14	mir5303	ATTTTTGGAGAATCTGACACGGGT	PGSC0003DMT400006972	F-box family protein	2	22.177	1	24	374	397	AUUUUUGGAGAAUCUGACACGGGU	ACUCGUGUCAGAUCCUCCAGAAAU	Translation
stu-known-mir14	mir5303	ATTTTTGGAGAATCTGACACGGGT	PGSC0003DMT400006972	F-box family protein	4.5	21.242	1	24	491	514	AUUUUUGGAGAAUCUGACACGGGU	ACCCGUGUUGGUUCCUCCAGAAAU	Translation
stu-known-mir14	mir5303	ATTTTTGGAGAATCTGACACGGGT	PGSC0003DMT400006972	F-box family protein	3.5	16.854	1	24	459	482	AUUUUUGGAGAAUCUGACACGGGU	AUGUUGUUCGGAUUCUUCAAAAGU	Cleavage
stu-known-mir14	mir5303	ATTTTTGGAGAATCTGACACGGGT	PGSC0003DMT400006972	F-box family protein	4.5	16.729	1	24	555	578	AUUUUUGGAGAAUCUGACACGGGU	AUGUUGCUCGGACUCUCCAGAAAU	Cleavage
stu-known-mir14	mir5303	ATTTTTGGAGAATCTGACACGGGT	PGSC0003DMT400054374	NA	1.5	23.402	1	24	888	911	AUUUUUGGAGAAUCUGACACGGGU	ACCCGUCUCGGAUUCUCCAAAAAU	Cleavage
stu-known-mir14	mir5303	ATTTTTGGAGAATCTGACACGGGT	PGSC0003DMT400092428	Clathrin assembly protein	1.5	14.352	1	24	1044	1067	AUUUUUGGAGAAUCUGACACGGGU	AUCCGUGUCAGAUACUCCAAAAAU	Translation
stu-known-mir14	mir5303	ATTTTTGGAGAATCTGACACGGGT	PGSC0003DMT400081943	Conserved gene of unknown function	1.5	6.486	1	24	918	941	AUUUUUGGAGAAUCUGACACGGGU	ACUCAUGUCAGAUCCUCCAAAAAU	Translation
stu-known-mir14	mir5303	ATTTTTGGAGAATCTGACACGGGT	PGSC0003DMT400081943	Conserved gene of unknown function	3.5	18.913	1	24	1094	1117	AUUUUUGGAGAAUCUGACACGGGU	ACCCGUGUCAGAUCCUUAAAAAAU	Translation
stu-known-mir14	mir5303	ATTTTTGGAGAATCTGACACGGGT	PGSC0003DMT400081943	Conserved gene of unknown function	2	21.001	1	24	1148	1171	AUUUUUGGAGAAUCUGACACGGGU	ACUCCUGUCAGAUCUUCCAAAAAU	Translation
stu-known-mir14	mir5303	ATTTTTGGAGAATCTGACACGGGT	PGSC0003DMT400065311	NA	4.5	24.325	1	24	309	332	AUUUUUGGAGAAUCUGACACGGGU	ACCUGCUUCGGAUCCUCCAAAAGU	Translation
stu-known-mir14	mir5303	ATTTTTGGAGAATCTGACACGGGT	PGSC0003DMT400043255	ATP binding protein	4.5	24.254	1	24	2151	2173	AUUUUUGGAGAAUCUGACACGGGU	AGUUGU-UCGGACUCUUCAAAAAU	Cleavage
stu-known-mir14	mir5303	ATTTTTGGAGAATCTGACACGGGT	PGSC0003DMT400034999	Conserved gene of unknown function	1.5	17.798	1	24	3291	3314	AUUUUUGGAGAAUCUGACACGGGU	ACCUGUGUCAGAUCCUCCAAAAAU	Translation
stu-known-mir14	mir5303	ATTTTTGGAGAATCTGACACGGGT	PGSC0003DMT400047642	Ubiquitin-protein ligase	2	18.798	1	24	234	257	AUUUUUGGAGAAUCUGACACGGGU	ACCCGUGUCAGAUUCUCUCAAAAU	Cleavage
stu-known-mir14	mir5303	ATTTTTGGAGAATCTGACACGGGT	PGSC0003DMT400047643	NA	2	18.798	1	24	234	257	AUUUUUGGAGAAUCUGACACGGGU	ACCCGUGUCAGAUUCUCUCAAAAU	Cleavage
stu-known-mir14	mir5303	ATTTTTGGAGAATCTGACACGGGT	PGSC0003DMT400045450	Thioredoxin H	3	15.797	1	24	3182	3205	AUUUUUGGAGAAUCUGACACGGGU	ACCCGUGUCAGAUUCUCUAAAAUA	Cleavage
stu-known-mir14	mir5303	ATTTTTGGAGAATCTGACACGGGT	PGSC0003DMT400009997	Growth-regulating factor	4.5	19.163	1	24	272	295	AUUUUUGGAGAAUCUGACACGGGU	ACGUUGUUCGGACUCUUCAAAAAU	Cleavage
stu-known-mir14	mir5303	ATTTTTGGAGAATCTGACACGGGT	PGSC0003DMT400036876	Conserved gene of unknown function	1	14.389	1	24	1023	1046	AUUUUUGGAGAAUCUGACACGGGU	ACCCAUGUCGGAUUCUUCAAAAAU	Cleavage
stu-known-mir14	mir5303	ATTTTTGGAGAATCTGACACGGGT	PGSC0003DMT400036876	Conserved gene of unknown function	1.5	13.675	1	24	991	1014	AUUUUUGGAGAAUCUGACACGGGU	AAGUUGGUCAGAUUUUCCAAAAAU	Cleavage
stu-known-mir14	mir5303	ATTTTTGGAGAATCTGACACGGGT	PGSC0003DMT400003790	Vesicle transport protein SEC20	2	21.69	1	24	719	742	AUUUUUGGAGAAUCUGACACGGGU	ACCCGUCUCGGAUUCUUCAAAAAU	Cleavage
stu-known-mir14	mir5303	ATTTTTGGAGAATCTGACACGGGT	PGSC0003DMT400030589	Conserved gene of unknown function	0.5	22.315	1	24	1114	1137	AUUUUUGGAGAAUCUGACACGGGU	ACUCAUGUCGGAUUCUCCAAAAAU	Cleavage
stu-known-mir14	mir5303	ATTTTTGGAGAATCTGACACGGGT	PGSC0003DMT400030588	NA	0.5	22.315	1	24	1340	1363	AUUUUUGGAGAAUCUGACACGGGU	ACUCAUGUCGGAUUCUCCAAAAAU	Cleavage
stu-known-mir14	mir5303	ATTTTTGGAGAATCTGACACGGGT	PGSC0003DMT400081947	NA	2.5	14.846	1	24	1625	1648	AUUUUUGGAGAAUCUGACACGGGU	ACCUGUGUUAGAUCCUUCAAAAAU	Translation
stu-known-mir14	mir5303	ATTTTTGGAGAATCTGACACGGGT	PGSC0003DMT400034695	NA	1.5	22.784	1	24	197	220	AUUUUUGGAGAAUCUGACACGGGU	UCCUGUGUCAGAUCCUCCAAAAAU	Translation
stu-known-mir14	mir5303	ATTTTTGGAGAATCTGACACGGGT	PGSC0003DMT400017034	NA	3	15.378	1	24	654	677	AUUUUUGGAGAAUCUGACACGGGU	ACCCGUGUCGGAUUCUCUAAAGUU	Cleavage
stu-known-mir14	mir5303	ATTTTTGGAGAATCTGACACGGGT	PGSC0003DMT400018952	SLD5	2.5	23.305	1	24	902	925	AUUUUUGGAGAAUCUGACACGGGU	ACCCGUAUCAGAUCCUCCAAAAAU	Translation
stu-known-mir14	mir5303	ATTTTTGGAGAATCTGACACGGGT	PGSC0003DMT400070135	NA	3	15.571	1	24	1268	1291	AUUUUUGGAGAAUCUGACACGGGU	ACCCGUGUCAGAUCCUCCAACAAU	Translation
stu-known-mir14	mir5303	ATTTTTGGAGAATCTGACACGGGT	PGSC0003DMT400076964	NA	2.5	22.94	1	24	259	282	AUUUUUGGAGAAUCUGACACGGGU	ACCCGUGUCACAUCCUCCAAAAAU	Translation
stu-known-mir14	mir5303	ATTTTTGGAGAATCTGACACGGGT	PGSC0003DMT400018951	NA	2.5	23.305	1	24	1261	1284	AUUUUUGGAGAAUCUGACACGGGU	ACCCGUAUCAGAUCCUCCAAAAAU	Translation
stu-known-mir14	mir5303	ATTTTTGGAGAATCTGACACGGGT	PGSC0003DMT400038441	NA	4.5	22.768	1	24	1461	1484	AUUUUUGGAGAAUCUGACACGGGU	AUGUUGCUCAGACUCUUCGAAAAU	Cleavage
stu-known-mir14	mir5303	ATTTTTGGAGAATCTGACACGGGT	PGSC0003DMT400060407	Conserved gene of unknown function	2.5	21.031	1	24	1922	1945	AUUUUUGGAGAAUCUGACACGGGU	ACUCGUGUCAGAUCCUUCAGAAAU	Translation
stu-known-mir14	mir5303	ATTTTTGGAGAATCTGACACGGGT	PGSC0003DMT400060408	NA	2.5	21.031	1	24	1909	1932	AUUUUUGGAGAAUCUGACACGGGU	ACUCGUGUCAGAUCCUUCAGAAAU	Translation
stu-known-mir14	mir5303	ATTTTTGGAGAATCTGACACGGGT	PGSC0003DMT400038443	NA	4.5	22.768	1	24	1461	1484	AUUUUUGGAGAAUCUGACACGGGU	AUGUUGCUCAGACUCUUCGAAAAU	Cleavage
stu-known-mir14	mir5303	ATTTTTGGAGAATCTGACACGGGT	PGSC0003DMT400006943	NA	2	24.39	1	24	1559	1582	AUUUUUGGAGAAUCUGACACGGGU	GGGUGUGUCGGAUCCUCCAAAAAU	Translation
stu-known-mir14	mir5303	ATTTTTGGAGAATCTGACACGGGT	PGSC0003DMT400002639	NA	0.5	18.006	1	24	312	335	AUUUUUGGAGAAUCUGACACGGGU	GUGCGUGUCAGAUUCUCCAAAAGU	Cleavage
stu-known-mir14	mir5303	ATTTTTGGAGAATCTGACACGGGT	PGSC0003DMT400040560	NA	2.5	19.972	1	24	436	459	AUUUUUGGAGAAUCUGACACGGGU	GCUUGUGUCAGAUUCUCCAAAAUA	Cleavage
stu-known-mir14	mir5303	ATTTTTGGAGAATCTGACACGGGT	PGSC0003DMT400040560	NA	3.5	12.58	1	24	404	427	AUUUUUGGAGAAUCUGACACGGGU	CAUGUUGCUUGAUUUUUCAAAAAU	Cleavage
stu-known-mir14	mir5303	ATTTTTGGAGAATCTGACACGGGT	PGSC0003DMT400003324	NA	4	13.626	1	24	1417	1440	AUUUUUGGAGAAUCUGACACGGGU	ACCCGUGUUGGAUUCUUCAAAAUG	Cleavage
stu-known-mir14	mir5303	ATTTTTGGAGAATCTGACACGGGT	PGSC0003DMT400097683	Serine/threonine-protein kinase WNK8	2.5	14.953	1	24	940	963	AUUUUUGGAGAAUCUGACACGGGU	AUCCGUGUCAAAUUCUCCAAAAGC	Cleavage
stu-known-mir14	mir5303	ATTTTTGGAGAATCTGACACGGGT	PGSC0003DMT400057441	NA	3	17.899	1	24	1042	1065	AUUUUUGGAGAAUCUGACACGGGU	ACUCGUGUCAGAUCCUUCAAAAAC	Translation
stu-known-mir14	mir5303	ATTTTTGGAGAATCTGACACGGGT	PGSC0003DMT400057441	NA	4	18.665	1	24	1010	1033	AUUUUUGGAGAAUCUGACACGGGU	ACGUUCCUCGGACUCUCCAAAAAU	Cleavage
stu-known-mir14	mir5303	ATTTTTGGAGAATCTGACACGGGT	PGSC0003DMT400058556	NA	2	15.281	1	24	705	728	AUUUUUGGAGAAUCUGACACGGGU	UCCUGUGUCAGAUACUUCAAAAAU	Translation
stu-known-mir14	mir5303	ATTTTTGGAGAATCTGACACGGGT	PGSC0003DMT400057440	NA	3	17.899	1	24	1334	1357	AUUUUUGGAGAAUCUGACACGGGU	ACUCGUGUCAGAUCCUUCAAAAAC	Translation
stu-known-mir14	mir5303	ATTTTTGGAGAATCTGACACGGGT	PGSC0003DMT400057440	NA	4	18.665	1	24	1302	1325	AUUUUUGGAGAAUCUGACACGGGU	ACGUUCCUCGGACUCUCCAAAAAU	Cleavage
stu-known-mir14	mir5303	ATTTTTGGAGAATCTGACACGGGT	PGSC0003DMT400057440	NA	4.5	18.202	1	24	1006	1029	AUUUUUGGAGAAUCUGACACGGGU	AUGAUGGUCAGACUCUUCCAAAAU	Cleavage
stu-known-mir14	mir5303	ATTTTTGGAGAATCTGACACGGGT	PGSC0003DMT400073016	Gene of unknown function	3	17.614	1	24	418	441	AUUUUUGGAGAAUCUGACACGGGU	ACUCGUGUCAGAUUUUCCAAACAA	Cleavage
stu-known-mir14	mir5303	ATTTTTGGAGAATCTGACACGGGT	PGSC0003DMT400057442	Extracellular ligand-gated ion channel	3	17.899	1	24	1890	1913	AUUUUUGGAGAAUCUGACACGGGU	ACUCGUGUCAGAUCCUUCAAAAAC	Translation
stu-known-mir14	mir5303	ATTTTTGGAGAATCTGACACGGGT	PGSC0003DMT400057442	Extracellular ligand-gated ion channel	4	18.665	1	24	1858	1881	AUUUUUGGAGAAUCUGACACGGGU	ACGUUCCUCGGACUCUCCAAAAAU	Cleavage
stu-known-mir14	mir5303	ATTTTTGGAGAATCTGACACGGGT	PGSC0003DMT400001195	NA	3.5	24.898	1	24	2777	2800	AUUUUUGGAGAAUCUGACACGGGU	GUGCAUGUCAAAUCUUCCAAAAGU	Translation
stu-known-mir14	mir5303	ATTTTTGGAGAATCTGACACGGGT	PGSC0003DMT400001194	SNF7 family protein	3.5	24.898	1	24	2880	2903	AUUUUUGGAGAAUCUGACACGGGU	GUGCAUGUCAAAUCUUCCAAAAGU	Translation
stu-known-mir14	mir5303	ATTTTTGGAGAATCTGACACGGGT	PGSC0003DMT400058504	Gene of unknown function	1.5	24.7	1	24	169	192	AUUUUUGGAGAAUCUGACACGGGU	AUACGUGUCAGAUUCUCUAGAAGU	Cleavage
stu-known-mir14	mir5303	ATTTTTGGAGAATCTGACACGGGT	PGSC0003DMT400058504	Gene of unknown function	5	17.085	1	24	137	160	AUUUUUGGAGAAUCUGACACGGGU	AUGUUGCUCGGACUCUUCAAAAGU	Cleavage
stu-known-mir14	mir5303	ATTTTTGGAGAATCTGACACGGGT	PGSC0003DMT400081707	Gene of unknown function	3	21.021	1	24	474	497	AUUUUUGGAGAAUCUGACACGGGU	AUCCGUGUUGGAUCCUUCAAAAAU	Translation
stu-known-mir14	mir5303	ATTTTTGGAGAATCTGACACGGGT	PGSC0003DMT400041834	Gene of unknown function	4	22.25	1	24	566	589	AUUUUUGGAGAAUCUGACACGGGU	AUGUUGCUCGGACUCUCCAAAAAU	Cleavage
stu-known-mir14	mir5303	ATTTTTGGAGAATCTGACACGGGT	PGSC0003DMT400012552	Avr9/Cf-9 rapidly elicited protein 132	3	21.829	1	24	1325	1348	AUUUUUGGAGAAUCUGACACGGGU	ACCCGUGUCAAAUCCUUCAAAAAU	Translation
stu-known-mir14	mir5303	ATTTTTGGAGAATCTGACACGGGT	PGSC0003DMT400016309	NA	3	16.735	1	24	71	94	AUUUUUGGAGAAUCUGACACGGGU	ACCCGUGUCGAAUUCUCCUAAAAU	Cleavage
stu-known-mir14	mir5303	ATTTTTGGAGAATCTGACACGGGT	PGSC0003DMT400064454	Enolase-phosphatase E1	1	19.026	1	24	1392	1415	AUUUUUGGAGAAUCUGACACGGGU	AUGUGUGUUAGAUUUUCCAAAAAU	Cleavage
stu-known-mir14	mir5303	ATTTTTGGAGAATCTGACACGGGT	PGSC0003DMT400049808	NA	2	18.235	1	24	1438	1461	AUUUUUGGAGAAUCUGACACGGGU	ACUCGUGUCUAAUUCUCCAAAAAU	Cleavage
stu-known-mir14	mir5303	ATTTTTGGAGAATCTGACACGGGT	PGSC0003DMT400069859	Transferase, transferring glycosyl groups	3	22.92	1	24	1435	1458	AUUUUUGGAGAAUCUGACACGGGU	ACCUGUGUUGGAUUCUUAAAAAAU	Cleavage
stu-known-mir14	mir5303	ATTTTTGGAGAATCTGACACGGGT	PGSC0003DMT400016219	Sodium/potassium/calcium exchanger	1.5	21.636	1	24	1920	1943	AUUUUUGGAGAAUCUGACACGGGU	AACCGUGUCGAAUUCUCCAAAAAU	Cleavage
stu-known-mir14	mir5303	ATTTTTGGAGAATCTGACACGGGT	PGSC0003DMT400059923	NRAMP2	2.5	20.064	1	24	1910	1933	AUUUUUGGAGAAUCUGACACGGGU	ACUCGUAUUGGAUUCUCCGAAAAU	Cleavage
stu-known-mir14	mir5303	ATTTTTGGAGAATCTGACACGGGT	PGSC0003DMT400062599	NA	3.5	23.554	1	24	902	925	AUUUUUGGAGAAUCUGACACGGGU	ACCCGUGUUGGUUUCUCUGAAAAU	Cleavage
stu-known-mir14	mir5303	ATTTTTGGAGAATCTGACACGGGT	PGSC0003DMT400015423	Binding protein	4	20.403	1	24	1465	1488	AUUUUUGGAGAAUCUGACACGGGU	AUAUUGCUCAGACUCUUCAAAAAU	Cleavage
stu-known-mir14	mir5303	ATTTTTGGAGAATCTGACACGGGT	PGSC0003DMT400062860	Pentatricopeptide repeat-containing protein	3	23.872	1	24	1814	1837	AUUUUUGGAGAAUCUGACACGGGU	ACCCGUGGUAGAUCCUCCAAAAAU	Translation
stu-known-mir14	mir5303	ATTTTTGGAGAATCTGACACGGGT	PGSC0003DMT400062860	Pentatricopeptide repeat-containing protein	4	17.722	1	24	1782	1805	AUUUUUGGAGAAUCUGACACGGGU	AUGAUGCUCGGACUCUCCAAAAAU	Cleavage
stu-known-mir14	mir5303	ATTTTTGGAGAATCTGACACGGGT	PGSC0003DMT400074168	NA	3.5	24.714	1	24	3112	3135	AUUUUUGGAGAAUCUGACACGGGU	ACCCGUGUUGGAUCCUCUGAAAAU	Translation
stu-known-mir14	mir5303	ATTTTTGGAGAATCTGACACGGGT	PGSC0003DMT400074169	Auxin response factor 6	3.5	24.714	1	24	3115	3138	AUUUUUGGAGAAUCUGACACGGGU	ACCCGUGUUGGAUCCUCUGAAAAU	Translation
stu-known-mir14	mir5303	ATTTTTGGAGAATCTGACACGGGT	PGSC0003DMT400062859	NA	3	23.872	1	24	1814	1837	AUUUUUGGAGAAUCUGACACGGGU	ACCCGUGGUAGAUCCUCCAAAAAU	Translation
stu-known-mir14	mir5303	ATTTTTGGAGAATCTGACACGGGT	PGSC0003DMT400062859	NA	4	17.722	1	24	1782	1805	AUUUUUGGAGAAUCUGACACGGGU	AUGAUGCUCGGACUCUCCAAAAAU	Cleavage
stu-known-mir14	mir5303	ATTTTTGGAGAATCTGACACGGGT	PGSC0003DMT400049692	Transcription factor jumonji (JmjC) domain-containing protein	4	14.454	1	24	112	135	AUUUUUGGAGAAUCUGACACGGGU	AUGUUGCUCAGACUCUUCAAAAAU	Cleavage
stu-known-mir14	mir5303	ATTTTTGGAGAATCTGACACGGGT	PGSC0003DMT400044198	Conserved gene of unknown function	4	18.192	1	24	3759	3782	AUUUUUGGAGAAUCUGACACGGGU	AUAUUGCUCGGAUUCUCAAAAAAU	Cleavage
stu-known-mir14	mir5303	ATTTTTGGAGAATCTGACACGGGT	PGSC0003DMT400074167	NA	3.5	24.714	1	24	4580	4603	AUUUUUGGAGAAUCUGACACGGGU	ACCCGUGUUGGAUCCUCUGAAAAU	Translation
stu-known-mir14	mir5303	ATTTTTGGAGAATCTGACACGGGT	PGSC0003DMT400067958	NA	4	13.593	1	24	407	430	AUUUUUGGAGAAUCUGACACGGGU	ACCUGUGUCAGAUCCUCCAAAAUA	Translation
stu-known-mir14	mir5303	ATTTTTGGAGAATCTGACACGGGT	PGSC0003DMT400068230	Syntaxin	1	21.853	1	24	867	890	AUUUUUGGAGAAUCUGACACGGGU	GUGUGUGUCGGAUUCUCCAAAAGU	Cleavage
stu-known-mir14	mir5303	ATTTTTGGAGAATCTGACACGGGT	PGSC0003DMT400068230	Syntaxin	5	18.545	1	24	835	858	AUUUUUGGAGAAUCUGACACGGGU	AUGUUGCCCGGACUCUCCAAAAAU	Cleavage
stu-known-mir14	mir5303	ATTTTTGGAGAATCTGACACGGGT	PGSC0003DMT400049595	NA	2	13.389	1	24	39	62	AUUUUUGGAGAAUCUGACACGGGU	ACACGUGUCUGAUUUUUCAAAAAU	Cleavage
stu-known-mir14	mir5303	ATTTTTGGAGAATCTGACACGGGT	PGSC0003DMT400003719	Mitochondrial carnitine/acylcarnitine carrier protein	4	14.415	1	24	991	1014	AUUUUUGGAGAAUCUGACACGGGU	GUUCUUUUUGGACUCUUCAAAAAU	Cleavage
stu-known-mir14	mir5303	ATTTTTGGAGAATCTGACACGGGT	PGSC0003DMT400003719	Mitochondrial carnitine/acylcarnitine carrier protein	4.5	19.173	1	24	818	841	AUUUUUGGAGAAUCUGACACGGGU	AUGCUGCUCGGACUCUUCAAAAAU	Cleavage
stu-known-mir14	mir5303	ATTTTTGGAGAATCTGACACGGGT	PGSC0003DMT400072135	Gene of unknown function	2	21.327	1	24	29	52	AUUUUUGGAGAAUCUGACACGGGU	ACCCAUCUCGGAUUCUUCAAAAAU	Cleavage
stu-known-mir14	mir5303	ATTTTTGGAGAATCTGACACGGGT	PGSC0003DMT400075604	Conserved gene of unknown function	3.5	18.049	1	24	1887	1910	AUUUUUGGAGAAUCUGACACGGGU	ACUCGUGUUAGGUCCUUCAAGAAU	Translation
stu-known-mir14	mir5303	ATTTTTGGAGAATCTGACACGGGT	PGSC0003DMT400058343	NA	1.5	24.644	1	24	1013	1036	AUUUUUGGAGAAUCUGACACGGGU	AUGCGUGUCUGAUUCUCCAAAAGU	Cleavage
stu-known-mir14	mir5303	ATTTTTGGAGAATCTGACACGGGT	PGSC0003DMT400013469	NA	4	18.834	1	24	1476	1499	AUUUUUGGAGAAUCUGACACGGGU	ACCCGUGUUGGAUCCUCCAAACAU	Translation
stu-known-mir14	mir5303	ATTTTTGGAGAATCTGACACGGGT	PGSC0003DMT400036068	NA	2	18.083	1	24	2405	2428	AUUUUUGGAGAAUCUGACACGGGU	ACCCAUCUCGGAUUCUUCAAAAAU	Cleavage
stu-known-mir14	mir5303	ATTTTTGGAGAATCTGACACGGGT	PGSC0003DMT400059469	Gene of unknown function	2	24.538	1	24	77	100	AUUUUUGGAGAAUCUGACACGGGU	GGCCGUGUCGCAUUUUCCAAAAAU	Cleavage
stu-known-mir14	mir5303	ATTTTTGGAGAATCTGACACGGGT	PGSC0003DMT400008962	RNA binding protein	2.5	22.718	1	24	4253	4276	AUUUUUGGAGAAUCUGACACGGGU	ACCCCUGUUAGAUUCUUCAAAAUU	Cleavage
stu-known-mir14	mir5303	ATTTTTGGAGAATCTGACACGGGT	PGSC0003DMT400008963	NA	2.5	22.718	1	24	4460	4483	AUUUUUGGAGAAUCUGACACGGGU	ACCCCUGUUAGAUUCUUCAAAAUU	Cleavage
stu-known-mir14	mir5303	ATTTTTGGAGAATCTGACACGGGT	PGSC0003DMT400008961	NA	2.5	22.718	1	24	4554	4577	AUUUUUGGAGAAUCUGACACGGGU	ACCCCUGUUAGAUUCUUCAAAAUU	Cleavage
stu-known-mir14	mir5303	ATTTTTGGAGAATCTGACACGGGT	PGSC0003DMT400070320	NA	4.5	22.832	1	24	1415	1438	AUUUUUGGAGAAUCUGACACGGGU	ACCUGUGUCGGAUCCUCCAAAAUG	Translation
stu-known-mir14	mir5303	ATTTTTGGAGAATCTGACACGGGT	PGSC0003DMT400070320	NA	5	19.061	1	24	1027	1050	AUUUUUGGAGAAUCUGACACGGGU	GAUUGUAUUAUAUUCUUCAAGGAA	Cleavage
stu-known-mir14	mir5303	ATTTTTGGAGAATCTGACACGGGT	PGSC0003DMT400005180	NA	4	17.029	1	24	1119	1142	AUUUUUGGAGAAUCUGACACGGGU	ACCCGUGUCUGAUACUUCAAAAAA	Translation
stu-known-mir14	mir5303	ATTTTTGGAGAATCTGACACGGGT	PGSC0003DMT400005181	Aspartic proteinase nepenthesin-1	4	17.029	1	24	1381	1404	AUUUUUGGAGAAUCUGACACGGGU	ACCCGUGUCUGAUACUUCAAAAAA	Translation
stu-known-mir14	mir5303	ATTTTTGGAGAATCTGACACGGGT	PGSC0003DMT400029423	Multidrug resistance pump	4	24.53	1	24	1615	1638	AUUUUUGGAGAAUCUGACACGGGU	AGGUUGCUCGGACUCUCCAAAAAU	Cleavage
stu-known-mir14	mir5303	ATTTTTGGAGAATCTGACACGGGT	PGSC0003DMT400076676	Conserved gene of unknown function	1.5	16.943	1	24	418	441	AUUUUUGGAGAAUCUGACACGGGU	GUGUGUGUCAGAUCCUCCAAAAAU	Translation
stu-known-mir14	mir5303	ATTTTTGGAGAATCTGACACGGGT	PGSC0003DMT400076676	Conserved gene of unknown function	3.5	21.714	1	24	482	505	AUUUUUGGAGAAUCUGACACGGGU	GUGUGUCUCUGAUCCUCCAAAAAU	Translation
stu-known-mir14	mir5303	ATTTTTGGAGAATCTGACACGGGT	PGSC0003DMT400076676	Conserved gene of unknown function	5	16.555	1	24	450	473	AUUUUUGGAGAAUCUGACACGGGU	GUGUGUCUCUAAUCCUCCAAAAGU	Translation
stu-known-mir14	mir5303	ATTTTTGGAGAATCTGACACGGGT	PGSC0003DMT400011198	Gene of unknown function	4	22.238	1	24	537	560	AUUUUUGGAGAAUCUGACACGGGU	ACCCGUGCCAGAUCAUCCAAAAAU	Translation
stu-known-mir14	mir5303	ATTTTTGGAGAATCTGACACGGGT	PGSC0003DMT400011198	Gene of unknown function	4	11.227	1	24	505	528	AUUUUUGGAGAAUCUGACACGGGU	AUGUAGCUCAGACUCUCUAAAAAU	Cleavage
stu-known-mir14	mir5303	ATTTTTGGAGAATCTGACACGGGT	PGSC0003DMT400060695	IQ calmodulin-binding region	2.5	8.603	1	24	875	898	AUUUUUGGAGAAUCUGACACGGGU	AUCUGUGCUUGAUUCUCCAAAAAU	Cleavage
stu-known-mir14	mir5303	ATTTTTGGAGAATCTGACACGGGT	PGSC0003DMT400063680	NA	4	15.28	1	24	843	866	AUUUUUGGAGAAUCUGACACGGGU	ACCCGUAUCAGAUACUCAAAAAAU	Translation
stu-known-mir14	mir5303	ATTTTTGGAGAATCTGACACGGGT	PGSC0003DMT400068222	NA	4.5	18.711	1	24	1319	1342	AUUUUUGGAGAAUCUGACACGGGU	CCCUAUAUAGGAUCCUCCAAAAGU	Translation
stu-known-mir14	mir5303	ATTTTTGGAGAATCTGACACGGGT	PGSC0003DMT400047559	NA	3.5	13.401	1	24	1923	1946	AUUUUUGGAGAAUCUGACACGGGU	AUCUGUGUCAGAUCCUGUAAAAAU	Translation
stu-known-mir14	mir5303	ATTTTTGGAGAATCTGACACGGGT	PGSC0003DMT400047560	Binding protein	3.5	13.401	1	24	1932	1955	AUUUUUGGAGAAUCUGACACGGGU	AUCUGUGUCAGAUCCUGUAAAAAU	Translation
stu-known-mir14	mir5303	ATTTTTGGAGAATCTGACACGGGT	PGSC0003DMT400050395	NA	4.5	18.623	1	24	1506	1529	AUUUUUGGAGAAUCUGACACGGGU	AUGCUGCUCGGACUCUUCAAAAAU	Cleavage
stu-known-mir14	mir5303	ATTTTTGGAGAATCTGACACGGGT	PGSC0003DMT400063679	Pentatricopeptide repeat-containing protein	4	15.28	1	24	3845	3868	AUUUUUGGAGAAUCUGACACGGGU	ACCCGUAUCAGAUACUCAAAAAAU	Translation
stu-known-mir14	mir5303	ATTTTTGGAGAATCTGACACGGGT	PGSC0003DMT400028951	NA	3.5	24.325	1	24	340	363	AUUUUUGGAGAAUCUGACACGGGU	CCUCGUGUCGGAUCUUCCAAAAAA	Translation
stu-known-mir14	mir5303	ATTTTTGGAGAATCTGACACGGGT	PGSC0003DMT400028949	NA	3.5	24.325	1	24	401	424	AUUUUUGGAGAAUCUGACACGGGU	CCUCGUGUCGGAUCUUCCAAAAAA	Translation
stu-known-mir14	mir5303	ATTTTTGGAGAATCTGACACGGGT	PGSC0003DMT400022896	NA	4	24.301	1	24	774	796	AUUUUUGGAGAAUCUGACACGGGU	ACCUGUGUUGGAU-CUCCAAAAAU	Translation
stu-known-mir14	mir5303	ATTTTTGGAGAATCTGACACGGGT	PGSC0003DMT400072797	SNAP25 homologous protein SNAP30	4.5	20.95	1	24	1030	1053	AUUUUUGGAGAAUCUGACACGGGU	ACUUGUGUUAGAUCCUCCAAAAUG	Translation
stu-known-mir14	mir5303	ATTTTTGGAGAATCTGACACGGGT	PGSC0003DMT400095115	Gene of unknown function	1.5	8.563	1	24	139	162	AUUUUUGGAGAAUCUGACACGGGU	CCUAGUGCCAGAUUUUCCAAAAAU	Cleavage
stu-known-mir14	mir5303	ATTTTTGGAGAATCTGACACGGGT	PGSC0003DMT400022878	NA	3.5	21.928	1	24	717	740	AUUUUUGGAGAAUCUGACACGGGU	UCCCGUAUCGGAUCCUCCGAAAAU	Translation
stu-known-mir14	mir5303	ATTTTTGGAGAATCTGACACGGGT	PGSC0003DMT400022878	NA	3.5	14.114	1	24	685	708	AUUUUUGGAGAAUCUGACACGGGU	AUGUUGCUCAGACUCUCCAAAAAU	Cleavage
stu-known-mir14	mir5303	ATTTTTGGAGAATCTGACACGGGT	PGSC0003DMT400037822	Glutamine synthetase	2.5	21.103	1	24	1177	1200	AUUUUUGGAGAAUCUGACACGGGU	ACUCAUGUCUGAUUCUCUAAAAAC	Cleavage
stu-known-mir14	mir5303	ATTTTTGGAGAATCTGACACGGGT	PGSC0003DMT400027911	Signal transducer	3	22.09	1	24	461	484	AUUUUUGGAGAAUCUGACACGGGU	ACUCUUGUUAGAUCCUCCAAAAAA	Translation
stu-known-mir14	mir5303	ATTTTTGGAGAATCTGACACGGGT	PGSC0003DMT400054135	Conserved gene of unknown function	3.5	21.136	1	24	1799	1822	AUUUUUGGAGAAUCUGACACGGGU	GUUCGUGUCGGAUAUUCCAAAAAG	Translation
stu-known-mir14	mir5303	ATTTTTGGAGAATCTGACACGGGT	PGSC0003DMT400054134	NA	3.5	21.136	1	24	1816	1839	AUUUUUGGAGAAUCUGACACGGGU	GUUCGUGUCGGAUAUUCCAAAAAG	Translation
stu-known-mir14	mir5303	ATTTTTGGAGAATCTGACACGGGT	PGSC0003DMT400054136	NA	3.5	21.136	1	24	1868	1891	AUUUUUGGAGAAUCUGACACGGGU	GUUCGUGUCGGAUAUUCCAAAAAG	Translation
stu-known-mir14	mir5303	ATTTTTGGAGAATCTGACACGGGT	PGSC0003DMT400034593	Myosin heavy chain, clone	4	20.141	1	24	330	353	AUUUUUGGAGAAUCUGACACGGGU	ACUUGUGUCAGAUCCUUAAAAGAU	Translation
stu-known-mir14	mir5303	ATTTTTGGAGAATCTGACACGGGT	PGSC0003DMT400082143	Conserved gene of unknown function	2	18.226	1	24	407	430	AUUUUUGGAGAAUCUGACACGGGU	GGGUGUGUCAGAUCCUCCAAAAGU	Translation
stu-known-mir14	mir5303	ATTTTTGGAGAATCTGACACGGGT	PGSC0003DMT400082143	Conserved gene of unknown function	4	23.51	1	24	469	492	AUUUUUGGAGAAUCUGACACGGGU	GGGUGUCUUUGAUCCUCCAAAAAU	Translation
stu-known-mir14	mir5303	ATTTTTGGAGAATCTGACACGGGT	PGSC0003DMT400082143	Conserved gene of unknown function	5	18.278	1	24	439	462	AUUUUUGGAGAAUCUGACACGGGU	GUGUGUCUCUAAUCCUCCAAAAGU	Translation
stu-known-mir14	mir5303	ATTTTTGGAGAATCTGACACGGGT	PGSC0003DMT400081484	Conserved gene of unknown function	2	18.355	1	24	439	462	AUUUUUGGAGAAUCUGACACGGGU	GUGUGUGUCAGAUCCUCCAAAAGU	Translation
stu-known-mir14	mir5303	ATTTTTGGAGAATCTGACACGGGT	PGSC0003DMT400081484	Conserved gene of unknown function	4	24.273	1	24	469	492	AUUUUUGGAGAAUCUGACACGGGU	GGGUGUCUUUGAUCCUCCAAAAAU	Translation
stu-known-mir14	mir5303	ATTTTTGGAGAATCTGACACGGGT	PGSC0003DMT400082338	DNA binding protein	2.5	18.493	1	24	663	686	AUUUUUGGAGAAUCUGACACGGGU	GUGCGUGUCGGAUUCGCCAAAAGU	Cleavage
stu-known-mir14	mir5303	ATTTTTGGAGAATCTGACACGGGT	PGSC0003DMT400082338	DNA binding protein	4.5	13.866	1	24	632	655	AUUUUUGGAGAAUCUGACACGGGU	AUGUUGCUCGGACUCUUCAAAAAU	Cleavage
stu-known-mir14	mir5303	ATTTTTGGAGAATCTGACACGGGT	PGSC0003DMT400040749	DnaJ isoform	4	21.112	1	24	930	953	AUUUUUGGAGAAUCUGACACGGGU	GCCCGUAUUGGAUUUUCCAAAAUU	Cleavage
stu-known-mir14	mir5303	ATTTTTGGAGAATCTGACACGGGT	PGSC0003DMT400070645	Anthranilate N-benzoyltransferase protein	3	15.164	1	24	341	364	AUUUUUGGAGAAUCUGACACGGGU	ACCCAUGCCAGAUCCUUCAAAAAU	Translation
stu-known-mir14	mir5303	ATTTTTGGAGAATCTGACACGGGT	PGSC0003DMT400078452	NA	2.5	14.851	1	24	1204	1227	AUUUUUGGAGAAUCUGACACGGGU	ACGUGUGUCUGAUCCUCCAAAAAU	Translation
stu-known-mir14	mir5303	ATTTTTGGAGAATCTGACACGGGT	PGSC0003DMT400078452	NA	3.5	13.74	1	24	1172	1195	AUUUUUGGAGAAUCUGACACGGGU	AUGUUGCUCAGAUUCUCCUAAAAU	Cleavage
stu-known-mir14	mir5303	ATTTTTGGAGAATCTGACACGGGT	PGSC0003DMT400037957	Conserved gene of unknown function	2.5	8.324	1	24	243	266	AUUUUUGGAGAAUCUGACACGGGU	AUCCUUCUUAGGUUCUCCAAGAAU	Cleavage
stu-known-mir14	mir5303	ATTTTTGGAGAATCTGACACGGGT	PGSC0003DMT400065657	NA	2.5	22.972	1	24	696	719	AUUUUUGGAGAAUCUGACACGGGU	GUGCGUGUCGGAUUCGCCAAAAGU	Cleavage
stu-known-mir14	mir5303	ATTTTTGGAGAATCTGACACGGGT	PGSC0003DMT400065657	NA	5	13.425	1	24	656	679	AUUUUUGGAGAAUCUGACACGGGU	AUGUUGCUCGGACUCUUUAAAAAU	Cleavage
stu-known-mir14	mir5303	ATTTTTGGAGAATCTGACACGGGT	PGSC0003DMT400065656	Gene of unknown function	2.5	22.972	1	24	696	719	AUUUUUGGAGAAUCUGACACGGGU	GUGCGUGUCGGAUUCGCCAAAAGU	Cleavage
stu-known-mir14	mir5303	ATTTTTGGAGAATCTGACACGGGT	PGSC0003DMT400065656	Gene of unknown function	5	13.425	1	24	656	679	AUUUUUGGAGAAUCUGACACGGGU	AUGUUGCUCGGACUCUUUAAAAAU	Cleavage
stu-known-mir14	mir5303	ATTTTTGGAGAATCTGACACGGGT	PGSC0003DMT400058603	Transmembrane transporter	3.5	19.858	1	24	38	61	AUUUUUGGAGAAUCUGACACGGGU	AUUUGUGUCGGAAACUCCAAAAAU	Translation
stu-known-mir14	mir5303	ATTTTTGGAGAATCTGACACGGGT	PGSC0003DMT400077108	NA	2.5	22.085	1	24	2153	2176	AUUUUUGGAGAAUCUGACACGGGU	AUGUGUGUCAGAUACUUCAAAAGU	Translation
stu-known-mir14	mir5303	ATTTTTGGAGAATCTGACACGGGT	PGSC0003DMT400044863	NA	2.5	21.953	1	24	1572	1595	AUUUUUGGAGAAUCUGACACGGGU	GUACGUGUUAGAUACUCCAAAAGU	Translation
stu-known-mir14	mir5303	ATTTTTGGAGAATCTGACACGGGT	PGSC0003DMT400078451	Wall-associated kinase	2.5	14.851	1	24	2234	2257	AUUUUUGGAGAAUCUGACACGGGU	ACGUGUGUCUGAUCCUCCAAAAAU	Translation
stu-known-mir14	mir5303	ATTTTTGGAGAATCTGACACGGGT	PGSC0003DMT400078451	Wall-associated kinase	3.5	13.74	1	24	2202	2225	AUUUUUGGAGAAUCUGACACGGGU	AUGUUGCUCAGAUUCUCCUAAAAU	Cleavage
stu-known-mir14	mir5303	ATTTTTGGAGAATCTGACACGGGT	PGSC0003DMT400044868	Heterogeneous nuclear ribonucleoprotein A1	2.5	21.953	1	24	1739	1762	AUUUUUGGAGAAUCUGACACGGGU	GUACGUGUUAGAUACUCCAAAAGU	Translation
stu-known-mir14	mir5303	ATTTTTGGAGAATCTGACACGGGT	PGSC0003DMT400044864	NA	2.5	21.953	1	24	1746	1769	AUUUUUGGAGAAUCUGACACGGGU	GUACGUGUUAGAUACUCCAAAAGU	Translation
stu-known-mir14	mir5303	ATTTTTGGAGAATCTGACACGGGT	PGSC0003DMT400069862	Transferase, transferring glycosyl groups	1	17.839	1	24	485	508	AUUUUUGGAGAAUCUGACACGGGU	GUACAUGUCGGAUUCUCCAAAAGU	Cleavage
stu-known-mir14	mir5303	ATTTTTGGAGAATCTGACACGGGT	PGSC0003DMT400077106	ATP-binding cassette transporter	2.5	22.085	1	24	2458	2481	AUUUUUGGAGAAUCUGACACGGGU	AUGUGUGUCAGAUACUUCAAAAGU	Translation
stu-known-mir14	mir5303	ATTTTTGGAGAATCTGACACGGGT	PGSC0003DMT400003950	Universal stress protein family protein	2.5	23.916	1	24	2546	2569	AUUUUUGGAGAAUCUGACACGGGU	GUGCGUGUCGGAUUCGCCAAAAGU	Cleavage
stu-known-mir14	mir5303	ATTTTTGGAGAATCTGACACGGGT	PGSC0003DMT400077105	NA	2.5	22.085	1	24	2666	2689	AUUUUUGGAGAAUCUGACACGGGU	AUGUGUGUCAGAUACUUCAAAAGU	Translation
stu-known-mir14	mir5303	ATTTTTGGAGAATCTGACACGGGT	PGSC0003DMT400015208	NA	2.5	19.684	1	24	1615	1638	AUUUUUGGAGAAUCUGACACGGGU	GUGCGUGUCGGAUUCGCCAAAAGU	Cleavage
stu-known-mir14	mir5303	ATTTTTGGAGAATCTGACACGGGT	PGSC0003DMT400015208	NA	4.5	18.609	1	24	1583	1606	AUUUUUGGAGAAUCUGACACGGGU	AUGUUGCUCGGACUCUUCAAAAAU	Cleavage
stu-known-mir14	mir5303	ATTTTTGGAGAATCTGACACGGGT	PGSC0003DMT400044869	NA	2.5	21.953	1	24	2233	2256	AUUUUUGGAGAAUCUGACACGGGU	GUACGUGUUAGAUACUCCAAAAGU	Translation
stu-known-mir14	mir5303	ATTTTTGGAGAATCTGACACGGGT	PGSC0003DMT400015209	NA	2.5	19.684	1	24	2193	2216	AUUUUUGGAGAAUCUGACACGGGU	GUGCGUGUCGGAUUCGCCAAAAGU	Cleavage
stu-known-mir14	mir5303	ATTTTTGGAGAATCTGACACGGGT	PGSC0003DMT400070026	ATP binding / carbohydrate binding / kinase/ protein kinase/ protein serine/threonine kinase/ protein tyrosine kinase/ sugar binding	3.5	21.642	1	24	3488	3511	AUUUUUGGAGAAUCUGACACGGGU	AUUCGUGUCUGGUCCUCCAAAAGU	Translation
stu-known-mir14	mir5303	ATTTTTGGAGAATCTGACACGGGT	PGSC0003DMT400001796	Phd finger transcription factor	1	22.784	1	24	1595	1618	AUUUUUGGAGAAUCUGACACGGGU	GUGCAUGUCGGAUUCUCCAAAAGU	Cleavage
stu-known-mir14	mir5303	ATTTTTGGAGAATCTGACACGGGT	PGSC0003DMT400011776	AMP dependent ligase	3.5	17.836	1	24	1788	1811	AUUUUUGGAGAAUCUGACACGGGU	CACCGUGUUGGAUCUUCCAAGAAU	Translation
stu-known-mir16	mir171	CGATGTTGGTGAGGTTCAATC	PGSC0003DMT400042357	Hcr9-OR2A	2	8.055	1	21	939	959	CGAUGUUGGUGAGGUUCAAUC	UAUUGAAUCUCACCAACAUAG	Cleavage
stu-known-mir16	mir171	CGATGTTGGTGAGGTTCAATC	PGSC0003DMT400072719	Catalytic/ hydrolase	2.5	15.703	1	21	347	367	CGAUGUUGGUGAGGUUCAAUC	CAUUGGACCUUGCCAACAUCA	Cleavage
stu-known-mir16	mir171	CGATGTTGGTGAGGTTCAATC	PGSC0003DMT400065687	Late blight resistance protein	2.5	9.196	1	21	719	739	CGAUGUUGGUGAGGUUCAAUC	AAUUGAACUUCAUCAGCAUCC	Cleavage
stu-known-mir16	mir171	CGATGTTGGTGAGGTTCAATC	PGSC0003DMT400015480	RING-H2 finger protein ATL1L	4.5	14.496	1	21	652	672	CGAUGUUGGUGAGGUUCAAUC	GAUUGAACCUCUCCAACGUGA	Translation
stu-known-mir16	mir171	CGATGTTGGTGAGGTTCAATC	PGSC0003DMT400015481	RING-H2 finger protein ATL1L	4.5	15.962	1	21	666	686	CGAUGUUGGUGAGGUUCAAUC	GAUUGAACCUCUCCAACGUGA	Translation
stu-known-mir16	mir171	CGATGTTGGTGAGGTTCAATC	PGSC0003DMT400015477	RING-H2 finger protein ATL1L	4.5	13.439	1	21	688	708	CGAUGUUGGUGAGGUUCAAUC	GAUUGAACCUCUCCAACGUGA	Translation
stu-known-mir16	mir171	CGATGTTGGTGAGGTTCAATC	PGSC0003DMT400058275	NA	3	15.759	1	21	3223	3243	CGAUGUUGGUGAGGUUCAAUC	CAUUGAACCUGGCCAACAUCU	Translation
stu-known-mir16	mir171	CGATGTTGGTGAGGTTCAATC	PGSC0003DMT400058276	Pentatricopeptide repeat-containing protein, mitochondrial	3	15.759	1	21	4153	4173	CGAUGUUGGUGAGGUUCAAUC	CAUUGAACCUGGCCAACAUCU	Translation
stu-known-mir16	mir171	CGATGTTGGTGAGGTTCAATC	PGSC0003DMT400056952	WRKY DNA-binding protein	4	15.548	1	21	2254	2274	CGAUGUUGGUGAGGUUCAAUC	GAUUGAACCUCGCCAAUGGCU	Cleavage
stu-known-mir16	mir171	CGATGTTGGTGAGGTTCAATC	PGSC0003DMT400056951	NA	4	15.548	1	21	2352	2372	CGAUGUUGGUGAGGUUCAAUC	GAUUGAACCUCGCCAAUGGCU	Cleavage
stu-known-mir16	mir171	CGATGTTGGTGAGGTTCAATC	PGSC0003DMT400075818	Glucan endo-1,3-beta-glucosidase	2.5	9.62	1	21	861	881	CGAUGUUGGUGAGGUUCAAUC	ACUUGAACUUCACUAACAUUC	Cleavage
stu-known-mir16	mir171	CGATGTTGGTGAGGTTCAATC	PGSC0003DMT400023469	Conserved gene of unknown function	3	16.627	1	21	237	257	CGAUGUUGGUGAGGUUCAAUC	GAUUCAUCUUCACCGACAUCG	Cleavage
stu-known-mir16	mir171	CGATGTTGGTGAGGTTCAATC	PGSC0003DMT400002736	Serine/threonine-protein kinase PBS1	3.5	13.304	1	21	2977	2997	CGAUGUUGGUGAGGUUCAAUC	GAUUUAGCUUCAUCAAUAUUG	Cleavage
stu-known-mir16	mir171	CGATGTTGGTGAGGTTCAATC	PGSC0003DMT400054832	Conserved gene of unknown function	4	18.288	1	21	996	1016	CGAUGUUGGUGAGGUUCAAUC	GGUUGGACUUCACUAAGAUCC	Cleavage
stu-known-mir16	mir171	CGATGTTGGTGAGGTTCAATC	PGSC0003DMT400077735	NA	3	19.078	1	21	1321	1341	CGAUGUUGGUGAGGUUCAAUC	AAUGGAAUCUUACCAGCAUUG	Cleavage
stu-known-mir16	mir171	CGATGTTGGTGAGGTTCAATC	PGSC0003DMT400046973	Vetispiradiene synthase 1	3	19.024	1	21	281	301	CGAUGUUGGUGAGGUUCAAUC	AGUUGAAUCUCAUUGAUAUUG	Cleavage
stu-known-mir16	mir171	CGATGTTGGTGAGGTTCAATC	PGSC0003DMT400040813	Conserved gene of unknown function	3.5	15.641	1	21	1505	1525	CGAUGUUGGUGAGGUUCAAUC	UAUUGAGCCUUGUCAAUGUUG	Cleavage
stu-known-mir16	mir171	CGATGTTGGTGAGGTTCAATC	PGSC0003DMT400054259	Hcr9-OR2C	3	20.322	1	21	800	820	CGAUGUUGGUGAGGUUCAAUC	UAUGGAAUCUCACCAACAUAG	Cleavage
stu-known-mir16	mir171	CGATGTTGGTGAGGTTCAATC	PGSC0003DMT400054260	Hcr9-OR2A	3	17.501	1	21	926	946	CGAUGUUGGUGAGGUUCAAUC	UAUGGAAUCUCACCAACAUAG	Cleavage
stu-known-mir16	mir171	CGATGTTGGTGAGGTTCAATC	PGSC0003DMT400077723	CC-NBS-LRR protein	3	14.53	1	21	36	56	CGAUGUUGGUGAGGUUCAAUC	AAUGGAAUCUUACCAGCAUUG	Cleavage
stu-known-mir16	mir171	CGATGTTGGTGAGGTTCAATC	PGSC0003DMT400070515	CC-NBS-LRR protein	3	15.076	1	21	451	471	CGAUGUUGGUGAGGUUCAAUC	AAUGGAAUCUUACCAGCAUUG	Cleavage
stu-known-mir16	mir171	CGATGTTGGTGAGGTTCAATC	PGSC0003DMT400077718	CC-NBS-LRR protein	3	19.365	1	21	1268	1288	CGAUGUUGGUGAGGUUCAAUC	AAUGGAAUCUUACCAGCAUUG	Cleavage
stu-known-mir16	mir171	CGATGTTGGTGAGGTTCAATC	PGSC0003DMT400077719	NA	3	19.365	1	21	1268	1288	CGAUGUUGGUGAGGUUCAAUC	AAUGGAAUCUUACCAGCAUUG	Cleavage
stu-known-mir16	mir171	CGATGTTGGTGAGGTTCAATC	PGSC0003DMT400077720	NA	3	19.365	1	21	1268	1288	CGAUGUUGGUGAGGUUCAAUC	AAUGGAAUCUUACCAGCAUUG	Cleavage
stu-known-mir16	mir171	CGATGTTGGTGAGGTTCAATC	PGSC0003DMT400077736	CC-NBS-LRR protein	3	19.078	1	21	1003	1023	CGAUGUUGGUGAGGUUCAAUC	AAUGGAAUCUUACCAGCAUUG	Cleavage
stu-known-mir16	mir171	CGATGTTGGTGAGGTTCAATC	PGSC0003DMT400060409	Leucine-rich repeat receptor protein kinase EXS	4.5	19.126	1	21	1082	1102	CGAUGUUGGUGAGGUUCAAUC	GAUUGGACUUUAUCAGUUUCG	Cleavage
stu-known-mir16	mir171	CGATGTTGGTGAGGTTCAATC	PGSC0003DMT400054270	Hcr9-9D	4	9.179	1	21	1021	1041	CGAUGUUGGUGAGGUUCAAUC	UAUGGAAUCUCACCAACAUAU	Cleavage
stu-known-mir16	mir171	CGATGTTGGTGAGGTTCAATC	PGSC0003DMT400076165	Endonuclease	3	18.996	1	21	3125	3145	CGAUGUUGGUGAGGUUCAAUC	GUUUGAACUUGAUCAACAUUG	Translation
stu-known-mir16	mir171	CGATGTTGGTGAGGTTCAATC	PGSC0003DMT400088884	Gene of unknown function	4	17.496	1	21	539	559	CGAUGUUGGUGAGGUUCAAUC	CAUUGGACUUCACUGAUGUCA	Cleavage
stu-known-mir16	mir171	CGATGTTGGTGAGGTTCAATC	PGSC0003DMT400001239	NA	3.5	8.48	1	21	33	53	CGAUGUUGGUGAGGUUCAAUC	CAUUAAACCUCAUCAAUAUUU	Cleavage
stu-known-mir16	mir171	CGATGTTGGTGAGGTTCAATC	PGSC0003DMT400000130	Calmodulin-binding heat-shock protein	3	14.585	1	21	534	554	CGAUGUUGGUGAGGUUCAAUC	AUUUGAACUUCAGCAAUAUUG	Cleavage
stu-known-mir16	mir171	CGATGTTGGTGAGGTTCAATC	PGSC0003DMT400001238	Amino acid transporter	3.5	8.48	1	21	33	53	CGAUGUUGGUGAGGUUCAAUC	CAUUAAACCUCAUCAAUAUUU	Cleavage
stu-known-mir16	mir171	CGATGTTGGTGAGGTTCAATC	PGSC0003DMT400000131	NA	3	14.585	1	21	534	554	CGAUGUUGGUGAGGUUCAAUC	AUUUGAACUUCAGCAAUAUUG	Cleavage
stu-known-mir16	mir171	CGATGTTGGTGAGGTTCAATC	PGSC0003DMT400048740	Autoinhibited calcium ATPase	2.5	6.069	1	21	67	87	CGAUGUUGGUGAGGUUCAAUC	AUUUCAAUCUCACCAAUAUUG	Cleavage
stu-known-mir16	mir171	CGATGTTGGTGAGGTTCAATC	PGSC0003DMT400023733	Leucine-rich repeat receptor protein kinase EXS	3.5	4.633	1	21	185	205	CGAUGUUGGUGAGGUUCAAUC	AAUUGCACCUUGUCAACAUCA	Cleavage
stu-known-mir16	mir171	CGATGTTGGTGAGGTTCAATC	PGSC0003DMT400000132	NA	3	14.585	1	21	523	543	CGAUGUUGGUGAGGUUCAAUC	AUUUGAACUUCAGCAAUAUUG	Cleavage
stu-known-mir16	mir171	CGATGTTGGTGAGGTTCAATC	PGSC0003DMT400002899	Transporter	4.5	11.783	1	21	10	30	CGAUGUUGGUGAGGUUCAAUC	GAUUCAAUUUCAUCAACGUUA	Cleavage
stu-known-mir16	mir171	CGATGTTGGTGAGGTTCAATC	PGSC0003DMT400039042	Gene of unknown function	5	15.588	1	21	22	42	CGAUGUUGGUGAGGUUCAAUC	GAUUGGGCCUUACUGGUAUUU	Cleavage
stu-known-mir16	mir171	CGATGTTGGTGAGGTTCAATC	PGSC0003DMT400014838	NA	3.5	19.587	1	21	400	420	CGAUGUUGGUGAGGUUCAAUC	UAAUGGGCUUCAUCAAUAUCG	Cleavage
stu-known-mir16	mir171	CGATGTTGGTGAGGTTCAATC	PGSC0003DMT400014837	Transcription factor	3.5	19.587	1	21	669	689	CGAUGUUGGUGAGGUUCAAUC	UAAUGGGCUUCAUCAAUAUCG	Cleavage
stu-known-mir16	mir171	CGATGTTGGTGAGGTTCAATC	PGSC0003DMT400014836	NA	3.5	19.587	1	21	669	689	CGAUGUUGGUGAGGUUCAAUC	UAAUGGGCUUCAUCAAUAUCG	Cleavage
stu-known-mir16	mir171	CGATGTTGGTGAGGTTCAATC	PGSC0003DMT400031945	Transcription factor	3.5	18.531	1	21	779	799	CGAUGUUGGUGAGGUUCAAUC	UAAUGGGCUUCAUCAAUAUCG	Cleavage
stu-known-mir16	mir171	CGATGTTGGTGAGGTTCAATC	PGSC0003DMT400031943	NA	3.5	18.531	1	21	779	799	CGAUGUUGGUGAGGUUCAAUC	UAAUGGGCUUCAUCAAUAUCG	Cleavage
stu-known-mir16	mir171	CGATGTTGGTGAGGTTCAATC	PGSC0003DMT400031944	NA	3.5	18.531	1	21	779	799	CGAUGUUGGUGAGGUUCAAUC	UAAUGGGCUUCAUCAAUAUCG	Cleavage
stu-known-mir16	mir171	CGATGTTGGTGAGGTTCAATC	PGSC0003DMT400092120	Gene of unknown function	4.5	18.94	1	21	234	254	CGAUGUUGGUGAGGUUCAAUC	UGUUGAAUCUCACCAACUUGC	Cleavage
stu-known-mir16	mir171	CGATGTTGGTGAGGTTCAATC	PGSC0003DMT400060630	Serine-threonine protein kinase, plant-type	3.5	18.295	1	21	38	58	CGAUGUUGGUGAGGUUCAAUC	UCUUGGAUCUCACCAACAACA	Cleavage
stu-known-mir16	mir171	CGATGTTGGTGAGGTTCAATC	PGSC0003DMT400064368	NA	4.5	11.679	1	21	479	499	CGAUGUUGGUGAGGUUCAAUC	GAUAGAAUCUCAGCAACAUGG	Cleavage
stu-known-mir16	mir171	CGATGTTGGTGAGGTTCAATC	PGSC0003DMT400048359	NA	3	22.114	1	21	480	500	CGAUGUUGGUGAGGUUCAAUC	GUUGGAGUCUUACCAGCAUCG	Cleavage
stu-known-mir16	mir171	CGATGTTGGTGAGGTTCAATC	PGSC0003DMT400011956	Ubiquitin-conjugating enzyme, E2	5	20.377	1	21	453	473	CGAUGUUGGUGAGGUUCAAUC	GCUUGAGCCUCAUCAACACUU	Cleavage
stu-known-mir16	mir171	CGATGTTGGTGAGGTTCAATC	PGSC0003DMT400068101	DNAJ heat shock N-terminal domain-containing protein	5	8.783	1	21	1024	1044	CGAUGUUGGUGAGGUUCAAUC	GAUUGAAUCUCACAGAAGUUG	Cleavage
stu-known-mir16	mir171	CGATGTTGGTGAGGTTCAATC	PGSC0003DMT400078207	Proliferating cell nuclear antigen	3.5	16.601	1	21	307	327	CGAUGUUGGUGAGGUUCAAUC	GCAUGAACCUUACUAACAUGG	Cleavage
stu-known-mir16	mir171	CGATGTTGGTGAGGTTCAATC	PGSC0003DMT400064367	NA	4.5	11.679	1	21	829	849	CGAUGUUGGUGAGGUUCAAUC	GAUAGAAUCUCAGCAACAUGG	Cleavage
stu-known-mir16	mir171	CGATGTTGGTGAGGTTCAATC	PGSC0003DMT400048358	S-adenosylmethionine transporter	3	22.114	1	21	480	500	CGAUGUUGGUGAGGUUCAAUC	GUUGGAGUCUUACCAGCAUCG	Cleavage
stu-known-mir16	mir171	CGATGTTGGTGAGGTTCAATC	PGSC0003DMT400003273	Seed maturation	3	4.56	1	21	201	221	CGAUGUUGGUGAGGUUCAAUC	ACUUAAGCCUCAUCAACAUCC	Cleavage
stu-known-mir16	mir171	CGATGTTGGTGAGGTTCAATC	PGSC0003DMT400097642	Conserved gene of unknown function	3	6.912	1	21	50	70	CGAUGUUGGUGAGGUUCAAUC	ACUUCAAUCUCACCAAUAUCA	Cleavage
stu-known-mir16	mir171	CGATGTTGGTGAGGTTCAATC	PGSC0003DMT400022278	Programmed cell death protein	4.5	21.331	1	21	435	455	CGAUGUUGGUGAGGUUCAAUC	GAUUGAUCCUCACCUAUAUGG	Cleavage
stu-known-mir16	mir171	CGATGTTGGTGAGGTTCAATC	PGSC0003DMT400014648	NA	4.5	17.866	1	21	266	286	CGAUGUUGGUGAGGUUCAAUC	GGUUGAACCUCGCCGUAAUUG	Cleavage
stu-known-mir16	mir171	CGATGTTGGTGAGGTTCAATC	PGSC0003DMT400031776	Transferase, transferring glycosyl groups	4.5	23.041	1	21	1508	1528	CGAUGUUGGUGAGGUUCAAUC	GGUUGGACCAUAUCAGUGUCG	Cleavage
stu-known-mir16	mir171	CGATGTTGGTGAGGTTCAATC	PGSC0003DMT400044893	Conserved gene of unknown function	4	14.249	1	21	2035	2055	CGAUGUUGGUGAGGUUCAAUC	GAAUUGACUUCACUAACAUUG	Cleavage
stu-known-mir16	mir171	CGATGTTGGTGAGGTTCAATC	PGSC0003DMT400008461	Glycerophosphoryl diester phosphodiesterase family protein	3.5	15.561	1	21	1939	1959	CGAUGUUGGUGAGGUUCAAUC	CUUUGAACUUCACCAACCUUA	Cleavage
stu-known-mir16	mir171	CGATGTTGGTGAGGTTCAATC	PGSC0003DMT400014646	Synaptotagmin	4.5	17.866	1	21	973	993	CGAUGUUGGUGAGGUUCAAUC	GGUUGAACCUCGCCGUAAUUG	Cleavage
stu-known-mir16	mir171	CGATGTTGGTGAGGTTCAATC	PGSC0003DMT400014647	NA	4.5	17.866	1	21	942	962	CGAUGUUGGUGAGGUUCAAUC	GGUUGAACCUCGCCGUAAUUG	Cleavage
stu-known-mir16	mir171	CGATGTTGGTGAGGTTCAATC	PGSC0003DMT400064366	WD-repeat protein	4.5	11.679	1	21	2975	2995	CGAUGUUGGUGAGGUUCAAUC	GAUAGAAUCUCAGCAACAUGG	Cleavage
stu-known-mir16	mir171	CGATGTTGGTGAGGTTCAATC	PGSC0003DMT400044895	Disease resistance protei	4	14.249	1	21	2229	2249	CGAUGUUGGUGAGGUUCAAUC	GAAUUGACUUCACUAACAUUG	Cleavage
stu-known-mir16	mir171	CGATGTTGGTGAGGTTCAATC	PGSC0003DMT400095003	Gene of unknown function	4.5	14.617	1	21	89	109	CGAUGUUGGUGAGGUUCAAUC	UAUUGAACCUCAUGCACAUCA	Cleavage
stu-known-mir16	mir171	CGATGTTGGTGAGGTTCAATC	PGSC0003DMT400092619	Kinase family protein	5	20.495	1	21	118	138	CGAUGUUGGUGAGGUUCAAUC	UCUUGGAUCUCACCAACAAUA	Cleavage
stu-known-mir16	mir171	CGATGTTGGTGAGGTTCAATC	PGSC0003DMT400057019	NA	4	9.945	1	21	872	892	CGAUGUUGGUGAGGUUCAAUC	UGUUGAGUCUCACUAAAAUCU	Cleavage
stu-known-mir16	mir171	CGATGTTGGTGAGGTTCAATC	PGSC0003DMT400057018	Conserved gene of unknown function	4	9.945	1	21	938	958	CGAUGUUGGUGAGGUUCAAUC	UGUUGAGUCUCACUAAAAUCU	Cleavage
stu-known-mir16	mir171	CGATGTTGGTGAGGTTCAATC	PGSC0003DMT400006459	Zinc finger protein	4.5	18.208	1	21	178	198	CGAUGUUGGUGAGGUUCAAUC	UAUUGGGCUUUAUUGACAUCC	Cleavage
stu-known-mir16	mir171	CGATGTTGGTGAGGTTCAATC	PGSC0003DMT400058486	NA	4.5	16.936	1	21	1284	1304	CGAUGUUGGUGAGGUUCAAUC	UAUUGAACCUCAUUUGCAUUU	Cleavage
stu-known-mir16	mir171	CGATGTTGGTGAGGTTCAATC	PGSC0003DMT400085570	Conserved gene of unknown function	5	17.14	1	21	248	268	CGAUGUUGGUGAGGUUCAAUC	UCUUGGAUCUCACCAACAAUA	Cleavage
stu-known-mir16	mir171	CGATGTTGGTGAGGTTCAATC	PGSC0003DMT400073768	NA	4	18.335	1	21	450	470	CGAUGUUGGUGAGGUUCAAUC	UGUUGGACCUUAUGAACAUCA	Cleavage
stu-known-mir16	mir171	CGATGTTGGTGAGGTTCAATC	PGSC0003DMT400010109	Cytochrome P450	5	16.716	1	21	621	643	CGAUGUUGGUGAGGUU--CAAUC	GAUUGGCAGCCUCACUGAUAUUG	Cleavage
stu-known-mir16	mir171	CGATGTTGGTGAGGTTCAATC	PGSC0003DMT400058487	L-ascorbate oxidase	4.5	16.936	1	21	1584	1604	CGAUGUUGGUGAGGUUCAAUC	UAUUGAACCUCAUUUGCAUUU	Cleavage
stu-known-mir16	mir171	CGATGTTGGTGAGGTTCAATC	PGSC0003DMT400073765	Cysteine desulfurylase	4	17.164	1	21	522	542	CGAUGUUGGUGAGGUUCAAUC	UGUUGGACCUUAUGAACAUCA	Cleavage
stu-known-mir16	mir171	CGATGTTGGTGAGGTTCAATC	PGSC0003DMT400073812	Cysteine desulfurylase	4	16.481	1	21	597	617	CGAUGUUGGUGAGGUUCAAUC	UGUUGGACCUUAUGAACAUCA	Cleavage
stu-known-mir16	mir171	CGATGTTGGTGAGGTTCAATC	PGSC0003DMT400064806	Sorbitol transporter	4	19.922	1	21	780	800	CGAUGUUGGUGAGGUUCAAUC	AAUUGAGACUCGCCGAUAUCA	Cleavage
stu-known-mir16	mir171	CGATGTTGGTGAGGTTCAATC	PGSC0003DMT400038842	NA	5	16.129	1	21	663	683	CGAUGUUGGUGAGGUUCAAUC	UUUUGGAUCUCACCAACAAUA	Cleavage
stu-known-mir16	mir171	CGATGTTGGTGAGGTTCAATC	PGSC0003DMT400027792	Hcr9-OR2A	3	17.994	1	21	764	784	CGAUGUUGGUGAGGUUCAAUC	UCUGGAAUCUCACCAACAUAG	Cleavage
stu-known-mir16	mir171	CGATGTTGGTGAGGTTCAATC	PGSC0003DMT400032516	Serine protease	4	14.132	1	21	1550	1570	CGAUGUUGGUGAGGUUCAAUC	CACUGAACCUCGCCAAUGUUC	Cleavage
stu-known-mir16	mir171	CGATGTTGGTGAGGTTCAATC	PGSC0003DMT400038841	NA	5	16.129	1	21	663	683	CGAUGUUGGUGAGGUUCAAUC	UUUUGGAUCUCACCAACAAUA	Cleavage
stu-known-mir16	mir171	CGATGTTGGTGAGGTTCAATC	PGSC0003DMT400044123	Cytochrome P450	5	15.582	1	21	1373	1395	CGAUGUUGGUGAGGUU--CAAUC	GAUUGGCAGCCUCACUGAUAUUG	Cleavage
stu-known-mir16	mir171	CGATGTTGGTGAGGTTCAATC	PGSC0003DMT400060547	Serine-threonine protein kinase, plant-type	5	16.379	1	21	38	58	CGAUGUUGGUGAGGUUCAAUC	UCUUGGAUCUCACCAACAAUA	Cleavage
stu-known-mir16	mir171	CGATGTTGGTGAGGTTCAATC	PGSC0003DMT400047760	Alcohol dehydrogenase	4	10.099	1	21	1870	1890	CGAUGUUGGUGAGGUUCAAUC	AGUUGAACUUCACCAAUCUUA	Cleavage
stu-known-mir16	mir171	CGATGTTGGTGAGGTTCAATC	PGSC0003DMT400073770	Cysteine desulfurylase	4	18.335	1	21	643	663	CGAUGUUGGUGAGGUUCAAUC	UGUUGGACCUUAUGAACAUCA	Cleavage
stu-known-mir16	mir171	CGATGTTGGTGAGGTTCAATC	PGSC0003DMT400073769	NA	4	18.335	1	21	643	663	CGAUGUUGGUGAGGUUCAAUC	UGUUGGACCUUAUGAACAUCA	Cleavage
stu-known-mir16	mir171	CGATGTTGGTGAGGTTCAATC	PGSC0003DMT400074085	NA	4	22.426	1	21	1511	1531	CGAUGUUGGUGAGGUUCAAUC	CGUUGAACCUUAUCGUCAUCU	Cleavage
stu-known-mir16	mir171	CGATGTTGGTGAGGTTCAATC	PGSC0003DMT400074085	NA	5	12.493	1	21	49	69	CGAUGUUGGUGAGGUUCAAUC	UCUUGAUUUUCAUCAACAUAA	Cleavage
stu-known-mir16	mir171	CGATGTTGGTGAGGTTCAATC	PGSC0003DMT400074086	O-linked n-acetylglucosamine transferase, ogt	4	22.426	1	21	1750	1770	CGAUGUUGGUGAGGUUCAAUC	CGUUGAACCUUAUCGUCAUCU	Cleavage
stu-known-mir16	mir171	CGATGTTGGTGAGGTTCAATC	PGSC0003DMT400076568	Conserved gene of unknown function	4	5.156	1	21	212	232	CGAUGUUGGUGAGGUUCAAUC	AAUUCAACCUCAUCAUCAUCC	Cleavage
stu-known-mir16	mir171	CGATGTTGGTGAGGTTCAATC	PGSC0003DMT400076568	Conserved gene of unknown function	4.5	24.982	1	21	10	30	CGAUGUUGGUGAGGUUCAAUC	AUGUGAACCCCACCACCAUUG	Cleavage
stu-known-mir16	mir171	CGATGTTGGTGAGGTTCAATC	PGSC0003DMT400095094	1-aminocyclopropane-1-carboxylate oxidase homolog	5	18.617	1	21	77	97	CGAUGUUGGUGAGGUUCAAUC	GGUUGAGUUUGGCCAACAUUU	Translation
stu-known-mir16	mir171	CGATGTTGGTGAGGTTCAATC	PGSC0003DMT400084857	Heat shock transcription factor 5	3.5	15.62	1	21	594	614	CGAUGUUGGUGAGGUUCAAUC	CGUUGAUCAUCAUCGACAUCG	Cleavage
stu-known-mir16	mir171	CGATGTTGGTGAGGTTCAATC	PGSC0003DMT400076163	NA	5	6.867	1	21	635	655	CGAUGUUGGUGAGGUUCAAUC	GAUUGUACUUCACUAAUAACU	Cleavage
stu-known-mir16	mir171	CGATGTTGGTGAGGTTCAATC	PGSC0003DMT400045422	Conserved gene of unknown function	4.5	20.532	1	21	353	375	CGAUGUUGGUGAGGU--UCAAUC	CAUUGAGUACUUCACCGACAUCA	Cleavage
stu-known-mir16	mir171	CGATGTTGGTGAGGTTCAATC	PGSC0003DMT400057513	Conserved gene of unknown function	4	9.938	1	21	125	145	CGAUGUUGGUGAGGUUCAAUC	GUUUGAAUCUCACUAGCAACA	Cleavage
stu-known-mir16	mir171	CGATGTTGGTGAGGTTCAATC	PGSC0003DMT400073476	Biotin/lipoyl attachment	4	19.998	1	21	621	641	CGAUGUUGGUGAGGUUCAAUC	GGCUCAGCCUCAUCAACAUCA	Cleavage
stu-known-mir16	mir171	CGATGTTGGTGAGGTTCAATC	PGSC0003DMT400060394	RNA binding protein	5	20.48	1	21	1399	1419	CGAUGUUGGUGAGGUUCAAUC	GGUUGGAUCUCAUCCACGUUU	Cleavage
stu-known-mir16	mir171	CGATGTTGGTGAGGTTCAATC	PGSC0003DMT400006576	Cyclin A	4	11.25	1	21	602	622	CGAUGUUGGUGAGGUUCAAUC	AGUUGGACUUCAUAGACAUUG	Cleavage
stu-known-mir16	mir171	CGATGTTGGTGAGGTTCAATC	PGSC0003DMT400016511	Heat shock factor protein HSF30	5	10.65	1	21	1123	1143	CGAUGUUGGUGAGGUUCAAUC	GAUGGAACCUCAUGAAUAUUA	Cleavage
stu-known-mir16	mir171	CGATGTTGGTGAGGTTCAATC	PGSC0003DMT400057277	F-box family protein	4	21.379	1	21	437	457	CGAUGUUGGUGAGGUUCAAUC	CACUGGACUUGACCAACAUUG	Translation
stu-known-mir16	mir171	CGATGTTGGTGAGGTTCAATC	PGSC0003DMT400021616	ATELC	5	14.885	1	21	412	432	CGAUGUUGGUGAGGUUCAAUC	GAUGGAAUCUUACCCACGUCA	Cleavage
stu-known-mir16	mir171	CGATGTTGGTGAGGTTCAATC	PGSC0003DMT400047265	RAP2	3.5	18.987	1	21	1407	1427	CGAUGUUGGUGAGGUUCAAUC	UUCUGAUCCUCAUCAACAUCA	Cleavage
stu-known-mir16	mir171	CGATGTTGGTGAGGTTCAATC	PGSC0003DMT400036067	Zinc metalloproteinase	4	16.828	1	21	286	306	CGAUGUUGGUGAGGUUCAAUC	UGCUGAAUCUCACCAAUGUUA	Cleavage
stu-known-mir16	mir171	CGATGTTGGTGAGGTTCAATC	PGSC0003DMT400063452	Lipoxygenase	4.5	15.846	1	21	77	97	CGAUGUUGGUGAGGUUCAAUC	UUUUGGACUUCACUGACAUAA	Cleavage
stu-known-mir16	mir171	CGATGTTGGTGAGGTTCAATC	PGSC0003DMT400068027	Malic enzyme	4	13.092	1	21	2324	2344	CGAUGUUGGUGAGGUUCAAUC	UAGUGAGCCUCAUUGAUAUUG	Cleavage
stu-known-mir16	mir171	CGATGTTGGTGAGGTTCAATC	PGSC0003DMT400033681	NA	5	15.864	1	21	1365	1385	CGAUGUUGGUGAGGUUCAAUC	GGUUGGACUUCACCAAGAGCU	Cleavage
stu-known-mir16	mir171	CGATGTTGGTGAGGTTCAATC	PGSC0003DMT400036068	NA	4	16.828	1	21	1307	1327	CGAUGUUGGUGAGGUUCAAUC	UGCUGAAUCUCACCAAUGUUA	Cleavage
stu-known-mir16	mir171	CGATGTTGGTGAGGTTCAATC	PGSC0003DMT400033367	Leucine-rich repeat receptor kinase	4.5	16.225	1	21	1632	1652	CGAUGUUGGUGAGGUUCAAUC	AAUUGAACUUCGCAAACAAUG	Cleavage
stu-known-mir16	mir171	CGATGTTGGTGAGGTTCAATC	PGSC0003DMT400036066	NA	4	16.828	1	21	286	306	CGAUGUUGGUGAGGUUCAAUC	UGCUGAAUCUCACCAAUGUUA	Cleavage
stu-known-mir16	mir171	CGATGTTGGTGAGGTTCAATC	PGSC0003DMT400033683	NA	5	15.864	1	21	1365	1385	CGAUGUUGGUGAGGUUCAAUC	GGUUGGACUUCACCAAGAGCU	Cleavage
stu-known-mir16	mir171	CGATGTTGGTGAGGTTCAATC	PGSC0003DMT400029953	CDC5	4	17.288	1	21	32	52	CGAUGUUGGUGAGGUUCAAUC	AAUGGAAUCUCAUCAGCUUCG	Cleavage
stu-known-mir16	mir171	CGATGTTGGTGAGGTTCAATC	PGSC0003DMT400049310	Cellulose synthase A catalytic subunit 1 [UDP-forming]	4	18.984	1	21	1563	1583	CGAUGUUGGUGAGGUUCAAUC	AAUUAGACUUCACCGGUAUUG	Cleavage
stu-known-mir16	mir171	CGATGTTGGTGAGGTTCAATC	PGSC0003DMT400033682	NA	5	15.864	1	21	1365	1385	CGAUGUUGGUGAGGUUCAAUC	GGUUGGACUUCACCAAGAGCU	Cleavage
stu-known-mir16	mir171	CGATGTTGGTGAGGTTCAATC	PGSC0003DMT400063839	Pentatricopeptide repeat protein PPR868-14	3.5	17.215	1	21	1008	1028	CGAUGUUGGUGAGGUUCAAUC	GCUUGGAACUCACUAAUAUCU	Cleavage
stu-known-mir16	mir171	CGATGTTGGTGAGGTTCAATC	PGSC0003DMT400034091	NA	4	12.023	1	21	306	326	CGAUGUUGGUGAGGUUCAAUC	GCGUGAACUUUAUCAAUAUCC	Cleavage
stu-known-mir16	mir171	CGATGTTGGTGAGGTTCAATC	PGSC0003DMT400050451	Pyruvate kinase family protein	4	14.282	1	21	248	268	CGAUGUUGGUGAGGUUCAAUC	CUGUGAACUUUAUCAACGUCU	Cleavage
stu-known-mir16	mir171	CGATGTTGGTGAGGTTCAATC	PGSC0003DMT400034090	TMV resistance protein N	4	12.023	1	21	306	326	CGAUGUUGGUGAGGUUCAAUC	GCGUGAACUUUAUCAAUAUCC	Cleavage
stu-known-mir16	mir171	CGATGTTGGTGAGGTTCAATC	PGSC0003DMT400034089	NA	4	12.023	1	21	306	326	CGAUGUUGGUGAGGUUCAAUC	GCGUGAACUUUAUCAAUAUCC	Cleavage
stu-known-mir16	mir171	CGATGTTGGTGAGGTTCAATC	PGSC0003DMT400062911	NA	4	16.29	1	21	2909	2929	CGAUGUUGGUGAGGUUCAAUC	UGUUGAACAUUACUAGUAUUG	Cleavage
stu-known-mir16	mir171	CGATGTTGGTGAGGTTCAATC	PGSC0003DMT400062910	NA	4	16.29	1	21	3332	3352	CGAUGUUGGUGAGGUUCAAUC	UGUUGAACAUUACUAGUAUUG	Cleavage
stu-known-mir16	mir171	CGATGTTGGTGAGGTTCAATC	PGSC0003DMT400062914	NA	4	16.29	1	21	3343	3363	CGAUGUUGGUGAGGUUCAAUC	UGUUGAACAUUACUAGUAUUG	Cleavage
stu-known-mir16	mir171	CGATGTTGGTGAGGTTCAATC	PGSC0003DMT400062912	BAH domain-containing protein	4	16.29	1	21	3332	3352	CGAUGUUGGUGAGGUUCAAUC	UGUUGAACAUUACUAGUAUUG	Cleavage
stu-known-mir16	mir171	CGATGTTGGTGAGGTTCAATC	PGSC0003DMT400062913	NA	4	16.29	1	21	3343	3363	CGAUGUUGGUGAGGUUCAAUC	UGUUGAACAUUACUAGUAUUG	Cleavage
stu-known-mir16	mir171	CGATGTTGGTGAGGTTCAATC	PGSC0003DMT400065237	DNA-directed RNA polymerase	4	13.414	1	21	271	291	CGAUGUUGGUGAGGUUCAAUC	UCUUGAACCUUAAUAAUAUCC	Cleavage
stu-known-mir16	mir171	CGATGTTGGTGAGGTTCAATC	PGSC0003DMT400026269	Ethylene-responsive element-binding family protein	4.5	22.714	1	21	208	228	CGAUGUUGGUGAGGUUCAAUC	CUGCCUACUUCACCAACAUCG	Cleavage
stu-known-mir16	mir171	CGATGTTGGTGAGGTTCAATC	PGSC0003DMT400087186	Gene of unknown function	4	15.45	1	21	3	23	CGAUGUUGGUGAGGUUCAAUC	GACAGACCCUUAUCAACAUCG	Cleavage
stu-known-mir16	mir171	CGATGTTGGTGAGGTTCAATC	PGSC0003DMT400020986	NA	4.5	22.575	1	21	243	264	CGAUGUU-GGUGAGGUUCAAUC	CCUUGGACCUCACCUGACAUUG	Cleavage
stu-known-mir16	mir171	CGATGTTGGTGAGGTTCAATC	PGSC0003DMT400034830	Lipid binding protein	4.5	19.88	1	21	465	485	CGAUGUUGGUGAGGUUCAAUC	GAGUGAAACUUGUCAGCAUUG	Cleavage
stu-known-mir16	mir171	CGATGTTGGTGAGGTTCAATC	PGSC0003DMT400014810	Short-chain dehydrogenase	5	14.381	1	21	80	100	CGAUGUUGGUGAGGUUCAAUC	GAUUUGGCCUCACUGCCAUUG	Cleavage
stu-known-mir16	mir171	CGATGTTGGTGAGGTTCAATC	PGSC0003DMT400024343	UDP-glucoronosyl/UDP-glucosyl transferase family protein	4.5	22.68	1	21	195	215	CGAUGUUGGUGAGGUUCAAUC	GAAUGGAACUUACUGACGUCG	Cleavage
stu-known-mir16	mir171	CGATGTTGGTGAGGTTCAATC	PGSC0003DMT400076498	Nodulin	3.5	24.157	1	21	252	272	CGAUGUUGGUGAGGUUCAAUC	CCAUGAUCCUCACCGGUAUCG	Cleavage
stu-known-mir16	mir171	CGATGTTGGTGAGGTTCAATC	PGSC0003DMT400020987	Protein kinase	4.5	22.575	1	21	243	264	CGAUGUU-GGUGAGGUUCAAUC	CCUUGGACCUCACCUGACAUUG	Cleavage
stu-known-mir16	mir171	CGATGTTGGTGAGGTTCAATC	PGSC0003DMT400075606	Conserved gene of unknown function	5	13.597	1	21	256	276	CGAUGUUGGUGAGGUUCAAUC	GAUUCAAUUUCAUCUGUAUCG	Cleavage
stu-known-mir16	mir171	CGATGTTGGTGAGGTTCAATC	PGSC0003DMT400018250	Methionine-R-sulfoxide reductase B4 protein	4	12.373	1	21	32	52	CGAUGUUGGUGAGGUUCAAUC	UCUUGGACCAUACCAAUAUCC	Cleavage
stu-known-mir16	mir171	CGATGTTGGTGAGGTTCAATC	PGSC0003DMT400042036	Conserved gene of unknown function	4	12.672	1	21	184	204	CGAUGUUGGUGAGGUUCAAUC	UUUUGAACCUUUUCAACAUUU	Translation
stu-known-mir16	mir171	CGATGTTGGTGAGGTTCAATC	PGSC0003DMT400006102	BSD domain containing protein	4.5	17.813	1	21	956	976	CGAUGUUGGUGAGGUUCAAUC	AAGGCAACCUCAUCAACAUCA	Cleavage
stu-known-mir16	mir171	CGATGTTGGTGAGGTTCAATC	PGSC0003DMT400029150	NA	3.5	13.041	1	21	423	443	CGAUGUUGGUGAGGUUCAAUC	CCUUUAAUUUCACCAGCAUCC	Cleavage
stu-known-mir16	mir171	CGATGTTGGTGAGGTTCAATC	PGSC0003DMT400092245	Conserved gene of unknown function	5	11.905	1	21	214	234	CGAUGUUGGUGAGGUUCAAUC	GAUUCAAUUUCAUCUGUAUCG	Cleavage
stu-known-mir16	mir171	CGATGTTGGTGAGGTTCAATC	PGSC0003DMT400011430	Lysophospholipase	3.5	20.368	1	21	812	831	CGAUGUUGGUGAGGUUCAAUC	UAUUGA-CUUCACCAGCAUUG	Cleavage
stu-known-mir16	mir171	CGATGTTGGTGAGGTTCAATC	PGSC0003DMT400031567	Phosphatidylcholine transfer protein	5	19.374	1	21	626	646	CGAUGUUGGUGAGGUUCAAUC	GACUGGACCUCCACAAUAUCG	Translation
stu-known-mir16	mir171	CGATGTTGGTGAGGTTCAATC	PGSC0003DMT400020471	Vacuolar ATPase subunit H protein	3.5	11.884	1	21	813	833	CGAUGUUGGUGAGGUUCAAUC	CCUUUAAUUUCACCAGCAUCU	Cleavage
stu-known-mir16	mir171	CGATGTTGGTGAGGTTCAATC	PGSC0003DMT400052884	Conserved gene of unknown function	3.5	14.328	1	21	240	260	CGAUGUUGGUGAGGUUCAAUC	GUUGGAAUUUCAUUAACAUUG	Cleavage
stu-known-mir16	mir171	CGATGTTGGTGAGGTTCAATC	PGSC0003DMT400011429	NA	3.5	20.02	1	21	1116	1135	CGAUGUUGGUGAGGUUCAAUC	UAUUGA-CUUCACCAGCAUUG	Cleavage
stu-known-mir16	mir171	CGATGTTGGTGAGGTTCAATC	PGSC0003DMT400029148	NA	3.5	13.041	1	21	885	905	CGAUGUUGGUGAGGUUCAAUC	CCUUUAAUUUCACCAGCAUCC	Cleavage
stu-known-mir16	mir171	CGATGTTGGTGAGGTTCAATC	PGSC0003DMT400029147	NA	3.5	13.041	1	21	885	905	CGAUGUUGGUGAGGUUCAAUC	CCUUUAAUUUCACCAGCAUCC	Cleavage
stu-known-mir16	mir171	CGATGTTGGTGAGGTTCAATC	PGSC0003DMT400013984	NA	5	23.76	1	21	946	966	CGAUGUUGGUGAGGUUCAAUC	AGUUGAAUUUCACUAAUGUAU	Cleavage
stu-known-mir16	mir171	CGATGTTGGTGAGGTTCAATC	PGSC0003DMT400013983	NA	5	23.76	1	21	946	966	CGAUGUUGGUGAGGUUCAAUC	AGUUGAAUUUCACUAAUGUAU	Cleavage
stu-known-mir16	mir171	CGATGTTGGTGAGGTTCAATC	PGSC0003DMT400029149	Vacuolar ATP synthase subunit h	3.5	13.041	1	21	952	972	CGAUGUUGGUGAGGUUCAAUC	CCUUUAAUUUCACCAGCAUCC	Cleavage
stu-known-mir16	mir171	CGATGTTGGTGAGGTTCAATC	PGSC0003DMT400013986	E2F4,5	5	23.76	1	21	966	986	CGAUGUUGGUGAGGUUCAAUC	AGUUGAAUUUCACUAAUGUAU	Cleavage
stu-known-mir16	mir171	CGATGTTGGTGAGGTTCAATC	PGSC0003DMT400033811	NA	3.5	14.364	1	21	385	405	CGAUGUUGGUGAGGUUCAAUC	UGAUGAAGCUCACCAGUAUUG	Cleavage
stu-known-mir16	mir171	CGATGTTGGTGAGGTTCAATC	PGSC0003DMT400008217	Conserved gene of unknown function	4	19.283	1	21	1391	1411	CGAUGUUGGUGAGGUUCAAUC	UUUUGAACUUCAGCAGCAUUU	Cleavage
stu-known-mir16	mir171	CGATGTTGGTGAGGTTCAATC	PGSC0003DMT400012635	NA	4.5	21.439	1	21	747	767	CGAUGUUGGUGAGGUUCAAUC	GGAUGAAUCUCAUGGACAUUG	Cleavage
stu-known-mir16	mir171	CGATGTTGGTGAGGTTCAATC	PGSC0003DMT400012634	NA	4.5	21.806	1	21	747	767	CGAUGUUGGUGAGGUUCAAUC	GGAUGAAUCUCAUGGACAUUG	Cleavage
stu-known-mir16	mir171	CGATGTTGGTGAGGTTCAATC	PGSC0003DMT400031760	NA	4	12.674	1	21	1700	1721	CGAUGUUGGUGAGGU-UCAAUC	AGUUGAUAUUUCACCAACAUCU	Cleavage
stu-known-mir16	mir171	CGATGTTGGTGAGGTTCAATC	PGSC0003DMT400013982	NA	5	16.82	1	21	966	986	CGAUGUUGGUGAGGUUCAAUC	AGUUGAAUUUCACUAAUGUAU	Cleavage
stu-known-mir16	mir171	CGATGTTGGTGAGGTTCAATC	PGSC0003DMT400033810	Pentatricopeptide repeat-containing protein	3.5	14.364	1	21	645	665	CGAUGUUGGUGAGGUUCAAUC	UGAUGAAGCUCACCAGUAUUG	Cleavage
stu-known-mir16	mir171	CGATGTTGGTGAGGTTCAATC	PGSC0003DMT400062050	Beta-amylase	4.5	21.599	1	21	883	903	CGAUGUUGGUGAGGUUCAAUC	CUGCCUACUUCACCAACAUCG	Cleavage
stu-known-mir16	mir171	CGATGTTGGTGAGGTTCAATC	PGSC0003DMT400012028	Pentatricopeptide repeat-containing protein	4.5	15.873	1	21	233	253	CGAUGUUGGUGAGGUUCAAUC	GAUUCUACUUCAACAACGUCG	Cleavage
stu-known-mir16	mir171	CGATGTTGGTGAGGTTCAATC	PGSC0003DMT400012632	NA	4.5	21.439	1	21	747	767	CGAUGUUGGUGAGGUUCAAUC	GGAUGAAUCUCAUGGACAUUG	Cleavage
stu-known-mir16	mir171	CGATGTTGGTGAGGTTCAATC	PGSC0003DMT400012633	NA	4.5	21.439	1	21	747	767	CGAUGUUGGUGAGGUUCAAUC	GGAUGAAUCUCAUGGACAUUG	Cleavage
stu-known-mir16	mir171	CGATGTTGGTGAGGTTCAATC	PGSC0003DMT400032104	Polygalacturonase	4.5	19.04	1	21	582	602	CGAUGUUGGUGAGGUUCAAUC	GAUCCAACCUCACUGAUGUUG	Cleavage
stu-known-mir16	mir171	CGATGTTGGTGAGGTTCAATC	PGSC0003DMT400047571	NA	5	14.415	1	21	300	320	CGAUGUUGGUGAGGUUCAAUC	AAUUGAAGGUCACCAACAUGA	Cleavage
stu-known-mir16	mir171	CGATGTTGGTGAGGTTCAATC	PGSC0003DMT400036047	Receptor protein kinase	3.5	5.771	1	21	399	419	CGAUGUUGGUGAGGUUCAAUC	CUUUCAGCUUCAUCAACAUCA	Cleavage
stu-known-mir16	mir171	CGATGTTGGTGAGGTTCAATC	PGSC0003DMT400072173	TNP2-like transposon protein	5	23.863	1	21	1005	1025	CGAUGUUGGUGAGGUUCAAUC	GGUUGGGCCUCGCUAGCGAUG	Cleavage
stu-known-mir16	mir171	CGATGTTGGTGAGGTTCAATC	PGSC0003DMT400032103	NA	4.5	19.04	1	21	754	774	CGAUGUUGGUGAGGUUCAAUC	GAUCCAACCUCACUGAUGUUG	Cleavage
stu-known-mir17	mir156	CTGACAGAAGAGAGTGAGCA	PGSC0003DMT400072746	LIGULELESS1 protein	1	12.769	1	20	1450	1469	CUGACAGAAGAGAGUGAGCA	UGCUCUCUCUCUUCUGUCAG	Cleavage
stu-known-mir17	mir156	CTGACAGAAGAGAGTGAGCA	PGSC0003DMT400072745	NA	1	12.769	1	20	1450	1469	CUGACAGAAGAGAGUGAGCA	UGCUCUCUCUCUUCUGUCAG	Cleavage
stu-known-mir17	mir156	CTGACAGAAGAGAGTGAGCA	PGSC0003DMT400074958	Gene of unknown function	2	23.14	1	20	184	203	CUGACAGAAGAGAGUGAGCA	UGCUCACUCUCUUUUGUUAU	Cleavage
stu-known-mir17	mir156	CTGACAGAAGAGAGTGAGCA	PGSC0003DMT400082790	NA	2	5.802	1	20	372	391	CUGACAGAAGAGAGUGAGCA	UGCUCUCUCUCUUCUGUCAU	Cleavage
stu-known-mir17	mir156	CTGACAGAAGAGAGTGAGCA	PGSC0003DMT400082789	Squamosa promoter binding	2	5.802	1	20	543	562	CUGACAGAAGAGAGUGAGCA	UGCUCUCUCUCUUCUGUCAU	Cleavage
stu-known-mir17	mir156	CTGACAGAAGAGAGTGAGCA	PGSC0003DMT400056372	NA	2	14.867	1	20	713	732	CUGACAGAAGAGAGUGAGCA	UGCUCUCUCUCUUCUGUCAU	Cleavage
stu-known-mir17	mir156	CTGACAGAAGAGAGTGAGCA	PGSC0003DMT400056373	Squamosa promoter-binding protein	2	14.867	1	20	1013	1032	CUGACAGAAGAGAGUGAGCA	UGCUCUCUCUCUUCUGUCAU	Cleavage
stu-known-mir17	mir156	CTGACAGAAGAGAGTGAGCA	PGSC0003DMT400056374	NA	2	14.867	1	20	1157	1176	CUGACAGAAGAGAGUGAGCA	UGCUCUCUCUCUUCUGUCAU	Cleavage
stu-known-mir17	mir156	CTGACAGAAGAGAGTGAGCA	PGSC0003DMT400068752	LIGULELESS1 protein	2	18.258	1	20	1130	1149	CUGACAGAAGAGAGUGAGCA	UGCUCUCUCUCUUCUGUCAA	Cleavage
stu-known-mir17	mir156	CTGACAGAAGAGAGTGAGCA	PGSC0003DMT400029751	Promoter-binding protein SPL9	2	18.893	1	20	1297	1316	CUGACAGAAGAGAGUGAGCA	UGCUCUCUCUCUUCUGUCAA	Cleavage
stu-known-mir17	mir156	CTGACAGAAGAGAGTGAGCA	PGSC0003DMT400059813	LIGULELESS1 protein	2	12.874	1	20	1208	1227	CUGACAGAAGAGAGUGAGCA	UGCUCUCUCUCUUCUGUCAU	Cleavage
stu-known-mir17	mir156	CTGACAGAAGAGAGTGAGCA	PGSC0003DMT400029749	NA	2	18.893	1	20	1410	1429	CUGACAGAAGAGAGUGAGCA	UGCUCUCUCUCUUCUGUCAA	Cleavage
stu-known-mir17	mir156	CTGACAGAAGAGAGTGAGCA	PGSC0003DMT400084734	LIGULELESS1 protein	2	20.477	1	20	1550	1569	CUGACAGAAGAGAGUGAGCA	UGCUCUCUCUCUUCUGUCAA	Cleavage
stu-known-mir17	mir156	CTGACAGAAGAGAGTGAGCA	PGSC0003DMT400029750	NA	2	18.893	1	20	1598	1617	CUGACAGAAGAGAGUGAGCA	UGCUCUCUCUCUUCUGUCAA	Cleavage
stu-known-mir17	mir156	CTGACAGAAGAGAGTGAGCA	PGSC0003DMT400029748	NA	2	18.893	1	20	1711	1730	CUGACAGAAGAGAGUGAGCA	UGCUCUCUCUCUUCUGUCAA	Cleavage
stu-known-mir17	mir156	CTGACAGAAGAGAGTGAGCA	PGSC0003DMT400063045	LIGULELESS1 protein	2	12.371	1	20	1623	1642	CUGACAGAAGAGAGUGAGCA	UGCUCUCUCUCUUCUGUCAU	Cleavage
stu-known-mir17	mir156	CTGACAGAAGAGAGTGAGCA	PGSC0003DMT400063046	NA	2	12.371	1	20	1623	1642	CUGACAGAAGAGAGUGAGCA	UGCUCUCUCUCUUCUGUCAU	Cleavage
stu-known-mir17	mir156	CTGACAGAAGAGAGTGAGCA	PGSC0003DMT400084733	NA	2	16.156	1	20	3580	3599	CUGACAGAAGAGAGUGAGCA	UGCUCUCUCUCUUCUGUCAA	Cleavage
stu-known-mir17	mir156	CTGACAGAAGAGAGTGAGCA	PGSC0003DMT400061560	Gene of unknown function	2.5	22.263	1	20	683	702	CUGACAGAAGAGAGUGAGCA	GGCUCAUUUUCUUUUGUCAU	Cleavage
stu-known-mir17	mir156	CTGACAGAAGAGAGTGAGCA	PGSC0003DMT400020314	Xyloglucan endotransglucosylase-hydrolase XTH9	2.5	13.355	1	20	1013	1032	CUGACAGAAGAGAGUGAGCA	GGUUUACUUUCUUUUGUUAG	Cleavage
stu-known-mir17	mir156	CTGACAGAAGAGAGTGAGCA	PGSC0003DMT400058753	Squamosa promoter binding	2	12.386	1	20	1377	1396	CUGACAGAAGAGAGUGAGCA	CGCUCUCUCUCUUCUGUCAU	Cleavage
stu-known-mir17	mir156	CTGACAGAAGAGAGTGAGCA	PGSC0003DMT400009751	Histone H2A	3	20.648	1	20	585	604	CUGACAGAAGAGAGUGAGCA	UCCUCAUUUUCUUCUGUUGG	Cleavage
stu-known-mir17	mir156	CTGACAGAAGAGAGTGAGCA	PGSC0003DMT400007009	Gene of unknown function	3	17.264	1	20	585	604	CUGACAGAAGAGAGUGAGCA	UCCUCAUUUUCUUCUGUUGG	Cleavage
stu-known-mir17	mir156	CTGACAGAAGAGAGTGAGCA	PGSC0003DMT400042594	AR791	3.5	16.721	1	20	225	244	CUGACAGAAGAGAGUGAGCA	UGCUUACUCUCUUUUGUGAU	Cleavage
stu-known-mir17	mir156	CTGACAGAAGAGAGTGAGCA	PGSC0003DMT400042593	NA	3.5	16.721	1	20	225	244	CUGACAGAAGAGAGUGAGCA	UGCUUACUCUCUUUUGUGAU	Cleavage
stu-known-mir17	mir156	CTGACAGAAGAGAGTGAGCA	PGSC0003DMT400069873	Conserved gene of unknown function	3	10.926	1	20	858	877	CUGACAGAAGAGAGUGAGCA	CUCUUACUCUCUUCUGUCUG	Cleavage
stu-known-mir17	mir156	CTGACAGAAGAGAGTGAGCA	PGSC0003DMT400088845	Gene of unknown function	3.5	11.37	1	20	418	437	CUGACAGAAGAGAGUGAGCA	UGCCCACUUUUUUUUGUCAA	Cleavage
stu-known-mir17	mir156	CTGACAGAAGAGAGTGAGCA	PGSC0003DMT400040472	NA	3	14.217	1	20	752	771	CUGACAGAAGAGAGUGAGCA	UGCUCAAUCAUUUCUGUCAG	Translation
stu-known-mir17	mir156	CTGACAGAAGAGAGTGAGCA	PGSC0003DMT400079779	Carboxypeptidase type III	3	5.946	1	20	10	29	CUGACAGAAGAGAGUGAGCA	AGCUCACUCUCUUCUCUCGC	Cleavage
stu-known-mir17	mir156	CTGACAGAAGAGAGTGAGCA	PGSC0003DMT400066365	Conserved gene of unknown function	4.5	10.426	1	20	397	416	CUGACAGAAGAGAGUGAGCA	UGCUCGUUUUUUUCUGUCCA	Cleavage
stu-known-mir17	mir156	CTGACAGAAGAGAGTGAGCA	PGSC0003DMT400042496	Soluble starch synthase 3, chloroplastic/amyloplastic	3.5	9.93	1	20	1234	1253	CUGACAGAAGAGAGUGAGCA	UUCUCAUUUUCUUUUGUCAU	Cleavage
stu-known-mir17	mir156	CTGACAGAAGAGAGTGAGCA	PGSC0003DMT400060223	Zinc finger protein	4	7.538	1	20	586	605	CUGACAGAAGAGAGUGAGCA	UGCUCAUUCUCUUCUUUUGU	Cleavage
stu-known-mir17	mir156	CTGACAGAAGAGAGTGAGCA	PGSC0003DMT400076399	Squamosa promoter binding	3.5	15.569	1	20	1600	1619	CUGACAGAAGAGAGUGAGCA	UGCUCUCUAUCUUCUGUCAA	Cleavage
stu-known-mir17	mir156	CTGACAGAAGAGAGTGAGCA	PGSC0003DMT400034402	Gene of unknown function	3	8.514	1	20	1641	1660	CUGACAGAAGAGAGUGAGCA	AGUUUACUCACUUCUGUUAG	Translation
stu-known-mir17	mir156	CTGACAGAAGAGAGTGAGCA	PGSC0003DMT400084286	Lrr receptor protein kinase	3.5	10.227	1	20	985	1004	CUGACAGAAGAGAGUGAGCA	GGCUCAUUCUUUUCUGUAAU	Cleavage
stu-known-mir17	mir156	CTGACAGAAGAGAGTGAGCA	PGSC0003DMT400084286	Lrr receptor protein kinase	4.5	9.69	1	20	1005	1023	CUGACAGAAGAGAGUGAGCA	UGUUC-CUCUCUUUUGCCAG	Cleavage
stu-known-mir17	mir156	CTGACAGAAGAGAGTGAGCA	PGSC0003DMT400082723	S-receptor kinase	3.5	16.79	1	20	872	891	CUGACAGAAGAGAGUGAGCA	UGUUGAUACUCUUCUGUCAG	Cleavage
stu-known-mir17	mir156	CTGACAGAAGAGAGTGAGCA	PGSC0003DMT400076449	NA	3.5	16.736	1	20	447	466	CUGACAGAAGAGAGUGAGCA	AGCUCACUUUCUUUUGGCAU	Cleavage
stu-known-mir17	mir156	CTGACAGAAGAGAGTGAGCA	PGSC0003DMT400076450	Mitochondrial amino acid carrier	3.5	16.736	1	20	447	466	CUGACAGAAGAGAGUGAGCA	AGCUCACUUUCUUUUGGCAU	Cleavage
stu-known-mir17	mir156	CTGACAGAAGAGAGTGAGCA	PGSC0003DMT400076448	NA	3.5	16.736	1	20	447	466	CUGACAGAAGAGAGUGAGCA	AGCUCACUUUCUUUUGGCAU	Cleavage
stu-known-mir17	mir156	CTGACAGAAGAGAGTGAGCA	PGSC0003DMT400071219	Calcium-binding protein CAST	4	2.655	1	20	56	75	CUGACAGAAGAGAGUGAGCA	CCAUCAUUUUCUUCUGUCAA	Cleavage
stu-known-mir17	mir156	CTGACAGAAGAGAGTGAGCA	PGSC0003DMT400058776	Glutaredoxin, grx	4	11.745	1	20	593	612	CUGACAGAAGAGAGUGAGCA	UUAUUAUUCUCUUUUGUUAG	Cleavage
stu-known-mir17	mir156	CTGACAGAAGAGAGTGAGCA	PGSC0003DMT400020333	NA	3.5	14.776	1	20	468	487	CUGACAGAAGAGAGUGAGCA	GGCUCAUUUUCUUCUCUCAA	Cleavage
stu-known-mir17	mir156	CTGACAGAAGAGAGTGAGCA	PGSC0003DMT400004286	NA	4.5	13.284	1	20	2401	2420	CUGACAGAAGAGAGUGAGCA	UGCUCUCUCUCUUUUGUUUU	Cleavage
stu-known-mir17	mir156	CTGACAGAAGAGAGTGAGCA	PGSC0003DMT400020334	SRF3	3.5	13.838	1	20	468	487	CUGACAGAAGAGAGUGAGCA	GGCUCAUUUUCUUCUCUCAA	Cleavage
stu-known-mir17	mir156	CTGACAGAAGAGAGTGAGCA	PGSC0003DMT400077788	Nudix hydrolase 1	4.5	22.327	1	20	193	212	CUGACAGAAGAGAGUGAGCA	UGCUCAUUCUUAUUUUUCAG	Cleavage
stu-known-mir17	mir156	CTGACAGAAGAGAGTGAGCA	PGSC0003DMT400055753	1-aminocyclopropane-1-carboxylate synthase 4	4.5	12.292	1	20	1418	1437	CUGACAGAAGAGAGUGAGCA	UGCUCACUCCAUUCUGUUAA	Translation
stu-known-mir17	mir156	CTGACAGAAGAGAGTGAGCA	PGSC0003DMT400055753	1-aminocyclopropane-1-carboxylate synthase 4	5	7.129	1	20	1454	1473	CUGACAGAAGAGAGUGAGCA	UCAUUAUUCUCUUCUGUUGU	Cleavage
stu-known-mir17	mir156	CTGACAGAAGAGAGTGAGCA	PGSC0003DMT400020335	NA	3.5	13.838	1	20	548	567	CUGACAGAAGAGAGUGAGCA	GGCUCAUUUUCUUCUCUCAA	Cleavage
stu-known-mir17	mir156	CTGACAGAAGAGAGTGAGCA	PGSC0003DMT400029834	Translation initiation factor if-2	4	11.096	1	20	309	328	CUGACAGAAGAGAGUGAGCA	UGUUCAGUCUAUUUUGUUAG	Translation
stu-known-mir17	mir156	CTGACAGAAGAGAGTGAGCA	PGSC0003DMT400000230	24 kDa seed maturation protein	4.5	11.508	1	20	538	557	CUGACAGAAGAGAGUGAGCA	UGCUCACUUUAAUCUGUCAC	Translation
stu-known-mir17	mir156	CTGACAGAAGAGAGTGAGCA	PGSC0003DMT400004287	NA	4.5	13.284	1	20	2715	2734	CUGACAGAAGAGAGUGAGCA	UGCUCUCUCUCUUUUGUUUU	Cleavage
stu-known-mir17	mir156	CTGACAGAAGAGAGTGAGCA	PGSC0003DMT400060830	NA	3.5	5.338	1	20	102	121	CUGACAGAAGAGAGUGAGCA	UCUUCUCUCUCUUCUGUCAC	Cleavage
stu-known-mir17	mir156	CTGACAGAAGAGAGTGAGCA	PGSC0003DMT400041718	Conserved gene of unknown function	4	14.561	1	20	722	741	CUGACAGAAGAGAGUGAGCA	UGGUUAUUUUCUUUUGUUGG	Cleavage
stu-known-mir17	mir156	CTGACAGAAGAGAGTGAGCA	PGSC0003DMT400058193	Pentatricopeptide repeat-containing protein, mitochondrial	4.5	18.154	1	20	1299	1318	CUGACAGAAGAGAGUGAGCA	UGUUUAUGUUCUUCUGUCAA	Cleavage
stu-known-mir17	mir156	CTGACAGAAGAGAGTGAGCA	PGSC0003DMT400030469	NA	4	16.101	1	20	373	392	CUGACAGAAGAGAGUGAGCA	UGUUCAGUCUAUUUUGUUAG	Translation
stu-known-mir17	mir156	CTGACAGAAGAGAGTGAGCA	PGSC0003DMT400004860	NA	4	13.781	1	20	1797	1816	CUGACAGAAGAGAGUGAGCA	UUCUCAUUUUCUUUUGUUAU	Cleavage
stu-known-mir17	mir156	CTGACAGAAGAGAGTGAGCA	PGSC0003DMT400024512	F-box protein	3.5	11.656	1	20	1546	1565	CUGACAGAAGAGAGUGAGCA	AGCUUGUUUUCUUCAGUCAG	Cleavage
stu-known-mir17	mir156	CTGACAGAAGAGAGTGAGCA	PGSC0003DMT400030603	18.5 kDa class I heat shock protein	4	1.953	1	20	73	92	CUGACAGAAGAGAGUGAGCA	CCUUUACUUUCUUUUGUCAA	Cleavage
stu-known-mir17	mir156	CTGACAGAAGAGAGTGAGCA	PGSC0003DMT400062414	Reticuline oxidase	4.5	7.654	1	20	239	258	CUGACAGAAGAGAGUGAGCA	UGUUUACUUCCUUCUGUUAC	Translation
stu-known-mir17	mir156	CTGACAGAAGAGAGTGAGCA	PGSC0003DMT400058194	NA	4.5	18.154	1	20	1310	1329	CUGACAGAAGAGAGUGAGCA	UGUUUAUGUUCUUCUGUCAA	Cleavage
stu-known-mir17	mir156	CTGACAGAAGAGAGTGAGCA	PGSC0003DMT400004859	NA	4	13.781	1	20	1846	1865	CUGACAGAAGAGAGUGAGCA	UUCUCAUUUUCUUUUGUUAU	Cleavage
stu-known-mir17	mir156	CTGACAGAAGAGAGTGAGCA	PGSC0003DMT400034540	NA	4	13.185	1	20	449	468	CUGACAGAAGAGAGUGAGCA	AAUUCAUUCUCUUUUGUUAU	Cleavage
stu-known-mir17	mir156	CTGACAGAAGAGAGTGAGCA	PGSC0003DMT400000232	NA	4.5	12.136	1	20	195	214	CUGACAGAAGAGAGUGAGCA	UGCUCACUUUAAUCUGUCAC	Translation
stu-known-mir17	mir156	CTGACAGAAGAGAGTGAGCA	PGSC0003DMT400013319	NA	4	15.346	1	20	696	715	CUGACAGAAGAGAGUGAGCA	UAUUCAUUUUCUUUUGUCAU	Cleavage
stu-known-mir17	mir156	CTGACAGAAGAGAGTGAGCA	PGSC0003DMT400004861	6-phosphogluconate dehydrogenase, decarboxylating	4	13.781	1	20	1965	1984	CUGACAGAAGAGAGUGAGCA	UUCUCAUUUUCUUUUGUUAU	Cleavage
stu-known-mir17	mir156	CTGACAGAAGAGAGTGAGCA	PGSC0003DMT400015894	Conserved gene of unknown function	4.5	14.952	1	20	1607	1626	CUGACAGAAGAGAGUGAGCA	UGCUCAUUCUGUUUUGUUGA	Translation
stu-known-mir17	mir156	CTGACAGAAGAGAGTGAGCA	PGSC0003DMT400017341	SDL-1 protein	4.5	14.739	1	20	266	285	CUGACAGAAGAGAGUGAGCA	UGCUCACUCUUCUCAGUCAU	Cleavage
stu-known-mir17	mir156	CTGACAGAAGAGAGTGAGCA	PGSC0003DMT400017341	SDL-1 protein	4	21.765	1	20	1642	1660	CUGACAGAAGAGAGUGAGCA	UGCU-GCUUUCUUCUGUCAA	Cleavage
stu-known-mir17	mir156	CTGACAGAAGAGAGTGAGCA	PGSC0003DMT400001182	NA	4.5	10.639	1	20	2121	2140	CUGACAGAAGAGAGUGAGCA	UGUUCACUCUUUGUUGUUAA	Cleavage
stu-known-mir17	mir156	CTGACAGAAGAGAGTGAGCA	PGSC0003DMT400045324	UPF0497 membrane protein	4	17.773	1	20	802	821	CUGACAGAAGAGAGUGAGCA	UGUUCUCUUUUUUCAGUCAG	Cleavage
stu-known-mir17	mir156	CTGACAGAAGAGAGTGAGCA	PGSC0003DMT400003727	Protein pim1	4	16.491	1	20	1129	1148	CUGACAGAAGAGAGUGAGCA	UGCCCACUUUUUUUUGUUAA	Cleavage
stu-known-mir17	mir156	CTGACAGAAGAGAGTGAGCA	PGSC0003DMT400034541	Acyltransferase	4	13.185	1	20	539	558	CUGACAGAAGAGAGUGAGCA	AAUUCAUUCUCUUUUGUUAU	Cleavage
stu-known-mir17	mir156	CTGACAGAAGAGAGTGAGCA	PGSC0003DMT400023819	Parallel spindle 1	4	13.111	1	20	1024	1043	CUGACAGAAGAGAGUGAGCA	UGUUCAAUUUCUUUUGACAG	Cleavage
stu-known-mir17	mir156	CTGACAGAAGAGAGTGAGCA	PGSC0003DMT400007977	Two-component response regulator ARR8	3.5	7.154	1	20	112	131	CUGACAGAAGAGAGUGAGCA	CUCUCUUUCUCUUCUGUCAA	Cleavage
stu-known-mir17	mir156	CTGACAGAAGAGAGTGAGCA	PGSC0003DMT400030470	Translation initiation factor if-2	4	16.101	1	20	755	774	CUGACAGAAGAGAGUGAGCA	UGUUCAGUCUAUUUUGUUAG	Translation
stu-known-mir17	mir156	CTGACAGAAGAGAGTGAGCA	PGSC0003DMT400079361	Protein kinase APK1B, chloroplast	4.5	16.62	1	20	195	214	CUGACAGAAGAGAGUGAGCA	CGCUCAUUUUCUUUUGUUUA	Cleavage
stu-known-mir17	mir156	CTGACAGAAGAGAGTGAGCA	PGSC0003DMT400035332	Conserved gene of unknown function	4	12.839	1	20	1027	1046	CUGACAGAAGAGAGUGAGCA	UGAUUGCUUUCUUGUGUCAG	Cleavage
stu-known-mir17	mir156	CTGACAGAAGAGAGTGAGCA	PGSC0003DMT400035332	Conserved gene of unknown function	5	14.966	1	20	226	245	CUGACAGAAGAGAGUGAGCA	UGCUGCUUCUGUUUUGUCGG	Translation
stu-known-mir17	mir156	CTGACAGAAGAGAGTGAGCA	PGSC0003DMT400078498	NA	4	17.937	1	20	673	692	CUGACAGAAGAGAGUGAGCA	UGUUCAAUUUUUUCUGUUAU	Cleavage
stu-known-mir17	mir156	CTGACAGAAGAGAGTGAGCA	PGSC0003DMT400016873	Conserved gene of unknown function	4.5	4.202	1	20	613	632	CUGACAGAAGAGAGUGAGCA	CCCUUAUUCUCUUCUGUCCC	Cleavage
stu-known-mir17	mir156	CTGACAGAAGAGAGTGAGCA	PGSC0003DMT400049364	Phd/F-box containing protein	4	16.629	1	20	977	996	CUGACAGAAGAGAGUGAGCA	AUUUUACUUUCUUCUGUUAA	Cleavage
stu-known-mir17	mir156	CTGACAGAAGAGAGTGAGCA	PGSC0003DMT400015893	NA	4.5	14.952	1	20	1607	1626	CUGACAGAAGAGAGUGAGCA	UGCUCAUUCUGUUUUGUUGA	Translation
stu-known-mir17	mir156	CTGACAGAAGAGAGTGAGCA	PGSC0003DMT400006556	NA	4.5	10.823	1	20	197	216	CUGACAGAAGAGAGUGAGCA	UGGUCAUUUUCUUUUGUUGU	Cleavage
stu-known-mir17	mir156	CTGACAGAAGAGAGTGAGCA	PGSC0003DMT400064988	Pentatricopeptide repeat-containing protein	4	8.14	1	20	508	527	CUGACAGAAGAGAGUGAGCA	UGCUCAAUCACUUCUAUCAG	Translation
stu-known-mir17	mir156	CTGACAGAAGAGAGTGAGCA	PGSC0003DMT400040886	Receptor protein kinase CLAVATA1	3	16.492	1	20	1570	1589	CUGACAGAAGAGAGUGAGCA	AGCUCUCUUUCUUCUCUCAG	Cleavage
stu-known-mir17	mir156	CTGACAGAAGAGAGTGAGCA	PGSC0003DMT400092107	E3 ubiquitin ligase	4	14.132	1	20	576	595	CUGACAGAAGAGAGUGAGCA	AGUUCACUCUUAUUUGUCAA	Cleavage
stu-known-mir17	mir156	CTGACAGAAGAGAGTGAGCA	PGSC0003DMT400049365	NA	4	16.629	1	20	1092	1111	CUGACAGAAGAGAGUGAGCA	AUUUUACUUUCUUCUGUUAA	Cleavage
stu-known-mir17	mir156	CTGACAGAAGAGAGTGAGCA	PGSC0003DMT400009115	Serine-threonine protein kinase, plant-type	4.5	16.548	1	20	426	445	CUGACAGAAGAGAGUGAGCA	GGUUCACUCACUUCUGUCUC	Translation
stu-known-mir17	mir156	CTGACAGAAGAGAGTGAGCA	PGSC0003DMT400069678	Boron transporter	4	8.648	1	20	147	166	CUGACAGAAGAGAGUGAGCA	UAUUCAUUUUCUUCUGUUAC	Cleavage
stu-known-mir17	mir156	CTGACAGAAGAGAGTGAGCA	PGSC0003DMT400007072	Gene of unknown function	4	15.435	1	20	184	203	CUGACAGAAGAGAGUGAGCA	CGCUCACUUUGUUCAGUCGG	Translation
stu-known-mir17	mir156	CTGACAGAAGAGAGTGAGCA	PGSC0003DMT400014091	NA	5	9.77	1	20	427	446	CUGACAGAAGAGAGUGAGCA	UGUUCAUUUUUAUUUGUCAA	Cleavage
stu-known-mir17	mir156	CTGACAGAAGAGAGTGAGCA	PGSC0003DMT400045536	NA	4	18.762	1	20	1255	1274	CUGACAGAAGAGAGUGAGCA	AUGUCACUCUUUUCUGUGAG	Cleavage
stu-known-mir17	mir156	CTGACAGAAGAGAGTGAGCA	PGSC0003DMT400055806	Secretory carrier membrane protein family protein	4	8.64	1	20	1009	1028	CUGACAGAAGAGAGUGAGCA	AGCUUAUUUUUUUUUGUUAA	Cleavage
stu-known-mir17	mir156	CTGACAGAAGAGAGTGAGCA	PGSC0003DMT400023239	Conserved gene of unknown function	3.5	11.437	1	20	614	633	CUGACAGAAGAGAGUGAGCA	CGUUUAAUUUCUUCUGUCAA	Cleavage
stu-known-mir17	mir156	CTGACAGAAGAGAGTGAGCA	PGSC0003DMT400051014	Disease resistance protein RGA3	4.5	23.207	1	20	538	557	CUGACAGAAGAGAGUGAGCA	CCAGCAUUCUCUUCUGUCAA	Cleavage
stu-known-mir17	mir156	CTGACAGAAGAGAGTGAGCA	PGSC0003DMT400088947	Gene of unknown function	5	14.593	1	20	275	294	CUGACAGAAGAGAGUGAGCA	UGCUCAUUUUUGCCUGUUAG	Cleavage
stu-known-mir17	mir156	CTGACAGAAGAGAGTGAGCA	PGSC0003DMT400058887	NA	4.5	22.015	1	20	2258	2277	CUGACAGAAGAGAGUGAGCA	UGCUUACUCCUCUUUGUCAG	Translation
stu-known-mir17	mir156	CTGACAGAAGAGAGTGAGCA	PGSC0003DMT400040368	Zinc finger protein	4	13.441	1	20	483	502	CUGACAGAAGAGAGUGAGCA	CAUUCACUGUUUUUUGUCAG	Cleavage
stu-known-mir17	mir156	CTGACAGAAGAGAGTGAGCA	PGSC0003DMT400069312	Homeodomain protein HOX3	4	21.599	1	20	2642	2661	CUGACAGAAGAGAGUGAGCA	UGUUUUUUUUCUUUUGUUAG	Cleavage
stu-known-mir17	mir156	CTGACAGAAGAGAGTGAGCA	PGSC0003DMT400030052	Pre-mRNA splicing factor	4	7.515	1	20	418	437	CUGACAGAAGAGAGUGAGCA	AUUUCACUCUCUUCUAUCAU	Cleavage
stu-known-mir17	mir156	CTGACAGAAGAGAGTGAGCA	PGSC0003DMT400033044	DNA-directed RNA polymerase	4.5	19.772	1	20	2803	2822	CUGACAGAAGAGAGUGAGCA	UGCUCAUUCUUUUUUAUGAG	Cleavage
stu-known-mir17	mir156	CTGACAGAAGAGAGTGAGCA	PGSC0003DMT400045535	NA	4	18.762	1	20	1992	2011	CUGACAGAAGAGAGUGAGCA	AUGUCACUCUUUUCUGUGAG	Cleavage
stu-known-mir17	mir156	CTGACAGAAGAGAGTGAGCA	PGSC0003DMT400045534	NA	4	18.762	1	20	1996	2015	CUGACAGAAGAGAGUGAGCA	AUGUCACUCUUUUCUGUGAG	Cleavage
stu-known-mir17	mir156	CTGACAGAAGAGAGTGAGCA	PGSC0003DMT400083452	Cdc27B	3.5	10.223	1	20	641	660	CUGACAGAAGAGAGUGAGCA	GGUUUCUUUUCUUCUGUCGG	Cleavage
stu-known-mir17	mir156	CTGACAGAAGAGAGTGAGCA	PGSC0003DMT400005772	Conserved gene of unknown function	4.5	21.362	1	20	237	256	CUGACAGAAGAGAGUGAGCA	AUAUUACUUUCUUCUGACAG	Cleavage
stu-known-mir17	mir156	CTGACAGAAGAGAGTGAGCA	PGSC0003DMT400026497	Alpha galactosidase	4.5	21.839	1	20	547	566	CUGACAGAAGAGAGUGAGCA	GAGACACUUUCUUCUGUCAC	Cleavage
stu-known-mir17	mir156	CTGACAGAAGAGAGTGAGCA	PGSC0003DMT400028288	NA	5	7.443	1	20	92	111	CUGACAGAAGAGAGUGAGCA	UCUUUACUCUCUUCUGUUUC	Cleavage
stu-known-mir17	mir156	CTGACAGAAGAGAGTGAGCA	PGSC0003DMT400061613	Ferredoxin-3, chloroplast	5	9.964	1	20	208	227	CUGACAGAAGAGAGUGAGCA	UGUUCAUUGUCUUCUGUAAA	Cleavage
stu-known-mir17	mir156	CTGACAGAAGAGAGTGAGCA	PGSC0003DMT400014393	Histidyl-tRNA synthetase	5	17.466	1	20	479	498	CUGACAGAAGAGAGUGAGCA	UGCACAUUUUUUUCUGUCCA	Cleavage
stu-known-mir17	mir156	CTGACAGAAGAGAGTGAGCA	PGSC0003DMT400061795	Conserved gene of unknown function	4.5	9.778	1	20	162	181	CUGACAGAAGAGAGUGAGCA	UGUAUACUUUUUUCUGUCGA	Cleavage
stu-known-mir17	mir156	CTGACAGAAGAGAGTGAGCA	PGSC0003DMT400052469	NA	4	14.07	1	20	162	181	CUGACAGAAGAGAGUGAGCA	UUCUUCUUCUCUUCUGUCAU	Cleavage
stu-known-mir17	mir156	CTGACAGAAGAGAGTGAGCA	PGSC0003DMT400081406	Heat shock protein binding protein	4	15.495	1	20	312	331	CUGACAGAAGAGAGUGAGCA	AGCUUAUUCUGUUCUCUCAG	Translation
stu-known-mir17	mir156	CTGACAGAAGAGAGTGAGCA	PGSC0003DMT400058890	NA	4.5	22.015	1	20	2258	2277	CUGACAGAAGAGAGUGAGCA	UGCUUACUCCUCUUUGUCAG	Translation
stu-known-mir17	mir156	CTGACAGAAGAGAGTGAGCA	PGSC0003DMT400058889	Exportin-T	4.5	22.015	1	20	2258	2277	CUGACAGAAGAGAGUGAGCA	UGCUUACUCCUCUUUGUCAG	Translation
stu-known-mir17	mir156	CTGACAGAAGAGAGTGAGCA	PGSC0003DMT400038986	WRKY transcription factor	5	17.721	1	20	527	546	CUGACAGAAGAGAGUGAGCA	UCUUCACUCUUUUCUGUUUC	Cleavage
stu-known-mir17	mir156	CTGACAGAAGAGAGTGAGCA	PGSC0003DMT400032699	Tobamovirus multiplication 1 homolog 2	4.5	16.539	1	20	881	900	CUGACAGAAGAGAGUGAGCA	UUCUCAUUCUCUUCUAUUAC	Cleavage
stu-known-mir17	mir156	CTGACAGAAGAGAGTGAGCA	PGSC0003DMT400058888	NA	4.5	22.015	1	20	2258	2277	CUGACAGAAGAGAGUGAGCA	UGCUUACUCCUCUUUGUCAG	Translation
stu-known-mir17	mir156	CTGACAGAAGAGAGTGAGCA	PGSC0003DMT400021688	NA	5	17.113	1	20	656	675	CUGACAGAAGAGAGUGAGCA	UGCUCAUGUUCUUAUGUCAA	Cleavage
stu-known-mir17	mir156	CTGACAGAAGAGAGTGAGCA	PGSC0003DMT400022438	Histone H4	5	10.745	1	20	447	465	CUGACAGAAGAGAGUGAGCA	UGCUUAUUCUCUUC-GUCAU	Cleavage
stu-known-mir17	mir156	CTGACAGAAGAGAGTGAGCA	PGSC0003DMT400001416	NA	4.5	17.535	1	20	901	920	CUGACAGAAGAGAGUGAGCA	UGCUCUCUUUCUUUUGUGAU	Cleavage
stu-known-mir17	mir156	CTGACAGAAGAGAGTGAGCA	PGSC0003DMT400016142	Conserved gene of unknown function	5	7.165	1	20	398	417	CUGACAGAAGAGAGUGAGCA	UGCUCACUUUUAUAUGUCAU	Cleavage
stu-known-mir17	mir156	CTGACAGAAGAGAGTGAGCA	PGSC0003DMT400014088	NA	5	9.77	1	20	1031	1050	CUGACAGAAGAGAGUGAGCA	UGUUCAUUUUUAUUUGUCAA	Cleavage
stu-known-mir17	mir156	CTGACAGAAGAGAGTGAGCA	PGSC0003DMT400028058	NA	5	9.781	1	20	1032	1051	CUGACAGAAGAGAGUGAGCA	UGUUCAUUUUUAUUUGUCAA	Cleavage
stu-known-mir17	mir156	CTGACAGAAGAGAGTGAGCA	PGSC0003DMT400028060	NA	5	9.781	1	20	1047	1066	CUGACAGAAGAGAGUGAGCA	UGUUCAUUUUUAUUUGUCAA	Cleavage
stu-known-mir17	mir156	CTGACAGAAGAGAGTGAGCA	PGSC0003DMT400027628	Gene of unknown function	4.5	19.388	1	20	263	282	CUGACAGAAGAGAGUGAGCA	UGAUCAUUCUUUUCCGUUGG	Cleavage
stu-known-mir17	mir156	CTGACAGAAGAGAGTGAGCA	PGSC0003DMT400021686	NA	5	17.113	1	20	827	846	CUGACAGAAGAGAGUGAGCA	UGCUCAUGUUCUUAUGUCAA	Cleavage
stu-known-mir17	mir156	CTGACAGAAGAGAGTGAGCA	PGSC0003DMT400020985	Thioredoxin fold	4	9.079	1	20	258	277	CUGACAGAAGAGAGUGAGCA	AGUUCAUUUUUUUCUGUUGA	Cleavage
stu-known-mir17	mir156	CTGACAGAAGAGAGTGAGCA	PGSC0003DMT400020985	Thioredoxin fold	5	10.285	1	20	299	318	CUGACAGAAGAGAGUGAGCA	GAUUCAUUUUUUUCUGUGGG	Cleavage
stu-known-mir17	mir156	CTGACAGAAGAGAGTGAGCA	PGSC0003DMT400004171	Conserved gene of unknown function	3.5	16.63	1	20	619	638	CUGACAGAAGAGAGUGAGCA	AGUUCUUUUUUUUCUGUCGG	Cleavage
stu-known-mir17	mir156	CTGACAGAAGAGAGTGAGCA	PGSC0003DMT400001417	Calcium homeostasis regulator CHoR1	4.5	17.535	1	20	1099	1118	CUGACAGAAGAGAGUGAGCA	UGCUCUCUUUCUUUUGUGAU	Cleavage
stu-known-mir17	mir156	CTGACAGAAGAGAGTGAGCA	PGSC0003DMT400001418	Calcium homeostasis regulator CHoR1	4.5	17.535	1	20	1111	1130	CUGACAGAAGAGAGUGAGCA	UGCUCUCUUUCUUUUGUGAU	Cleavage
stu-known-mir17	mir156	CTGACAGAAGAGAGTGAGCA	PGSC0003DMT400003893	Conserved gene of unknown function	4.5	15.836	1	20	248	267	CUGACAGAAGAGAGUGAGCA	UGCCCAUUCUCUUUUGGCAC	Cleavage
stu-known-mir17	mir156	CTGACAGAAGAGAGTGAGCA	PGSC0003DMT400027629	NA	4.5	19.564	1	20	67	86	CUGACAGAAGAGAGUGAGCA	UGAUCAUUCUUUUCCGUUGG	Cleavage
stu-known-mir17	mir156	CTGACAGAAGAGAGTGAGCA	PGSC0003DMT400032700	NA	4.5	16.539	1	20	960	979	CUGACAGAAGAGAGUGAGCA	UUCUCAUUCUCUUCUAUUAC	Cleavage
stu-known-mir17	mir156	CTGACAGAAGAGAGTGAGCA	PGSC0003DMT400030342	ABC transporter family protein	4	22.494	1	20	3018	3037	CUGACAGAAGAGAGUGAGCA	GACUCACUCUUCUUUGUUAG	Cleavage
stu-known-mir17	mir156	CTGACAGAAGAGAGTGAGCA	PGSC0003DMT400076092	Disease resistance protein RGA3	4.5	20.148	1	20	2688	2707	CUGACAGAAGAGAGUGAGCA	CCAGCAUUCUCUUCUGUCAA	Cleavage
stu-known-mir17	mir156	CTGACAGAAGAGAGTGAGCA	PGSC0003DMT400012801	CHCH domain containing protein	4.5	23.086	1	20	140	159	CUGACAGAAGAGAGUGAGCA	UGCCCACUGUUUUCUGUAAG	Cleavage
stu-known-mir17	mir156	CTGACAGAAGAGAGTGAGCA	PGSC0003DMT400017898	HEAT repeat family protein	5	17.626	1	20	642	661	CUGACAGAAGAGAGUGAGCA	UGCUCGUGCUCUAUUGUUAG	Cleavage
stu-known-mir17	mir156	CTGACAGAAGAGAGTGAGCA	PGSC0003DMT400066510	Zinc finger protein-like 1	4.5	9.396	1	20	1408	1427	CUGACAGAAGAGAGUGAGCA	UGCUCAGUCUUUGUUGUCAU	Cleavage
stu-known-mir17	mir156	CTGACAGAAGAGAGTGAGCA	PGSC0003DMT400030345	ABC transporter family protein	4	22.625	1	20	3573	3592	CUGACAGAAGAGAGUGAGCA	GACUCACUCUUCUUUGUUAG	Cleavage
stu-known-mir17	mir156	CTGACAGAAGAGAGTGAGCA	PGSC0003DMT400050510	Disease resistance protein Gpa2	3.5	10.695	1	20	1625	1644	CUGACAGAAGAGAGUGAGCA	CGUUCGAUCUUUUCUGUCAU	Cleavage
stu-known-mir17	mir156	CTGACAGAAGAGAGTGAGCA	PGSC0003DMT400050509	NA	3.5	10.695	1	20	1625	1644	CUGACAGAAGAGAGUGAGCA	CGUUCGAUCUUUUCUGUCAU	Cleavage
stu-known-mir17	mir156	CTGACAGAAGAGAGTGAGCA	PGSC0003DMT400024215	DsRNA-binding protein	4.5	15.883	1	20	36	55	CUGACAGAAGAGAGUGAGCA	UACUCAUUCUCUUCUUUCGU	Cleavage
stu-known-mir17	mir156	CTGACAGAAGAGAGTGAGCA	PGSC0003DMT400095170	Gene of unknown function	4.5	11.561	1	20	175	194	CUGACAGAAGAGAGUGAGCA	CAUUCAUUUUCUUCUGAUAG	Cleavage
stu-known-mir17	mir156	CTGACAGAAGAGAGTGAGCA	PGSC0003DMT400054403	UDP-glucoronosyl/UDP-glucosyl transferase family protein	4.5	10.616	1	20	1781	1800	CUGACAGAAGAGAGUGAGCA	UUUUUAUUUUUUUCUGUCAU	Cleavage
stu-known-mir17	mir156	CTGACAGAAGAGAGTGAGCA	PGSC0003DMT400003546	ABC transporter family protein	4	16.119	1	20	3764	3783	CUGACAGAAGAGAGUGAGCA	GACUCACUCUUCUUUGUUAG	Cleavage
stu-known-mir17	mir156	CTGACAGAAGAGAGTGAGCA	PGSC0003DMT400033202	Fasciclin-like arabinogalactan protein 13	5	10.195	1	20	76	95	CUGACAGAAGAGAGUGAGCA	CCCUCACACUCUUCUGUCUC	Cleavage
stu-known-mir17	mir156	CTGACAGAAGAGAGTGAGCA	PGSC0003DMT400042484	Glucan endo-1,3-beta-glucosidase	4.5	21.943	1	20	200	219	CUGACAGAAGAGAGUGAGCA	UGUUUCUUCUCUUCUGUUGC	Cleavage
stu-known-mir17	mir156	CTGACAGAAGAGAGTGAGCA	PGSC0003DMT400062000	Signal recognition particle subunit srp72	4	14.965	1	20	139	158	CUGACAGAAGAGAGUGAGCA	GGUUCACUCUUUUCUCACAG	Cleavage
stu-known-mir17	mir156	CTGACAGAAGAGAGTGAGCA	PGSC0003DMT400052467	Receptor protein kinase	4	14.07	1	20	165	184	CUGACAGAAGAGAGUGAGCA	UUCUUCUUCUCUUCUGUCAU	Cleavage
stu-known-mir17	mir156	CTGACAGAAGAGAGTGAGCA	PGSC0003DMT400041427	IQ-domain 13	5	15.55	1	20	1850	1869	CUGACAGAAGAGAGUGAGCA	UGUUUGUUUUUUUUUGUUAU	Cleavage
stu-known-mir17	mir156	CTGACAGAAGAGAGTGAGCA	PGSC0003DMT400036926	Pentatricopeptide repeat-containing protein	3.5	6.935	1	20	142	161	CUGACAGAAGAGAGUGAGCA	GGCUUCCUCUUUUCUUUCAG	Cleavage
stu-known-mir17	mir156	CTGACAGAAGAGAGTGAGCA	PGSC0003DMT400079564	NA	5	13.203	1	20	1996	2015	CUGACAGAAGAGAGUGAGCA	UGUUCACUUUUAUUUGUCGC	Cleavage
stu-known-mir17	mir156	CTGACAGAAGAGAGTGAGCA	PGSC0003DMT400096724	Flavonol 4'-sulfotransferase	4.5	13.686	1	20	566	585	CUGACAGAAGAGAGUGAGCA	UGUUUGAUCUUUUCUGUGAG	Cleavage
stu-known-mir17	mir156	CTGACAGAAGAGAGTGAGCA	PGSC0003DMT400016320	Multidrug resistance pump	4	18.26	1	20	1506	1525	CUGACAGAAGAGAGUGAGCA	GGCUCAUUUUAUUUUGUUGG	Translation
stu-known-mir17	mir156	CTGACAGAAGAGAGTGAGCA	PGSC0003DMT400079563	Polygalacturonase non-catalytic subunit AroGP3	5	13.203	1	20	2096	2115	CUGACAGAAGAGAGUGAGCA	UGUUCACUUUUAUUUGUCGC	Cleavage
stu-known-mir17	mir156	CTGACAGAAGAGAGTGAGCA	PGSC0003DMT400069083	Cytochrome P450	4.5	9.184	1	20	368	387	CUGACAGAAGAGAGUGAGCA	UGUUUCCUCUUUUUUGUUAA	Cleavage
stu-known-mir17	mir156	CTGACAGAAGAGAGTGAGCA	PGSC0003DMT400037133	NA	3.5	17.813	1	20	912	931	CUGACAGAAGAGAGUGAGCA	GGCUAACUCUUUUGUGUUAG	Cleavage
stu-known-mir17	mir156	CTGACAGAAGAGAGTGAGCA	PGSC0003DMT400006072	Flavonol 4'-sulfotransferase	4.5	18.943	1	20	635	654	CUGACAGAAGAGAGUGAGCA	UGUUCGAUCUUUUUUGUGAG	Cleavage
stu-known-mir17	mir156	CTGACAGAAGAGAGTGAGCA	PGSC0003DMT400061612	NA	5	9.964	1	20	1649	1668	CUGACAGAAGAGAGUGAGCA	UGUUCAUUGUCUUCUGUAAA	Cleavage
stu-known-mir17	mir156	CTGACAGAAGAGAGTGAGCA	PGSC0003DMT400063187	Type-A response regulator	5	17.757	1	20	828	847	CUGACAGAAGAGAGUGAGCA	UGUUUACCUUCUUUUGUGAG	Cleavage
stu-known-mir17	mir156	CTGACAGAAGAGAGTGAGCA	PGSC0003DMT400081952	NA	5	14.106	1	20	1412	1431	CUGACAGAAGAGAGUGAGCA	UGCUUACUGUUUUCUUUCAU	Cleavage
stu-known-mir17	mir156	CTGACAGAAGAGAGTGAGCA	PGSC0003DMT400066511	NA	4.5	9.396	1	20	2002	2021	CUGACAGAAGAGAGUGAGCA	UGCUCAGUCUUUGUUGUCAU	Cleavage
stu-known-mir17	mir156	CTGACAGAAGAGAGTGAGCA	PGSC0003DMT400047641	NA	5	13.897	1	20	215	234	CUGACAGAAGAGAGUGAGCA	UGUUUACUCUCUUAUGAUGG	Cleavage
stu-known-mir17	mir156	CTGACAGAAGAGAGTGAGCA	PGSC0003DMT400001256	NA	5	11.501	1	20	97	116	CUGACAGAAGAGAGUGAGCA	UGCUCAUUUUUGUAUGUUAG	Cleavage
stu-known-mir17	mir156	CTGACAGAAGAGAGTGAGCA	PGSC0003DMT400043159	Short chain alcohol dehydrogenase	4.5	22.606	1	20	537	556	CUGACAGAAGAGAGUGAGCA	GUCUUUAUCUCUUCUGUUGG	Cleavage
stu-known-mir17	mir156	CTGACAGAAGAGAGTGAGCA	PGSC0003DMT400070866	Conserved gene of unknown function	4.5	18.733	1	20	915	934	CUGACAGAAGAGAGUGAGCA	AUCUCAUUCUCGUCUGUUAA	Cleavage
stu-known-mir17	mir156	CTGACAGAAGAGAGTGAGCA	PGSC0003DMT400069263	Pyruvate dehydrogenase	4.5	15.973	1	20	910	929	CUGACAGAAGAGAGUGAGCA	UGGUUACUCUCUUCUAACAG	Cleavage
stu-known-mir17	mir156	CTGACAGAAGAGAGTGAGCA	PGSC0003DMT400041777	Conserved gene of unknown function	4.5	18.138	1	20	260	279	CUGACAGAAGAGAGUGAGCA	UGCUCAAUCUUUCCUUUCAG	Cleavage
stu-known-mir17	mir156	CTGACAGAAGAGAGTGAGCA	PGSC0003DMT400032716	Endoplasmic reticulum-Golgi intermediate compartment protein	5	14.332	1	20	116	134	CUGACAGAAGAGAGUGAGCA	UGCUCGUUCUCUUC-GUCAA	Cleavage
stu-known-mir17	mir156	CTGACAGAAGAGAGTGAGCA	PGSC0003DMT400060140	NA	4.5	11.794	1	20	1140	1159	CUGACAGAAGAGAGUGAGCA	UUUUUACUUUCUUUUUUCAG	Cleavage
stu-known-mir17	mir156	CTGACAGAAGAGAGTGAGCA	PGSC0003DMT400078901	Endosomal P24A protein	5	16.724	1	20	2241	2260	CUGACAGAAGAGAGUGAGCA	UGUUUACUUUUUAUUGUCAU	Cleavage
stu-known-mir17	mir156	CTGACAGAAGAGAGTGAGCA	PGSC0003DMT400043158	NA	4.5	23.55	1	20	537	556	CUGACAGAAGAGAGUGAGCA	GUCUUUAUCUCUUCUGUUGG	Cleavage
stu-known-mir18	mir172	GGAATCTTGATGATGCTGCAG	PGSC0003DMT400065502	NA	0.5	14.695	1	21	460	480	GGAAUCUUGAUGAUGCUGCAG	CUGCAGCAUCAUCAGGAUUCC	Cleavage
stu-known-mir18	mir172	GGAATCTTGATGATGCTGCAG	PGSC0003DMT400065499	NA	0.5	14.695	1	21	463	483	GGAAUCUUGAUGAUGCUGCAG	CUGCAGCAUCAUCAGGAUUCC	Cleavage
stu-known-mir18	mir172	GGAATCTTGATGATGCTGCAG	PGSC0003DMT400016583	NA	0.5	13.942	1	21	879	899	GGAAUCUUGAUGAUGCUGCAG	CUGCAGCAUCAUCAGGAUUCC	Cleavage
stu-known-mir18	mir172	GGAATCTTGATGATGCTGCAG	PGSC0003DMT400016585	APETALA2	0.5	13.942	1	21	1624	1644	GGAAUCUUGAUGAUGCUGCAG	CUGCAGCAUCAUCAGGAUUCC	Cleavage
stu-known-mir18	mir172	GGAATCTTGATGATGCTGCAG	PGSC0003DMT400016584	NA	0.5	13.942	1	21	1707	1727	GGAAUCUUGAUGAUGCUGCAG	CUGCAGCAUCAUCAGGAUUCC	Cleavage
stu-known-mir18	mir172	GGAATCTTGATGATGCTGCAG	PGSC0003DMT400065500	NA	0.5	14.695	1	21	1720	1740	GGAAUCUUGAUGAUGCUGCAG	CUGCAGCAUCAUCAGGAUUCC	Cleavage
stu-known-mir18	mir172	GGAATCTTGATGATGCTGCAG	PGSC0003DMT400065501	PHAP2A protein	0.5	14.695	1	21	1723	1743	GGAAUCUUGAUGAUGCUGCAG	CUGCAGCAUCAUCAGGAUUCC	Cleavage
stu-known-mir18	mir172	GGAATCTTGATGATGCTGCAG	PGSC0003DMT400010231	PHAP2A protein	0.5	15.659	1	21	1652	1672	GGAAUCUUGAUGAUGCUGCAG	CUGCAGCAUCAUCAGGAUUCC	Cleavage
stu-known-mir18	mir172	GGAATCTTGATGATGCTGCAG	PGSC0003DMT400010230	NA	0.5	15.659	1	21	1766	1786	GGAAUCUUGAUGAUGCUGCAG	CUGCAGCAUCAUCAGGAUUCC	Cleavage
stu-known-mir18	mir172	GGAATCTTGATGATGCTGCAG	PGSC0003DMT400010229	NA	0.5	15.659	1	21	1818	1838	GGAAUCUUGAUGAUGCUGCAG	CUGCAGCAUCAUCAGGAUUCC	Cleavage
stu-known-mir18	mir172	GGAATCTTGATGATGCTGCAG	PGSC0003DMT400065312	NA	1	13.107	1	21	1413	1433	GGAAUCUUGAUGAUGCUGCAG	CUGCAGCAUCAUCAGGAUUCU	Cleavage
stu-known-mir18	mir172	GGAATCTTGATGATGCTGCAG	PGSC0003DMT400065313	Apetala 2	1	13.107	1	21	1458	1478	GGAAUCUUGAUGAUGCUGCAG	CUGCAGCAUCAUCAGGAUUCU	Cleavage
stu-known-mir18	mir172	GGAATCTTGATGATGCTGCAG	PGSC0003DMT400031400	NA	1	12.897	1	21	1402	1422	GGAAUCUUGAUGAUGCUGCAG	CUGCAGCAUCAUCAGGAUUCU	Cleavage
stu-known-mir18	mir172	GGAATCTTGATGATGCTGCAG	PGSC0003DMT400031401	APETALA2	1	12.897	1	21	1405	1425	GGAAUCUUGAUGAUGCUGCAG	CUGCAGCAUCAUCAGGAUUCU	Cleavage
stu-known-mir18	mir172	GGAATCTTGATGATGCTGCAG	PGSC0003DMT400031399	NA	1	12.897	1	21	1481	1501	GGAAUCUUGAUGAUGCUGCAG	CUGCAGCAUCAUCAGGAUUCU	Cleavage
stu-known-mir18	mir172	GGAATCTTGATGATGCTGCAG	PGSC0003DMT400065311	NA	1	13.107	1	21	1693	1713	GGAAUCUUGAUGAUGCUGCAG	CUGCAGCAUCAUCAGGAUUCU	Cleavage
stu-known-mir18	mir172	GGAATCTTGATGATGCTGCAG	PGSC0003DMT400031402	NA	1	12.897	1	21	1699	1719	GGAAUCUUGAUGAUGCUGCAG	CUGCAGCAUCAUCAGGAUUCU	Cleavage
stu-known-mir18	mir172	GGAATCTTGATGATGCTGCAG	PGSC0003DMT400031398	NA	1	12.897	1	21	1744	1764	GGAAUCUUGAUGAUGCUGCAG	CUGCAGCAUCAUCAGGAUUCU	Cleavage
stu-known-mir18	mir172	GGAATCTTGATGATGCTGCAG	PGSC0003DMT400071734	NA	1.5	11.742	1	21	202	222	GGAAUCUUGAUGAUGCUGCAG	CUGCAGCAUCAUCAGGAUUCG	Cleavage
stu-known-mir18	mir172	GGAATCTTGATGATGCTGCAG	PGSC0003DMT400028701	NA	1.5	12.941	1	21	114	134	GGAAUCUUGAUGAUGCUGCAG	CUGCAGCAUCAUCAGGAUUCG	Cleavage
stu-known-mir18	mir172	GGAATCTTGATGATGCTGCAG	PGSC0003DMT400071731	NA	1.5	11.742	1	21	1409	1429	GGAAUCUUGAUGAUGCUGCAG	CUGCAGCAUCAUCAGGAUUCG	Cleavage
stu-known-mir18	mir172	GGAATCTTGATGATGCTGCAG	PGSC0003DMT400071732	Relative to APETALA2 1	1.5	11.742	1	21	1454	1474	GGAAUCUUGAUGAUGCUGCAG	CUGCAGCAUCAUCAGGAUUCG	Cleavage
stu-known-mir18	mir172	GGAATCTTGATGATGCTGCAG	PGSC0003DMT400071726	NA	1.5	11.742	1	21	1750	1770	GGAAUCUUGAUGAUGCUGCAG	CUGCAGCAUCAUCAGGAUUCG	Cleavage
stu-known-mir18	mir172	GGAATCTTGATGATGCTGCAG	PGSC0003DMT400028706	PHAP2B protein	1.5	12.941	1	21	1640	1660	GGAAUCUUGAUGAUGCUGCAG	CUGCAGCAUCAUCAGGAUUCG	Cleavage
stu-known-mir18	mir172	GGAATCTTGATGATGCTGCAG	PGSC0003DMT400071730	NA	1.5	11.742	1	21	1774	1794	GGAAUCUUGAUGAUGCUGCAG	CUGCAGCAUCAUCAGGAUUCG	Cleavage
stu-known-mir18	mir172	GGAATCTTGATGATGCTGCAG	PGSC0003DMT400071729	NA	1.5	11.742	1	21	1774	1794	GGAAUCUUGAUGAUGCUGCAG	CUGCAGCAUCAUCAGGAUUCG	Cleavage
stu-known-mir18	mir172	GGAATCTTGATGATGCTGCAG	PGSC0003DMT400071728	NA	1.5	11.742	1	21	1782	1802	GGAAUCUUGAUGAUGCUGCAG	CUGCAGCAUCAUCAGGAUUCG	Cleavage
stu-known-mir18	mir172	GGAATCTTGATGATGCTGCAG	PGSC0003DMT400028704	NA	1.5	12.941	1	21	1717	1737	GGAAUCUUGAUGAUGCUGCAG	CUGCAGCAUCAUCAGGAUUCG	Cleavage
stu-known-mir18	mir172	GGAATCTTGATGATGCTGCAG	PGSC0003DMT400071727	NA	1.5	11.742	1	21	1880	1900	GGAAUCUUGAUGAUGCUGCAG	CUGCAGCAUCAUCAGGAUUCG	Cleavage
stu-known-mir18	mir172	GGAATCTTGATGATGCTGCAG	PGSC0003DMT400028702	NA	1.5	12.941	1	21	1958	1978	GGAAUCUUGAUGAUGCUGCAG	CUGCAGCAUCAUCAGGAUUCG	Cleavage
stu-known-mir18	mir172	GGAATCTTGATGATGCTGCAG	PGSC0003DMT400028703	NA	1.5	12.941	1	21	2185	2205	GGAAUCUUGAUGAUGCUGCAG	CUGCAGCAUCAUCAGGAUUCG	Cleavage
stu-known-mir18	mir172	GGAATCTTGATGATGCTGCAG	PGSC0003DMT400028705	NA	1.5	12.941	1	21	2765	2785	GGAAUCUUGAUGAUGCUGCAG	CUGCAGCAUCAUCAGGAUUCG	Cleavage
stu-known-mir18	mir172	GGAATCTTGATGATGCTGCAG	PGSC0003DMT400016882	NA	1	12.2	1	21	860	880	GGAAUCUUGAUGAUGCUGCAG	CGGCAGCAUCAUCAGGAUUCU	Cleavage
stu-known-mir18	mir172	GGAATCTTGATGATGCTGCAG	PGSC0003DMT400016881	Apetala 2	1	12.2	1	21	905	925	GGAAUCUUGAUGAUGCUGCAG	CGGCAGCAUCAUCAGGAUUCU	Cleavage
stu-known-mir18	mir172	GGAATCTTGATGATGCTGCAG	PGSC0003DMT400016883	NA	1	12.2	1	21	1016	1036	GGAAUCUUGAUGAUGCUGCAG	CGGCAGCAUCAUCAGGAUUCU	Cleavage
stu-known-mir18	mir172	GGAATCTTGATGATGCTGCAG	PGSC0003DMT400039278	NA	4.5	16.231	1	21	228	248	GGAAUCUUGAUGAUGCUGCAG	CUGCGGCAUCAUCAAGAUCAG	Cleavage
stu-known-mir18	mir172	GGAATCTTGATGATGCTGCAG	PGSC0003DMT400039276	Auxin-independent growth promoter	4.5	16.231	1	21	296	316	GGAAUCUUGAUGAUGCUGCAG	CUGCGGCAUCAUCAAGAUCAG	Cleavage
stu-known-mir18	mir172	GGAATCTTGATGATGCTGCAG	PGSC0003DMT400044386	NA	3	7.256	1	21	1510	1530	GGAAUCUUGAUGAUGCUGCAG	CUGCAGCAUCAUAAAGAAUCC	Cleavage
stu-known-mir18	mir172	GGAATCTTGATGATGCTGCAG	PGSC0003DMT400044387	Auxin-induced protein 5NG4	3	7.256	1	21	1662	1682	GGAAUCUUGAUGAUGCUGCAG	CUGCAGCAUCAUAAAGAAUCC	Cleavage
stu-known-mir18	mir172	GGAATCTTGATGATGCTGCAG	PGSC0003DMT400064033	NA	4	19.972	1	21	1023	1043	GGAAUCUUGAUGAUGCUGCAG	CUGCAGCAUUAGCAAGGUUUA	Translation
stu-known-mir18	mir172	GGAATCTTGATGATGCTGCAG	PGSC0003DMT400064034	Membrane attack complex component/perforin/complement C9	4	19.972	1	21	1023	1043	GGAAUCUUGAUGAUGCUGCAG	CUGCAGCAUUAGCAAGGUUUA	Translation
stu-known-mir18	mir172	GGAATCTTGATGATGCTGCAG	PGSC0003DMT400004461	Zinc finger, RING-type	2	2.175	1	21	33	53	GGAAUCUUGAUGAUGCUGCAG	CAUCAUCAUCAUCAAGAUUCC	Cleavage
stu-known-mir18	mir172	GGAATCTTGATGATGCTGCAG	PGSC0003DMT400022987	One helix protein	2.5	17.447	1	21	2598	2618	GGAAUCUUGAUGAUGCUGCAG	CCUCAGCAUCAUCAAAAUUCC	Cleavage
stu-known-mir18	mir172	GGAATCTTGATGATGCTGCAG	PGSC0003DMT400026075	Conserved gene of unknown function	2.5	21.613	1	21	78	98	GGAAUCUUGAUGAUGCUGCAG	ACGCAGUGUCAUUGAGAUUUC	Cleavage
stu-known-mir18	mir172	GGAATCTTGATGATGCTGCAG	PGSC0003DMT400026073	NA	2.5	21.613	1	21	78	98	GGAAUCUUGAUGAUGCUGCAG	ACGCAGUGUCAUUGAGAUUUC	Cleavage
stu-known-mir18	mir172	GGAATCTTGATGATGCTGCAG	PGSC0003DMT400026072	NA	2.5	21.613	1	21	78	98	GGAAUCUUGAUGAUGCUGCAG	ACGCAGUGUCAUUGAGAUUUC	Cleavage
stu-known-mir18	mir172	GGAATCTTGATGATGCTGCAG	PGSC0003DMT400026074	NA	2.5	21.613	1	21	78	98	GGAAUCUUGAUGAUGCUGCAG	ACGCAGUGUCAUUGAGAUUUC	Cleavage
stu-known-mir18	mir172	GGAATCTTGATGATGCTGCAG	PGSC0003DMT400002654	Gene of unknown function	4	15.782	1	21	376	396	GGAAUCUUGAUGAUGCUGCAG	CUUCAGCAUCAUCAAGUUUUG	Cleavage
stu-known-mir18	mir172	GGAATCTTGATGATGCTGCAG	PGSC0003DMT400086411	Gene of unknown function	4	18.573	1	21	177	197	GGAAUCUUGAUGAUGCUGCAG	CUUUGGCGACAUCAAGAUUCC	Cleavage
stu-known-mir18	mir172	GGAATCTTGATGATGCTGCAG	PGSC0003DMT400091190	Conserved gene of unknown function	3.5	18.693	1	21	92	112	GGAAUCUUGAUGAUGCUGCAG	UUCCAGCAUCACCAAGGUUUC	Translation
stu-known-mir18	mir172	GGAATCTTGATGATGCTGCAG	PGSC0003DMT400030173	NA	4	23.738	1	21	637	657	GGAAUCUUGAUGAUGCUGCAG	CUGCAGUUUUAUUGGGGUUCC	Cleavage
stu-known-mir18	mir172	GGAATCTTGATGATGCTGCAG	PGSC0003DMT400032367	DNA binding protein	4.5	22.198	1	21	722	742	GGAAUCUUGAUGAUGCUGCAG	CUGUAGCAUCAGUAAGGAUCC	Translation
stu-known-mir18	mir172	GGAATCTTGATGATGCTGCAG	PGSC0003DMT400048138	NA	2.5	16.753	1	21	656	676	GGAAUCUUGAUGAUGCUGCAG	AACCAUCAUCAUCAAGAUUUC	Cleavage
stu-known-mir18	mir172	GGAATCTTGATGATGCTGCAG	PGSC0003DMT400018346	DNA binding protein	3	11.363	1	21	4460	4480	GGAAUCUUGAUGAUGCUGCAG	UUGAAACAUCAUCAAGGUUUC	Cleavage
stu-known-mir18	mir172	GGAATCTTGATGATGCTGCAG	PGSC0003DMT400045115	Bcr-associated protein, bap	3.5	17.298	1	21	177	197	GGAAUCUUGAUGAUGCUGCAG	UAUUAGUAUUAUCAAGAUUCA	Cleavage
stu-known-mir18	mir172	GGAATCTTGATGATGCTGCAG	PGSC0003DMT400017979	NA	3	10.661	1	21	301	321	GGAAUCUUGAUGAUGCUGCAG	CAUCAUCAUCAUCAAGAUUCA	Cleavage
stu-known-mir18	mir172	GGAATCTTGATGATGCTGCAG	PGSC0003DMT400071350	Gene of unknown function	3.5	9.259	1	21	1013	1033	GGAAUCUUGAUGAUGCUGCAG	AAUUAGCAUUAUCAAGGUUCA	Cleavage
stu-known-mir18	mir172	GGAATCTTGATGATGCTGCAG	PGSC0003DMT400017980	NA	3	10.661	1	21	590	610	GGAAUCUUGAUGAUGCUGCAG	CAUCAUCAUCAUCAAGAUUCA	Cleavage
stu-known-mir18	mir172	GGAATCTTGATGATGCTGCAG	PGSC0003DMT400017981	KANADI like transcription factor	3	10.661	1	21	590	610	GGAAUCUUGAUGAUGCUGCAG	CAUCAUCAUCAUCAAGAUUCA	Cleavage
stu-known-mir18	mir172	GGAATCTTGATGATGCTGCAG	PGSC0003DMT400032553	NA	3.5	16.194	1	21	704	724	GGAAUCUUGAUGAUGCUGCAG	AAUAAGUAUCGUCAAGAUUUC	Cleavage
stu-known-mir18	mir172	GGAATCTTGATGATGCTGCAG	PGSC0003DMT400032552	DNA mismatch repair protein mutS	3.5	16.194	1	21	794	814	GGAAUCUUGAUGAUGCUGCAG	AAUAAGUAUCGUCAAGAUUUC	Cleavage
stu-known-mir18	mir172	GGAATCTTGATGATGCTGCAG	PGSC0003DMT400049621	S-locus-specific glycoprotein S6	3	19.302	1	21	1549	1569	GGAAUCUUGAUGAUGCUGCAG	AUGUAUCUUCAUCAAGAUUCU	Cleavage
stu-known-mir18	mir172	GGAATCTTGATGATGCTGCAG	PGSC0003DMT400049624	NA	3	19.302	1	21	1992	2012	GGAAUCUUGAUGAUGCUGCAG	AUGUAUCUUCAUCAAGAUUCU	Cleavage
stu-known-mir18	mir172	GGAATCTTGATGATGCTGCAG	PGSC0003DMT400049622	NA	3	19.302	1	21	1992	2012	GGAAUCUUGAUGAUGCUGCAG	AUGUAUCUUCAUCAAGAUUCU	Cleavage
stu-known-mir18	mir172	GGAATCTTGATGATGCTGCAG	PGSC0003DMT400067667	C2H2 zinc finger protein FZF	3.5	19.934	1	21	1890	1910	GGAAUCUUGAUGAUGCUGCAG	AACCAGCAUUAUUGAGAUUCG	Cleavage
stu-known-mir18	mir172	GGAATCTTGATGATGCTGCAG	PGSC0003DMT400064441	NA	5	17.827	1	21	39	59	GGAAUCUUGAUGAUGCUGCAG	CUGCAGUAUUUUGAAGAUUUU	Translation
stu-known-mir18	mir172	GGAATCTTGATGATGCTGCAG	PGSC0003DMT400032564	Conserved gene of unknown function	3.5	13.133	1	21	941	961	GGAAUCUUGAUGAUGCUGCAG	UUGCUGGAUUAUCAAGAUUUU	Cleavage
stu-known-mir18	mir172	GGAATCTTGATGATGCTGCAG	PGSC0003DMT400018897	Transcription factor Myb	4.5	8.381	1	21	626	646	GGAAUCUUGAUGAUGCUGCAG	UUGCAGCAUUGUCAACUUUUC	Cleavage
stu-known-mir18	mir172	GGAATCTTGATGATGCTGCAG	PGSC0003DMT400044269	Mini zinc finger 1	3.5	16.485	1	21	769	789	GGAAUCUUGAUGAUGCUGCAG	CAGCAGUAUCAUCAUGAUUAC	Cleavage
stu-known-mir18	mir172	GGAATCTTGATGATGCTGCAG	PGSC0003DMT400061635	NA	3.5	11.824	1	21	135	155	GGAAUCUUGAUGAUGCUGCAG	UUGAAUCAUCUUCAAGAUUCC	Translation
stu-known-mir18	mir172	GGAATCTTGATGATGCTGCAG	PGSC0003DMT400061634	Conserved gene of unknown function	3.5	15.468	1	21	135	155	GGAAUCUUGAUGAUGCUGCAG	UUGAAUCAUCUUCAAGAUUCC	Translation
stu-known-mir18	mir172	GGAATCTTGATGATGCTGCAG	PGSC0003DMT400009814	Transferase, transferring glycosyl groups	5	16.614	1	21	332	352	GGAAUCUUGAUGAUGCUGCAG	CUGCAGUGUUAUCGAUACUCC	Cleavage
stu-known-mir18	mir172	GGAATCTTGATGATGCTGCAG	PGSC0003DMT400072261	NA	4.5	19.054	1	21	748	768	GGAAUCUUGAUGAUGCUGCAG	UUGCAGCAUGGUCAGGAUGCU	Cleavage
stu-known-mir18	mir172	GGAATCTTGATGATGCTGCAG	PGSC0003DMT400053299	NA	4.5	17.215	1	21	870	890	GGAAUCUUGAUGAUGCUGCAG	CUGCAACAUCAACUAGAUUUC	Translation
stu-known-mir18	mir172	GGAATCTTGATGATGCTGCAG	PGSC0003DMT400017055	NA	4	14.782	1	21	289	309	GGAAUCUUGAUGAUGCUGCAG	CUGAAUUAUCAUCAAAAUUCC	Cleavage
stu-known-mir18	mir172	GGAATCTTGATGATGCTGCAG	PGSC0003DMT400037632	GTP binding protein	3.5	24.287	1	21	1176	1196	GGAAUCUUGAUGAUGCUGCAG	AAGUGGCAUCAUCAAGAAUCG	Cleavage
stu-known-mir18	mir172	GGAATCTTGATGATGCTGCAG	PGSC0003DMT400053300	Conserved gene of unknown function	4.5	17.215	1	21	1143	1163	GGAAUCUUGAUGAUGCUGCAG	CUGCAACAUCAACUAGAUUUC	Translation
stu-known-mir18	mir172	GGAATCTTGATGATGCTGCAG	PGSC0003DMT400009060	Proteasome subunit beta type-1	3.5	23.325	1	21	302	322	GGAAUCUUGAUGAUGCUGCAG	UGAUGGCAUCGUCAGGAUUUC	Cleavage
stu-known-mir18	mir172	GGAATCTTGATGATGCTGCAG	PGSC0003DMT400072260	BZIP domain class transcription factor	4.5	19.054	1	21	748	768	GGAAUCUUGAUGAUGCUGCAG	UUGCAGCAUGGUCAGGAUGCU	Cleavage
stu-known-mir18	mir172	GGAATCTTGATGATGCTGCAG	PGSC0003DMT400047623	Aldo/keto reductase	4	22.184	1	21	254	274	GGAAUCUUGAUGAUGCUGCAG	CUCUGGGGUUAUCAAGAUUCC	Cleavage
stu-known-mir18	mir172	GGAATCTTGATGATGCTGCAG	PGSC0003DMT400044270	Mini zinc finger 1	3.5	16.485	1	21	1974	1994	GGAAUCUUGAUGAUGCUGCAG	CAGCAGUAUCAUCAUGAUUAC	Cleavage
stu-known-mir18	mir172	GGAATCTTGATGATGCTGCAG	PGSC0003DMT400008600	NA	5	20.225	1	21	2422	2442	GGAAUCUUGAUGAUGCUGCAG	CUGCGGCAUCUUUUGGAUUUC	Translation
stu-known-mir18	mir172	GGAATCTTGATGATGCTGCAG	PGSC0003DMT400008601	EMB1895	5	20.225	1	21	2814	2834	GGAAUCUUGAUGAUGCUGCAG	CUGCGGCAUCUUUUGGAUUUC	Translation
stu-known-mir18	mir172	GGAATCTTGATGATGCTGCAG	PGSC0003DMT400049736	Non-specific lipid-transfer protein	3.5	15.826	1	21	552	572	GGAAUCUUGAUGAUGCUGCAG	AAGCAGCAACAUCAAAAUUUC	Cleavage
stu-known-mir18	mir172	GGAATCTTGATGATGCTGCAG	PGSC0003DMT400056655	RNA binding protein	4.5	18.159	1	21	78	98	GGAAUCUUGAUGAUGCUGCAG	GUGCGGCAACAUUGAGAGUCC	Cleavage
stu-known-mir18	mir172	GGAATCTTGATGATGCTGCAG	PGSC0003DMT400089087	Gene of unknown function	4.5	15.516	1	21	173	193	GGAAUCUUGAUGAUGCUGCAG	UUGCAGAAGCAUCAAGGUUUG	Cleavage
stu-known-mir18	mir172	GGAATCTTGATGATGCTGCAG	PGSC0003DMT400003470	Protein COBRA	4	10.943	1	21	2678	2698	GGAAUCUUGAUGAUGCUGCAG	GUGUAACAUUAUUAAGAUUUG	Cleavage
stu-known-mir18	mir172	GGAATCTTGATGATGCTGCAG	PGSC0003DMT400003471	NA	4	10.943	1	21	2689	2709	GGAAUCUUGAUGAUGCUGCAG	GUGUAACAUUAUUAAGAUUUG	Cleavage
stu-known-mir18	mir172	GGAATCTTGATGATGCTGCAG	PGSC0003DMT400095933	Conserved gene of unknown function	5	13.31	1	21	437	457	GGAAUCUUGAUGAUGCUGCAG	UUGCAGUGUCAUCAACAUCCA	Cleavage
stu-known-mir18	mir172	GGAATCTTGATGATGCTGCAG	PGSC0003DMT400091256	Plant-specific domain TIGR01568 family protein	5	12.608	1	21	719	739	GGAAUCUUGAUGAUGCUGCAG	UUGCAGCGUCGUCAACAUCCA	Cleavage
stu-known-mir18	mir172	GGAATCTTGATGATGCTGCAG	PGSC0003DMT400058661	Type I inositol polyphosphate 5-phosphatase	4.5	15.444	1	21	113	133	GGAAUCUUGAUGAUGCUGCAG	GUGCAGUAUCAGUUAGAUUUC	Translation
stu-known-mir18	mir172	GGAATCTTGATGATGCTGCAG	PGSC0003DMT400031642	NA	5	18.144	1	21	267	287	GGAAUCUUGAUGAUGCUGCAG	UUGCAGUGUUGUUAAGAGUCA	Cleavage
stu-known-mir18	mir172	GGAATCTTGATGATGCTGCAG	PGSC0003DMT400014871	NA	3.5	20.464	1	21	736	756	GGAAUCUUGAUGAUGCUGCAG	GUGAAUCAUCAUCAAGAUUGC	Cleavage
stu-known-mir18	mir172	GGAATCTTGATGATGCTGCAG	PGSC0003DMT400021129	NA	5	14.864	1	21	394	414	GGAAUCUUGAUGAUGCUGCAG	UUGCAGCAUUAACGAAAUUCG	Translation
stu-known-mir18	mir172	GGAATCTTGATGATGCTGCAG	PGSC0003DMT400052493	Polygalacturonase	4.5	19.03	1	21	615	635	GGAAUCUUGAUGAUGCUGCAG	UGGCAGCAUUAUCAAGACUGG	Cleavage
stu-known-mir18	mir172	GGAATCTTGATGATGCTGCAG	PGSC0003DMT400014872	NAC domain protein	3.5	20.464	1	21	883	903	GGAAUCUUGAUGAUGCUGCAG	GUGAAUCAUCAUCAAGAUUGC	Cleavage
stu-known-mir18	mir172	GGAATCTTGATGATGCTGCAG	PGSC0003DMT400015644	Acylamino-acid-releasing enzyme	4	9.994	1	21	46	66	GGAAUCUUGAUGAUGCUGCAG	AUCUAGUAUUAUCAAAAUUCC	Cleavage
stu-known-mir18	mir172	GGAATCTTGATGATGCTGCAG	PGSC0003DMT400075488	Allyl alcohol dehydrogenase	4	17.521	1	21	414	434	GGAAUCUUGAUGAUGCUGCAG	AUACAGUGUCAUCAAGGCUCC	Cleavage
stu-known-mir18	mir172	GGAATCTTGATGATGCTGCAG	PGSC0003DMT400010349	NA	4.5	19.091	1	21	343	363	GGAAUCUUGAUGAUGCUGCAG	UUUCAGCGUUAUCGGGAUUUA	Cleavage
stu-known-mir18	mir172	GGAATCTTGATGATGCTGCAG	PGSC0003DMT400034175	Conserved gene of unknown function	4	7.335	1	21	1645	1665	GGAAUCUUGAUGAUGCUGCAG	AUGUAUUAUUAUUAAGAUUUU	Cleavage
stu-known-mir18	mir172	GGAATCTTGATGATGCTGCAG	PGSC0003DMT400031641	NA	5	18.144	1	21	901	921	GGAAUCUUGAUGAUGCUGCAG	UUGCAGUGUUGUUAAGAGUCA	Cleavage
stu-known-mir18	mir172	GGAATCTTGATGATGCTGCAG	PGSC0003DMT400031636	Conserved gene of unknown function	5	18.144	1	21	1392	1412	GGAAUCUUGAUGAUGCUGCAG	UUGCAGUGUUGUUAAGAGUCA	Cleavage
stu-known-mir18	mir172	GGAATCTTGATGATGCTGCAG	PGSC0003DMT400062495	NA	4.5	15.399	1	21	1720	1740	GGAAUCUUGAUGAUGCUGCAG	AAGUAGCAUCAUCAAGAAUAU	Cleavage
stu-known-mir18	mir172	GGAATCTTGATGATGCTGCAG	PGSC0003DMT400061049	Patatin	5	11.809	1	21	1977	1997	GGAAUCUUGAUGAUGCUGCAG	CUGUAAUAUCAGCAAGAUUUA	Translation
stu-known-mir18	mir172	GGAATCTTGATGATGCTGCAG	PGSC0003DMT400061049	Patatin	4.5	17.223	1	21	1762	1782	GGAAUCUUGAUGAUGCUGCAG	AUGGAGUAUUAUUGGGGUUCU	Cleavage
stu-known-mir18	mir172	GGAATCTTGATGATGCTGCAG	PGSC0003DMT400021130	BHLH transcription factor PTF1	5	14.864	1	21	394	414	GGAAUCUUGAUGAUGCUGCAG	UUGCAGCAUUAACGAAAUUCG	Translation
stu-known-mir18	mir172	GGAATCTTGATGATGCTGCAG	PGSC0003DMT400063067	Multidrug resistance protein	5	11.438	1	21	2075	2096	GGAAUCUUGAUGAU-GCUGCAG	GAGCAGCCAUCAUCAUCAUUCC	Cleavage
stu-known-mir18	mir172	GGAATCTTGATGATGCTGCAG	PGSC0003DMT400049532	S-locus-specific glycoprotein S6	4	21.929	1	21	739	759	GGAAUCUUGAUGAUGCUGCAG	AUGGGGUAUCCUCAAGAUUCU	Translation
stu-known-mir18	mir172	GGAATCTTGATGATGCTGCAG	PGSC0003DMT400010353	Splicing factor, arginine/serine-rich	4.5	19.091	1	21	476	496	GGAAUCUUGAUGAUGCUGCAG	UUUCAGCGUUAUCGGGAUUUA	Cleavage
stu-known-mir18	mir172	GGAATCTTGATGATGCTGCAG	PGSC0003DMT400010352	NA	4.5	18.5	1	21	476	496	GGAAUCUUGAUGAUGCUGCAG	UUUCAGCGUUAUCGGGAUUUA	Cleavage
stu-known-mir18	mir172	GGAATCTTGATGATGCTGCAG	PGSC0003DMT400062497	SIT4 phosphatase-associated family protein	4.5	15.399	1	21	2153	2173	GGAAUCUUGAUGAUGCUGCAG	AAGUAGCAUCAUCAAGAAUAU	Cleavage
stu-known-mir18	mir172	GGAATCTTGATGATGCTGCAG	PGSC0003DMT400010350	NA	4.5	18.5	1	21	476	496	GGAAUCUUGAUGAUGCUGCAG	UUUCAGCGUUAUCGGGAUUUA	Cleavage
stu-known-mir18	mir172	GGAATCTTGATGATGCTGCAG	PGSC0003DMT400058948	Serine/threonine-protein kinase PBS1	4.5	18.535	1	21	742	762	GGAAUCUUGAUGAUGCUGCAG	CUGUUUCGUUAUCAAGAUUCA	Cleavage
stu-known-mir18	mir172	GGAATCTTGATGATGCTGCAG	PGSC0003DMT400059575	Multidomain cyclophilin type peptidyl-prolyl cis-trans isomerase	4	17.053	1	21	1151	1171	GGAAUCUUGAUGAUGCUGCAG	CAGCAGCAUUGUUAAGAGUCA	Cleavage
stu-known-mir18	mir172	GGAATCTTGATGATGCTGCAG	PGSC0003DMT400059576	NA	4	17.053	1	21	2146	2166	GGAAUCUUGAUGAUGCUGCAG	CAGCAGCAUUGUUAAGAGUCA	Cleavage
stu-known-mir18	mir172	GGAATCTTGATGATGCTGCAG	PGSC0003DMT400095057	WRKY transcription factor 27	4.5	13.892	1	21	81	100	GGAAUCUUGAUGAUGCUGCAG	GUGUAGUA-CAUCAAGAUUCU	Cleavage
stu-known-mir18	mir172	GGAATCTTGATGATGCTGCAG	PGSC0003DMT400023618	NA	4	17.749	1	21	1187	1207	GGAAUCUUGAUGAUGCUGCAG	ACAAGGUAUCAUCAGGAUUUC	Cleavage
stu-known-mir18	mir172	GGAATCTTGATGATGCTGCAG	PGSC0003DMT400025157	Ubiquitin	4.5	21.376	1	21	151	171	GGAAUCUUGAUGAUGCUGCAG	CUUCAGAAUCGUCAAAAUUCU	Cleavage
stu-known-mir18	mir172	GGAATCTTGATGATGCTGCAG	PGSC0003DMT400010351	NA	4.5	18.5	1	21	476	496	GGAAUCUUGAUGAUGCUGCAG	UUUCAGCGUUAUCGGGAUUUA	Cleavage
stu-known-mir18	mir172	GGAATCTTGATGATGCTGCAG	PGSC0003DMT400030215	Cytochrome P450	4	20.301	1	21	263	283	GGAAUCUUGAUGAUGCUGCAG	UUGGAGAGUCAUCAAGAUUAC	Cleavage
stu-known-mir18	mir172	GGAATCTTGATGATGCTGCAG	PGSC0003DMT400052658	177 protein	4	23.997	1	21	141	161	GGAAUCUUGAUGAUGCUGCAG	UUGAGGGAUCAUCAAGAUCCC	Cleavage
stu-known-mir18	mir172	GGAATCTTGATGATGCTGCAG	PGSC0003DMT400000358	NA	3.5	8.077	1	21	106	126	GGAAUCUUGAUGAUGCUGCAG	CAACAAUGUCAUCAAGAUUCU	Cleavage
stu-known-mir18	mir172	GGAATCTTGATGATGCTGCAG	PGSC0003DMT400030930	Rhodanese-like family protein	4	16.039	1	21	800	820	GGAAUCUUGAUGAUGCUGCAG	UAUUAGCAUCAUCCAGAUUUU	Cleavage
stu-known-mir18	mir172	GGAATCTTGATGATGCTGCAG	PGSC0003DMT400064509	NA	5	19.323	1	21	481	501	GGAAUCUUGAUGAUGCUGCAG	CUGCAGAAUUAUCAAGUUGCU	Cleavage
stu-known-mir18	mir172	GGAATCTTGATGATGCTGCAG	PGSC0003DMT400063187	Type-A response regulator	5	13.45	1	21	676	696	GGAAUCUUGAUGAUGCUGCAG	CUUCAGCAUCAUCAGAAUCUC	Cleavage
stu-known-mir18	mir172	GGAATCTTGATGATGCTGCAG	PGSC0003DMT400020558	DNA binding protein	5	22.482	1	21	862	882	GGAAUCUUGAUGAUGCUGCAG	CUGCUGCAGGAUUAGGAUUCC	Cleavage
stu-known-mir18	mir172	GGAATCTTGATGATGCTGCAG	PGSC0003DMT400064508	Holocarboxylase synthetase	5	19.323	1	21	674	694	GGAAUCUUGAUGAUGCUGCAG	CUGCAGAAUUAUCAAGUUGCU	Cleavage
stu-known-mir18	mir172	GGAATCTTGATGATGCTGCAG	PGSC0003DMT400000359	Conserved gene of unknown function	3.5	8.077	1	21	230	250	GGAAUCUUGAUGAUGCUGCAG	CAACAAUGUCAUCAAGAUUCU	Cleavage
stu-known-mir18	mir172	GGAATCTTGATGATGCTGCAG	PGSC0003DMT400020843	Proteasome subunit beta type	5	18.465	1	21	824	844	GGAAUCUUGAUGAUGCUGCAG	CUGCUGCAUCGACUAGAUUUC	Translation
stu-known-mir18	mir172	GGAATCTTGATGATGCTGCAG	PGSC0003DMT400029808	NA	4.5	7.483	1	21	147	167	GGAAUCUUGAUGAUGCUGCAG	CUUCAUCAUCAUCAGGUUUUC	Cleavage
stu-known-mir18	mir172	GGAATCTTGATGATGCTGCAG	PGSC0003DMT400020362	Conserved gene of unknown function	4.5	16.869	1	21	87	107	GGAAUCUUGAUGAUGCUGCAG	CUGAAGCUCUAUCAAGAUUUC	Cleavage
stu-known-mir18	mir172	GGAATCTTGATGATGCTGCAG	PGSC0003DMT400084781	Anthranilate N-benzoyltransferase protein	3.5	9.135	1	21	780	800	GGAAUCUUGAUGAUGCUGCAG	CAGUAACAUCAACAAGAUUUC	Translation
stu-known-mir18	mir172	GGAATCTTGATGATGCTGCAG	PGSC0003DMT400055994	Conserved gene of unknown function	4	14.201	1	21	674	694	GGAAUCUUGAUGAUGCUGCAG	CAGCAGUAUCUUCAGGAAUCC	Translation
stu-known-mir18	mir172	GGAATCTTGATGATGCTGCAG	PGSC0003DMT400072135	Gene of unknown function	4.5	24.189	1	21	669	689	GGAAUCUUGAUGAUGCUGCAG	CUUCUGUGUCGUCAAGGUUCU	Cleavage
stu-known-mir18	mir172	GGAATCTTGATGATGCTGCAG	PGSC0003DMT400095767	Prenylcysteine oxidase	4.5	15.556	1	21	520	540	GGAAUCUUGAUGAUGCUGCAG	UUGAAGUAUUAUGAAGAUUUU	Cleavage
stu-known-mir18	mir172	GGAATCTTGATGATGCTGCAG	PGSC0003DMT400026205	Conserved gene of unknown function	4	19.122	1	21	247	267	GGAAUCUUGAUGAUGCUGCAG	CAGCAGUAUCACUAAGCUUCC	Translation
stu-known-mir18	mir172	GGAATCTTGATGATGCTGCAG	PGSC0003DMT400032585	Sodium-bile acid cotransporter	3.5	15.425	1	21	69	89	GGAAUCUUGAUGAUGCUGCAG	CAGCAGAAUCAUCAAGGCUUC	Cleavage
stu-known-mir18	mir172	GGAATCTTGATGATGCTGCAG	PGSC0003DMT400077340	Transporter	4.5	14.064	1	21	883	903	GGAAUCUUGAUGAUGCUGCAG	CAUGUUCAUCAUCAAGAUUCU	Cleavage
stu-known-mir18	mir172	GGAATCTTGATGATGCTGCAG	PGSC0003DMT400032583	NA	3.5	15.425	1	21	69	89	GGAAUCUUGAUGAUGCUGCAG	CAGCAGAAUCAUCAAGGCUUC	Cleavage
stu-known-mir18	mir172	GGAATCTTGATGATGCTGCAG	PGSC0003DMT400006576	Cyclin A	4.5	15.502	1	21	1202	1222	GGAAUCUUGAUGAUGCUGCAG	UUGCUGCAUCAUCUGUAUUCC	Cleavage
stu-known-mir18	mir172	GGAATCTTGATGATGCTGCAG	PGSC0003DMT400052279	MLO 1	4	19.767	1	21	386	406	GGAAUCUUGAUGAUGCUGCAG	AAGUAGCAUAGUCAAGAUUUG	Cleavage
stu-known-mir18	mir172	GGAATCTTGATGATGCTGCAG	PGSC0003DMT400052280	NA	4	19.767	1	21	386	406	GGAAUCUUGAUGAUGCUGCAG	AAGUAGCAUAGUCAAGAUUUG	Cleavage
stu-known-mir18	mir172	GGAATCTTGATGATGCTGCAG	PGSC0003DMT400012676	S-locus-specific glycoprotein S13	4.5	14.273	1	21	1651	1671	GGAAUCUUGAUGAUGCUGCAG	CUGUAUCUCCAUCAAGAUUCU	Cleavage
stu-known-mir18	mir172	GGAATCTTGATGATGCTGCAG	PGSC0003DMT400041126	NA	5	19.246	1	21	1495	1515	GGAAUCUUGAUGAUGCUGCAG	UUGCAGCGCCGUCAAAAUUUU	Cleavage
stu-known-mir18	mir172	GGAATCTTGATGATGCTGCAG	PGSC0003DMT400094521	Pentatricopeptide repeat-containing protein	3.5	16.575	1	21	1478	1497	GGAAUCUUGAUGAUGCUGCAG	GUGCAGC-UCGUCAAGAUUUU	Cleavage
stu-known-mir18	mir172	GGAATCTTGATGATGCTGCAG	PGSC0003DMT400012679	S-locus-specific glycoprotein S13	4.5	13.832	1	21	1897	1917	GGAAUCUUGAUGAUGCUGCAG	CUGUAUCUCCAUCAAGAUUCU	Cleavage
stu-known-mir18	mir172	GGAATCTTGATGATGCTGCAG	PGSC0003DMT400034466	Ubiquitin-protein ligase	3.5	19.766	1	21	2187	2206	GGAAUCUUGAUGAUGCUGCAG	AUGCAGC-UUAUCAAGAUUUU	Cleavage
stu-known-mir18	mir172	GGAATCTTGATGATGCTGCAG	PGSC0003DMT400039125	Leucine-rich repeat-containing protein	4	15.41	1	21	510	530	GGAAUCUUGAUGAUGCUGCAG	CAGCAGAAUUGUAAAGAUUUC	Cleavage
stu-known-mir18	mir172	GGAATCTTGATGATGCTGCAG	PGSC0003DMT400034467	NA	3.5	19.766	1	21	2305	2324	GGAAUCUUGAUGAUGCUGCAG	AUGCAGC-UUAUCAAGAUUUU	Cleavage
stu-known-mir18	mir172	GGAATCTTGATGATGCTGCAG	PGSC0003DMT400034465	NA	3.5	19.766	1	21	2399	2418	GGAAUCUUGAUGAUGCUGCAG	AUGCAGC-UUAUCAAGAUUUU	Cleavage
stu-known-mir18	mir172	GGAATCTTGATGATGCTGCAG	PGSC0003DMT400041127	ARF8	5	19.246	1	21	1651	1671	GGAAUCUUGAUGAUGCUGCAG	UUGCAGCGCCGUCAAAAUUUU	Cleavage
stu-known-mir18	mir172	GGAATCTTGATGATGCTGCAG	PGSC0003DMT400006390	ATP binding protein	5	11.511	1	21	840	860	GGAAUCUUGAUGAUGCUGCAG	CUGUAUCAUCACCGAUAUUCC	Translation
stu-known-mir19	mir172	GGAATCTTGATGATGCTGCAT	PGSC0003DMT400065502	NA	0.5	14.695	1	21	460	480	GGAAUCUUGAUGAUGCUGCAU	CUGCAGCAUCAUCAGGAUUCC	Cleavage
stu-known-mir19	mir172	GGAATCTTGATGATGCTGCAT	PGSC0003DMT400065499	NA	0.5	14.695	1	21	463	483	GGAAUCUUGAUGAUGCUGCAU	CUGCAGCAUCAUCAGGAUUCC	Cleavage
stu-known-mir19	mir172	GGAATCTTGATGATGCTGCAT	PGSC0003DMT400016583	NA	0.5	13.942	1	21	879	899	GGAAUCUUGAUGAUGCUGCAU	CUGCAGCAUCAUCAGGAUUCC	Cleavage
stu-known-mir19	mir172	GGAATCTTGATGATGCTGCAT	PGSC0003DMT400016585	APETALA2	0.5	13.942	1	21	1624	1644	GGAAUCUUGAUGAUGCUGCAU	CUGCAGCAUCAUCAGGAUUCC	Cleavage
stu-known-mir19	mir172	GGAATCTTGATGATGCTGCAT	PGSC0003DMT400016584	NA	0.5	13.942	1	21	1707	1727	GGAAUCUUGAUGAUGCUGCAU	CUGCAGCAUCAUCAGGAUUCC	Cleavage
stu-known-mir19	mir172	GGAATCTTGATGATGCTGCAT	PGSC0003DMT400065500	NA	0.5	14.695	1	21	1720	1740	GGAAUCUUGAUGAUGCUGCAU	CUGCAGCAUCAUCAGGAUUCC	Cleavage
stu-known-mir19	mir172	GGAATCTTGATGATGCTGCAT	PGSC0003DMT400065501	PHAP2A protein	0.5	14.695	1	21	1723	1743	GGAAUCUUGAUGAUGCUGCAU	CUGCAGCAUCAUCAGGAUUCC	Cleavage
stu-known-mir19	mir172	GGAATCTTGATGATGCTGCAT	PGSC0003DMT400010231	PHAP2A protein	0.5	15.659	1	21	1652	1672	GGAAUCUUGAUGAUGCUGCAU	CUGCAGCAUCAUCAGGAUUCC	Cleavage
stu-known-mir19	mir172	GGAATCTTGATGATGCTGCAT	PGSC0003DMT400010230	NA	0.5	15.659	1	21	1766	1786	GGAAUCUUGAUGAUGCUGCAU	CUGCAGCAUCAUCAGGAUUCC	Cleavage
stu-known-mir19	mir172	GGAATCTTGATGATGCTGCAT	PGSC0003DMT400010229	NA	0.5	15.659	1	21	1818	1838	GGAAUCUUGAUGAUGCUGCAU	CUGCAGCAUCAUCAGGAUUCC	Cleavage
stu-known-mir19	mir172	GGAATCTTGATGATGCTGCAT	PGSC0003DMT400065312	NA	1	13.107	1	21	1413	1433	GGAAUCUUGAUGAUGCUGCAU	CUGCAGCAUCAUCAGGAUUCU	Cleavage
stu-known-mir19	mir172	GGAATCTTGATGATGCTGCAT	PGSC0003DMT400065313	Apetala 2	1	13.107	1	21	1458	1478	GGAAUCUUGAUGAUGCUGCAU	CUGCAGCAUCAUCAGGAUUCU	Cleavage
stu-known-mir19	mir172	GGAATCTTGATGATGCTGCAT	PGSC0003DMT400031400	NA	1	12.897	1	21	1402	1422	GGAAUCUUGAUGAUGCUGCAU	CUGCAGCAUCAUCAGGAUUCU	Cleavage
stu-known-mir19	mir172	GGAATCTTGATGATGCTGCAT	PGSC0003DMT400031401	APETALA2	1	12.897	1	21	1405	1425	GGAAUCUUGAUGAUGCUGCAU	CUGCAGCAUCAUCAGGAUUCU	Cleavage
stu-known-mir19	mir172	GGAATCTTGATGATGCTGCAT	PGSC0003DMT400031399	NA	1	12.897	1	21	1481	1501	GGAAUCUUGAUGAUGCUGCAU	CUGCAGCAUCAUCAGGAUUCU	Cleavage
stu-known-mir19	mir172	GGAATCTTGATGATGCTGCAT	PGSC0003DMT400065311	NA	1	13.107	1	21	1693	1713	GGAAUCUUGAUGAUGCUGCAU	CUGCAGCAUCAUCAGGAUUCU	Cleavage
stu-known-mir19	mir172	GGAATCTTGATGATGCTGCAT	PGSC0003DMT400031402	NA	1	12.897	1	21	1699	1719	GGAAUCUUGAUGAUGCUGCAU	CUGCAGCAUCAUCAGGAUUCU	Cleavage
stu-known-mir19	mir172	GGAATCTTGATGATGCTGCAT	PGSC0003DMT400031398	NA	1	12.897	1	21	1744	1764	GGAAUCUUGAUGAUGCUGCAU	CUGCAGCAUCAUCAGGAUUCU	Cleavage
stu-known-mir19	mir172	GGAATCTTGATGATGCTGCAT	PGSC0003DMT400071734	NA	1.5	11.742	1	21	202	222	GGAAUCUUGAUGAUGCUGCAU	CUGCAGCAUCAUCAGGAUUCG	Cleavage
stu-known-mir19	mir172	GGAATCTTGATGATGCTGCAT	PGSC0003DMT400028701	NA	1.5	12.941	1	21	114	134	GGAAUCUUGAUGAUGCUGCAU	CUGCAGCAUCAUCAGGAUUCG	Cleavage
stu-known-mir19	mir172	GGAATCTTGATGATGCTGCAT	PGSC0003DMT400071731	NA	1.5	11.742	1	21	1409	1429	GGAAUCUUGAUGAUGCUGCAU	CUGCAGCAUCAUCAGGAUUCG	Cleavage
stu-known-mir19	mir172	GGAATCTTGATGATGCTGCAT	PGSC0003DMT400071732	Relative to APETALA2 1	1.5	11.742	1	21	1454	1474	GGAAUCUUGAUGAUGCUGCAU	CUGCAGCAUCAUCAGGAUUCG	Cleavage
stu-known-mir19	mir172	GGAATCTTGATGATGCTGCAT	PGSC0003DMT400071726	NA	1.5	11.742	1	21	1750	1770	GGAAUCUUGAUGAUGCUGCAU	CUGCAGCAUCAUCAGGAUUCG	Cleavage
stu-known-mir19	mir172	GGAATCTTGATGATGCTGCAT	PGSC0003DMT400028706	PHAP2B protein	1.5	12.941	1	21	1640	1660	GGAAUCUUGAUGAUGCUGCAU	CUGCAGCAUCAUCAGGAUUCG	Cleavage
stu-known-mir19	mir172	GGAATCTTGATGATGCTGCAT	PGSC0003DMT400071730	NA	1.5	11.742	1	21	1774	1794	GGAAUCUUGAUGAUGCUGCAU	CUGCAGCAUCAUCAGGAUUCG	Cleavage
stu-known-mir19	mir172	GGAATCTTGATGATGCTGCAT	PGSC0003DMT400071729	NA	1.5	11.742	1	21	1774	1794	GGAAUCUUGAUGAUGCUGCAU	CUGCAGCAUCAUCAGGAUUCG	Cleavage
stu-known-mir19	mir172	GGAATCTTGATGATGCTGCAT	PGSC0003DMT400071728	NA	1.5	11.742	1	21	1782	1802	GGAAUCUUGAUGAUGCUGCAU	CUGCAGCAUCAUCAGGAUUCG	Cleavage
stu-known-mir19	mir172	GGAATCTTGATGATGCTGCAT	PGSC0003DMT400028704	NA	1.5	12.941	1	21	1717	1737	GGAAUCUUGAUGAUGCUGCAU	CUGCAGCAUCAUCAGGAUUCG	Cleavage
stu-known-mir19	mir172	GGAATCTTGATGATGCTGCAT	PGSC0003DMT400071727	NA	1.5	11.742	1	21	1880	1900	GGAAUCUUGAUGAUGCUGCAU	CUGCAGCAUCAUCAGGAUUCG	Cleavage
stu-known-mir19	mir172	GGAATCTTGATGATGCTGCAT	PGSC0003DMT400028702	NA	1.5	12.941	1	21	1958	1978	GGAAUCUUGAUGAUGCUGCAU	CUGCAGCAUCAUCAGGAUUCG	Cleavage
stu-known-mir19	mir172	GGAATCTTGATGATGCTGCAT	PGSC0003DMT400028703	NA	1.5	12.941	1	21	2185	2205	GGAAUCUUGAUGAUGCUGCAU	CUGCAGCAUCAUCAGGAUUCG	Cleavage
stu-known-mir19	mir172	GGAATCTTGATGATGCTGCAT	PGSC0003DMT400028705	NA	1.5	12.941	1	21	2765	2785	GGAAUCUUGAUGAUGCUGCAU	CUGCAGCAUCAUCAGGAUUCG	Cleavage
stu-known-mir19	mir172	GGAATCTTGATGATGCTGCAT	PGSC0003DMT400016882	NA	1	12.2	1	21	860	880	GGAAUCUUGAUGAUGCUGCAU	CGGCAGCAUCAUCAGGAUUCU	Cleavage
stu-known-mir19	mir172	GGAATCTTGATGATGCTGCAT	PGSC0003DMT400016881	Apetala 2	1	12.2	1	21	905	925	GGAAUCUUGAUGAUGCUGCAU	CGGCAGCAUCAUCAGGAUUCU	Cleavage
stu-known-mir19	mir172	GGAATCTTGATGATGCTGCAT	PGSC0003DMT400016883	NA	1	12.2	1	21	1016	1036	GGAAUCUUGAUGAUGCUGCAU	CGGCAGCAUCAUCAGGAUUCU	Cleavage
stu-known-mir19	mir172	GGAATCTTGATGATGCTGCAT	PGSC0003DMT400039278	NA	4.5	16.231	1	21	228	248	GGAAUCUUGAUGAUGCUGCAU	CUGCGGCAUCAUCAAGAUCAG	Cleavage
stu-known-mir19	mir172	GGAATCTTGATGATGCTGCAT	PGSC0003DMT400039276	Auxin-independent growth promoter	4.5	16.231	1	21	296	316	GGAAUCUUGAUGAUGCUGCAU	CUGCGGCAUCAUCAAGAUCAG	Cleavage
stu-known-mir19	mir172	GGAATCTTGATGATGCTGCAT	PGSC0003DMT400044386	NA	3	7.256	1	21	1510	1530	GGAAUCUUGAUGAUGCUGCAU	CUGCAGCAUCAUAAAGAAUCC	Cleavage
stu-known-mir19	mir172	GGAATCTTGATGATGCTGCAT	PGSC0003DMT400044387	Auxin-induced protein 5NG4	3	7.256	1	21	1662	1682	GGAAUCUUGAUGAUGCUGCAU	CUGCAGCAUCAUAAAGAAUCC	Cleavage
stu-known-mir19	mir172	GGAATCTTGATGATGCTGCAT	PGSC0003DMT400026075	Conserved gene of unknown function	2.5	21.613	1	21	78	98	GGAAUCUUGAUGAUGCUGCAU	ACGCAGUGUCAUUGAGAUUUC	Cleavage
stu-known-mir19	mir172	GGAATCTTGATGATGCTGCAT	PGSC0003DMT400004461	Zinc finger, RING-type	2	2.175	1	21	33	53	GGAAUCUUGAUGAUGCUGCAU	CAUCAUCAUCAUCAAGAUUCC	Cleavage
stu-known-mir19	mir172	GGAATCTTGATGATGCTGCAT	PGSC0003DMT400026073	NA	2.5	21.613	1	21	78	98	GGAAUCUUGAUGAUGCUGCAU	ACGCAGUGUCAUUGAGAUUUC	Cleavage
stu-known-mir19	mir172	GGAATCTTGATGATGCTGCAT	PGSC0003DMT400026072	NA	2.5	21.613	1	21	78	98	GGAAUCUUGAUGAUGCUGCAU	ACGCAGUGUCAUUGAGAUUUC	Cleavage
stu-known-mir19	mir172	GGAATCTTGATGATGCTGCAT	PGSC0003DMT400049621	S-locus-specific glycoprotein S6	3	19.302	1	21	1549	1569	GGAAUCUUGAUGAUGCUGCAU	AUGUAUCUUCAUCAAGAUUCU	Cleavage
stu-known-mir19	mir172	GGAATCTTGATGATGCTGCAT	PGSC0003DMT400026074	NA	2.5	21.613	1	21	78	98	GGAAUCUUGAUGAUGCUGCAU	ACGCAGUGUCAUUGAGAUUUC	Cleavage
stu-known-mir19	mir172	GGAATCTTGATGATGCTGCAT	PGSC0003DMT400049624	NA	3	19.302	1	21	1992	2012	GGAAUCUUGAUGAUGCUGCAU	AUGUAUCUUCAUCAAGAUUCU	Cleavage
stu-known-mir19	mir172	GGAATCTTGATGATGCTGCAT	PGSC0003DMT400022987	One helix protein	2.5	17.447	1	21	2598	2618	GGAAUCUUGAUGAUGCUGCAU	CCUCAGCAUCAUCAAAAUUCC	Cleavage
stu-known-mir19	mir172	GGAATCTTGATGATGCTGCAT	PGSC0003DMT400049622	NA	3	19.302	1	21	1992	2012	GGAAUCUUGAUGAUGCUGCAU	AUGUAUCUUCAUCAAGAUUCU	Cleavage
stu-known-mir19	mir172	GGAATCTTGATGATGCTGCAT	PGSC0003DMT400015644	Acylamino-acid-releasing enzyme	4	9.994	1	21	46	66	GGAAUCUUGAUGAUGCUGCAU	AUCUAGUAUUAUCAAAAUUCC	Cleavage
stu-known-mir19	mir172	GGAATCTTGATGATGCTGCAT	PGSC0003DMT400075488	Allyl alcohol dehydrogenase	4	17.521	1	21	414	434	GGAAUCUUGAUGAUGCUGCAU	AUACAGUGUCAUCAAGGCUCC	Cleavage
stu-known-mir19	mir172	GGAATCTTGATGATGCTGCAT	PGSC0003DMT400034175	Conserved gene of unknown function	4	7.335	1	21	1645	1665	GGAAUCUUGAUGAUGCUGCAU	AUGUAUUAUUAUUAAGAUUUU	Cleavage
stu-known-mir19	mir172	GGAATCTTGATGATGCTGCAT	PGSC0003DMT400049532	S-locus-specific glycoprotein S6	4	21.929	1	21	739	759	GGAAUCUUGAUGAUGCUGCAU	AUGGGGUAUCCUCAAGAUUCU	Translation
stu-known-mir19	mir172	GGAATCTTGATGATGCTGCAT	PGSC0003DMT400048138	NA	2.5	16.753	1	21	656	676	GGAAUCUUGAUGAUGCUGCAU	AACCAUCAUCAUCAAGAUUUC	Cleavage
stu-known-mir19	mir172	GGAATCTTGATGATGCTGCAT	PGSC0003DMT400064033	NA	4	19.972	1	21	1023	1043	GGAAUCUUGAUGAUGCUGCAU	CUGCAGCAUUAGCAAGGUUUA	Translation
stu-known-mir19	mir172	GGAATCTTGATGATGCTGCAT	PGSC0003DMT400064034	Membrane attack complex component/perforin/complement C9	4	19.972	1	21	1023	1043	GGAAUCUUGAUGAUGCUGCAU	CUGCAGCAUUAGCAAGGUUUA	Translation
stu-known-mir19	mir172	GGAATCTTGATGATGCTGCAT	PGSC0003DMT400034466	Ubiquitin-protein ligase	3.5	19.766	1	21	2187	2206	GGAAUCUUGAUGAUGCUGCAU	AUGCAGC-UUAUCAAGAUUUU	Cleavage
stu-known-mir19	mir172	GGAATCTTGATGATGCTGCAT	PGSC0003DMT400034467	NA	3.5	19.766	1	21	2305	2324	GGAAUCUUGAUGAUGCUGCAU	AUGCAGC-UUAUCAAGAUUUU	Cleavage
stu-known-mir19	mir172	GGAATCTTGATGATGCTGCAT	PGSC0003DMT400034465	NA	3.5	19.766	1	21	2399	2418	GGAAUCUUGAUGAUGCUGCAU	AUGCAGC-UUAUCAAGAUUUU	Cleavage
stu-known-mir19	mir172	GGAATCTTGATGATGCTGCAT	PGSC0003DMT400091190	Conserved gene of unknown function	3.5	18.693	1	21	92	112	GGAAUCUUGAUGAUGCUGCAU	UUCCAGCAUCACCAAGGUUUC	Translation
stu-known-mir19	mir172	GGAATCTTGATGATGCTGCAT	PGSC0003DMT400055350	Gene of unknown function	4.5	14.779	1	21	200	220	GGAAUCUUGAUGAUGCUGCAU	AUUCAGCAUCCUCAAGGUUUG	Translation
stu-known-mir19	mir172	GGAATCTTGATGATGCTGCAT	PGSC0003DMT400045115	Bcr-associated protein, bap	3.5	17.298	1	21	177	197	GGAAUCUUGAUGAUGCUGCAU	UAUUAGUAUUAUCAAGAUUCA	Cleavage
stu-known-mir19	mir172	GGAATCTTGATGATGCTGCAT	PGSC0003DMT400017979	NA	3	10.661	1	21	301	321	GGAAUCUUGAUGAUGCUGCAU	CAUCAUCAUCAUCAAGAUUCA	Cleavage
stu-known-mir19	mir172	GGAATCTTGATGATGCTGCAT	PGSC0003DMT400071350	Gene of unknown function	3.5	9.259	1	21	1013	1033	GGAAUCUUGAUGAUGCUGCAU	AAUUAGCAUUAUCAAGGUUCA	Cleavage
stu-known-mir19	mir172	GGAATCTTGATGATGCTGCAT	PGSC0003DMT400037632	GTP binding protein	3.5	24.287	1	21	1176	1196	GGAAUCUUGAUGAUGCUGCAU	AAGUGGCAUCAUCAAGAAUCG	Cleavage
stu-known-mir19	mir172	GGAATCTTGATGATGCTGCAT	PGSC0003DMT400017980	NA	3	10.661	1	21	590	610	GGAAUCUUGAUGAUGCUGCAU	CAUCAUCAUCAUCAAGAUUCA	Cleavage
stu-known-mir19	mir172	GGAATCTTGATGATGCTGCAT	PGSC0003DMT400017981	KANADI like transcription factor	3	10.661	1	21	590	610	GGAAUCUUGAUGAUGCUGCAU	CAUCAUCAUCAUCAAGAUUCA	Cleavage
stu-known-mir19	mir172	GGAATCTTGATGATGCTGCAT	PGSC0003DMT400006578	D-glycerate 3-kinase, chloroplast	4	18.546	1	21	1292	1312	GGAAUCUUGAUGAUGCUGCAU	AUGGAUUGUCAUCAAGAUUCA	Cleavage
stu-known-mir19	mir172	GGAATCTTGATGATGCTGCAT	PGSC0003DMT400006579	NA	4	15.756	1	21	1938	1958	GGAAUCUUGAUGAUGCUGCAU	AUGGAUUGUCAUCAAGAUUCA	Cleavage
stu-known-mir19	mir172	GGAATCTTGATGATGCTGCAT	PGSC0003DMT400032553	NA	3.5	16.194	1	21	704	724	GGAAUCUUGAUGAUGCUGCAU	AAUAAGUAUCGUCAAGAUUUC	Cleavage
stu-known-mir19	mir172	GGAATCTTGATGATGCTGCAT	PGSC0003DMT400006577	NA	4	18.546	1	21	1537	1557	GGAAUCUUGAUGAUGCUGCAU	AUGGAUUGUCAUCAAGAUUCA	Cleavage
stu-known-mir19	mir172	GGAATCTTGATGATGCTGCAT	PGSC0003DMT400032552	DNA mismatch repair protein mutS	3.5	16.194	1	21	794	814	GGAAUCUUGAUGAUGCUGCAU	AAUAAGUAUCGUCAAGAUUUC	Cleavage
stu-known-mir19	mir172	GGAATCTTGATGATGCTGCAT	PGSC0003DMT400067667	C2H2 zinc finger protein FZF	3.5	19.934	1	21	1890	1910	GGAAUCUUGAUGAUGCUGCAU	AACCAGCAUUAUUGAGAUUCG	Cleavage
stu-known-mir19	mir172	GGAATCTTGATGATGCTGCAT	PGSC0003DMT400003470	Protein COBRA	4	10.943	1	21	2678	2698	GGAAUCUUGAUGAUGCUGCAU	GUGUAACAUUAUUAAGAUUUG	Cleavage
stu-known-mir19	mir172	GGAATCTTGATGATGCTGCAT	PGSC0003DMT400003471	NA	4	10.943	1	21	2689	2709	GGAAUCUUGAUGAUGCUGCAU	GUGUAACAUUAUUAAGAUUUG	Cleavage
stu-known-mir19	mir172	GGAATCTTGATGATGCTGCAT	PGSC0003DMT400018346	DNA binding protein	3	11.363	1	21	4460	4480	GGAAUCUUGAUGAUGCUGCAU	UUGAAACAUCAUCAAGGUUUC	Cleavage
stu-known-mir19	mir172	GGAATCTTGATGATGCTGCAT	PGSC0003DMT400056655	RNA binding protein	4.5	18.159	1	21	78	98	GGAAUCUUGAUGAUGCUGCAU	GUGCGGCAACAUUGAGAGUCC	Cleavage
stu-known-mir19	mir172	GGAATCTTGATGATGCTGCAT	PGSC0003DMT400058661	Type I inositol polyphosphate 5-phosphatase	4.5	15.444	1	21	113	133	GGAAUCUUGAUGAUGCUGCAU	GUGCAGUAUCAGUUAGAUUUC	Translation
stu-known-mir19	mir172	GGAATCTTGATGATGCTGCAT	PGSC0003DMT400049736	Non-specific lipid-transfer protein	3.5	15.826	1	21	552	572	GGAAUCUUGAUGAUGCUGCAU	AAGCAGCAACAUCAAAAUUUC	Cleavage
stu-known-mir19	mir172	GGAATCTTGATGATGCTGCAT	PGSC0003DMT400047240	Conserved gene of unknown function	4.5	19.604	1	21	816	836	GGAAUCUUGAUGAUGCUGCAU	AUGUUGCAUUGUUGAGAUUUU	Cleavage
stu-known-mir19	mir172	GGAATCTTGATGATGCTGCAT	PGSC0003DMT400014871	NA	3.5	20.464	1	21	736	756	GGAAUCUUGAUGAUGCUGCAU	GUGAAUCAUCAUCAAGAUUGC	Cleavage
stu-known-mir19	mir172	GGAATCTTGATGATGCTGCAT	PGSC0003DMT400014872	NAC domain protein	3.5	20.464	1	21	883	903	GGAAUCUUGAUGAUGCUGCAU	GUGAAUCAUCAUCAAGAUUGC	Cleavage
stu-known-mir19	mir172	GGAATCTTGATGATGCTGCAT	PGSC0003DMT400063172	MYB transcription factor	4	13.513	1	21	855	875	GGAAUCUUGAUGAUGCUGCAU	AUGGAUCAUCAUCGAUAUUCC	Cleavage
stu-known-mir19	mir172	GGAATCTTGATGATGCTGCAT	PGSC0003DMT400009060	Proteasome subunit beta type-1	3.5	23.325	1	21	302	322	GGAAUCUUGAUGAUGCUGCAU	UGAUGGCAUCGUCAGGAUUUC	Cleavage
stu-known-mir19	mir172	GGAATCTTGATGATGCTGCAT	PGSC0003DMT400061049	Patatin	4.5	17.223	1	21	1762	1782	GGAAUCUUGAUGAUGCUGCAU	AUGGAGUAUUAUUGGGGUUCU	Cleavage
stu-known-mir19	mir172	GGAATCTTGATGATGCTGCAT	PGSC0003DMT400061049	Patatin	5	11.809	1	21	1977	1997	GGAAUCUUGAUGAUGCUGCAU	CUGUAAUAUCAGCAAGAUUUA	Translation
stu-known-mir19	mir172	GGAATCTTGATGATGCTGCAT	PGSC0003DMT400041282	CBL-interacting protein kinase 07	4.5	15.77	1	21	2210	2230	GGAAUCUUGAUGAUGCUGCAU	AUGCAACAACAUCAAGCUUCU	Cleavage
stu-known-mir19	mir172	GGAATCTTGATGATGCTGCAT	PGSC0003DMT400041085	Stromal antigen	4.5	21.1	1	21	844	864	GGAAUCUUGAUGAUGCUGCAU	AUGCACCGUUAUCGAGAUGUC	Cleavage
stu-known-mir19	mir172	GGAATCTTGATGATGCTGCAT	PGSC0003DMT400034976	Acylamino-acid-releasing enzyme	4.5	21.881	1	21	1687	1707	GGAAUCUUGAUGAUGCUGCAU	AUUUAGUAUUAUGAGGAUUCC	Cleavage
stu-known-mir19	mir172	GGAATCTTGATGATGCTGCAT	PGSC0003DMT400034975	NA	4.5	21.881	1	21	1969	1989	GGAAUCUUGAUGAUGCUGCAU	AUUUAGUAUUAUGAGGAUUCC	Cleavage
stu-known-mir19	mir172	GGAATCTTGATGATGCTGCAT	PGSC0003DMT400013490	Anthranilate phosphoribosyltransferase	5	10.933	1	21	608	628	GGAAUCUUGAUGAUGCUGCAU	AUGUAGUAUUAGUAAGGUUUU	Translation
stu-known-mir19	mir172	GGAATCTTGATGATGCTGCAT	PGSC0003DMT400095057	WRKY transcription factor 27	4.5	13.892	1	21	81	100	GGAAUCUUGAUGAUGCUGCAU	GUGUAGUA-CAUCAAGAUUCU	Cleavage
stu-known-mir19	mir172	GGAATCTTGATGATGCTGCAT	PGSC0003DMT400002654	Gene of unknown function	4	15.782	1	21	376	396	GGAAUCUUGAUGAUGCUGCAU	CUUCAGCAUCAUCAAGUUUUG	Cleavage
stu-known-mir19	mir172	GGAATCTTGATGATGCTGCAT	PGSC0003DMT400095817	F-box/FBD/LRR-repeat protein	4	15.283	1	21	952	971	GGAAUCUUGAUGAUGCUGCAU	AUGCAGC-UUAUCAAGGUUUU	Cleavage
stu-known-mir19	mir172	GGAATCTTGATGATGCTGCAT	PGSC0003DMT400031070	Pirin	5	18.77	1	21	828	848	GGAAUCUUGAUGAUGCUGCAU	AUGCAGGCUUAUCAAGAUUAU	Cleavage
stu-known-mir19	mir172	GGAATCTTGATGATGCTGCAT	PGSC0003DMT400044269	Mini zinc finger 1	3.5	16.485	1	21	769	789	GGAAUCUUGAUGAUGCUGCAU	CAGCAGUAUCAUCAUGAUUAC	Cleavage
stu-known-mir19	mir172	GGAATCTTGATGATGCTGCAT	PGSC0003DMT400066838	HD-ZIP protein	4.5	16.768	1	21	419	438	GGAAUCUUGAUGAUGCUGCAU	AUGCACCAUCAUCAA-AUUUC	Cleavage
stu-known-mir19	mir172	GGAATCTTGATGATGCTGCAT	PGSC0003DMT400039447	NA	5	16.306	1	21	722	744	GGAAUCUUGAUGAUG--CUGCAU	AUGCAGAUCAUUAUCGAAAUUCC	Cleavage
stu-known-mir19	mir172	GGAATCTTGATGATGCTGCAT	PGSC0003DMT400039446	NA	5	16.306	1	21	722	744	GGAAUCUUGAUGAUG--CUGCAU	AUGCAGAUCAUUAUCGAAAUUCC	Cleavage
stu-known-mir19	mir172	GGAATCTTGATGATGCTGCAT	PGSC0003DMT400062495	NA	4.5	15.399	1	21	1720	1740	GGAAUCUUGAUGAUGCUGCAU	AAGUAGCAUCAUCAAGAAUAU	Cleavage
stu-known-mir19	mir172	GGAATCTTGATGATGCTGCAT	PGSC0003DMT400012601	NA	5	14.2	1	21	487	506	GGAAUCUUGAUGAUGCUGCAU	AUGCAGCGUCA-CCAGAUUCC	Translation
stu-known-mir19	mir172	GGAATCTTGATGATGCTGCAT	PGSC0003DMT400039444	Conserved gene of unknown function	5	16.306	1	21	724	746	GGAAUCUUGAUGAUG--CUGCAU	AUGCAGAUCAUUAUCGAAAUUCC	Cleavage
stu-known-mir19	mir172	GGAATCTTGATGATGCTGCAT	PGSC0003DMT400062497	SIT4 phosphatase-associated family protein	4.5	15.399	1	21	2153	2173	GGAAUCUUGAUGAUGCUGCAU	AAGUAGCAUCAUCAAGAAUAU	Cleavage
stu-known-mir19	mir172	GGAATCTTGATGATGCTGCAT	PGSC0003DMT400094521	Pentatricopeptide repeat-containing protein	3.5	16.575	1	21	1478	1497	GGAAUCUUGAUGAUGCUGCAU	GUGCAGC-UCGUCAAGAUUUU	Cleavage
stu-known-mir19	mir172	GGAATCTTGATGATGCTGCAT	PGSC0003DMT400012602	Early-responsive to dehydration protein	5	15.229	1	21	595	614	GGAAUCUUGAUGAUGCUGCAU	AUGCAGCGUCA-CCAGAUUCC	Translation
stu-known-mir19	mir172	GGAATCTTGATGATGCTGCAT	PGSC0003DMT400044270	Mini zinc finger 1	3.5	16.485	1	21	1974	1994	GGAAUCUUGAUGAUGCUGCAU	CAGCAGUAUCAUCAUGAUUAC	Cleavage
stu-known-mir19	mir172	GGAATCTTGATGATGCTGCAT	PGSC0003DMT400086411	Gene of unknown function	4	18.573	1	21	177	197	GGAAUCUUGAUGAUGCUGCAU	CUUUGGCGACAUCAAGAUUCC	Cleavage
stu-known-mir19	mir172	GGAATCTTGATGATGCTGCAT	PGSC0003DMT400026739	Serine-threonine protein kinase, plant-type	5	14.022	1	21	1247	1266	GGAAUCUUGAUGAUGCUGCAU	AUGUGGUAU-AUCAAGGUUCC	Cleavage
stu-known-mir19	mir172	GGAATCTTGATGATGCTGCAT	PGSC0003DMT400032564	Conserved gene of unknown function	3.5	13.133	1	21	941	961	GGAAUCUUGAUGAUGCUGCAU	UUGCUGGAUUAUCAAGAUUUU	Cleavage
stu-known-mir19	mir172	GGAATCTTGATGATGCTGCAT	PGSC0003DMT400052493	Polygalacturonase	4.5	19.03	1	21	615	635	GGAAUCUUGAUGAUGCUGCAU	UGGCAGCAUUAUCAAGACUGG	Cleavage
stu-known-mir19	mir172	GGAATCTTGATGATGCTGCAT	PGSC0003DMT400018897	Transcription factor Myb	4.5	8.381	1	21	626	646	GGAAUCUUGAUGAUGCUGCAU	UUGCAGCAUUGUCAACUUUUC	Cleavage
stu-known-mir19	mir172	GGAATCTTGATGATGCTGCAT	PGSC0003DMT400030173	NA	4	23.738	1	21	637	657	GGAAUCUUGAUGAUGCUGCAU	CUGCAGUUUUAUUGGGGUUCC	Cleavage
stu-known-mir19	mir172	GGAATCTTGATGATGCTGCAT	PGSC0003DMT400061635	NA	3.5	11.824	1	21	135	155	GGAAUCUUGAUGAUGCUGCAU	UUGAAUCAUCUUCAAGAUUCC	Translation
stu-known-mir19	mir172	GGAATCTTGATGATGCTGCAT	PGSC0003DMT400061634	Conserved gene of unknown function	3.5	15.468	1	21	135	155	GGAAUCUUGAUGAUGCUGCAU	UUGAAUCAUCUUCAAGAUUCC	Translation
stu-known-mir19	mir172	GGAATCTTGATGATGCTGCAT	PGSC0003DMT400032367	DNA binding protein	4.5	22.198	1	21	722	742	GGAAUCUUGAUGAUGCUGCAU	CUGUAGCAUCAGUAAGGAUCC	Translation
stu-known-mir19	mir172	GGAATCTTGATGATGCTGCAT	PGSC0003DMT400072261	NA	4.5	19.054	1	21	748	768	GGAAUCUUGAUGAUGCUGCAU	UUGCAGCAUGGUCAGGAUGCU	Cleavage
stu-known-mir19	mir172	GGAATCTTGATGATGCTGCAT	PGSC0003DMT400052279	MLO 1	4	19.767	1	21	386	406	GGAAUCUUGAUGAUGCUGCAU	AAGUAGCAUAGUCAAGAUUUG	Cleavage
stu-known-mir19	mir172	GGAATCTTGATGATGCTGCAT	PGSC0003DMT400072260	BZIP domain class transcription factor	4.5	19.054	1	21	748	768	GGAAUCUUGAUGAUGCUGCAU	UUGCAGCAUGGUCAGGAUGCU	Cleavage
stu-known-mir19	mir172	GGAATCTTGATGATGCTGCAT	PGSC0003DMT400052280	NA	4	19.767	1	21	386	406	GGAAUCUUGAUGAUGCUGCAU	AAGUAGCAUAGUCAAGAUUUG	Cleavage
stu-known-mir19	mir172	GGAATCTTGATGATGCTGCAT	PGSC0003DMT400023618	NA	4	17.749	1	21	1187	1207	GGAAUCUUGAUGAUGCUGCAU	ACAAGGUAUCAUCAGGAUUUC	Cleavage
stu-known-mir19	mir172	GGAATCTTGATGATGCTGCAT	PGSC0003DMT400076221	NA	4	12.777	1	21	359	378	GGAAUCUUGAUGAUGCUGCAU	AUGGAG-AUCAUCAAGAUUCA	Cleavage
stu-known-mir19	mir172	GGAATCTTGATGATGCTGCAT	PGSC0003DMT400049614	NA	4.5	17.654	1	21	73	93	GGAAUCUUGAUGAUGCUGCAU	AUGUAUCUGCAUCAAGAUUCU	Cleavage
stu-known-mir19	mir172	GGAATCTTGATGATGCTGCAT	PGSC0003DMT400000358	NA	3.5	8.077	1	21	106	126	GGAAUCUUGAUGAUGCUGCAU	CAACAAUGUCAUCAAGAUUCU	Cleavage
stu-known-mir19	mir172	GGAATCTTGATGATGCTGCAT	PGSC0003DMT400063168	NA	5	8.381	1	21	765	785	GGAAUCUUGAUGAUGCUGCAU	AUGUCGUAUUAUUAAUAUUCU	Cleavage
stu-known-mir19	mir172	GGAATCTTGATGATGCTGCAT	PGSC0003DMT400049615	NA	4.5	17.62	1	21	159	179	GGAAUCUUGAUGAUGCUGCAU	AUGUAUCUGCAUCAAGAUUCU	Cleavage
stu-known-mir19	mir172	GGAATCTTGATGATGCTGCAT	PGSC0003DMT400030930	Rhodanese-like family protein	4	16.039	1	21	800	820	GGAAUCUUGAUGAUGCUGCAU	UAUUAGCAUCAUCCAGAUUUU	Cleavage
stu-known-mir19	mir172	GGAATCTTGATGATGCTGCAT	PGSC0003DMT400063170	NA	5	8.381	1	21	922	942	GGAAUCUUGAUGAUGCUGCAU	AUGUCGUAUUAUUAAUAUUCU	Cleavage
stu-known-mir19	mir172	GGAATCTTGATGATGCTGCAT	PGSC0003DMT400048406	NA	4.5	21.05	1	21	289	309	GGAAUCUUGAUGAUGCUGCAU	AUGAAGCUGCAUUAAGAUUUC	Cleavage
stu-known-mir19	mir172	GGAATCTTGATGATGCTGCAT	PGSC0003DMT400007202	Pyroglutamyl-peptidase I	4.5	19.113	1	21	977	997	GGAAUCUUGAUGAUGCUGCAU	AUGUAUCUUCGUCAACAUUCC	Cleavage
stu-known-mir19	mir172	GGAATCTTGATGATGCTGCAT	PGSC0003DMT400076223	Transcription factor FAMA	4	12.777	1	21	603	622	GGAAUCUUGAUGAUGCUGCAU	AUGGAG-AUCAUCAAGAUUCA	Cleavage
stu-known-mir19	mir172	GGAATCTTGATGATGCTGCAT	PGSC0003DMT400063169	5-formyltetrahydrofolate cycloligase	5	8.381	1	21	1170	1190	GGAAUCUUGAUGAUGCUGCAU	AUGUCGUAUUAUUAAUAUUCU	Cleavage
stu-known-mir19	mir172	GGAATCTTGATGATGCTGCAT	PGSC0003DMT400000359	Conserved gene of unknown function	3.5	8.077	1	21	230	250	GGAAUCUUGAUGAUGCUGCAU	CAACAAUGUCAUCAAGAUUCU	Cleavage
stu-known-mir19	mir172	GGAATCTTGATGATGCTGCAT	PGSC0003DMT400076222	NA	4	12.777	1	21	603	622	GGAAUCUUGAUGAUGCUGCAU	AUGGAG-AUCAUCAAGAUUCA	Cleavage
stu-known-mir19	mir172	GGAATCTTGATGATGCTGCAT	PGSC0003DMT400028644	NA	5	7.585	1	21	15	35	GGAAUCUUGAUGAUGCUGCAU	AUGCAACGUCAUCACGUUUCU	Cleavage
stu-known-mir19	mir172	GGAATCTTGATGATGCTGCAT	PGSC0003DMT400057501	NA	4	11.911	1	21	1418	1438	GGAAUCUUGAUGAUGCUGCAU	AUCAAACAUUAUCAAGAUUUC	Cleavage
stu-known-mir19	mir172	GGAATCTTGATGATGCTGCAT	PGSC0003DMT400069750	Chloroplast sedoheptulose-1,7-bisphosphatase	4	19.337	1	21	1064	1084	GGAAUCUUGAUGAUGCUGCAU	AAGUGGCACCAUUAGGAUUCU	Cleavage
stu-known-mir19	mir172	GGAATCTTGATGATGCTGCAT	PGSC0003DMT400018463	NA	5	24.582	1	21	736	756	GGAAUCUUGAUGAUGCUGCAU	AUGCAGCUUGUUCAAGAUUUU	Translation
stu-known-mir19	mir172	GGAATCTTGATGATGCTGCAT	PGSC0003DMT400077340	Transporter	4.5	14.064	1	21	883	903	GGAAUCUUGAUGAUGCUGCAU	CAUGUUCAUCAUCAAGAUUCU	Cleavage
stu-known-mir19	mir172	GGAATCTTGATGATGCTGCAT	PGSC0003DMT400048407	AP2/ERF domain-containing transcription factor	4.5	21.05	1	21	974	994	GGAAUCUUGAUGAUGCUGCAU	AUGAAGCUGCAUUAAGAUUUC	Cleavage
stu-known-mir19	mir172	GGAATCTTGATGATGCTGCAT	PGSC0003DMT400076063	Thioredoxin domain-containing protein	5	17.39	1	21	1243	1263	GGAAUCUUGAUGAUGCUGCAU	AUGUUGCAUCAUCAAAAUCUC	Cleavage
stu-known-mir19	mir172	GGAATCTTGATGATGCTGCAT	PGSC0003DMT400021075	NA	5	17.931	1	21	1535	1555	GGAAUCUUGAUGAUGCUGCAU	AUGUACCAUCAUCAUCAUUCU	Cleavage
stu-known-mir19	mir172	GGAATCTTGATGATGCTGCAT	PGSC0003DMT400021076	BOP/NPR1/NIM1-like regulatory protein	5	17.931	1	21	1538	1558	GGAAUCUUGAUGAUGCUGCAU	AUGUACCAUCAUCAUCAUUCU	Cleavage
stu-known-mir19	mir172	GGAATCTTGATGATGCTGCAT	PGSC0003DMT400046766	NA	4	16.989	1	21	1100	1120	GGAAUCUUGAUGAUGCUGCAU	AAGCAGCAUCAAUUGGAUUCC	Translation
stu-known-mir19	mir172	GGAATCTTGATGATGCTGCAT	PGSC0003DMT400046765	NA	4	16.989	1	21	1142	1162	GGAAUCUUGAUGAUGCUGCAU	AAGCAGCAUCAAUUGGAUUCC	Translation
stu-known-mir19	mir172	GGAATCTTGATGATGCTGCAT	PGSC0003DMT400030133	NA	5	12.192	1	21	764	784	GGAAUCUUGAUGAUGCUGCAU	GUGUAGUAGCAUCAAUAUUUU	Cleavage
stu-known-mir19	mir172	GGAATCTTGATGATGCTGCAT	PGSC0003DMT400030134	NA	5	12.192	1	21	764	784	GGAAUCUUGAUGAUGCUGCAU	GUGUAGUAGCAUCAAUAUUUU	Cleavage
stu-known-mir19	mir172	GGAATCTTGATGATGCTGCAT	PGSC0003DMT400059105	Myosin heavy chain, embryonic smooth muscle isoform	5	18.475	1	21	302	322	GGAAUCUUGAUGAUGCUGCAU	AUGCAGCUUUCUGAAGAUUCU	Translation
stu-known-mir19	mir172	GGAATCTTGATGATGCTGCAT	PGSC0003DMT400020998	FAD-dependent oxidoreductase	5	14.837	1	21	1525	1545	GGAAUCUUGAUGAUGCUGCAU	AUGUAUUAUCAUUGAAAUUUC	Cleavage
stu-known-mir19	mir172	GGAATCTTGATGATGCTGCAT	PGSC0003DMT400020999	NA	5	14.837	1	21	1550	1570	GGAAUCUUGAUGAUGCUGCAU	AUGUAUUAUCAUUGAAAUUUC	Cleavage
stu-known-mir2	mir390	AAGCTCAGGAGGGATAGCGCC	PGSC0003DMT400034044	Gene of unknown function	3	8.861	1	21	237	257	AAGCUCAGGAGGGAUAGCGCC	GGUGCUAUCUUACCUGAGCUU	Translation
stu-known-mir2	mir390	AAGCTCAGGAGGGATAGCGCC	PGSC0003DMT400034044	Gene of unknown function	3	8.006	1	21	491	511	AAGCUCAGGAGGGAUAGCGCC	UUGUCUAUCCCUCCUGAGCUA	Cleavage
stu-known-mir2	mir390	AAGCTCAGGAGGGATAGCGCC	PGSC0003DMT400045887	Leucine-rich repeat receptor protein kinase EXS	2.5	24.575	1	21	793	813	AAGCUCAGGAGGGAUAGCGCC	GGUGUAAUCCCUUCUGAGCUU	Cleavage
stu-known-mir2	mir390	AAGCTCAGGAGGGATAGCGCC	PGSC0003DMT400066895	Leucine-rich repeat receptor kinase	3	16.774	1	21	514	534	AAGCUCAGGAGGGAUAGCGCC	GGUGUUAUUCCUCCUGAGGUU	Cleavage
stu-known-mir2	mir390	AAGCTCAGGAGGGATAGCGCC	PGSC0003DMT400055780	Peroxisomal membrane protein	4	14.153	1	21	898	918	AAGCUCAGGAGGGAUAGCGCC	GGCGUUAUUCCUCUUGAGCAA	Cleavage
stu-known-mir2	mir390	AAGCTCAGGAGGGATAGCGCC	PGSC0003DMT400020699	NA	2.5	19.097	1	21	602	622	AAGCUCAGGAGGGAUAGCGCC	AGUGCUAUUCCUCCUGAUCUU	Cleavage
stu-known-mir2	mir390	AAGCTCAGGAGGGATAGCGCC	PGSC0003DMT400020698	Protein phosphatase	2.5	19.097	1	21	602	622	AAGCUCAGGAGGGAUAGCGCC	AGUGCUAUUCCUCCUGAUCUU	Cleavage
stu-known-mir2	mir390	AAGCTCAGGAGGGATAGCGCC	PGSC0003DMT400045969	NA	3.5	16.484	1	21	1931	1951	AAGCUCAGGAGGGAUAGCGCC	GGUGUUGUCCUUCUUGAGCUG	Cleavage
stu-known-mir2	mir390	AAGCTCAGGAGGGATAGCGCC	PGSC0003DMT400045971	NA	3.5	16.484	1	21	2815	2835	AAGCUCAGGAGGGAUAGCGCC	GGUGUUGUCCUUCUUGAGCUG	Cleavage
stu-known-mir2	mir390	AAGCTCAGGAGGGATAGCGCC	PGSC0003DMT400045970	Protein kinase	3.5	16.484	1	21	2905	2925	AAGCUCAGGAGGGAUAGCGCC	GGUGUUGUCCUUCUUGAGCUG	Cleavage
stu-known-mir2	mir390	AAGCTCAGGAGGGATAGCGCC	PGSC0003DMT400045972	NA	3.5	16.484	1	21	2980	3000	AAGCUCAGGAGGGAUAGCGCC	GGUGUUGUCCUUCUUGAGCUG	Cleavage
stu-known-mir2	mir390	AAGCTCAGGAGGGATAGCGCC	PGSC0003DMT400064235	LIM domain kinase	3.5	14.125	1	21	703	723	AAGCUCAGGAGGGAUAGCGCC	GGUGCUGUUCCUUUUGGGUUU	Cleavage
stu-known-mir2	mir390	AAGCTCAGGAGGGATAGCGCC	PGSC0003DMT400070158	Leucine-rich repeat receptor kinase	3	12.362	1	21	1423	1443	AAGCUCAGGAGGGAUAGCGCC	GGAACUAUUCCUCCUGAGUUU	Cleavage
stu-known-mir2	mir390	AAGCTCAGGAGGGATAGCGCC	PGSC0003DMT400070158	Leucine-rich repeat receptor kinase	3	14.693	1	21	1711	1731	AAGCUCAGGAGGGAUAGCGCC	GGAAAUAUCCCUCCUGAGCUU	Cleavage
stu-known-mir2	mir390	AAGCTCAGGAGGGATAGCGCC	PGSC0003DMT400078229	Receptor protein kinase	3.5	17.354	1	21	943	963	AAGCUCAGGAGGGAUAGCGCC	GGUGUAAUCCCUCCAGAGCUU	Cleavage
stu-known-mir2	mir390	AAGCTCAGGAGGGATAGCGCC	PGSC0003DMT400079864	Leucine-rich receptor kinase	3.5	19.353	1	21	1451	1471	AAGCUCAGGAGGGAUAGCGCC	GGUGCAAUUCCUCCUGAGGUU	Cleavage
stu-known-mir2	mir390	AAGCTCAGGAGGGATAGCGCC	PGSC0003DMT400079864	Leucine-rich receptor kinase	5	19.693	1	21	2531	2551	AAGCUCAGGAGGGAUAGCGCC	GGUAGUAUUCCUAUUGAGCUU	Cleavage
stu-known-mir2	mir390	AAGCTCAGGAGGGATAGCGCC	PGSC0003DMT400014603	Gene of unknown function	4.5	14.617	1	21	438	458	AAGCUCAGGAGGGAUAGCGCC	GGUGCUAUUCUUGCCGAGCUU	Cleavage
stu-known-mir2	mir390	AAGCTCAGGAGGGATAGCGCC	PGSC0003DMT400003415	Mitochondrial saccharopine dehydrogenase	4	22.422	1	21	874	894	AAGCUCAGGAGGGAUAGCGCC	GGUGUUUUCCCUCCUGGGAUU	Cleavage
stu-known-mir2	mir390	AAGCTCAGGAGGGATAGCGCC	PGSC0003DMT400014608	NA	4.5	14.617	1	21	655	675	AAGCUCAGGAGGGAUAGCGCC	GGUGCUAUUCUUGCCGAGCUU	Cleavage
stu-known-mir2	mir390	AAGCTCAGGAGGGATAGCGCC	PGSC0003DMT400009696	Receptor protein kinase	3	16.558	1	21	999	1019	AAGCUCAGGAGGGAUAGCGCC	UCAACUAUUCCUUCUGAGCUU	Cleavage
stu-known-mir2	mir390	AAGCTCAGGAGGGATAGCGCC	PGSC0003DMT400009696	Receptor protein kinase	5	22.73	1	21	1434	1454	AAGCUCAGGAGGGAUAGCGCC	GGAACCAUUCCUCCUGAGAUU	Cleavage
stu-known-mir2	mir390	AAGCTCAGGAGGGATAGCGCC	PGSC0003DMT400014606	Gene of unknown function	4.5	14.617	1	21	720	740	AAGCUCAGGAGGGAUAGCGCC	GGUGCUAUUCUUGCCGAGCUU	Cleavage
stu-known-mir2	mir390	AAGCTCAGGAGGGATAGCGCC	PGSC0003DMT400072396	NA	4	19.09	1	21	530	550	AAGCUCAGGAGGGAUAGCGCC	GGCGUUUUCCUUUAUGAGCUU	Cleavage
stu-known-mir2	mir390	AAGCTCAGGAGGGATAGCGCC	PGSC0003DMT400031723	NA	3	18.132	1	21	440	460	AAGCUCAGGAGGGAUAGCGCC	GCUGUUGUCCUUUCUGGGCUU	Cleavage
stu-known-mir2	mir390	AAGCTCAGGAGGGATAGCGCC	PGSC0003DMT400031722	UPF0016 protein 1, chloroplastic	3	18.132	1	21	440	460	AAGCUCAGGAGGGAUAGCGCC	GCUGUUGUCCUUUCUGGGCUU	Cleavage
stu-known-mir2	mir390	AAGCTCAGGAGGGATAGCGCC	PGSC0003DMT400041411	Scythe/bat3	4.5	17.592	1	21	490	510	AAGCUCAGGAGGGAUAGCGCC	GGUGCUAUGCUACUUGAGCUU	Translation
stu-known-mir2	mir390	AAGCTCAGGAGGGATAGCGCC	PGSC0003DMT400014607	NA	4.5	14.617	1	21	1308	1328	AAGCUCAGGAGGGAUAGCGCC	GGUGCUAUUCUUGCCGAGCUU	Cleavage
stu-known-mir2	mir390	AAGCTCAGGAGGGATAGCGCC	PGSC0003DMT400014605	NA	4.5	14.617	1	21	1373	1393	AAGCUCAGGAGGGAUAGCGCC	GGUGCUAUUCUUGCCGAGCUU	Cleavage
stu-known-mir2	mir390	AAGCTCAGGAGGGATAGCGCC	PGSC0003DMT400003278	BRASSINOSTEROID INSENSITIVE 1-associated receptor kinase 1	4	12.605	1	21	617	637	AAGCUCAGGAGGGAUAGCGCC	GGCCCUAUCCCUGCUGAUCUU	Cleavage
stu-known-mir2	mir390	AAGCTCAGGAGGGATAGCGCC	PGSC0003DMT400017573	ATP binding protein	4.5	19.079	1	21	1806	1826	AAGCUCAGGAGGGAUAGCGCC	GGUGUUGUUCUCCUUGAGCUU	Translation
stu-known-mir2	mir390	AAGCTCAGGAGGGATAGCGCC	PGSC0003DMT400010618	Receptor protein kinase CLAVATA1	3.5	22.765	1	21	610	630	AAGCUCAGGAGGGAUAGCGCC	GGAGAUAUCCCUCGUGAGCUU	Cleavage
stu-known-mir2	mir390	AAGCTCAGGAGGGATAGCGCC	PGSC0003DMT400072395	Serine/threonine protein kinase	4	19.09	1	21	2841	2861	AAGCUCAGGAGGGAUAGCGCC	GGCGUUUUCCUUUAUGAGCUU	Cleavage
stu-known-mir2	mir390	AAGCTCAGGAGGGATAGCGCC	PGSC0003DMT400084998	Gene of unknown function	3	21.404	1	21	688	708	AAGCUCAGGAGGGAUAGCGCC	AAUGCUAUUCCUUCUGAGAUU	Cleavage
stu-known-mir2	mir390	AAGCTCAGGAGGGATAGCGCC	PGSC0003DMT400068892	Brassinosteroid LRR receptor kinase	4	12.63	1	21	1866	1886	AAGCUCAGGAGGGAUAGCGCC	GGCCCUAUCCCUCCAGAGAUU	Cleavage
stu-known-mir2	mir390	AAGCTCAGGAGGGATAGCGCC	PGSC0003DMT400037057	Leucine-rich repeat receptor protein kinase exs	4.5	15.869	1	21	1759	1779	AAGCUCAGGAGGGAUAGCGCC	GGUGCUAUUCCUUCUAAGAUU	Cleavage
stu-known-mir2	mir390	AAGCTCAGGAGGGATAGCGCC	PGSC0003DMT400037057	Leucine-rich repeat receptor protein kinase exs	4.5	18.688	1	21	901	921	AAGCUCAGGAGGGAUAGCGCC	GGUUCAAUACCUUCUGAGCUU	Cleavage
stu-known-mir2	mir390	AAGCTCAGGAGGGATAGCGCC	PGSC0003DMT400032398	Phytosulfokine receptor	4.5	18.271	1	21	3505	3525	AAGCUCAGGAGGGAUAGCGCC	GGUGUUGUUCUACUUGAGCUU	Translation
stu-known-mir2	mir390	AAGCTCAGGAGGGATAGCGCC	PGSC0003DMT400067464	Amino acid transporter	4	19.461	1	21	955	975	AAGCUCAGGAGGGAUAGCGCC	GGAGCUGUUCCUCUUGAGCGU	Cleavage
stu-known-mir2	mir390	AAGCTCAGGAGGGATAGCGCC	PGSC0003DMT400020749	Hydrolase	3	18.642	1	21	798	818	AAGCUCAGGAGGGAUAGCGCC	CACGUUAUUUUUCUUGGGCUU	Cleavage
stu-known-mir2	mir390	AAGCTCAGGAGGGATAGCGCC	PGSC0003DMT400007108	Auxin-induced protein 5NG4	3.5	23.863	1	21	277	297	AAGCUCAGGAGGGAUAGCGCC	CUAGCUAUCCCUUUUGGGCUA	Cleavage
stu-known-mir2	mir390	AAGCTCAGGAGGGATAGCGCC	PGSC0003DMT400069687	UPF0497 membrane protein	4	20.946	1	21	990	1010	AAGCUCAGGAGGGAUAGCGCC	CGCGCUGUCUUUCCUGGCUUU	Cleavage
stu-known-mir2	mir390	AAGCTCAGGAGGGATAGCGCC	PGSC0003DMT400009701	Endo-1,3-1,4-beta-d-glucanase	4	24.19	1	21	668	689	AAGCUCAGGAGG-GAUAGCGCC	UCAGCUAUCUCCUCCUGAGCUU	Cleavage
stu-known-mir2	mir390	AAGCTCAGGAGGGATAGCGCC	PGSC0003DMT400009702	NA	4	24.19	1	21	855	876	AAGCUCAGGAGG-GAUAGCGCC	UCAGCUAUCUCCUCCUGAGCUU	Cleavage
stu-known-mir2	mir390	AAGCTCAGGAGGGATAGCGCC	PGSC0003DMT400018271	Integral membrane family protein	4	22.398	1	21	646	666	AAGCUCAGGAGGGAUAGCGCC	GGCGUCCUCCCUCUUGAGCUA	Cleavage
stu-known-mir2	mir390	AAGCTCAGGAGGGATAGCGCC	PGSC0003DMT400085757	Gene of unknown function	3.5	24.013	1	21	25	45	AAGCUCAGGAGGGAUAGCGCC	ACUGCUAUUCCUCCUGAGGUG	Cleavage
stu-known-mir2	mir390	AAGCTCAGGAGGGATAGCGCC	PGSC0003DMT400069688	NA	4	20.249	1	21	579	599	AAGCUCAGGAGGGAUAGCGCC	CGCGCUGUCUUUCCUGGCUUU	Cleavage
stu-known-mir2	mir390	AAGCTCAGGAGGGATAGCGCC	PGSC0003DMT400085073	Conserved gene of unknown function	3.5	14.32	1	21	310	330	AAGCUCAGGAGGGAUAGCGCC	GCUGCUAUGCCUCCAGAGCUU	Cleavage
stu-known-mir2	mir390	AAGCTCAGGAGGGATAGCGCC	PGSC0003DMT400090468	Gene of unknown function	3.5	16.266	1	21	310	330	AAGCUCAGGAGGGAUAGCGCC	GCUGCUAUGCCUCCAGAGCUU	Cleavage
stu-known-mir2	mir390	AAGCTCAGGAGGGATAGCGCC	PGSC0003DMT400056156	NA	4	19.556	1	21	1098	1118	AAGCUCAGGAGGGAUAGCGCC	AGUGCUAUCUUUCUUGAAUUU	Cleavage
stu-known-mir2	mir390	AAGCTCAGGAGGGATAGCGCC	PGSC0003DMT400006740	NA	4.5	15.275	1	21	907	927	AAGCUCAGGAGGGAUAGCGCC	GGUCCUAUCCCAUCUGAGCUA	Translation
stu-known-mir2	mir390	AAGCTCAGGAGGGATAGCGCC	PGSC0003DMT400023892	NA	5	17.14	1	21	718	738	AAGCUCAGGAGGGAUAGCGCC	GGUGUUAUUCCUGUUGAGUUG	Cleavage
stu-known-mir2	mir390	AAGCTCAGGAGGGATAGCGCC	PGSC0003DMT400023892	NA	5	21.056	1	21	678	698	AAGCUCAGGAGGGAUAGCGCC	AAAGCUGGCCCUUUUGAACUU	Cleavage
stu-known-mir2	mir390	AAGCTCAGGAGGGATAGCGCC	PGSC0003DMT400006739	NA	4.5	15.275	1	21	907	927	AAGCUCAGGAGGGAUAGCGCC	GGUCCUAUCCCAUCUGAGCUA	Translation
stu-known-mir2	mir390	AAGCTCAGGAGGGATAGCGCC	PGSC0003DMT400023894	Leucine-rich repeat family protein	5	17.14	1	21	1351	1371	AAGCUCAGGAGGGAUAGCGCC	GGUGUUAUUCCUGUUGAGUUG	Cleavage
stu-known-mir2	mir390	AAGCTCAGGAGGGATAGCGCC	PGSC0003DMT400023894	Leucine-rich repeat family protein	5	12.44	1	21	34	54	AAGCUCAGGAGGGAUAGCGCC	CCCCUUAUUUCACCUGAGCUC	Translation
stu-known-mir2	mir390	AAGCTCAGGAGGGATAGCGCC	PGSC0003DMT400023894	Leucine-rich repeat family protein	5	21.056	1	21	1311	1331	AAGCUCAGGAGGGAUAGCGCC	AAAGCUGGCCCUUUUGAACUU	Cleavage
stu-known-mir2	mir390	AAGCTCAGGAGGGATAGCGCC	PGSC0003DMT400023893	NA	5	17.14	1	21	1351	1371	AAGCUCAGGAGGGAUAGCGCC	GGUGUUAUUCCUGUUGAGUUG	Cleavage
stu-known-mir2	mir390	AAGCTCAGGAGGGATAGCGCC	PGSC0003DMT400023893	NA	5	12.44	1	21	34	54	AAGCUCAGGAGGGAUAGCGCC	CCCCUUAUUUCACCUGAGCUC	Translation
stu-known-mir2	mir390	AAGCTCAGGAGGGATAGCGCC	PGSC0003DMT400023893	NA	5	21.056	1	21	1311	1331	AAGCUCAGGAGGGAUAGCGCC	AAAGCUGGCCCUUUUGAACUU	Cleavage
stu-known-mir2	mir390	AAGCTCAGGAGGGATAGCGCC	PGSC0003DMT400095174	Kinase	4.5	20.766	1	21	334	354	AAGCUCAGGAGGGAUAGCGCC	GGAGUUGUGCUUCUUGAGCUU	Cleavage
stu-known-mir2	mir390	AAGCTCAGGAGGGATAGCGCC	PGSC0003DMT400060630	Serine-threonine protein kinase, plant-type	4	13.117	1	21	706	726	AAGCUCAGGAGGGAUAGCGCC	GGCAAUAUUCCUCCUGAGAUU	Cleavage
stu-known-mir2	mir390	AAGCTCAGGAGGGATAGCGCC	PGSC0003DMT400003418	Saccharopine dehydrogenase	4.5	19.856	1	21	1198	1218	AAGCUCAGGAGGGAUAGCGCC	GGUGUUUUUCCUCCUGGGAUU	Cleavage
stu-known-mir2	mir390	AAGCTCAGGAGGGATAGCGCC	PGSC0003DMT400052884	Conserved gene of unknown function	4.5	10.725	1	21	563	583	AAGCUCAGGAGGGAUAGCGCC	GGUGAUAUUCCUCUUGACUUU	Cleavage
stu-known-mir2	mir390	AAGCTCAGGAGGGATAGCGCC	PGSC0003DMT400076301	NA	4.5	20.737	1	21	521	541	AAGCUCAGGAGGGAUAGCGCC	GGGGCUAUUCCUCAUGAUCUU	Cleavage
stu-known-mir2	mir390	AAGCTCAGGAGGGATAGCGCC	PGSC0003DMT400040874	Serine/threonine-protein kinase PBS1	3.5	20.965	1	21	521	541	AAGCUCAGGAGGGAUAGCGCC	GGGUCCAUCCCUCUUGAGCUU	Cleavage
stu-known-mir2	mir390	AAGCTCAGGAGGGATAGCGCC	PGSC0003DMT400088253	Polyprotein protein	5	21.459	1	21	451	471	AAGCUCAGGAGGGAUAGCGCC	ACUGCUAUCCCUUCUGAGGAG	Cleavage
stu-known-mir2	mir390	AAGCTCAGGAGGGATAGCGCC	PGSC0003DMT400034908	MDR-like ABC transporter	5	15.516	1	21	94	114	AAGCUCAGGAGGGAUAGCGCC	GGUGCUAUUGCUUCUGGGGUU	Cleavage
stu-known-mir2	mir390	AAGCTCAGGAGGGATAGCGCC	PGSC0003DMT400067071	NA	4.5	9.557	1	21	1544	1564	AAGCUCAGGAGGGAUAGCGCC	GGCGCAAUACCUUCUGAACUU	Cleavage
stu-known-mir2	mir390	AAGCTCAGGAGGGATAGCGCC	PGSC0003DMT400076302	Non-lysosomal glucosylceramidase	4.5	20.737	1	21	2372	2392	AAGCUCAGGAGGGAUAGCGCC	GGGGCUAUUCCUCAUGAUCUU	Cleavage
stu-known-mir2	mir390	AAGCTCAGGAGGGATAGCGCC	PGSC0003DMT400083089	Brassinosteroid LRR receptor kinase	4	13.753	1	21	1757	1777	AAGCUCAGGAGGGAUAGCGCC	GGUGAGAUCCCUCCUGAGAUU	Cleavage
stu-known-mir2	mir390	AAGCTCAGGAGGGATAGCGCC	PGSC0003DMT400067070	Leucine-rich repeat transmembrane protein kinase	4.5	9.557	1	21	1755	1775	AAGCUCAGGAGGGAUAGCGCC	GGCGCAAUACCUUCUGAACUU	Cleavage
stu-known-mir2	mir390	AAGCTCAGGAGGGATAGCGCC	PGSC0003DMT400060396	Pleiotropic drug resistance protein 2	5	15.238	1	21	2309	2329	AAGCUCAGGAGGGAUAGCGCC	GGCGUUGUCUCUCUUCCGCUU	Cleavage
stu-known-mir2	mir390	AAGCTCAGGAGGGATAGCGCC	PGSC0003DMT400060396	Pleiotropic drug resistance protein 2	5	11.893	1	21	2140	2160	AAGCUCAGGAGGGAUAGCGCC	UAUUUUAUCCUGCCUGGGCUU	Translation
stu-known-mir2	mir390	AAGCTCAGGAGGGATAGCGCC	PGSC0003DMT400060395	NA	5	15.238	1	21	2309	2329	AAGCUCAGGAGGGAUAGCGCC	GGCGUUGUCUCUCUUCCGCUU	Cleavage
stu-known-mir2	mir390	AAGCTCAGGAGGGATAGCGCC	PGSC0003DMT400060395	NA	5	11.893	1	21	2140	2160	AAGCUCAGGAGGGAUAGCGCC	UAUUUUAUCCUGCCUGGGCUU	Translation
stu-known-mir2	mir390	AAGCTCAGGAGGGATAGCGCC	PGSC0003DMT400077344	Protein FRIGIDA	3.5	16.629	1	21	954	974	AAGCUCAGGAGGGAUAGCGCC	CUUGCUAUCUCUCUUGGCCUU	Cleavage
stu-known-mir2	mir390	AAGCTCAGGAGGGATAGCGCC	PGSC0003DMT400060715	Conserved gene of unknown function	4	14.956	1	21	1621	1641	AAGCUCAGGAGGGAUAGCGCC	GGAAAUAUUCCUCCUGAGUUU	Cleavage
stu-known-mir2	mir390	AAGCTCAGGAGGGATAGCGCC	PGSC0003DMT400060787	Leucine Rich Repeat	4	13.427	1	21	1797	1817	AAGCUCAGGAGGGAUAGCGCC	GGAAAUAUUCCUCCUGAGUUU	Cleavage
stu-known-mir2	mir390	AAGCTCAGGAGGGATAGCGCC	PGSC0003DMT400093764	Gene of unknown function	5	22.007	1	21	299	319	AAGCUCAGGAGGGAUAGCGCC	GGCGUCGUCUCUUUUGGGCUG	Cleavage
stu-known-mir2	mir390	AAGCTCAGGAGGGATAGCGCC	PGSC0003DMT400008600	NA	3.5	15.8	1	21	202	222	AAGCUCAGGAGGGAUAGCGCC	AAUGCUAUCCUUCUUAGGCUU	Cleavage
stu-known-mir2	mir390	AAGCTCAGGAGGGATAGCGCC	PGSC0003DMT400008600	NA	3.5	9.997	1	21	2695	2715	AAGCUCAGGAGGGAUAGCGCC	CCCCCUAUUUCUGCUGAGCUU	Cleavage
stu-known-mir2	mir390	AAGCTCAGGAGGGATAGCGCC	PGSC0003DMT400051437	Pectin acetylesterase	4	5.213	1	21	152	172	AAGCUCAGGAGGGAUAGCGCC	GUUGCUAUUCCUCCUGAUUUC	Cleavage
stu-known-mir2	mir390	AAGCTCAGGAGGGATAGCGCC	PGSC0003DMT400060788	Conserved gene of unknown function	4	14.335	1	21	1650	1670	AAGCUCAGGAGGGAUAGCGCC	GGAAAUAUUCCUCCUGAGUUU	Cleavage
stu-known-mir2	mir390	AAGCTCAGGAGGGATAGCGCC	PGSC0003DMT400008601	EMB1895	3.5	15.8	1	21	390	410	AAGCUCAGGAGGGAUAGCGCC	AAUGCUAUCCUUCUUAGGCUU	Cleavage
stu-known-mir2	mir390	AAGCTCAGGAGGGATAGCGCC	PGSC0003DMT400008601	EMB1895	3.5	9.997	1	21	3087	3107	AAGCUCAGGAGGGAUAGCGCC	CCCCCUAUUUCUGCUGAGCUU	Cleavage
stu-known-mir2	mir390	AAGCTCAGGAGGGATAGCGCC	PGSC0003DMT400073847	Ethylene receptor homolog	4	19.893	1	21	1182	1202	AAGCUCAGGAGGGAUAGCGCC	UUUUCUAUCCCUCUUGAGUUG	Cleavage
stu-known-mir2	mir390	AAGCTCAGGAGGGATAGCGCC	PGSC0003DMT400021874	Mitochondrial inner membrane protease subunit	5	21.304	1	21	777	797	AAGCUCAGGAGGGAUAGCGCC	GGCCCUAUCCCUCUUGGUUUG	Cleavage
stu-known-mir2	mir390	AAGCTCAGGAGGGATAGCGCC	PGSC0003DMT400066986	Gene of unknown function	4	13.965	1	21	920	940	AAGCUCAGGAGGGAUAGCGCC	ACACCUAUCCCUUCUGAUCUU	Cleavage
stu-known-mir2	mir390	AAGCTCAGGAGGGATAGCGCC	PGSC0003DMT400001225	RNA binding protein	4	14.052	1	21	511	531	AAGCUCAGGAGGGAUAGCGCC	CGUCUUAUUCCUCCUGAGCAU	Cleavage
stu-known-mir2	mir390	AAGCTCAGGAGGGATAGCGCC	PGSC0003DMT400021976	F-box protein	5	14.883	1	21	538	558	AAGCUCAGGAGGGAUAGCGCC	GGUGGUAUCCCUCUAGAGUUC	Cleavage
stu-known-mir2	mir390	AAGCTCAGGAGGGATAGCGCC	PGSC0003DMT400095485	Gene of unknown function	4	19.923	1	21	265	285	AAGCUCAGGAGGGAUAGCGCC	ACUGCUGUUCCUCCUGAGGUG	Cleavage
stu-known-mir2	mir390	AAGCTCAGGAGGGATAGCGCC	PGSC0003DMT400079998	NA	4	17.382	1	21	362	382	AAGCUCAGGAGGGAUAGCGCC	AGCGUUUUCCCACCUGGGUUU	Translation
stu-known-mir2	mir390	AAGCTCAGGAGGGATAGCGCC	PGSC0003DMT400052200	NA	4.5	22.842	1	21	247	267	AAGCUCAGGAGGGAUAGCGCC	UGCGCUGUUCUUGCUGACCUU	Cleavage
stu-known-mir2	mir390	AAGCTCAGGAGGGATAGCGCC	PGSC0003DMT400052202	NA	4.5	22.842	1	21	629	649	AAGCUCAGGAGGGAUAGCGCC	UGCGCUGUUCUUGCUGACCUU	Cleavage
stu-known-mir2	mir390	AAGCTCAGGAGGGATAGCGCC	PGSC0003DMT400052201	Amino acid binding protein	4.5	22.842	1	21	644	664	AAGCUCAGGAGGGAUAGCGCC	UGCGCUGUUCUUGCUGACCUU	Cleavage
stu-known-mir2	mir390	AAGCTCAGGAGGGATAGCGCC	PGSC0003DMT400095007	Gene of unknown function	4	18.214	1	21	367	387	AAGCUCAGGAGGGAUAGCGCC	ACUGCUAUUCCUUCUGAGGUG	Cleavage
stu-known-mir2	mir390	AAGCTCAGGAGGGATAGCGCC	PGSC0003DMT400067574	Endosomal P24A protein	4.5	10.895	1	21	119	139	AAGCUCAGGAGGGAUAGCGCC	UGCGCUAUUUCUCUUCUGCUU	Cleavage
stu-known-mir2	mir390	AAGCTCAGGAGGGATAGCGCC	PGSC0003DMT400018697	Protein kinase-coding resistance protein	5	15.562	1	21	906	926	AAGCUCAGGAGGGAUAGCGCC	GGUGAUAUCCCUUCUGAUUUA	Cleavage
stu-known-mir2	mir390	AAGCTCAGGAGGGATAGCGCC	PGSC0003DMT400018720	Serine-threonine protein kinase, plant-type	5	14.849	1	21	624	644	AAGCUCAGGAGGGAUAGCGCC	GGUGAUAUCCCUUCUGAUUUA	Cleavage
stu-known-mir2	mir390	AAGCTCAGGAGGGATAGCGCC	PGSC0003DMT400079997	NA	4	17.382	1	21	362	382	AAGCUCAGGAGGGAUAGCGCC	AGCGUUUUCCCACCUGGGUUU	Translation
stu-known-mir2	mir390	AAGCTCAGGAGGGATAGCGCC	PGSC0003DMT400029142	NA	4.5	17.108	1	21	370	390	AAGCUCAGGAGGGAUAGCGCC	GGUACAAUUCCUCCUGAGUUG	Cleavage
stu-known-mir2	mir390	AAGCTCAGGAGGGATAGCGCC	PGSC0003DMT400079995	Nam 7	4	17.568	1	21	85	105	AAGCUCAGGAGGGAUAGCGCC	AGCGUUUUCCCACCUGGGUUU	Translation
stu-known-mir2	mir390	AAGCTCAGGAGGGATAGCGCC	PGSC0003DMT400029141	Receptor kinase	4.5	17.108	1	21	904	924	AAGCUCAGGAGGGAUAGCGCC	GGUACAAUUCCUCCUGAGUUG	Cleavage
stu-known-mir2	mir390	AAGCTCAGGAGGGATAGCGCC	PGSC0003DMT400022119	Receptor protein kinase CLAVATA1	4.5	17.906	1	21	787	807	AAGCUCAGGAGGGAUAGCGCC	GGUUCAAUUCCUUCUGAGCUA	Cleavage
stu-known-mir2	mir390	AAGCTCAGGAGGGATAGCGCC	PGSC0003DMT400019150	60s acidic ribosomal protein	5	17.866	1	21	451	471	AAGCUCAGGAGGGAUAGCGCC	GGCCCUGUUCCCUUUGAGUUU	Translation
stu-known-mir2	mir390	AAGCTCAGGAGGGATAGCGCC	PGSC0003DMT400046778	Serine-threonine protein kinase, plant-type	5	14.915	1	21	1932	1952	AAGCUCAGGAGGGAUAGCGCC	GGUCCUAUUCCCUCUGAGCUA	Translation
stu-known-mir2	mir390	AAGCTCAGGAGGGATAGCGCC	PGSC0003DMT400046778	Serine-threonine protein kinase, plant-type	4.5	23.204	1	21	996	1016	AAGCUCAGGAGGGAUAGCGCC	GGAGAAAUUCCUUUUGAGCUU	Cleavage
stu-known-mir2	mir390	AAGCTCAGGAGGGATAGCGCC	PGSC0003DMT400022327	Gibberellin receptor GID1	5	19.87	1	21	568	588	AAGCUCAGGAGGGAUAGCGCC	GGUGUUGGUUCGCCUGAGCUU	Translation
stu-known-mir2	mir390	AAGCTCAGGAGGGATAGCGCC	PGSC0003DMT400093263	Gene of unknown function	4	22.898	1	21	754	774	AAGCUCAGGAGGGAUAGCGCC	ACUGCUAUUCCUUCUGAGGUG	Cleavage
stu-known-mir2	mir390	AAGCTCAGGAGGGATAGCGCC	PGSC0003DMT400019085	P-glycoprotein 21	4.5	14.665	1	21	2818	2838	AAGCUCAGGAGGGAUAGCGCC	CGCGUUAUCCUUGCUGUGUUU	Cleavage
stu-known-mir2	mir390	AAGCTCAGGAGGGATAGCGCC	PGSC0003DMT400070750	Cation-transporting atpase 13a1	4	15.789	1	21	1532	1552	AAGCUCAGGAGGGAUAGCGCC	UCAGUUAUCCCUCCAGAGCUG	Cleavage
stu-known-mir2	mir390	AAGCTCAGGAGGGATAGCGCC	PGSC0003DMT400051976	NA	5	24.304	1	21	376	396	AAGCUCAGGAGGGAUAGCGCC	GGCGCGGUACUUGCUGAGCUU	Cleavage
stu-known-mir2	mir390	AAGCTCAGGAGGGATAGCGCC	PGSC0003DMT400080366	ER lumen protein retaining receptor	3.5	22.293	1	21	555	575	AAGCUCAGGAGGGAUAGCGCC	GUCGCCAUCUUUCCUCAGCUU	Cleavage
stu-known-mir2	mir390	AAGCTCAGGAGGGATAGCGCC	PGSC0003DMT400078200	RabA2	4	16.637	1	21	784	804	AAGCUCAGGAGGGAUAGCGCC	GCUGCUGUUCCACUUGAGUUU	Translation
stu-known-mir2	mir390	AAGCTCAGGAGGGATAGCGCC	PGSC0003DMT400018698	NA	5	15.562	1	21	906	926	AAGCUCAGGAGGGAUAGCGCC	GGUGAUAUCCCUUCUGAUUUA	Cleavage
stu-known-mir2	mir390	AAGCTCAGGAGGGATAGCGCC	PGSC0003DMT400018699	NA	5	15.562	1	21	906	926	AAGCUCAGGAGGGAUAGCGCC	GGUGAUAUCCCUUCUGAUUUA	Cleavage
stu-known-mir2	mir390	AAGCTCAGGAGGGATAGCGCC	PGSC0003DMT400064666	Conserved gene of unknown function	4	14.594	1	21	335	355	AAGCUCAGGAGGGAUAGCGCC	ACUGUUAUCCUUCCUGAGAUC	Cleavage
stu-known-mir2	mir390	AAGCTCAGGAGGGATAGCGCC	PGSC0003DMT400066223	NA	5	16.508	1	21	451	471	AAGCUCAGGAGGGAUAGCGCC	GGCUCUAUCUUCCCUAAGCUU	Translation
stu-known-mir2	mir390	AAGCTCAGGAGGGATAGCGCC	PGSC0003DMT400061154	NA	4	17.634	1	21	164	184	AAGCUCAGGAGGGAUAGCGCC	CCAGCUAUCCUCCUUGAGUUU	Translation
stu-known-mir2	mir390	AAGCTCAGGAGGGATAGCGCC	PGSC0003DMT400037141	KOM	5	19.786	1	21	721	741	AAGCUCAGGAGGGAUAGCGCC	GGAGCUAUGCUUUCAGAGCUU	Cleavage
stu-known-mir2	mir390	AAGCTCAGGAGGGATAGCGCC	PGSC0003DMT400061697	Protein kinase APK1B, chloroplast	5	22.046	1	21	1019	1039	AAGCUCAGGAGGGAUAGCGCC	GGAGUUGUUCUUCUCGAGCUU	Cleavage
stu-known-mir2	mir390	AAGCTCAGGAGGGATAGCGCC	PGSC0003DMT400051978	NA	5	21.405	1	21	428	448	AAGCUCAGGAGGGAUAGCGCC	GGCGCGGUACUUGCUGAGCUU	Cleavage
stu-known-mir2	mir390	AAGCTCAGGAGGGATAGCGCC	PGSC0003DMT400066224	Cell division cycle protein	5	16.508	1	21	451	471	AAGCUCAGGAGGGAUAGCGCC	GGCUCUAUCUUCCCUAAGCUU	Translation
stu-known-mir2	mir390	AAGCTCAGGAGGGATAGCGCC	PGSC0003DMT400037140	NA	5	19.786	1	21	1025	1045	AAGCUCAGGAGGGAUAGCGCC	GGAGCUAUGCUUUCAGAGCUU	Cleavage
stu-known-mir2	mir390	AAGCTCAGGAGGGATAGCGCC	PGSC0003DMT400069039	NA	4.5	18.73	1	21	985	1005	AAGCUCAGGAGGGAUAGCGCC	GGCGCUCCUCCUCCUUGGCUU	Cleavage
stu-known-mir2	mir390	AAGCTCAGGAGGGATAGCGCC	PGSC0003DMT400004780	NA	5	16.097	1	21	438	458	AAGCUCAGGAGGGAUAGCGCC	GGCUCUAUCCUUGGUGGGCUU	Cleavage
stu-known-mir2	mir390	AAGCTCAGGAGGGATAGCGCC	PGSC0003DMT400004781	Carbohydrate transporter	5	16.097	1	21	452	472	AAGCUCAGGAGGGAUAGCGCC	GGCUCUAUCCUUGGUGGGCUU	Cleavage
stu-known-mir2	mir390	AAGCTCAGGAGGGATAGCGCC	PGSC0003DMT400044369	Inorganic phosphate transporter 1	5	15.548	1	21	715	735	AAGCUCAGGAGGGAUAGCGCC	GGUGCAAUCCCUGCUGGACUU	Cleavage
stu-known-mir2	mir390	AAGCTCAGGAGGGATAGCGCC	PGSC0003DMT400044369	Inorganic phosphate transporter 1	5	19.675	1	21	1330	1350	AAGCUCAGGAGGGAUAGCGCC	UUCGUCGUCCCUGCUGAGAUU	Cleavage
stu-known-mir2	mir390	AAGCTCAGGAGGGATAGCGCC	PGSC0003DMT400073091	Glycogen synthase kinase-3 beta	4.5	24.835	1	21	924	944	AAGCUCAGGAGGGAUAGCGCC	GGCUGUGUCCUUGCUGAGCUU	Cleavage
stu-known-mir2	mir390	AAGCTCAGGAGGGATAGCGCC	PGSC0003DMT400060592	Diphosphoinositol polyphosphate phosphohydrolase	3.5	12.746	1	21	299	319	AAGCUCAGGAGGGAUAGCGCC	GUUGAUAUCCUUUCUGGGUUU	Cleavage
stu-known-mir2	mir390	AAGCTCAGGAGGGATAGCGCC	PGSC0003DMT400060592	Diphosphoinositol polyphosphate phosphohydrolase	4.5	19.101	1	21	140	160	AAGCUCAGGAGGGAUAGCGCC	GUUGAUUUCCUUUCUGGGUUU	Cleavage
stu-known-mir2	mir390	AAGCTCAGGAGGGATAGCGCC	PGSC0003DMT400061698	NA	5	22.046	1	21	1521	1541	AAGCUCAGGAGGGAUAGCGCC	GGAGUUGUUCUUCUCGAGCUU	Cleavage
stu-known-mir2	mir390	AAGCTCAGGAGGGATAGCGCC	PGSC0003DMT400044370	NA	5	15.548	1	21	858	878	AAGCUCAGGAGGGAUAGCGCC	GGUGCAAUCCCUGCUGGACUU	Cleavage
stu-known-mir2	mir390	AAGCTCAGGAGGGATAGCGCC	PGSC0003DMT400044370	NA	5	19.675	1	21	1473	1493	AAGCUCAGGAGGGAUAGCGCC	UUCGUCGUCCCUGCUGAGAUU	Cleavage
stu-known-mir2	mir390	AAGCTCAGGAGGGATAGCGCC	PGSC0003DMT400004779	NA	5	16.097	1	21	452	472	AAGCUCAGGAGGGAUAGCGCC	GGCUCUAUCCUUGGUGGGCUU	Cleavage
stu-known-mir2	mir390	AAGCTCAGGAGGGATAGCGCC	PGSC0003DMT400051979	Mak	5	21.405	1	21	954	974	AAGCUCAGGAGGGAUAGCGCC	GGCGCGGUACUUGCUGAGCUU	Cleavage
stu-known-mir2	mir390	AAGCTCAGGAGGGATAGCGCC	PGSC0003DMT400086432	Gibberellin 20-oxidase 1	4.5	15.538	1	21	365	384	AAGCUCAGGAGGGAUAGCGCC	GGC-CUGUUCUUCUUGAGUUU	Cleavage
stu-known-mir2	mir390	AAGCTCAGGAGGGATAGCGCC	PGSC0003DMT400051977	NA	5	21.405	1	21	1141	1161	AAGCUCAGGAGGGAUAGCGCC	GGCGCGGUACUUGCUGAGCUU	Cleavage
stu-known-mir2	mir390	AAGCTCAGGAGGGATAGCGCC	PGSC0003DMT400069042	Splicing factor 3B subunit	4.5	18.73	1	21	1129	1149	AAGCUCAGGAGGGAUAGCGCC	GGCGCUCCUCCUCCUUGGCUU	Cleavage
stu-known-mir2	mir390	AAGCTCAGGAGGGATAGCGCC	PGSC0003DMT400068059	Nucleic acid binding protein	3.5	15.037	1	21	1049	1069	AAGCUCAGGAGGGAUAGCGCC	ACUGCUAGUUCUCCUGAGCUG	Cleavage
stu-known-mir2	mir390	AAGCTCAGGAGGGATAGCGCC	PGSC0003DMT400069041	NA	4.5	18.73	1	21	1163	1183	AAGCUCAGGAGGGAUAGCGCC	GGCGCUCCUCCUCCUUGGCUU	Cleavage
stu-known-mir2	mir390	AAGCTCAGGAGGGATAGCGCC	PGSC0003DMT400068861	Conserved gene of unknown function	5	12.986	1	21	960	980	AAGCUCAGGAGGGAUAGCGCC	GGCCUUGUCUUUCCUGAUUUU	Cleavage
stu-known-mir2	mir390	AAGCTCAGGAGGGATAGCGCC	PGSC0003DMT400068861	Conserved gene of unknown function	4.5	15.435	1	21	133	153	AAGCUCAGGAGGGAUAGCGCC	UUGUCUACUCCUCUUGAGUUU	Cleavage
stu-known-mir2	mir390	AAGCTCAGGAGGGATAGCGCC	PGSC0003DMT400011903	Synaptotagmin	5	20.242	1	21	56	76	AAGCUCAGGAGGGAUAGCGCC	GGGGUUAUCCUUCAUGAGGUU	Cleavage
stu-known-mir2	mir390	AAGCTCAGGAGGGATAGCGCC	PGSC0003DMT400067334	NA	5	22.09	1	21	1662	1682	AAGCUCAGGAGGGAUAGCGCC	GGUGCUCUCCCUCGAGGGCUU	Cleavage
stu-known-mir2	mir390	AAGCTCAGGAGGGATAGCGCC	PGSC0003DMT400067335	Protein phosphatase 1 regulatory subunit	5	22.09	1	21	1792	1812	AAGCUCAGGAGGGAUAGCGCC	GGUGCUCUCCCUCGAGGGCUU	Cleavage
stu-known-mir2	mir390	AAGCTCAGGAGGGATAGCGCC	PGSC0003DMT400067333	NA	5	22.09	1	21	1888	1908	AAGCUCAGGAGGGAUAGCGCC	GGUGCUCUCCCUCGAGGGCUU	Cleavage
stu-known-mir2	mir390	AAGCTCAGGAGGGATAGCGCC	PGSC0003DMT400068862	NA	5	12.986	1	21	960	980	AAGCUCAGGAGGGAUAGCGCC	GGCCUUGUCUUUCCUGAUUUU	Cleavage
stu-known-mir2	mir390	AAGCTCAGGAGGGATAGCGCC	PGSC0003DMT400068862	NA	4.5	15.435	1	21	133	153	AAGCUCAGGAGGGAUAGCGCC	UUGUCUACUCCUCUUGAGUUU	Cleavage
stu-known-mir2	mir390	AAGCTCAGGAGGGATAGCGCC	PGSC0003DMT400068863	NA	5	12.986	1	21	960	980	AAGCUCAGGAGGGAUAGCGCC	GGCCUUGUCUUUCCUGAUUUU	Cleavage
stu-known-mir2	mir390	AAGCTCAGGAGGGATAGCGCC	PGSC0003DMT400068863	NA	4.5	15.435	1	21	133	153	AAGCUCAGGAGGGAUAGCGCC	UUGUCUACUCCUCUUGAGUUU	Cleavage
stu-known-mir2	mir390	AAGCTCAGGAGGGATAGCGCC	PGSC0003DMT400073092	NA	4.5	24.835	1	21	924	944	AAGCUCAGGAGGGAUAGCGCC	GGCUGUGUCCUUGCUGAGCUU	Cleavage
stu-known-mir2	mir390	AAGCTCAGGAGGGATAGCGCC	PGSC0003DMT400070944	ATP binding protein	4.5	18.957	1	21	1837	1857	AAGCUCAGGAGGGAUAGCGCC	GGUAGUAUCCCUCUGGAGCUU	Cleavage
stu-known-mir2	mir390	AAGCTCAGGAGGGATAGCGCC	PGSC0003DMT400061013	NA	4.5	13.379	1	21	310	330	AAGCUCAGGAGGGAUAGCGCC	CUGUAUAUCUUUCUUGAGCUU	Cleavage
stu-known-mir2	mir390	AAGCTCAGGAGGGATAGCGCC	PGSC0003DMT400064535	Leucine-rich repeat receptor protein kinase EXS	4.5	23.662	1	21	2293	2313	AAGCUCAGGAGGGAUAGCGCC	GGCGAGAUUCCAUCUGAGCUU	Translation
stu-known-mir2	mir390	AAGCTCAGGAGGGATAGCGCC	PGSC0003DMT400057971	Rubredoxin	4.5	24.781	1	21	534	554	AAGCUCAGGAGGGAUAGCGCC	UAUCCUAUUCCUCCUGGGUUG	Cleavage
stu-known-mir2	mir390	AAGCTCAGGAGGGATAGCGCC	PGSC0003DMT400018162	50S ribosomal protein L4, chloroplastic	4	15.596	1	21	655	675	AAGCUCAGGAGGGAUAGCGCC	CUCGCUAUUUCUACUGCGCUU	Cleavage
stu-known-mir2	mir390	AAGCTCAGGAGGGATAGCGCC	PGSC0003DMT400071707	Run and tbc1 domain containing 3, plant	5	17.552	1	21	3	23	AAGCUCAGGAGGGAUAGCGCC	GUUGUUAUCCUUCUUGAGUAA	Cleavage
stu-known-mir2	mir390	AAGCTCAGGAGGGATAGCGCC	PGSC0003DMT400075863	Ubiquinone biosynthesis protein coq-8	4	9.039	1	21	106	126	AAGCUCAGGAGGGAUAGCGCC	CAUGCUAUUCCUUUUCAGUUU	Cleavage
stu-known-mir2	mir390	AAGCTCAGGAGGGATAGCGCC	PGSC0003DMT400075863	Ubiquinone biosynthesis protein coq-8	4.5	15.628	1	21	403	423	AAGCUCAGGAGGGAUAGCGCC	AAAUCUAUUGCUUCUGAGCUU	Cleavage
stu-known-mir2	mir390	AAGCTCAGGAGGGATAGCGCC	PGSC0003DMT400079252	NA	4	19.483	1	21	332	352	AAGCUCAGGAGGGAUAGCGCC	UUCGCUAUCUUUCUUGGGUCU	Cleavage
stu-known-mir2	mir390	AAGCTCAGGAGGGATAGCGCC	PGSC0003DMT400078956	Conserved gene of unknown function	4	13.87	1	21	1104	1124	AAGCUCAGGAGGGAUAGCGCC	CCUGCUAUCACUCUUCAGCUU	Cleavage
stu-known-mir2	mir390	AAGCTCAGGAGGGATAGCGCC	PGSC0003DMT400096376	Ubiquinone biosynthesis protein coq-8	4	10.852	1	21	382	402	AAGCUCAGGAGGGAUAGCGCC	CAUGCUAUUCCUUUUCAGUUU	Cleavage
stu-known-mir2	mir390	AAGCTCAGGAGGGATAGCGCC	PGSC0003DMT400096376	Ubiquinone biosynthesis protein coq-8	4.5	15.66	1	21	571	591	AAGCUCAGGAGGGAUAGCGCC	AAAUCUAUUGCUUCUGAGCUU	Cleavage
stu-known-mir2	mir390	AAGCTCAGGAGGGATAGCGCC	PGSC0003DMT400089905	Protein RDM1	4	15.179	1	21	322	342	AAGCUCAGGAGGGAUAGCGCC	GAUGCAAUUUUUCCUGAGCUG	Cleavage
stu-known-mir2	mir390	AAGCTCAGGAGGGATAGCGCC	PGSC0003DMT400052296	NA	4.5	23.161	1	21	1239	1259	AAGCUCAGGAGGGAUAGCGCC	AGCUUUAUCCCUCUUGACCUG	Cleavage
stu-known-mir2	mir390	AAGCTCAGGAGGGATAGCGCC	PGSC0003DMT400052298	NA	4.5	23.161	1	21	1245	1265	AAGCUCAGGAGGGAUAGCGCC	AGCUUUAUCCCUCUUGACCUG	Cleavage
stu-known-mir2	mir390	AAGCTCAGGAGGGATAGCGCC	PGSC0003DMT400037041	NA	3.5	18.945	1	21	928	948	AAGCUCAGGAGGGAUAGCGCC	UCCCUUAUCCCUCUAGAGCUU	Cleavage
stu-known-mir2	mir390	AAGCTCAGGAGGGATAGCGCC	PGSC0003DMT400079254	NA	4	19.483	1	21	332	352	AAGCUCAGGAGGGAUAGCGCC	UUCGCUAUCUUUCUUGGGUCU	Cleavage
stu-known-mir2	mir390	AAGCTCAGGAGGGATAGCGCC	PGSC0003DMT400079253	Conserved gene of unknown function	4	19.483	1	21	332	352	AAGCUCAGGAGGGAUAGCGCC	UUCGCUAUCUUUCUUGGGUCU	Cleavage
stu-known-mir2	mir390	AAGCTCAGGAGGGATAGCGCC	PGSC0003DMT400052297	XPA-binding protein	4.5	23.161	1	21	1349	1369	AAGCUCAGGAGGGAUAGCGCC	AGCUUUAUCCCUCUUGACCUG	Cleavage
stu-known-mir2	mir390	AAGCTCAGGAGGGATAGCGCC	PGSC0003DMT400089611	Transposon protein, CACTA, En/Spm sub-class	4	20.538	1	21	316	336	AAGCUCAGGAGGGAUAGCGCC	AAUGUUGUCCCUCCUGGUUUU	Cleavage
stu-known-mir2	mir390	AAGCTCAGGAGGGATAGCGCC	PGSC0003DMT400072952	NA	4.5	15.435	1	21	1917	1937	AAGCUCAGGAGGGAUAGCGCC	UGCUCUGUCUCACCUGAGCUG	Translation
stu-known-mir2	mir390	AAGCTCAGGAGGGATAGCGCC	PGSC0003DMT400078957	NA	4	13.907	1	21	1104	1124	AAGCUCAGGAGGGAUAGCGCC	CCUGCUAUCACUCUUCAGCUU	Cleavage
stu-known-mir2	mir390	AAGCTCAGGAGGGATAGCGCC	PGSC0003DMT400076274	F-box protein	4.5	12.978	1	21	339	359	AAGCUCAGGAGGGAUAGCGCC	CAACGUAUCCCUACUGAGCUU	Cleavage
stu-known-mir2	mir390	AAGCTCAGGAGGGATAGCGCC	PGSC0003DMT400076274	F-box protein	4.5	14.902	1	21	84	104	AAGCUCAGGAGGGAUAGCGCC	CCAGUUCUUCCUCCUGAGUUA	Cleavage
stu-known-mir2	mir390	AAGCTCAGGAGGGATAGCGCC	PGSC0003DMT400037042	ATP binding protein	3.5	18.945	1	21	928	948	AAGCUCAGGAGGGAUAGCGCC	UCCCUUAUCCCUCUAGAGCUU	Cleavage
stu-known-mir2	mir390	AAGCTCAGGAGGGATAGCGCC	PGSC0003DMT400037040	NA	3.5	18.945	1	21	928	948	AAGCUCAGGAGGGAUAGCGCC	UCCCUUAUCCCUCUAGAGCUU	Cleavage
stu-known-mir2	mir390	AAGCTCAGGAGGGATAGCGCC	PGSC0003DMT400078958	Nodulin	4	13.907	1	21	1353	1373	AAGCUCAGGAGGGAUAGCGCC	CCUGCUAUCACUCUUCAGCUU	Cleavage
stu-known-mir2	mir390	AAGCTCAGGAGGGATAGCGCC	PGSC0003DMT400058657	Conserved gene of unknown function	3.5	24.292	1	21	655	675	AAGCUCAGGAGGGAUAGCGCC	ACCGCGAUUCUUCCUCAGCUU	Cleavage
stu-known-mir2	mir390	AAGCTCAGGAGGGATAGCGCC	PGSC0003DMT400058656	NA	3.5	24.292	1	21	655	675	AAGCUCAGGAGGGAUAGCGCC	ACCGCGAUUCUUCCUCAGCUU	Cleavage
stu-known-mir2	mir390	AAGCTCAGGAGGGATAGCGCC	PGSC0003DMT400061291	Conserved gene of unknown function	3.5	16.746	1	21	853	873	AAGCUCAGGAGGGAUAGCGCC	UCCGCUUUUCCAUCUGAGCUU	Translation
stu-known-mir20	mir2111	TAATCTGCATCCTGAGGTTTA	PGSC0003DMT400021984	NA	0	14.522	1	21	321	341	UAAUCUGCAUCCUGAGGUUUA	ACAACCUCAGGAUGCAGAUUA	Cleavage
stu-known-mir20	mir2111	TAATCTGCATCCTGAGGTTTA	PGSC0003DMT400021985	F-box family protein	0	14.522	1	21	365	385	UAAUCUGCAUCCUGAGGUUUA	ACAACCUCAGGAUGCAGAUUA	Cleavage
stu-known-mir20	mir2111	TAATCTGCATCCTGAGGTTTA	PGSC0003DMT400006610	NA	2.5	15.531	1	21	1016	1036	UAAUCUGCAUCCUGAGGUUUA	AGGAUCUCAGGUUGCAGAUUA	Translation
stu-known-mir20	mir2111	TAATCTGCATCCTGAGGTTTA	PGSC0003DMT400006609	NA	2.5	15.531	1	21	1016	1036	UAAUCUGCAUCCUGAGGUUUA	AGGAUCUCAGGUUGCAGAUUA	Translation
stu-known-mir20	mir2111	TAATCTGCATCCTGAGGTTTA	PGSC0003DMT400006608	Protein phosphatase 2C ABI2 homolog	2.5	15.531	1	21	2059	2079	UAAUCUGCAUCCUGAGGUUUA	AGGAUCUCAGGUUGCAGAUUA	Translation
stu-known-mir20	mir2111	TAATCTGCATCCTGAGGTTTA	PGSC0003DMT400006611	NA	2.5	15.531	1	21	2059	2079	UAAUCUGCAUCCUGAGGUUUA	AGGAUCUCAGGUUGCAGAUUA	Translation
stu-known-mir20	mir2111	TAATCTGCATCCTGAGGTTTA	PGSC0003DMT400002520	Gene of unknown function	4	10.662	1	21	888	908	UAAUCUGCAUCCUGAGGUUUA	UAAAUUUCAGAAUGCAGAUAA	Translation
stu-known-mir20	mir2111	TAATCTGCATCCTGAGGTTTA	PGSC0003DMT400042898	Gene of unknown function	4.5	19.508	1	21	543	563	UAAUCUGCAUCCUGAGGUUUA	UAAAUCUAAGGGUGCAGAUGG	Cleavage
stu-known-mir20	mir2111	TAATCTGCATCCTGAGGTTTA	PGSC0003DMT400067011	NA	5	19.65	1	21	234	254	UAAUCUGCAUCCUGAGGUUUA	UAAAUCUUAUGAUGCAGAUAG	Cleavage
stu-known-mir20	mir2111	TAATCTGCATCCTGAGGTTTA	PGSC0003DMT400067012	Conserved gene of unknown function	5	19.65	1	21	468	488	UAAUCUGCAUCCUGAGGUUUA	UAAAUCUUAUGAUGCAGAUAG	Cleavage
stu-known-mir20	mir2111	TAATCTGCATCCTGAGGTTTA	PGSC0003DMT400007832	Adenylyl cyclase	3.5	11.762	1	21	486	506	UAAUCUGCAUCCUGAGGUUUA	CAAAUCUCAGGAAGCAGAUAA	Cleavage
stu-known-mir20	mir2111	TAATCTGCATCCTGAGGTTTA	PGSC0003DMT400051789	RPM1 interacting protein 4 transcript 2	5	16.52	1	21	883	903	UAAUCUGCAUCCUGAGGUUUA	UGAUCCUCAGGAUGCAGAAAA	Cleavage
stu-known-mir20	mir2111	TAATCTGCATCCTGAGGTTTA	PGSC0003DMT400041712	NA	3	18.876	1	21	367	387	UAAUCUGCAUCCUGAGGUUUA	UCAACCUCAGAAUGCAGAUAA	Translation
stu-known-mir20	mir2111	TAATCTGCATCCTGAGGTTTA	PGSC0003DMT400021011	NA	4.5	17.798	1	21	691	711	UAAUCUGCAUCCUGAGGUUUA	UAAACCUUUGGGUGUUGAUUA	Cleavage
stu-known-mir20	mir2111	TAATCTGCATCCTGAGGTTTA	PGSC0003DMT400000154	Sialin	4	13.334	1	21	2349	2369	UAAUCUGCAUCCUGAGGUUUA	UACGUCUCAGGAUGCUGAUUG	Cleavage
stu-known-mir20	mir2111	TAATCTGCATCCTGAGGTTTA	PGSC0003DMT400041713	Leucine zipper-ef-hand containing transmembrane protein	3	18.876	1	21	329	349	UAAUCUGCAUCCUGAGGUUUA	UCAACCUCAGAAUGCAGAUAA	Translation
stu-known-mir20	mir2111	TAATCTGCATCCTGAGGTTTA	PGSC0003DMT400094485	Type 2 proly 4-hydroxylase	4.5	9.843	1	21	377	398	UAAUCUGCAUCCUG-AGGUUUA	UAAACCUACAGGCUGCAGAUUC	Translation
stu-known-mir20	mir2111	TAATCTGCATCCTGAGGTTTA	PGSC0003DMT400093540	Type 2 proly 4-hydroxylase	4.5	9.843	1	21	446	467	UAAUCUGCAUCCUG-AGGUUUA	UAAACCUACAGGCUGCAGAUUC	Translation
stu-known-mir20	mir2111	TAATCTGCATCCTGAGGTTTA	PGSC0003DMT400055139	NA	3.5	17.233	1	21	223	243	UAAUCUGCAUCCUGAGGUUUA	CAAAAUUCAGGAUGUGGAUUU	Cleavage
stu-known-mir20	mir2111	TAATCTGCATCCTGAGGTTTA	PGSC0003DMT400014950	NA	4.5	15.553	1	21	574	596	UAAUCUGCAUCCUG--AGGUUUA	UAAAUCUAGCAGGUUGCAGAUUA	Translation
stu-known-mir20	mir2111	TAATCTGCATCCTGAGGTTTA	PGSC0003DMT400055138	Xyloglucan endotransglucosylase-hydrolase XTH7	3.5	17.233	1	21	223	243	UAAUCUGCAUCCUGAGGUUUA	CAAAAUUCAGGAUGUGGAUUU	Cleavage
stu-known-mir20	mir2111	TAATCTGCATCCTGAGGTTTA	PGSC0003DMT400014951	WRKY transcription factor-30	4.5	15.553	1	21	1314	1336	UAAUCUGCAUCCUG--AGGUUUA	UAAAUCUAGCAGGUUGCAGAUUA	Translation
stu-known-mir20	mir2111	TAATCTGCATCCTGAGGTTTA	PGSC0003DMT400094401	Gene of unknown function	4	14.278	1	21	249	269	UAAUCUGCAUCCUGAGGUUUA	GAGAUUUUGGGAUUCAGAUUA	Cleavage
stu-known-mir20	mir2111	TAATCTGCATCCTGAGGTTTA	PGSC0003DMT400007661	Strictosidine synthase	4	18.774	1	21	862	882	UAAUCUGCAUCCUGAGGUUUA	GAAACUUCAGCAUGUAGAAUA	Translation
stu-known-mir20	mir2111	TAATCTGCATCCTGAGGTTTA	PGSC0003DMT400002955	Arf gtpase-activating protein	4	22.972	1	21	586	606	UAAUCUGCAUCCUGAGGUUUA	UAAAGCACAGGGUGCAGGUUU	Cleavage
stu-known-mir20	mir2111	TAATCTGCATCCTGAGGTTTA	PGSC0003DMT400023880	NA	3.5	16.132	1	21	11	31	UAAUCUGCAUCCUGAGGUUUA	GUUACCUCAGGAAGCAGAUUC	Cleavage
stu-known-mir20	mir2111	TAATCTGCATCCTGAGGTTTA	PGSC0003DMT400039849	Zinc finger protein	4	18.647	1	21	1085	1105	UAAUCUGCAUCCUGAGGUUUA	GAAAUUUCAGGGUGAGGAUUG	Cleavage
stu-known-mir20	mir2111	TAATCTGCATCCTGAGGTTTA	PGSC0003DMT400054404	Pentatricopeptide repeat-containing protein	4.5	14.708	1	21	1491	1511	UAAUCUGCAUCCUGAGGUUUA	UAAACUUAAGGAAGCAGGUUU	Cleavage
stu-known-mir20	mir2111	TAATCTGCATCCTGAGGTTTA	PGSC0003DMT400000795	Hexokinase 5	4.5	18.022	1	21	1092	1112	UAAUCUGCAUCCUGAGGUUUA	UAAACCCCGGGGAGCAGAUUU	Cleavage
stu-known-mir20	mir2111	TAATCTGCATCCTGAGGTTTA	PGSC0003DMT400028048	NA	4.5	12.033	1	21	527	547	UAAUCUGCAUCCUGAGGUUUA	UGAAUUUCGAGAUUCAGAUUA	Cleavage
stu-known-mir20	mir2111	TAATCTGCATCCTGAGGTTTA	PGSC0003DMT400056260	26S proteasome regulatory subunit rpn1	4.5	22.5	1	21	253	273	UAAUCUGCAUCCUGAGGUUUA	AAGAAUUCAGGAUGCAGAUCC	Cleavage
stu-known-mir20	mir2111	TAATCTGCATCCTGAGGTTTA	PGSC0003DMT400049890	NA	5	18.238	1	21	195	215	UAAUCUGCAUCCUGAGGUUUA	UAGGCCUCGGGAUGUGUGUUG	Cleavage
stu-known-mir20	mir2111	TAATCTGCATCCTGAGGTTTA	PGSC0003DMT400033821	NA	4.5	17.605	1	21	360	380	UAAUCUGCAUCCUGAGGUUUA	UGAGCUUCAGGUUCCAGAUUG	Translation
stu-known-mir20	mir2111	TAATCTGCATCCTGAGGTTTA	PGSC0003DMT400006795	NA	4.5	17.84	1	21	892	912	UAAUCUGCAUCCUGAGGUUUA	UAAAUCGCAGGGUGUAUGUUA	Cleavage
stu-known-mir20	mir2111	TAATCTGCATCCTGAGGTTTA	PGSC0003DMT400024237	Conserved gene of unknown function	4	23.299	1	21	461	481	UAAUCUGCAUCCUGAGGUUUA	UGAGUCUGAGGAUUCAGAUUG	Cleavage
stu-known-mir20	mir2111	TAATCTGCATCCTGAGGTTTA	PGSC0003DMT400006794	Conserved gene of unknown function	4.5	21.888	1	21	892	912	UAAUCUGCAUCCUGAGGUUUA	UAAAUCGCAGGGUGUAUGUUA	Cleavage
stu-known-mir20	mir2111	TAATCTGCATCCTGAGGTTTA	PGSC0003DMT400024239	NA	4	23.299	1	21	483	503	UAAUCUGCAUCCUGAGGUUUA	UGAGUCUGAGGAUUCAGAUUG	Cleavage
stu-known-mir20	mir2111	TAATCTGCATCCTGAGGTTTA	PGSC0003DMT400047828	Conserved gene of unknown function	4.5	14.888	1	21	132	152	UAAUCUGCAUCCUGAGGUUUA	UGAGCUUUCAGAUGCAGAUUA	Cleavage
stu-known-mir20	mir2111	TAATCTGCATCCTGAGGTTTA	PGSC0003DMT400024238	NA	4	23.299	1	21	521	541	UAAUCUGCAUCCUGAGGUUUA	UGAGUCUGAGGAUUCAGAUUG	Cleavage
stu-known-mir20	mir2111	TAATCTGCATCCTGAGGTTTA	PGSC0003DMT400082738	NA	4	15.733	1	21	1106	1125	UAAUCUGCAUCCUGAGGUUUA	GAAACUUCAG-AUGCGGAUUA	Translation
stu-known-mir20	mir2111	TAATCTGCATCCTGAGGTTTA	PGSC0003DMT400082739	Diacylglycerol acylCoA acyltransferase	4	15.601	1	21	1116	1135	UAAUCUGCAUCCUGAGGUUUA	GAAACUUCAG-AUGCGGAUUA	Translation
stu-known-mir20	mir2111	TAATCTGCATCCTGAGGTTTA	PGSC0003DMT400075001	NA	3	19.309	1	21	1422	1442	UAAUCUGCAUCCUGAGGUUUA	UUAACUUAGGGAUGCAGGUUG	Cleavage
stu-known-mir20	mir2111	TAATCTGCATCCTGAGGTTTA	PGSC0003DMT400033822	Guanine nucleotide-binding protein alpha-1 subunit	4.5	17.605	1	21	639	659	UAAUCUGCAUCCUGAGGUUUA	UGAGCUUCAGGUUCCAGAUUG	Translation
stu-known-mir20	mir2111	TAATCTGCATCCTGAGGTTTA	PGSC0003DMT400049887	2-hydroxyacid dehydrogenase	5	18.238	1	21	1024	1044	UAAUCUGCAUCCUGAGGUUUA	UAGGCCUCGGGAUGUGUGUUG	Cleavage
stu-known-mir20	mir2111	TAATCTGCATCCTGAGGTTTA	PGSC0003DMT400028047	3-ketoacyl-CoA synthase 10	4.5	12.033	1	21	1808	1828	UAAUCUGCAUCCUGAGGUUUA	UGAAUUUCGAGAUUCAGAUUA	Cleavage
stu-known-mir20	mir2111	TAATCTGCATCCTGAGGTTTA	PGSC0003DMT400074517	Galactosyltransferase family protein	4.5	18.802	1	21	938	958	UAAUCUGCAUCCUGAGGUUUA	UAAGCUAUGGGAUGCAGAGUA	Cleavage
stu-known-mir20	mir2111	TAATCTGCATCCTGAGGTTTA	PGSC0003DMT400074516	NA	4.5	18.802	1	21	938	958	UAAUCUGCAUCCUGAGGUUUA	UAAGCUAUGGGAUGCAGAGUA	Cleavage
stu-known-mir20	mir2111	TAATCTGCATCCTGAGGTTTA	PGSC0003DMT400044583	VCL1 (VACUOLELESS 1)	3.5	15.632	1	21	1947	1967	UAAUCUGCAUCCUGAGGUUUA	GCAACUUCAGGAUGUAGCUUU	Cleavage
stu-known-mir20	mir2111	TAATCTGCATCCTGAGGTTTA	PGSC0003DMT400078224	Hydrolase, hydrolyzing O-glycosyl compounds	4	17.119	1	21	946	966	UAAUCUGCAUCCUGAGGUUUA	UGACCCUCAUGAUGCUGAUUA	Cleavage
stu-known-mir20	mir2111	TAATCTGCATCCTGAGGTTTA	PGSC0003DMT400074999	NA	3	19.309	1	21	1422	1442	UAAUCUGCAUCCUGAGGUUUA	UUAACUUAGGGAUGCAGGUUG	Cleavage
stu-known-mir20	mir2111	TAATCTGCATCCTGAGGTTTA	PGSC0003DMT400042324	Transposase	4.5	23.955	1	21	326	346	UAAUCUGCAUCCUGAGGUUUA	UAAGCAUUGUGGUGCAGAUUA	Cleavage
stu-known-mir20	mir2111	TAATCTGCATCCTGAGGTTTA	PGSC0003DMT400042323	NA	4.5	23.955	1	21	326	346	UAAUCUGCAUCCUGAGGUUUA	UAAGCAUUGUGGUGCAGAUUA	Cleavage
stu-known-mir20	mir2111	TAATCTGCATCCTGAGGTTTA	PGSC0003DMT400042322	NA	4.5	23.955	1	21	326	346	UAAUCUGCAUCCUGAGGUUUA	UAAGCAUUGUGGUGCAGAUUA	Cleavage
stu-known-mir20	mir2111	TAATCTGCATCCTGAGGTTTA	PGSC0003DMT400089680	Gene of unknown function	4.5	12.104	1	21	400	420	UAAUCUGCAUCCUGAGGUUUA	CAAACCUCAGGAAGUAAAUUU	Cleavage
stu-known-mir20	mir2111	TAATCTGCATCCTGAGGTTTA	PGSC0003DMT400081438	Pentatricopeptide repeat-containing protein	3	21.947	1	21	726	746	UAAUCUGCAUCCUGAGGUUUA	ACAAACUCGGGAUGGAGAUUA	Cleavage
stu-known-mir20	mir2111	TAATCTGCATCCTGAGGTTTA	PGSC0003DMT400049821	Biotin-containing subunit of methylcrotonyl-CoA carboxylase	4.5	15.754	1	21	1597	1617	UAAUCUGCAUCCUGAGGUUUA	GAAGUUUCAGGUUGCAGGUUU	Translation
stu-known-mir20	mir2111	TAATCTGCATCCTGAGGTTTA	PGSC0003DMT400019387	NA	4.5	15.32	1	21	881	901	UAAUCUGCAUCCUGAGGUUUA	GAAGCCUCAGGAUACAGAAUU	Cleavage
stu-known-mir20	mir2111	TAATCTGCATCCTGAGGTTTA	PGSC0003DMT400019385	Conserved gene of unknown function	4.5	15.32	1	21	1311	1331	UAAUCUGCAUCCUGAGGUUUA	GAAGCCUCAGGAUACAGAAUU	Cleavage
stu-known-mir20	mir2111	TAATCTGCATCCTGAGGTTTA	PGSC0003DMT400040694	60S ribosomal protein L23	4.5	19.956	1	21	533	553	UAAUCUGCAUCCUGAGGUUUA	CAGAUCUCAGGAAGAAGGUUA	Cleavage
stu-known-mir20	mir2111	TAATCTGCATCCTGAGGTTTA	PGSC0003DMT400080772	60S ribosomal protein L23	4.5	17.159	1	21	146	166	UAAUCUGCAUCCUGAGGUUUA	CAGAUCUCAGGAAGAAGGUUA	Cleavage
stu-known-mir20	mir2111	TAATCTGCATCCTGAGGTTTA	PGSC0003DMT400040695	NA	4.5	19.956	1	21	709	729	UAAUCUGCAUCCUGAGGUUUA	CAGAUCUCAGGAAGAAGGUUA	Cleavage
stu-known-mir20	mir2111	TAATCTGCATCCTGAGGTTTA	PGSC0003DMT400017696	NA	4	20.507	1	21	120	140	UAAUCUGCAUCCUGAGGUUUA	AGAACUUCUGUAUGCAGAUUG	Translation
stu-known-mir20	mir2111	TAATCTGCATCCTGAGGTTTA	PGSC0003DMT400082340	Gene of unknown function	4.5	11.593	1	21	641	661	UAAUCUGCAUCCUGAGGUUUA	AAGACCUCAGGAAGUAGAAUG	Cleavage
stu-known-mir20	mir2111	TAATCTGCATCCTGAGGTTTA	PGSC0003DMT400062857	E2F	4.5	21.306	1	21	471	491	UAAUCUGCAUCCUGAGGUUUA	CAAGUCUCAGGGUUCAGAUGA	Cleavage
stu-known-mir20	mir2111	TAATCTGCATCCTGAGGTTTA	PGSC0003DMT400062861	NA	4.5	21.306	1	21	394	414	UAAUCUGCAUCCUGAGGUUUA	CAAGUCUCAGGGUUCAGAUGA	Cleavage
stu-known-mir20	mir2111	TAATCTGCATCCTGAGGTTTA	PGSC0003DMT400073701	NA	4.5	16.269	1	21	1568	1588	UAAUCUGCAUCCUGAGGUUUA	GAAAUUUUAGGAAGCAGAUCA	Cleavage
stu-known-mir20	mir2111	TAATCTGCATCCTGAGGTTTA	PGSC0003DMT400046792	NA	3.5	17.637	1	21	547	567	UAAUCUGCAUCCUGAGGUUUA	CGAAGUUCAGGUUGCAGAUUG	Translation
stu-known-mir20	mir2111	TAATCTGCATCCTGAGGTTTA	PGSC0003DMT400060882	Pentatricopeptide repeat-containing protein	4	15.853	1	21	1200	1220	UAAUCUGCAUCCUGAGGUUUA	GAGAUUUGAGGAUGCAGAAUA	Cleavage
stu-known-mir20	mir2111	TAATCTGCATCCTGAGGTTTA	PGSC0003DMT400013529	3-dehydroquinate dehydratase / shikimate dehydrogenase isoform 2	4	20.125	1	21	266	286	UAAUCUGCAUCCUGAGGUUUA	AAAAUCACAAGGUGCAGAUUG	Cleavage
stu-known-mir20	mir2111	TAATCTGCATCCTGAGGTTTA	PGSC0003DMT400073698	Signal recognition particle 54 kDa protein 2	4.5	16.269	1	21	1838	1858	UAAUCUGCAUCCUGAGGUUUA	GAAAUUUUAGGAAGCAGAUCA	Cleavage
stu-known-mir20	mir2111	TAATCTGCATCCTGAGGTTTA	PGSC0003DMT400060881	NA	4	15.853	1	21	1200	1220	UAAUCUGCAUCCUGAGGUUUA	GAGAUUUGAGGAUGCAGAAUA	Cleavage
stu-known-mir20	mir2111	TAATCTGCATCCTGAGGTTTA	PGSC0003DMT400046791	NA	3.5	17.637	1	21	547	567	UAAUCUGCAUCCUGAGGUUUA	CGAAGUUCAGGUUGCAGAUUG	Translation
stu-known-mir20	mir2111	TAATCTGCATCCTGAGGTTTA	PGSC0003DMT400060880	NA	4	15.853	1	21	1200	1220	UAAUCUGCAUCCUGAGGUUUA	GAGAUUUGAGGAUGCAGAAUA	Cleavage
stu-known-mir20	mir2111	TAATCTGCATCCTGAGGTTTA	PGSC0003DMT400046788	Transcription factor	3.5	17.637	1	21	547	567	UAAUCUGCAUCCUGAGGUUUA	CGAAGUUCAGGUUGCAGAUUG	Translation
stu-known-mir20	mir2111	TAATCTGCATCCTGAGGTTTA	PGSC0003DMT400060877	NA	4	15.853	1	21	1200	1220	UAAUCUGCAUCCUGAGGUUUA	GAGAUUUGAGGAUGCAGAAUA	Cleavage
stu-known-mir20	mir2111	TAATCTGCATCCTGAGGTTTA	PGSC0003DMT400060878	NA	4	15.853	1	21	1200	1220	UAAUCUGCAUCCUGAGGUUUA	GAGAUUUGAGGAUGCAGAAUA	Cleavage
stu-known-mir20	mir2111	TAATCTGCATCCTGAGGTTTA	PGSC0003DMT400046790	NA	3.5	17.637	1	21	547	567	UAAUCUGCAUCCUGAGGUUUA	CGAAGUUCAGGUUGCAGAUUG	Translation
stu-known-mir20	mir2111	TAATCTGCATCCTGAGGTTTA	PGSC0003DMT400060879	NA	4	15.853	1	21	1200	1220	UAAUCUGCAUCCUGAGGUUUA	GAGAUUUGAGGAUGCAGAAUA	Cleavage
stu-known-mir20	mir2111	TAATCTGCATCCTGAGGTTTA	PGSC0003DMT400053933	3'-5' exonuclease	3.5	13.504	1	21	1213	1233	UAAUCUGCAUCCUGAGGUUUA	AGAAUAUCAGAAUGCAGAUUG	Translation
stu-known-mir20	mir2111	TAATCTGCATCCTGAGGTTTA	PGSC0003DMT400015420	Gene of unknown function	4.5	10.53	1	21	2513	2533	UAAUCUGCAUCCUGAGGUUUA	AAGACCUCAGGAAGUAGAAUG	Cleavage
stu-known-mir20	mir2111	TAATCTGCATCCTGAGGTTTA	PGSC0003DMT400008633	NA	5	20.076	1	21	448	468	UAAUCUGCAUCCUGAGGUUUA	UAGAUGUUAGGGUGCGAAUUA	Cleavage
stu-known-mir20	mir2111	TAATCTGCATCCTGAGGTTTA	PGSC0003DMT400036698	NA	4	15.724	1	21	768	788	UAAUCUGCAUCCUGAGGUUUA	UCCAUUUCAUGGUGCAGAUUA	Cleavage
stu-known-mir20	mir2111	TAATCTGCATCCTGAGGTTTA	PGSC0003DMT400051191	NA	5	12.701	1	21	51	71	UAAUCUGCAUCCUGAGGUUUA	UUAACCGCAGGAUGCAGACCU	Cleavage
stu-known-mir20	mir2111	TAATCTGCATCCTGAGGTTTA	PGSC0003DMT400023968	Radical sam protein	4	14.678	1	21	1139	1159	UAAUCUGCAUCCUGAGGUUUA	UGGUCCCUGGGAUGCAGAUUG	Cleavage
stu-known-mir20	mir2111	TAATCTGCATCCTGAGGTTTA	PGSC0003DMT400003667	F-box family protein	4.5	19.389	1	21	51	71	UAAUCUGCAUCCUGAGGUUUA	UGAAACUCGGCAUGCAGAUAA	Translation
stu-known-mir20	mir2111	TAATCTGCATCCTGAGGTTTA	PGSC0003DMT400035431	RWP-RK domain-containing protein	4	15.449	1	21	1269	1289	UAAUCUGCAUCCUGAGGUUUA	AUCACUUCAGGAUGUAGGUGA	Cleavage
stu-known-mir20	mir2111	TAATCTGCATCCTGAGGTTTA	PGSC0003DMT400086303	Conserved gene of unknown function	4	13.025	1	21	1213	1233	UAAUCUGCAUCCUGAGGUUUA	AUAGUCUCAGGAUUCGGAUUC	Cleavage
stu-known-mir20	mir2111	TAATCTGCATCCTGAGGTTTA	PGSC0003DMT400069528	NA	5	16.161	1	21	1140	1160	UAAUCUGCAUCCUGAGGUUUA	GGAACUUCAGGCUGCAGGUAU	Translation
stu-known-mir20	mir2111	TAATCTGCATCCTGAGGTTTA	PGSC0003DMT400002511	NA	5	14.482	1	21	827	847	UAAUCUGCAUCCUGAGGUUUA	UAAUUCUUAGCAUGCAGAAUA	Translation
stu-known-mir20	mir2111	TAATCTGCATCCTGAGGTTTA	PGSC0003DMT400003844	Nucleic acid binding protein	5	21.796	1	21	935	955	UAAUCUGCAUCCUGAGGUUUA	UAAGCCACAGGCAGCAGAUUG	Translation
stu-known-mir20	mir2111	TAATCTGCATCCTGAGGTTTA	PGSC0003DMT400042951	NA	4.5	21.454	1	21	1464	1484	UAAUCUGCAUCCUGAGGUUUA	UGAGCCUAAAGUUGCAGAUUA	Translation
stu-known-mir20	mir2111	TAATCTGCATCCTGAGGTTTA	PGSC0003DMT400069529	Homeobox domain containing protein	5	16.161	1	21	1381	1401	UAAUCUGCAUCCUGAGGUUUA	GGAACUUCAGGCUGCAGGUAU	Translation
stu-known-mir20	mir2111	TAATCTGCATCCTGAGGTTTA	PGSC0003DMT400008632	Dual-specific kinase DSK1	5	20.08	1	21	448	468	UAAUCUGCAUCCUGAGGUUUA	UAGAUGUUAGGGUGCGAAUUA	Cleavage
stu-known-mir20	mir2111	TAATCTGCATCCTGAGGTTTA	PGSC0003DMT400035433	NA	4	15.449	1	21	1367	1387	UAAUCUGCAUCCUGAGGUUUA	AUCACUUCAGGAUGUAGGUGA	Cleavage
stu-known-mir20	mir2111	TAATCTGCATCCTGAGGTTTA	PGSC0003DMT400008629	NA	5	20.08	1	21	448	468	UAAUCUGCAUCCUGAGGUUUA	UAGAUGUUAGGGUGCGAAUUA	Cleavage
stu-known-mir20	mir2111	TAATCTGCATCCTGAGGTTTA	PGSC0003DMT400042952	ATP binding protein	4.5	21.454	1	21	2782	2802	UAAUCUGCAUCCUGAGGUUUA	UGAGCCUAAAGUUGCAGAUUA	Translation
stu-known-mir20	mir2111	TAATCTGCATCCTGAGGTTTA	PGSC0003DMT400019516	Conserved gene of unknown function	4.5	22.817	1	21	1404	1424	UAAUCUGCAUCCUGAGGUUUA	UGAACUGUGGGAUGUAGAGUA	Cleavage
stu-known-mir20	mir2111	TAATCTGCATCCTGAGGTTTA	PGSC0003DMT400015075	16kDa membrane protein	5	22.331	1	21	229	249	UAAUCUGCAUCCUGAGGUUUA	AAAGCUUCAGGAGGCAGAGUU	Cleavage
stu-known-mir20	mir2111	TAATCTGCATCCTGAGGTTTA	PGSC0003DMT400036037	Thioredoxin family protein	5	16.874	1	21	777	797	UAAUCUGCAUCCUGAGGUUUA	UUGGCCUCUGGAUGCAGAUGU	Cleavage
stu-known-mir20	mir2111	TAATCTGCATCCTGAGGTTTA	PGSC0003DMT400051856	NA	5	17.089	1	21	1170	1190	UAAUCUGCAUCCUGAGGUUUA	AAAGCUUCAGGAUGGAGAAUU	Cleavage
stu-known-mir20	mir2111	TAATCTGCATCCTGAGGTTTA	PGSC0003DMT400018502	DNA methyltransferase	4.5	12.911	1	21	170	190	UAAUCUGCAUCCUGAGGUUUA	AAAAAUUCAGGGUGCUGAUUU	Cleavage
stu-known-mir20	mir2111	TAATCTGCATCCTGAGGTTTA	PGSC0003DMT400052060	Nodulin family protein	4.5	19.14	1	21	1109	1129	UAAUCUGCAUCCUGAGGUUUA	GAAGCCUAAGGAUGUAGACUU	Cleavage
stu-known-mir20	mir2111	TAATCTGCATCCTGAGGTTTA	PGSC0003DMT400051860	Armadillo/beta-catenin repeat family protein	5	17.089	1	21	1380	1400	UAAUCUGCAUCCUGAGGUUUA	AAAGCUUCAGGAUGGAGAAUU	Cleavage
stu-known-mir20	mir2111	TAATCTGCATCCTGAGGTTTA	PGSC0003DMT400072352	NA	4	13.461	1	21	2161	2181	UAAUCUGCAUCCUGAGGUUUA	CCAACCUCAGGAGAUGGAUUA	Cleavage
stu-known-mir20	mir2111	TAATCTGCATCCTGAGGTTTA	PGSC0003DMT400072353	Conserved gene of unknown function	4	13.461	1	21	1921	1941	UAAUCUGCAUCCUGAGGUUUA	CCAACCUCAGGAGAUGGAUUA	Cleavage
stu-known-mir20	mir2111	TAATCTGCATCCTGAGGTTTA	PGSC0003DMT400033529	NA	5	18.741	1	21	1385	1405	UAAUCUGCAUCCUGAGGUUUA	AAAGCUUCAGGAUGGAGAAUU	Cleavage
stu-known-mir20	mir2111	TAATCTGCATCCTGAGGTTTA	PGSC0003DMT400033530	Armadillo/beta-catenin repeat family protein	5	18.741	1	21	1390	1410	UAAUCUGCAUCCUGAGGUUUA	AAAGCUUCAGGAUGGAGAAUU	Cleavage
stu-known-mir20	mir2111	TAATCTGCATCCTGAGGTTTA	PGSC0003DMT400039309	Reverse transcriptase family member	4.5	13.426	1	21	511	531	UAAUCUGCAUCCUGAGGUUUA	AGGAUCUCAGGAUGUGGAAUU	Cleavage
stu-known-mir20	mir2111	TAATCTGCATCCTGAGGTTTA	PGSC0003DMT400002988	Gene of unknown function	5	23.786	1	21	1942	1962	UAAUCUGCAUCCUGAGGUUUA	GAAGCCUCUGGAUGUUGAUUU	Cleavage
stu-known-mir20	mir2111	TAATCTGCATCCTGAGGTTTA	PGSC0003DMT400030448	Gene of unknown function	5	15.655	1	21	19	39	UAAUCUGCAUCCUGAGGUUUA	AAAGUCUCAUGGUGCAGGCUA	Cleavage
stu-known-mir20	mir2111	TAATCTGCATCCTGAGGTTTA	PGSC0003DMT400026304	NA	4.5	13.838	1	21	409	429	UAAUCUGCAUCCUGAGGUUUA	GAGAUCACUGGAUGUGGAUUA	Cleavage
stu-known-mir20	mir2111	TAATCTGCATCCTGAGGTTTA	PGSC0003DMT400087005	Gene of unknown function	4.5	18.732	1	21	255	275	UAAUCUGCAUCCUGAGGUUUA	UCGAUUUCAGGCUGCAGGUUC	Translation
stu-known-mir20	mir2111	TAATCTGCATCCTGAGGTTTA	PGSC0003DMT400063430	Gene of unknown function	4.5	16.252	1	21	600	620	UAAUCUGCAUCCUGAGGUUUA	GAAACAUCAAGCUGCAGGUUA	Translation
stu-known-mir20	mir2111	TAATCTGCATCCTGAGGTTTA	PGSC0003DMT400040529	NA	4.5	20.978	1	21	738	758	UAAUCUGCAUCCUGAGGUUUA	UCAAUUUCAGGGUGCAAGUUU	Cleavage
stu-known-mir20	mir2111	TAATCTGCATCCTGAGGTTTA	PGSC0003DMT400095174	Kinase	5	14.528	1	21	183	203	UAAUCUGCAUCCUGAGGUUUA	UGAACCUAAGGUGGCAGAUUU	Translation
stu-known-mir20	mir2111	TAATCTGCATCCTGAGGTTTA	PGSC0003DMT400058205	DNA binding protein	4.5	7.942	1	21	578	598	UAAUCUGCAUCCUGAGGUUUA	UUAACCUUUUGAUGCAGAUUU	Cleavage
stu-known-mir20	mir2111	TAATCTGCATCCTGAGGTTTA	PGSC0003DMT400021185	Nucleosome assembly protein	4.5	18.131	1	21	143	163	UAAUCUGCAUCCUGAGGUUUA	AAAACAUUAGGAUGCGUGUUG	Cleavage
stu-known-mir20	mir2111	TAATCTGCATCCTGAGGTTTA	PGSC0003DMT400008438	Gene of unknown function	4	17.433	1	21	740	760	UAAUCUGCAUCCUGAGGUUUA	AAGAUCCGAGGGUGCAGAUUG	Cleavage
stu-known-mir20	mir2111	TAATCTGCATCCTGAGGTTTA	PGSC0003DMT400032229	CYP72A58	5	16.851	1	21	226	246	UAAUCUGCAUCCUGAGGUUUA	UAUAUCCCAGGAUGGAGAUUU	Cleavage
stu-known-mir20	mir2111	TAATCTGCATCCTGAGGTTTA	PGSC0003DMT400049427	Conserved gene of unknown function	5	14.609	1	21	715	735	UAAUCUGCAUCCUGAGGUUUA	UGGACCAUAGGAUGUACAUUU	Cleavage
stu-known-mir20	mir2111	TAATCTGCATCCTGAGGTTTA	PGSC0003DMT400076889	NA	5	19.332	1	21	804	824	UAAUCUGCAUCCUGAGGUUUA	UGAACUACAGGAUUCGGGUUU	Cleavage
stu-known-mir20	mir2111	TAATCTGCATCCTGAGGTTTA	PGSC0003DMT400006393	WD-repeat protein	4.5	15.462	1	21	1069	1089	UAAUCUGCAUCCUGAGGUUUA	GAAUCCUCAUGAUGUAAAUUA	Cleavage
stu-known-mir20	mir2111	TAATCTGCATCCTGAGGTTTA	PGSC0003DMT400013943	NA	4.5	12.143	1	21	162	182	UAAUCUGCAUCCUGAGGUUUA	AAAAGUUUGGGAUUCAGAUUG	Cleavage
stu-known-mir20	mir2111	TAATCTGCATCCTGAGGTTTA	PGSC0003DMT400006043	NA	5	13.724	1	21	343	363	UAAUCUGCAUCCUGAGGUUUA	UAUAUCCCAGGAUGGAGAUUU	Cleavage
stu-known-mir20	mir2111	TAATCTGCATCCTGAGGTTTA	PGSC0003DMT400008202	Inositol-tetrakisphosphate 1-kinase	4.5	18.811	1	21	1151	1171	UAAUCUGCAUCCUGAGGUUUA	UAAGACCAAGGAUGCAGAUUC	Cleavage
stu-known-mir20	mir2111	TAATCTGCATCCTGAGGTTTA	PGSC0003DMT400024679	NA	5	18.324	1	21	221	241	UAAUCUGCAUCCUGAGGUUUA	GAAACUUCAGCAUGUAUGUUG	Translation
stu-known-mir20	mir2111	TAATCTGCATCCTGAGGTTTA	PGSC0003DMT400018226	NA	5	13.389	1	21	431	451	UAAUCUGCAUCCUGAGGUUUA	UAUAUCCCAGGAUGGAGAUUU	Cleavage
stu-known-mir20	mir2111	TAATCTGCATCCTGAGGTTTA	PGSC0003DMT400013942	Protein phosphatase 2c	4.5	12.143	1	21	162	182	UAAUCUGCAUCCUGAGGUUUA	AAAAGUUUGGGAUUCAGAUUG	Cleavage
stu-known-mir20	mir2111	TAATCTGCATCCTGAGGTTTA	PGSC0003DMT400077054	NA	4.5	21.648	1	21	646	666	UAAUCUGCAUCCUGAGGUUUA	CAAAUAUUGGCAUGCAGGUUA	Translation
stu-known-mir21	mir4376	TACGCAGGAGAGATGATGCTG	PGSC0003DMT400050026	Prenylated Rab acceptor protein	3.5	14.923	1	21	357	377	UACGCAGGAGAGAUGAUGCUG	CACCAUUAUCUCUCUUCCGUA	Cleavage
stu-known-mir21	mir4376	TACGCAGGAGAGATGATGCTG	PGSC0003DMT400045517	Transporter	3.5	15.155	1	21	2295	2315	UACGCAGGAGAGAUGAUGCUG	AAGUAUCAUUUCUUUUGUGUU	Cleavage
stu-known-mir21	mir4376	TACGCAGGAGAGATGATGCTG	PGSC0003DMT400045515	NA	3.5	15.155	1	21	2387	2407	UACGCAGGAGAGAUGAUGCUG	AAGUAUCAUUUCUUUUGUGUU	Cleavage
stu-known-mir21	mir4376	TACGCAGGAGAGATGATGCTG	PGSC0003DMT400036428	Germin	4	19.596	1	21	879	899	UACGCAGGAGAGAUGAUGCUG	CAACAUUAUUUUUCCUGAGUA	Cleavage
stu-known-mir21	mir4376	TACGCAGGAGAGATGATGCTG	PGSC0003DMT400019516	Conserved gene of unknown function	4.5	5.88	1	21	2036	2056	UACGCAGGAGAGAUGAUGCUG	CAGUAUCAUUUCUUCUCUGUC	Cleavage
stu-known-mir21	mir4376	TACGCAGGAGAGATGATGCTG	PGSC0003DMT400012953	Pentatricopeptide repeat-containing protein	4	19.96	1	21	969	989	UACGCAGGAGAGAUGAUGCUG	UAGUGUCAUUUCAUCUGCGUG	Cleavage
stu-known-mir21	mir4376	TACGCAGGAGAGATGATGCTG	PGSC0003DMT400046401	DNA binding protein	3.5	19.387	1	21	112	132	UACGCAGGAGAGAUGAUGCUG	AUUUAUCAUCUCUCUUGUGUU	Cleavage
stu-known-mir21	mir4376	TACGCAGGAGAGATGATGCTG	PGSC0003DMT400021414	NA	2.5	15.139	1	21	944	964	UACGCAGGAGAGAUGAUGCUG	AUGCAGCAUUUCUCUUGUGUA	Cleavage
stu-known-mir21	mir4376	TACGCAGGAGAGATGATGCTG	PGSC0003DMT400021413	NA	2.5	15.139	1	21	984	1004	UACGCAGGAGAGAUGAUGCUG	AUGCAGCAUUUCUCUUGUGUA	Cleavage
stu-known-mir21	mir4376	TACGCAGGAGAGATGATGCTG	PGSC0003DMT400021415	NA	2.5	15.139	1	21	996	1016	UACGCAGGAGAGAUGAUGCUG	AUGCAGCAUUUCUCUUGUGUA	Cleavage
stu-known-mir21	mir4376	TACGCAGGAGAGATGATGCTG	PGSC0003DMT400021417	NA	2.5	15.139	1	21	996	1016	UACGCAGGAGAGAUGAUGCUG	AUGCAGCAUUUCUCUUGUGUA	Cleavage
stu-known-mir21	mir4376	TACGCAGGAGAGATGATGCTG	PGSC0003DMT400021416	NA	2.5	15.139	1	21	996	1016	UACGCAGGAGAGAUGAUGCUG	AUGCAGCAUUUCUCUUGUGUA	Cleavage
stu-known-mir21	mir4376	TACGCAGGAGAGATGATGCTG	PGSC0003DMT400021412	NA	2.5	15.139	1	21	1041	1061	UACGCAGGAGAGAUGAUGCUG	AUGCAGCAUUUCUCUUGUGUA	Cleavage
stu-known-mir21	mir4376	TACGCAGGAGAGATGATGCTG	PGSC0003DMT400021411	NA	2.5	15.139	1	21	1149	1169	UACGCAGGAGAGAUGAUGCUG	AUGCAGCAUUUCUCUUGUGUA	Cleavage
stu-known-mir21	mir4376	TACGCAGGAGAGATGATGCTG	PGSC0003DMT400066093	Zinc ion binding protein	5	20.954	1	21	1389	1409	UACGCAGGAGAGAUGAUGCUG	CGGCAUUAUUUCUCCUUCGGU	Cleavage
stu-known-mir21	mir4376	TACGCAGGAGAGATGATGCTG	PGSC0003DMT400068103	Conserved gene of unknown function	4.5	12.381	1	21	60	80	UACGCAGGAGAGAUGAUGCUG	CAGCCUCGUCUCUCUUGCUUC	Cleavage
stu-known-mir21	mir4376	TACGCAGGAGAGATGATGCTG	PGSC0003DMT400003329	Non-cell-autonomous protein pathway2	5	10.16	1	21	879	899	UACGCAGGAGAGAUGAUGCUG	AGGCAUCAUUUCUCCUGUCAA	Cleavage
stu-known-mir21	mir4376	TACGCAGGAGAGATGATGCTG	PGSC0003DMT400046398	DNA binding protein	3.5	20.149	1	21	191	211	UACGCAGGAGAGAUGAUGCUG	AUUUAUCAUCUCUCUUGUGUU	Cleavage
stu-known-mir21	mir4376	TACGCAGGAGAGATGATGCTG	PGSC0003DMT400000542	NA	4	11.618	1	21	73	93	UACGCAGGAGAGAUGAUGCUG	AAGCAUUAUUUUUCUUGUGAA	Cleavage
stu-known-mir21	mir4376	TACGCAGGAGAGATGATGCTG	PGSC0003DMT400000543	Bmru protein	4	11.618	1	21	73	93	UACGCAGGAGAGAUGAUGCUG	AAGCAUUAUUUUUCUUGUGAA	Cleavage
stu-known-mir21	mir4376	TACGCAGGAGAGATGATGCTG	PGSC0003DMT400017827	NA	5	15.138	1	21	14	34	UACGCAGGAGAGAUGAUGCUG	CAGCAUUGUUUCUACUGUGGA	Cleavage
stu-known-mir21	mir4376	TACGCAGGAGAGATGATGCTG	PGSC0003DMT400051828	NA	4	14.073	1	21	108	128	UACGCAGGAGAGAUGAUGCUG	CAUCAUUUUCUCUUCUGCGUU	Cleavage
stu-known-mir21	mir4376	TACGCAGGAGAGATGATGCTG	PGSC0003DMT400089200	LOB domain-containing protein	3.5	16.129	1	21	109	129	UACGCAGGAGAGAUGAUGCUG	GCGCAUCGUCUCUUUGGUGUA	Cleavage
stu-known-mir21	mir4376	TACGCAGGAGAGATGATGCTG	PGSC0003DMT400051829	Fimbrin	4	14.073	1	21	108	128	UACGCAGGAGAGAUGAUGCUG	CAUCAUUUUCUCUUCUGCGUU	Cleavage
stu-known-mir21	mir4376	TACGCAGGAGAGATGATGCTG	PGSC0003DMT400086734	Conserved gene of unknown function	4.5	19.573	1	21	125	145	UACGCAGGAGAGAUGAUGCUG	CAGCAGCAUCUCUACUUUGUA	Cleavage
stu-known-mir21	mir4376	TACGCAGGAGAGATGATGCTG	PGSC0003DMT400054703	Glutamyl-tRNA(Gln) amidotransferase subunit A	5	21.553	1	21	899	919	UACGCAGGAGAGAUGAUGCUG	CAGCAUUAGUUCUCCCGUGUG	Cleavage
stu-known-mir21	mir4376	TACGCAGGAGAGATGATGCTG	PGSC0003DMT400046594	NA	3.5	16.281	1	21	119	139	UACGCAGGAGAGAUGAUGCUG	AUACAUCAUCUUUUCUGUGUU	Cleavage
stu-known-mir21	mir4376	TACGCAGGAGAGATGATGCTG	PGSC0003DMT400016146	Homeobox-leucine zipper protein HAT14	4	14.539	1	21	198	218	UACGCAGGAGAGAUGAUGCUG	CAAAAUCAUUUUUCUUGUGUA	Cleavage
stu-known-mir21	mir4376	TACGCAGGAGAGATGATGCTG	PGSC0003DMT400076609	DNA-directed RNA polymerase I/III subunits	4.5	14.07	1	21	1290	1310	UACGCAGGAGAGAUGAUGCUG	CAGCUUCGUUUCUUAUGUGUA	Cleavage
stu-known-mir21	mir4376	TACGCAGGAGAGATGATGCTG	PGSC0003DMT400060084	Nodulin family protein	3.5	14.695	1	21	551	571	UACGCAGGAGAGAUGAUGCUG	UUUCAUUGUUUUUCUUGCGUA	Cleavage
stu-known-mir21	mir4376	TACGCAGGAGAGATGATGCTG	PGSC0003DMT400048223	Gene of unknown function	3.5	16.728	1	21	432	452	UACGCAGGAGAGAUGAUGCUG	UUGCAUCGUCUCUCAUCCGUA	Cleavage
stu-known-mir21	mir4376	TACGCAGGAGAGATGATGCTG	PGSC0003DMT400005277	Homeobox protein	4.5	22.661	1	21	878	898	UACGCAGGAGAGAUGAUGCUG	AGGCAUCAUCUCUUCUGAGAU	Cleavage
stu-known-mir21	mir4376	TACGCAGGAGAGATGATGCTG	PGSC0003DMT400078183	Conserved gene of unknown function	4	12.768	1	21	2026	2046	UACGCAGGAGAGAUGAUGCUG	CAGAGGCAUCCCUCCUGCGUA	Translation
stu-known-mir21	mir4376	TACGCAGGAGAGATGATGCTG	PGSC0003DMT400078183	Conserved gene of unknown function	4	12.768	1	21	2200	2220	UACGCAGGAGAGAUGAUGCUG	CAGAGGCAUCCCUCCUGCGUA	Translation
stu-known-mir21	mir4376	TACGCAGGAGAGATGATGCTG	PGSC0003DMT400038533	ABC transporter family protein	4.5	14.464	1	21	120	140	UACGCAGGAGAGAUGAUGCUG	AAGCAUCAUUUUUCGUGCUUG	Cleavage
stu-known-mir21	mir4376	TACGCAGGAGAGATGATGCTG	PGSC0003DMT400065885	Conserved gene of unknown function	3.5	23.742	1	21	683	703	UACGCAGGAGAGAUGAUGCUG	CUGCAUCUUCUUUCUUGUGUU	Cleavage
stu-known-mir21	mir4376	TACGCAGGAGAGATGATGCTG	PGSC0003DMT400061945	NA	5	11.048	1	21	668	688	UACGCAGGAGAGAUGAUGCUG	UAGUAUCAUUUCUUUUCUGUC	Cleavage
stu-known-mir21	mir4376	TACGCAGGAGAGATGATGCTG	PGSC0003DMT400011951	NA	4	20.121	1	21	310	330	UACGCAGGAGAGAUGAUGCUG	GAACAUCAUCUUUACUGUGUG	Cleavage
stu-known-mir21	mir4376	TACGCAGGAGAGATGATGCTG	PGSC0003DMT400011952	ADP-ribosylation factor	4	20.121	1	21	408	428	UACGCAGGAGAGAUGAUGCUG	GAACAUCAUCUUUACUGUGUG	Cleavage
stu-known-mir21	mir4376	TACGCAGGAGAGATGATGCTG	PGSC0003DMT400061943	Exocyst complex component	5	11.048	1	21	956	976	UACGCAGGAGAGAUGAUGCUG	UAGUAUCAUUUCUUUUCUGUC	Cleavage
stu-known-mir21	mir4376	TACGCAGGAGAGATGATGCTG	PGSC0003DMT400017707	DNA-damage-inducible protein f	4	13.394	1	21	1807	1827	UACGCAGGAGAGAUGAUGCUG	UAUAAUUAUUUUUCUUGCGUA	Cleavage
stu-known-mir21	mir4376	TACGCAGGAGAGATGATGCTG	PGSC0003DMT400041979	NA	4	7.545	1	21	2042	2062	UACGCAGGAGAGAUGAUGCUG	UUUGAUCAUUUUUCUUGUGUA	Cleavage
stu-known-mir21	mir4376	TACGCAGGAGAGATGATGCTG	PGSC0003DMT400041978	Nonsense-mediated mRNA decay protein	4	7.545	1	21	2138	2158	UACGCAGGAGAGAUGAUGCUG	UUUGAUCAUUUUUCUUGUGUA	Cleavage
stu-known-mir21	mir4376	TACGCAGGAGAGATGATGCTG	PGSC0003DMT400028933	NA	4	11.006	1	21	654	674	UACGCAGGAGAGAUGAUGCUG	AAAUAUCAUAUCUUCUGUGUA	Cleavage
stu-known-mir21	mir4376	TACGCAGGAGAGATGATGCTG	PGSC0003DMT400072745	NA	4	11.464	1	21	2261	2281	UACGCAGGAGAGAUGAUGCUG	GUAUAUCAUCUCUUUUGUGUU	Cleavage
stu-known-mir21	mir4376	TACGCAGGAGAGATGATGCTG	PGSC0003DMT400058042	Conserved gene of unknown function	4.5	18.865	1	21	72	92	UACGCAGGAGAGAUGAUGCUG	CAUCAUCUUUUUUCCUGCAUA	Cleavage
stu-known-mir21	mir4376	TACGCAGGAGAGATGATGCTG	PGSC0003DMT400082438	NA	4	14.808	1	21	2027	2047	UACGCAGGAGAGAUGAUGCUG	UAUAAUCAUCUUUUUUGUGUA	Cleavage
stu-known-mir21	mir4376	TACGCAGGAGAGATGATGCTG	PGSC0003DMT400048258	Reverse transcriptase	4	21.015	1	21	3247	3267	UACGCAGGAGAGAUGAUGCUG	GAAGAUUAUUUUUCCUGCGUG	Cleavage
stu-known-mir21	mir4376	TACGCAGGAGAGATGATGCTG	PGSC0003DMT400082436	NA	4	14.808	1	21	2105	2125	UACGCAGGAGAGAUGAUGCUG	UAUAAUCAUCUUUUUUGUGUA	Cleavage
stu-known-mir21	mir4376	TACGCAGGAGAGATGATGCTG	PGSC0003DMT400077465	Conserved gene of unknown function	4	4.823	1	21	3238	3258	UACGCAGGAGAGAUGAUGCUG	AACUAUUAUUUAUCCUGCGUA	Translation
stu-known-mir21	mir4376	TACGCAGGAGAGATGATGCTG	PGSC0003DMT400077466	NA	4	4.823	1	21	3304	3324	UACGCAGGAGAGAUGAUGCUG	AACUAUUAUUUAUCCUGCGUA	Translation
stu-known-mir21	mir4376	TACGCAGGAGAGATGATGCTG	PGSC0003DMT400046260	Nucleotide pyrophosphatase/phosphodiesterase	4	16.001	1	21	319	339	UACGCAGGAGAGAUGAUGCUG	UGGCAUGAUCUCACCUUCGUA	Cleavage
stu-known-mir21	mir4376	TACGCAGGAGAGATGATGCTG	PGSC0003DMT400033328	Aminotransferase	4	17.273	1	21	2955	2975	UACGCAGGAGAGAUGAUGCUG	UGUGAUCAUUUCUUUUGUGUA	Cleavage
stu-known-mir21	mir4376	TACGCAGGAGAGATGATGCTG	PGSC0003DMT400022168	NA	4.5	17.957	1	21	243	263	UACGCAGGAGAGAUGAUGCUG	ACUGAUCGUCUCUCCGGUGUA	Cleavage
stu-known-mir21	mir4376	TACGCAGGAGAGATGATGCTG	PGSC0003DMT400040799	NA	4.5	22.442	1	21	292	312	UACGCAGGAGAGAUGAUGCUG	CAUCGUCUUCUCUUCUGCUUA	Cleavage
stu-known-mir21	mir4376	TACGCAGGAGAGATGATGCTG	PGSC0003DMT400049035	Conserved gene of unknown function	5	13.673	1	21	18	38	UACGCAGGAGAGAUGAUGCUG	UAGCUUCAUCUCAUUUGUGUC	Cleavage
stu-known-mir21	mir4376	TACGCAGGAGAGATGATGCTG	PGSC0003DMT400068830	NA	4.5	11.66	1	21	613	633	UACGCAGGAGAGAUGAUGCUG	AGGUAUCAUUUCUCUUGUUUU	Cleavage
stu-known-mir21	mir4376	TACGCAGGAGAGATGATGCTG	PGSC0003DMT400033508	Heat-intolerant 1	5	14.444	1	21	85	105	UACGCAGGAGAGAUGAUGCUG	CAGUGACAUUUUUUCUGCAUA	Cleavage
stu-known-mir21	mir4376	TACGCAGGAGAGATGATGCTG	PGSC0003DMT400035542	3-hydroxy-3-methylglutaryl-coenzyme A reductase 1	5	19.101	1	21	1618	1638	UACGCAGGAGAGAUGAUGCUG	CAACAUCGUCUCUGCUGUAUA	Cleavage
stu-known-mir21	mir4376	TACGCAGGAGAGATGATGCTG	PGSC0003DMT400069918	NA	4.5	11.625	1	21	1049	1069	UACGCAGGAGAGAUGAUGCUG	UAGUGUCUUCUUUUCUGCAUA	Cleavage
stu-known-mir21	mir4376	TACGCAGGAGAGATGATGCTG	PGSC0003DMT400008183	NA	5	12.518	1	21	1984	2004	UACGCAGGAGAGAUGAUGCUG	CAAUGUCACCUUUCUUGUGUA	Cleavage
stu-known-mir21	mir4376	TACGCAGGAGAGATGATGCTG	PGSC0003DMT400081329	NA	4.5	17.974	1	21	862	881	UACGCAGGAGAGAUGAUGCUG	CAGCAU-AUCGUUCCUGUGUA	Translation
stu-known-mir21	mir4376	TACGCAGGAGAGATGATGCTG	PGSC0003DMT400040796	NA	4.5	22.442	1	21	306	326	UACGCAGGAGAGAUGAUGCUG	CAUCGUCUUCUCUUCUGCUUA	Cleavage
stu-known-mir21	mir4376	TACGCAGGAGAGATGATGCTG	PGSC0003DMT400038488	Ribosomal protein S6	4.5	15.463	1	21	1027	1047	UACGCAGGAGAGAUGAUGCUG	AAGGAUCAUCUGUCUUGUGUU	Translation
stu-known-mir21	mir4376	TACGCAGGAGAGATGATGCTG	PGSC0003DMT400040797	Conserved gene of unknown function	4.5	22.442	1	21	306	326	UACGCAGGAGAGAUGAUGCUG	CAUCGUCUUCUCUUCUGCUUA	Cleavage
stu-known-mir21	mir4376	TACGCAGGAGAGATGATGCTG	PGSC0003DMT400010254	Nicotinate phosphoribosyltransferase	4.5	9.975	1	21	2947	2967	UACGCAGGAGAGAUGAUGCUG	UACCAUCAUCACUCCUUUGUA	Translation
stu-known-mir21	mir4376	TACGCAGGAGAGATGATGCTG	PGSC0003DMT400017726	XPA-binding protein	5	24.023	1	21	1053	1073	UACGCAGGAGAGAUGAUGCUG	UAGUGUUAUCUUUGAUGCGUA	Cleavage
stu-known-mir21	mir4376	TACGCAGGAGAGATGATGCTG	PGSC0003DMT400021049	Leucine-rich repeat receptor kinase	4.5	18.028	1	21	2893	2913	UACGCAGGAGAGAUGAUGCUG	UAGCACCAUUUCUUUUGCUUG	Cleavage
stu-known-mir21	mir4376	TACGCAGGAGAGATGATGCTG	PGSC0003DMT400086118	Flavonoid glucoyltransferase UGT73N1	4	17.701	1	21	366	386	UACGCAGGAGAGAUGAUGCUG	UUGCAUUAUUUCUGAUGCGUA	Cleavage
stu-known-mir21	mir4376	TACGCAGGAGAGATGATGCTG	PGSC0003DMT400008184	Glycosyltransferase, CAZy family GT2	5	12.518	1	21	3159	3179	UACGCAGGAGAGAUGAUGCUG	CAAUGUCACCUUUCUUGUGUA	Cleavage
stu-known-mir21	mir4376	TACGCAGGAGAGATGATGCTG	PGSC0003DMT400069916	NA	4.5	11.625	1	21	1054	1074	UACGCAGGAGAGAUGAUGCUG	UAGUGUCUUCUUUUCUGCAUA	Cleavage
stu-known-mir21	mir4376	TACGCAGGAGAGATGATGCTG	PGSC0003DMT400075651	Galactose oxidase	4.5	24.185	1	21	1439	1459	UACGCAGGAGAGAUGAUGCUG	ACAAAUCAUCUCUCCUGCUUC	Cleavage
stu-known-mir21	mir4376	TACGCAGGAGAGATGATGCTG	PGSC0003DMT400082111	NA	4.5	20.498	1	21	417	437	UACGCAGGAGAGAUGAUGCUG	GAGCGAUAUCUUUCCUCUGUA	Cleavage
stu-known-mir21	mir4376	TACGCAGGAGAGATGATGCTG	PGSC0003DMT400081328	Polygalacturonase	4.5	17.974	1	21	1701	1720	UACGCAGGAGAGAUGAUGCUG	CAGCAU-AUCGUUCCUGUGUA	Translation
stu-known-mir21	mir4376	TACGCAGGAGAGATGATGCTG	PGSC0003DMT400081327	NA	4.5	17.974	1	21	1705	1724	UACGCAGGAGAGAUGAUGCUG	CAGCAU-AUCGUUCCUGUGUA	Translation
stu-known-mir21	mir4376	TACGCAGGAGAGATGATGCTG	PGSC0003DMT400025985	Ubiquitin-protein ligase/ zinc ion binding protein	4.5	19.247	1	21	290	309	UACGCAGGAGAGAUGAUGCUG	CAGCGUC-UCUCUCCUGUGCA	Cleavage
stu-known-mir21	mir4376	TACGCAGGAGAGATGATGCTG	PGSC0003DMT400061956	Cak assembly factor	5	14.793	1	21	84	105	UAC-GCAGGAGAGAUGAUGCUG	UCCCGUCAUCUCUCUUGCCGUA	Cleavage
stu-known-mir21	mir4376	TACGCAGGAGAGATGATGCTG	PGSC0003DMT400022169	Conserved gene of unknown function	4.5	18.011	1	21	247	267	UACGCAGGAGAGAUGAUGCUG	ACUGAUCGUCUCUCCGGUGUA	Cleavage
stu-known-mir21	mir4376	TACGCAGGAGAGATGATGCTG	PGSC0003DMT400065503	NA	4.5	6.615	1	21	32	52	UACGCAGGAGAGAUGAUGCUG	AGUCAUCGUUUUUCUUGUGUU	Cleavage
stu-known-mir21	mir4376	TACGCAGGAGAGATGATGCTG	PGSC0003DMT400082113	Cytosolic cysteine synthase	4.5	20.498	1	21	1028	1048	UACGCAGGAGAGAUGAUGCUG	GAGCGAUAUCUUUCCUCUGUA	Cleavage
stu-known-mir21	mir4376	TACGCAGGAGAGATGATGCTG	PGSC0003DMT400073471	NA	4.5	10.965	1	21	715	735	UACGCAGGAGAGAUGAUGCUG	AAGUAUUUUUGUUCCUGCGUA	Translation
stu-known-mir21	mir4376	TACGCAGGAGAGATGATGCTG	PGSC0003DMT400082112	NA	4.5	20.498	1	21	1155	1175	UACGCAGGAGAGAUGAUGCUG	GAGCGAUAUCUUUCCUCUGUA	Cleavage
stu-known-mir21	mir4376	TACGCAGGAGAGATGATGCTG	PGSC0003DMT400070519	Disease resistance protein R3a	4.5	12.016	1	21	1074	1094	UACGCAGGAGAGAUGAUGCUG	AAGCCUCACCUCUCUUGCAUA	Cleavage
stu-known-mir21	mir4376	TACGCAGGAGAGATGATGCTG	PGSC0003DMT400073474	NA	4.5	10.965	1	21	715	735	UACGCAGGAGAGAUGAUGCUG	AAGUAUUUUUGUUCCUGCGUA	Translation
stu-known-mir21	mir4376	TACGCAGGAGAGATGATGCTG	PGSC0003DMT400078519	NA	4	22.844	1	21	340	360	UACGCAGGAGAGAUGAUGCUG	AUGCAACAUCUUUUUUGUGUU	Cleavage
stu-known-mir21	mir4376	TACGCAGGAGAGATGATGCTG	PGSC0003DMT400003750	Conserved gene of unknown function	4	18.353	1	21	79	99	UACGCAGGAGAGAUGAUGCUG	CUGCCUCAGCUCUUUUGUGUA	Cleavage
stu-known-mir21	mir4376	TACGCAGGAGAGATGATGCTG	PGSC0003DMT400046630	Conserved gene of unknown function	4.5	20.799	1	21	1022	1042	UACGCAGGAGAGAUGAUGCUG	CUGCGUCAUCCCUCCGGCGUU	Translation
stu-known-mir21	mir4376	TACGCAGGAGAGATGATGCTG	PGSC0003DMT400038148	FLU (FLUORESCENT IN BLUE LIGHT	4.5	20.686	1	21	106	126	UACGCAGGAGAGAUGAUGCUG	UGUUGUUGUUUCUCUUGUGUA	Cleavage
stu-known-mir21	mir4376	TACGCAGGAGAGATGATGCTG	PGSC0003DMT400049116	Glutaredoxin	4.5	24.01	1	21	153	173	UACGCAGGAGAGAUGAUGCUG	ACGUAUUGUCCCUUCUGCGUU	Translation
stu-known-mir21	mir4376	TACGCAGGAGAGATGATGCTG	PGSC0003DMT400036938	Nucleotide binding protein	4	21.044	1	21	936	956	UACGCAGGAGAGAUGAUGCUG	AAGCAGCCUUUUUUCUGUGUA	Cleavage
stu-known-mir21	mir4376	TACGCAGGAGAGATGATGCTG	PGSC0003DMT400063212	Methyltransferase gidB	5	15.616	1	21	1149	1169	UACGCAGGAGAGAUGAUGCUG	UAGUAUCCUUUCUCUUGAGUU	Cleavage
stu-known-mir21	mir4376	TACGCAGGAGAGATGATGCTG	PGSC0003DMT400078490	Pentatricopeptide repeat protein	5	18.472	1	21	459	479	UACGCAGGAGAGAUGAUGCUG	UAGCUUUAUCUUUCUUCCGUU	Cleavage
stu-known-mir21	mir4376	TACGCAGGAGAGATGATGCTG	PGSC0003DMT400087004	Zinc finger, CCHC-type	4.5	10.411	1	21	762	782	UACGCAGGAGAGAUGAUGCUG	UUGUGUUGUCUUUCUUGUGUC	Cleavage
stu-known-mir21	mir4376	TACGCAGGAGAGATGATGCTG	PGSC0003DMT400066624	Serine carboxypeptidase	5	14.743	1	21	525	545	UACGCAGGAGAGAUGAUGCUG	UACUAUUAUCUUAUUUGCGUA	Cleavage
stu-known-mir21	mir4376	TACGCAGGAGAGATGATGCTG	PGSC0003DMT400065500	NA	4.5	6.33	1	21	44	64	UACGCAGGAGAGAUGAUGCUG	AGUCAUCGUUUUUCUUGUGUU	Cleavage
stu-known-mir21	mir4376	TACGCAGGAGAGATGATGCTG	PGSC0003DMT400065501	PHAP2A protein	4.5	6.33	1	21	44	64	UACGCAGGAGAGAUGAUGCUG	AGUCAUCGUUUUUCUUGUGUU	Cleavage
stu-known-mir21	mir4376	TACGCAGGAGAGATGATGCTG	PGSC0003DMT400068808	NA	4	19.733	1	21	2051	2071	UACGCAGGAGAGAUGAUGCUG	AGGAGUUAUUUCUCCUGCUUA	Cleavage
stu-known-mir21	mir4376	TACGCAGGAGAGATGATGCTG	PGSC0003DMT400066338	NA	5	14.837	1	21	497	517	UACGCAGGAGAGAUGAUGCUG	CAGGGUAAUCUUUUCUGCUUA	Cleavage
stu-known-mir21	mir4376	TACGCAGGAGAGATGATGCTG	PGSC0003DMT400090863	FLA21 (FASCICLIN-LIKE ARABINOGALACTAN PROTEIN 21 PRECURSOR)	4.5	13.01	1	21	767	787	UACGCAGGAGAGAUGAUGCUG	UGGAAUUAUCUUUCUUGCCUG	Cleavage
stu-known-mir21	mir4376	TACGCAGGAGAGATGATGCTG	PGSC0003DMT400068809	Gcn4-complementing protein	4	19.733	1	21	2306	2326	UACGCAGGAGAGAUGAUGCUG	AGGAGUUAUUUCUCCUGCUUA	Cleavage
stu-known-mir21	mir4376	TACGCAGGAGAGATGATGCTG	PGSC0003DMT400008929	Nodulin	5	16.751	1	21	968	988	UACGCAGGAGAGAUGAUGCUG	UAGUAUUUUUUUUUUUGUGUG	Cleavage
stu-known-mir21	mir4376	TACGCAGGAGAGATGATGCTG	PGSC0003DMT400010252	NA	5	14.612	1	21	261	281	UACGCAGGAGAGAUGAUGCUG	CGGCAUUUUCUCUUCUUCAUA	Cleavage
stu-known-mir21	mir4376	TACGCAGGAGAGATGATGCTG	PGSC0003DMT400015498	NA	5	18.981	1	21	472	492	UACGCAGGAGAGAUGAUGCUG	CGGUGCCAUCUUUUCUGCUUG	Cleavage
stu-known-mir21	mir4376	TACGCAGGAGAGATGATGCTG	PGSC0003DMT400077723	CC-NBS-LRR protein	4.5	13.163	1	21	2281	2301	UACGCAGGAGAGAUGAUGCUG	AAGCCUCACCUCUCUUGAGUA	Cleavage
stu-known-mir21	mir4376	TACGCAGGAGAGATGATGCTG	PGSC0003DMT400051610	NA	4.5	15.293	1	21	240	260	UACGCAGGAGAGAUGAUGCUG	UCUCAUCAUUUCUUCUGUAUG	Cleavage
stu-known-mir21	mir4376	TACGCAGGAGAGATGATGCTG	PGSC0003DMT400075404	Ring finger protein	5	12.645	1	21	864	884	UACGCAGGAGAGAUGAUGCUG	AGACAACAUUUUUCUUGUGUU	Cleavage
stu-known-mir21	mir4376	TACGCAGGAGAGATGATGCTG	PGSC0003DMT400022116	Glycosyltransferase, CAZy family GT47	5	6.586	1	21	2853	2873	UACGCAGGAGAGAUGAUGCUG	AAGUAUUAUUUCUUCUCCUUA	Cleavage
stu-known-mir21	mir4376	TACGCAGGAGAGATGATGCTG	PGSC0003DMT400033044	DNA-directed RNA polymerase	4.5	14.303	1	21	2393	2413	UACGCAGGAGAGAUGAUGCUG	AAGCUUCAUUUCUUUUGUCUA	Cleavage
stu-known-mir21	mir4376	TACGCAGGAGAGATGATGCTG	PGSC0003DMT400060442	Kinase	5	16.432	1	21	368	388	UACGCAGGAGAGAUGAUGCUG	UGGUAUUGUCUGUCUUGUGUU	Translation
stu-known-mir21	mir4376	TACGCAGGAGAGATGATGCTG	PGSC0003DMT400029209	Peroxisomal targeting signal 1 receptor	5	12.031	1	21	158	178	UACGCAGGAGAGAUGAUGCUG	CGGCACCAUCUCUCCUCCCUU	Cleavage
stu-known-mir21	mir4376	TACGCAGGAGAGATGATGCTG	PGSC0003DMT400057832	Conserved gene of unknown function	4.5	22.545	1	21	725	745	UACGCAGGAGAGAUGAUGCUG	UGGCCUCAUCUUUUUUAUGUA	Cleavage
stu-known-mir21	mir4376	TACGCAGGAGAGATGATGCTG	PGSC0003DMT400030470	Translation initiation factor if-2	4.5	17.728	1	21	306	326	UACGCAGGAGAGAUGAUGCUG	ACACAUCGUCUCUUCUUUGUG	Cleavage
stu-known-mir21	mir4376	TACGCAGGAGAGATGATGCTG	PGSC0003DMT400051982	NA	4	15.152	1	21	564	584	UACGCAGGAGAGAUGAUGCUG	CCCCAUAAUUUUUCUUGUGUA	Cleavage
stu-known-mir21	mir4376	TACGCAGGAGAGATGATGCTG	PGSC0003DMT400010253	ALCATRAZ/SPATULA	5	14.612	1	21	318	338	UACGCAGGAGAGAUGAUGCUG	CGGCAUUUUCUCUUCUUCAUA	Cleavage
stu-known-mir21	mir4376	TACGCAGGAGAGATGATGCTG	PGSC0003DMT400078520	Fructose-bisphosphate aldolase	4	22.844	1	21	1354	1374	UACGCAGGAGAGAUGAUGCUG	AUGCAACAUCUUUUUUGUGUU	Cleavage
stu-known-mir21	mir4376	TACGCAGGAGAGATGATGCTG	PGSC0003DMT400053113	RNA binding / translation initiation factor	5	17.939	1	21	1407	1427	UACGCAGGAGAGAUGAUGCUG	UGGCAUCAUUUCUUUUUUGCA	Cleavage
stu-known-mir22	mir169	TAGCCAAGGATGACTTGCCT	PGSC0003DMT400072324	NA	1.5	20.15	1	20	646	665	UAGCCAAGGAUGACUUGCCU	AGGCAGAUCAUCCUUGGCUA	Cleavage
stu-known-mir22	mir169	TAGCCAAGGATGACTTGCCT	PGSC0003DMT400072323	NA	1.5	20.15	1	20	652	671	UAGCCAAGGAUGACUUGCCU	AGGCAGAUCAUCCUUGGCUA	Cleavage
stu-known-mir22	mir169	TAGCCAAGGATGACTTGCCT	PGSC0003DMT400072322	YA1	1.5	20.15	1	20	756	775	UAGCCAAGGAUGACUUGCCU	AGGCAGAUCAUCCUUGGCUA	Cleavage
stu-known-mir22	mir169	TAGCCAAGGATGACTTGCCT	PGSC0003DMT400006363	NA	1	14.329	1	20	665	684	UAGCCAAGGAUGACUUGCCU	UGGGAAGUCAUCCUUGGCUA	Cleavage
stu-known-mir22	mir169	TAGCCAAGGATGACTTGCCT	PGSC0003DMT400000743	NA	2	20.696	1	20	573	592	UAGCCAAGGAUGACUUGCCU	AGGCAAUUCAUCCUUGGCUU	Cleavage
stu-known-mir22	mir169	TAGCCAAGGATGACTTGCCT	PGSC0003DMT400006362	NA	1	14.329	1	20	970	989	UAGCCAAGGAUGACUUGCCU	UGGGAAGUCAUCCUUGGCUA	Cleavage
stu-known-mir22	mir169	TAGCCAAGGATGACTTGCCT	PGSC0003DMT400006360	YA6	1	14.329	1	20	972	991	UAGCCAAGGAUGACUUGCCU	UGGGAAGUCAUCCUUGGCUA	Cleavage
stu-known-mir22	mir169	TAGCCAAGGATGACTTGCCT	PGSC0003DMT400006358	NA	1	14.329	1	20	1062	1081	UAGCCAAGGAUGACUUGCCU	UGGGAAGUCAUCCUUGGCUA	Cleavage
stu-known-mir22	mir169	TAGCCAAGGATGACTTGCCT	PGSC0003DMT400006357	NA	1	14.329	1	20	1208	1227	UAGCCAAGGAUGACUUGCCU	UGGGAAGUCAUCCUUGGCUA	Cleavage
stu-known-mir22	mir169	TAGCCAAGGATGACTTGCCT	PGSC0003DMT400006361	NA	1	14.329	1	20	1353	1372	UAGCCAAGGAUGACUUGCCU	UGGGAAGUCAUCCUUGGCUA	Cleavage
stu-known-mir22	mir169	TAGCCAAGGATGACTTGCCT	PGSC0003DMT400000742	NA	2	20.696	1	20	1254	1273	UAGCCAAGGAUGACUUGCCU	AGGCAAUUCAUCCUUGGCUU	Cleavage
stu-known-mir22	mir169	TAGCCAAGGATGACTTGCCT	PGSC0003DMT400000741	NA	2	20.696	1	20	1383	1402	UAGCCAAGGAUGACUUGCCU	AGGCAAUUCAUCCUUGGCUU	Cleavage
stu-known-mir22	mir169	TAGCCAAGGATGACTTGCCT	PGSC0003DMT400017697	NA	2.5	21.381	1	20	681	700	UAGCCAAGGAUGACUUGCCU	AGGCAAUUCAUUCUUGGCUU	Cleavage
stu-known-mir22	mir169	TAGCCAAGGATGACTTGCCT	PGSC0003DMT400017696	NA	2.5	21.381	1	20	730	749	UAGCCAAGGAUGACUUGCCU	AGGCAAUUCAUUCUUGGCUU	Cleavage
stu-known-mir22	mir169	TAGCCAAGGATGACTTGCCT	PGSC0003DMT400017698	YA3	2.5	21.381	1	20	2776	2795	UAGCCAAGGAUGACUUGCCU	AGGCAAUUCAUUCUUGGCUU	Cleavage
stu-known-mir22	mir169	TAGCCAAGGATGACTTGCCT	PGSC0003DMT400027785	YA4	2	21.94	1	20	1128	1147	UAGCCAAGGAUGACUUGCCU	UGGCAAUUCAUCCUUGGCUU	Cleavage
stu-known-mir22	mir169	TAGCCAAGGATGACTTGCCT	PGSC0003DMT400055061	YA1	2.5	22.469	1	20	1108	1127	UAGCCAAGGAUGACUUGCCU	GGGCAGUUCAUCCUUGGCUU	Cleavage
stu-known-mir22	mir169	TAGCCAAGGATGACTTGCCT	PGSC0003DMT400055061	YA1	3	21.307	1	20	1084	1103	UAGCCAAGGAUGACUUGCCU	UGUCGGAUCAUCCUUGGCUA	Cleavage
stu-known-mir22	mir169	TAGCCAAGGATGACTTGCCT	PGSC0003DMT400010970	Disease resistance protein Gpa2	3.5	19.294	1	20	1033	1052	UAGCCAAGGAUGACUUGCCU	AGGCAAGACAACUUUGGCUA	Translation
stu-known-mir22	mir169	TAGCCAAGGATGACTTGCCT	PGSC0003DMT400061072	Arginine/serine-rich coiled coil protein	3.5	15.074	1	20	3578	3597	UAGCCAAGGAUGACUUGCCU	AGGCAAGUUAUUUUUGCUUA	Cleavage
stu-known-mir22	mir169	TAGCCAAGGATGACTTGCCT	PGSC0003DMT400074101	Gene of unknown function	3	22.514	1	20	861	880	UAGCCAAGGAUGACUUGCCU	UCGCAGGGCAUCCUUGGCUA	Cleavage
stu-known-mir22	mir169	TAGCCAAGGATGACTTGCCT	PGSC0003DMT400018958	NA	2.5	14.962	1	20	1185	1204	UAGCCAAGGAUGACUUGCCU	CGGCAAUUCAUUCUUGGCUU	Cleavage
stu-known-mir22	mir169	TAGCCAAGGATGACTTGCCT	PGSC0003DMT400018960	NA	2.5	14.962	1	20	1210	1229	UAGCCAAGGAUGACUUGCCU	CGGCAAUUCAUUCUUGGCUU	Cleavage
stu-known-mir22	mir169	TAGCCAAGGATGACTTGCCT	PGSC0003DMT400008459	ARP2/3 complex 21 kDa subunit	4	8.796	1	20	315	334	UAGCCAAGGAUGACUUGCCU	AGGCAAGUUAUGUUUUGCUA	Cleavage
stu-known-mir22	mir169	TAGCCAAGGATGACTTGCCT	PGSC0003DMT400036809	Mitochondrial glycoprotein family protein	3.5	8.376	1	20	1367	1386	UAGCCAAGGAUGACUUGCCU	AGGCAAAUUAUAUUUGGCUA	Cleavage
stu-known-mir22	mir169	TAGCCAAGGATGACTTGCCT	PGSC0003DMT400030499	NA	3.5	17.406	1	20	973	992	UAGCCAAGGAUGACUUGCCU	GUUUAAGUCAUCUUUGGCUG	Cleavage
stu-known-mir22	mir169	TAGCCAAGGATGACTTGCCT	PGSC0003DMT400030498	Thylakoidal processing peptidase 1, chloroplastic	3.5	17.406	1	20	973	992	UAGCCAAGGAUGACUUGCCU	GUUUAAGUCAUCUUUGGCUG	Cleavage
stu-known-mir22	mir169	TAGCCAAGGATGACTTGCCT	PGSC0003DMT400023776	Receptor kinase	3.5	24.411	1	20	1282	1301	UAGCCAAGGAUGACUUGCCU	GGGUAAGUUGUCCUUCGUUA	Cleavage
stu-known-mir22	mir169	TAGCCAAGGATGACTTGCCT	PGSC0003DMT400068498	NA	3.5	14.313	1	20	3034	3053	UAGCCAAGGAUGACUUGCCU	UGGUAAGUUACCCUUGGCUU	Translation
stu-known-mir22	mir169	TAGCCAAGGATGACTTGCCT	PGSC0003DMT400010966	NBS-LRR protein	3.5	17.622	1	20	207	226	UAGCCAAGGAUGACUUGCCU	UGGCAAGACAACUUUGGCUA	Translation
stu-known-mir22	mir169	TAGCCAAGGATGACTTGCCT	PGSC0003DMT400020359	NA	3.5	15.391	1	20	554	573	UAGCCAAGGAUGACUUGCCU	UGGCAAGACAACUUUGGCUA	Translation
stu-known-mir22	mir169	TAGCCAAGGATGACTTGCCT	PGSC0003DMT400020360	NBS-LRR protein	3.5	15.391	1	20	554	573	UAGCCAAGGAUGACUUGCCU	UGGCAAGACAACUUUGGCUA	Translation
stu-known-mir22	mir169	TAGCCAAGGATGACTTGCCT	PGSC0003DMT400062366	Resistance protein PSH-RGH6	3.5	22.207	1	20	635	654	UAGCCAAGGAUGACUUGCCU	UGGCAAGACAACUUUGGCUA	Translation
stu-known-mir22	mir169	TAGCCAAGGATGACTTGCCT	PGSC0003DMT400005081	NA	4	15.569	1	20	11	30	UAGCCAAGGAUGACUUGCCU	UUUCAGGUCAUCUUUGGUUG	Cleavage
stu-known-mir22	mir169	TAGCCAAGGATGACTTGCCT	PGSC0003DMT400043324	NA	4	13.359	1	20	822	841	UAGCCAAGGAUGACUUGCCU	CUGCAGGUCAUCCUUGGAUU	Cleavage
stu-known-mir22	mir169	TAGCCAAGGATGACTTGCCT	PGSC0003DMT400058356	AP2/ERF domain-containing transcription factor	4	17.687	1	20	89	108	UAGCCAAGGAUGACUUGCCU	CAACAGGUUAUUCUUGGUUA	Cleavage
stu-known-mir22	mir169	TAGCCAAGGATGACTTGCCT	PGSC0003DMT400058190	ATP binding protein	3.5	19.915	1	20	904	923	UAGCCAAGGAUGACUUGCCU	CAACAAAUCAUCCUUGGCUG	Cleavage
stu-known-mir22	mir169	TAGCCAAGGATGACTTGCCT	PGSC0003DMT400029172	Conserved gene of unknown function	4	15.797	1	20	101	120	UAGCCAAGGAUGACUUGCCU	UUUCAAGUCAUCAUUGGCUG	Cleavage
stu-known-mir22	mir169	TAGCCAAGGATGACTTGCCT	PGSC0003DMT400005082	Ketopantoate hydroxymethyltransferase	4	15.569	1	20	11	30	UAGCCAAGGAUGACUUGCCU	UUUCAGGUCAUCUUUGGUUG	Cleavage
stu-known-mir22	mir169	TAGCCAAGGATGACTTGCCT	PGSC0003DMT400000265	Atpob1	4	19.582	1	20	1506	1525	UAGCCAAGGAUGACUUGCCU	GUGCGGGUUAUCCUUGGUUU	Cleavage
stu-known-mir22	mir169	TAGCCAAGGATGACTTGCCT	PGSC0003DMT400037240	NA	4	14.255	1	20	1720	1739	UAGCCAAGGAUGACUUGCCU	UCUCAAGUCAUUCUUGGCAA	Cleavage
stu-known-mir22	mir169	TAGCCAAGGATGACTTGCCT	PGSC0003DMT400037239	NA	4	14.255	1	20	1827	1846	UAGCCAAGGAUGACUUGCCU	UCUCAAGUCAUUCUUGGCAA	Cleavage
stu-known-mir22	mir169	TAGCCAAGGATGACTTGCCT	PGSC0003DMT400037236	Dimethylallyltransferase	4	14.255	1	20	2299	2318	UAGCCAAGGAUGACUUGCCU	UCUCAAGUCAUUCUUGGCAA	Cleavage
stu-known-mir22	mir169	TAGCCAAGGATGACTTGCCT	PGSC0003DMT400001989	NA	4	16.744	1	20	1435	1454	UAGCCAAGGAUGACUUGCCU	UUUCAGGUCAUCCUUGGAUA	Cleavage
stu-known-mir22	mir169	TAGCCAAGGATGACTTGCCT	PGSC0003DMT400037235	NA	4	14.255	1	20	2406	2425	UAGCCAAGGAUGACUUGCCU	UCUCAAGUCAUUCUUGGCAA	Cleavage
stu-known-mir22	mir169	TAGCCAAGGATGACTTGCCT	PGSC0003DMT400084768	Gene of unknown function	4	18.625	1	20	95	114	UAGCCAAGGAUGACUUGCCU	UAGUGAGUCAAUCUUGGCUA	Translation
stu-known-mir22	mir169	TAGCCAAGGATGACTTGCCT	PGSC0003DMT400096148	Gene of unknown function	4	14.919	1	20	86	105	UAGCCAAGGAUGACUUGCCU	UAGUGAGUCAAUCUUGGCUA	Translation
stu-known-mir22	mir169	TAGCCAAGGATGACTTGCCT	PGSC0003DMT400014649	NA	4	19.334	1	20	201	220	UAGCCAAGGAUGACUUGCCU	GCGCAAGUUAUUGUUGGCUG	Cleavage
stu-known-mir22	mir169	TAGCCAAGGATGACTTGCCT	PGSC0003DMT400079314	Anamorsin homolog	4	19.44	1	20	451	470	UAGCCAAGGAUGACUUGCCU	CCGCAAGUUAUUAUUGGCUG	Cleavage
stu-known-mir22	mir169	TAGCCAAGGATGACTTGCCT	PGSC0003DMT400013039	Conserved gene of unknown function	4	18.773	1	20	783	802	UAGCCAAGGAUGACUUGCCU	UUGCAAGUUAAUUUUGGCUA	Translation
stu-known-mir22	mir169	TAGCCAAGGATGACTTGCCT	PGSC0003DMT400014651	NA	4	19.334	1	20	480	499	UAGCCAAGGAUGACUUGCCU	GCGCAAGUUAUUGUUGGCUG	Cleavage
stu-known-mir22	mir169	TAGCCAAGGATGACTTGCCT	PGSC0003DMT400014650	Anamorsin homolog	4	20.445	1	20	483	502	UAGCCAAGGAUGACUUGCCU	GCGCAAGUUAUUGUUGGCUG	Cleavage
stu-known-mir22	mir169	TAGCCAAGGATGACTTGCCT	PGSC0003DMT400083115	NA	4	19.054	1	20	1744	1763	UAGCCAAGGAUGACUUGCCU	UUGUAAGUCAUUCUUUGUUA	Cleavage
stu-known-mir22	mir169	TAGCCAAGGATGACTTGCCT	PGSC0003DMT400083114	NA	4	19.054	1	20	1866	1885	UAGCCAAGGAUGACUUGCCU	UUGUAAGUCAUUCUUUGUUA	Cleavage
stu-known-mir22	mir169	TAGCCAAGGATGACTTGCCT	PGSC0003DMT400083117	Ribosomal-protein S6 kinase	4	19.054	1	20	1875	1894	UAGCCAAGGAUGACUUGCCU	UUGUAAGUCAUUCUUUGUUA	Cleavage
stu-known-mir22	mir169	TAGCCAAGGATGACTTGCCT	PGSC0003DMT400089272	Conserved gene of unknown function	4.5	23.114	1	20	362	381	UAGCCAAGGAUGACUUGCCU	UUCAGGGUCAUCCUUGGUUA	Cleavage
stu-known-mir22	mir169	TAGCCAAGGATGACTTGCCT	PGSC0003DMT400060875	Conserved gene of unknown function	3.5	24.053	1	20	274	293	UAGCCAAGGAUGACUUGCCU	UGUCAAGUCGUUUUUGGUUG	Cleavage
stu-known-mir22	mir169	TAGCCAAGGATGACTTGCCT	PGSC0003DMT400096648	Copia-type polyprotein	4	19.719	1	20	1	20	UAGCCAAGGAUGACUUGCCU	AUGAGAGUCAUUCUUGGCUC	Cleavage
stu-known-mir22	mir169	TAGCCAAGGATGACTTGCCT	PGSC0003DMT400094127	Gene of unknown function	4.5	15.114	1	20	20	39	UAGCCAAGGAUGACUUGCCU	AUGCGAGUCAACUUUGGCUU	Translation
stu-known-mir22	mir169	TAGCCAAGGATGACTTGCCT	PGSC0003DMT400074361	NA	4.5	16.673	1	20	16	35	UAGCCAAGGAUGACUUGCCU	AUGCAGGUCAUUGUUGGCUU	Cleavage
stu-known-mir22	mir169	TAGCCAAGGATGACTTGCCT	PGSC0003DMT400094172	Integrase core domain containing protein	4.5	22.956	1	20	1213	1232	UAGCCAAGGAUGACUUGCCU	AGGGAGGUUGUUCUUGGUUC	Cleavage
stu-known-mir22	mir169	TAGCCAAGGATGACTTGCCT	PGSC0003DMT400069173	Conserved gene of unknown function	4.5	15.901	1	20	1352	1371	UAGCCAAGGAUGACUUGCCU	AGUCAAGUUAUCUAUGGCUU	Cleavage
stu-known-mir22	mir169	TAGCCAAGGATGACTTGCCT	PGSC0003DMT400068337	Resistance protein PSH-RGH6	4	20.306	1	20	582	601	UAGCCAAGGAUGACUUGCCU	UGGUAAGACAACUUUGGCUA	Translation
stu-known-mir22	mir169	TAGCCAAGGATGACTTGCCT	PGSC0003DMT400078862	NA	4.5	16.408	1	20	107	126	UAGCCAAGGAUGACUUGCCU	AAAUAAGUCAUCAUUGGUUA	Cleavage
stu-known-mir22	mir169	TAGCCAAGGATGACTTGCCT	PGSC0003DMT400017408	Leucine-rich repeat containing protein	3.5	21.173	1	20	3541	3560	UAGCCAAGGAUGACUUGCCU	UGACAGGUUAUCCUUGACUA	Cleavage
stu-known-mir22	mir169	TAGCCAAGGATGACTTGCCT	PGSC0003DMT400086940	Gag-pol protein	4.5	24.41	1	20	308	327	UAGCCAAGGAUGACUUGCCU	AGGUGGUUCUUCUUUGGCUA	Translation
stu-known-mir22	mir169	TAGCCAAGGATGACTTGCCT	PGSC0003DMT400029581	Multidrug resistance-associated protein 2, 6 (Mrp2, 6), abc-transoprter	4	13.803	1	20	2867	2886	UAGCCAAGGAUGACUUGCCU	UGGCAAGUGAUUAUUGGCUG	Cleavage
stu-known-mir22	mir169	TAGCCAAGGATGACTTGCCT	PGSC0003DMT400029582	NA	4	13.803	1	20	3082	3101	UAGCCAAGGAUGACUUGCCU	UGGCAAGUGAUUAUUGGCUG	Cleavage
stu-known-mir22	mir169	TAGCCAAGGATGACTTGCCT	PGSC0003DMT400002131	NBS-coding resistance gene analog	4.5	20.503	1	20	163	182	UAGCCAAGGAUGACUUGCCU	AGGCAAAACAACUUUGGCUA	Translation
stu-known-mir22	mir169	TAGCCAAGGATGACTTGCCT	PGSC0003DMT400078863	NA	4.5	14.647	1	20	357	376	UAGCCAAGGAUGACUUGCCU	AAAUAAGUCAUCAUUGGUUA	Cleavage
stu-known-mir22	mir169	TAGCCAAGGATGACTTGCCT	PGSC0003DMT400043542	BZIP transcription factor BZI-2	4.5	13.292	1	20	781	800	UAGCCAAGGAUGACUUGCCU	UUAUGAGUCGUCUUUGGCUG	Cleavage
stu-known-mir22	mir169	TAGCCAAGGATGACTTGCCT	PGSC0003DMT400080476	Conserved gene of unknown function	4.5	23.492	1	20	811	830	UAGCCAAGGAUGACUUGCCU	CAUCAAGAUAUUCUUGGCUA	Cleavage
stu-known-mir22	mir169	TAGCCAAGGATGACTTGCCT	PGSC0003DMT400028707	60S ribosomal protein L4/L1	4.5	19.155	1	20	1307	1326	UAGCCAAGGAUGACUUGCCU	CAUCAAGUCAUCUUAGGUUA	Cleavage
stu-known-mir22	mir169	TAGCCAAGGATGACTTGCCT	PGSC0003DMT400078291	NA	5	16.611	1	20	139	158	UAGCCAAGGAUGACUUGCCU	AGGUAAGUUAUUUUUGUCGA	Cleavage
stu-known-mir22	mir169	TAGCCAAGGATGACTTGCCT	PGSC0003DMT400055469	NA	4.5	19.671	1	20	884	903	UAGCCAAGGAUGACUUGCCU	AGGCAUGUCUUAUUUGGCUA	Translation
stu-known-mir22	mir169	TAGCCAAGGATGACTTGCCT	PGSC0003DMT400039609	WD-repeat protein	4.5	16.54	1	20	31	50	UAGCCAAGGAUGACUUGCCU	GAUCAAGUCAUUCUUGAUUA	Cleavage
stu-known-mir22	mir169	TAGCCAAGGATGACTTGCCT	PGSC0003DMT400031653	N-rich protein	4.5	14.48	1	20	1539	1558	UAGCCAAGGAUGACUUGCCU	AAACAAGUCAUGUUUGGUUA	Cleavage
stu-known-mir22	mir169	TAGCCAAGGATGACTTGCCT	PGSC0003DMT400055468	Conserved gene of unknown function	4.5	19.671	1	20	1126	1145	UAGCCAAGGAUGACUUGCCU	AGGCAUGUCUUAUUUGGCUA	Translation
stu-known-mir22	mir169	TAGCCAAGGATGACTTGCCT	PGSC0003DMT400062666	XH/XS domain-containing protein	4.5	20.372	1	20	236	255	UAGCCAAGGAUGACUUGCCU	AGGCGAAUCAUCUUGGGUUG	Cleavage
stu-known-mir22	mir169	TAGCCAAGGATGACTTGCCT	PGSC0003DMT400070672	Protein translocase secy subunit	4.5	19.58	1	20	272	291	UAGCCAAGGAUGACUUGCCU	AGGUAAAUCAUCCUGGGAUA	Cleavage
stu-known-mir22	mir169	TAGCCAAGGATGACTTGCCT	PGSC0003DMT400031076	Tospovirus resistance protein D	4.5	15.102	1	20	216	235	UAGCCAAGGAUGACUUGCCU	AGGCAAAACAACUUUGGCUA	Translation
stu-known-mir22	mir169	TAGCCAAGGATGACTTGCCT	PGSC0003DMT400087494	Aspartic proteinase nepenthesin-2	4.5	15.344	1	20	1669	1688	UAGCCAAGGAUGACUUGCCU	CCACAAGUUAUUUUUGGUUG	Cleavage
stu-known-mir22	mir169	TAGCCAAGGATGACTTGCCT	PGSC0003DMT400087494	Aspartic proteinase nepenthesin-2	5	17.929	1	20	325	344	UAGCCAAGGAUGACUUGCCU	CCACAGGUUAUUUUUGGUUG	Cleavage
stu-known-mir22	mir169	TAGCCAAGGATGACTTGCCT	PGSC0003DMT400028763	Kinase	4	18.762	1	20	703	722	UAGCCAAGGAUGACUUGCCU	GGGAAAGUCAUUCUUGUUUG	Cleavage
stu-known-mir22	mir169	TAGCCAAGGATGACTTGCCT	PGSC0003DMT400066530	Conserved gene of unknown function	4.5	17.847	1	20	1313	1332	UAGCCAAGGAUGACUUGCCU	AGGCAUGUCUUGUUUGGCUA	Translation
stu-known-mir22	mir169	TAGCCAAGGATGACTTGCCT	PGSC0003DMT400038216	Serine/threonine-protein kinase bri1	4	15.047	1	20	1143	1162	UAGCCAAGGAUGACUUGCCU	AGCAAAGUGAUUCUUGGCUA	Cleavage
stu-known-mir22	mir169	TAGCCAAGGATGACTTGCCT	PGSC0003DMT400063776	Calmodulin-binding protein	4.5	15.778	1	20	86	105	UAGCCAAGGAUGACUUGCCU	AGGUAAUUCAUCGUUGCCUA	Cleavage
stu-known-mir22	mir169	TAGCCAAGGATGACTTGCCT	PGSC0003DMT400063777	NA	4.5	15.778	1	20	86	105	UAGCCAAGGAUGACUUGCCU	AGGUAAUUCAUCGUUGCCUA	Cleavage
stu-known-mir22	mir169	TAGCCAAGGATGACTTGCCT	PGSC0003DMT400037914	NA	4.5	22.394	1	20	1637	1656	UAGCCAAGGAUGACUUGCCU	CUACAAGUUGUCCUUGGCCA	Cleavage
stu-known-mir22	mir169	TAGCCAAGGATGACTTGCCT	PGSC0003DMT400037915	Structural constituent of ribosome	4.5	22.394	1	20	1670	1689	UAGCCAAGGAUGACUUGCCU	CUACAAGUUGUCCUUGGCCA	Cleavage
stu-known-mir22	mir169	TAGCCAAGGATGACTTGCCT	PGSC0003DMT400043113	Octicosapeptide/Phox/Bem1p domain-containing protein	4.5	19.159	1	20	2394	2413	UAGCCAAGGAUGACUUGCCU	AUGCAAGUUGGCUUUGGCUG	Translation
stu-known-mir22	mir169	TAGCCAAGGATGACTTGCCT	PGSC0003DMT400026037	TCP protein	4.5	16.803	1	20	290	309	UAGCCAAGGAUGACUUGCCU	CUGCAAGACAUGCUUGGUUA	Cleavage
stu-known-mir22	mir169	TAGCCAAGGATGACTTGCCT	PGSC0003DMT400063315	MADS-box protein 1	5	16.205	1	20	186	204	UAGCCAAGGAUGACUUGCCU	AGGCAAGUCA-CUUUUGCUA	Translation
stu-known-mir22	mir169	TAGCCAAGGATGACTTGCCT	PGSC0003DMT400047828	Conserved gene of unknown function	4	21.676	1	20	232	251	UAGCCAAGGAUGACUUGCCU	UGGCAAAUUGUUCUUGGUUC	Cleavage
stu-known-mir22	mir169	TAGCCAAGGATGACTTGCCT	PGSC0003DMT400028482	NA	4	19.1	1	20	119	138	UAGCCAAGGAUGACUUGCCU	UAGCAGUUUGUCUUUGGCUA	Cleavage
stu-known-mir22	mir169	TAGCCAAGGATGACTTGCCT	PGSC0003DMT400057490	NA	4.5	14.381	1	20	1252	1271	UAGCCAAGGAUGACUUGCCU	GAGCAGGUUAUUCUUUGUUA	Cleavage
stu-known-mir22	mir169	TAGCCAAGGATGACTTGCCT	PGSC0003DMT400000507	DNA binding protein	4.5	21.818	1	20	174	193	UAGCCAAGGAUGACUUGCCU	GUGCAAGCUGUCCUUGGUUG	Cleavage
stu-known-mir22	mir169	TAGCCAAGGATGACTTGCCT	PGSC0003DMT400057491	Conserved gene of unknown function	4.5	14.381	1	20	1804	1823	UAGCCAAGGAUGACUUGCCU	GAGCAGGUUAUUCUUUGUUA	Cleavage
stu-known-mir22	mir169	TAGCCAAGGATGACTTGCCT	PGSC0003DMT400028481	Conserved gene of unknown function	4	20.359	1	20	1271	1290	UAGCCAAGGAUGACUUGCCU	UAGCAGUUUGUCUUUGGCUA	Cleavage
stu-known-mir22	mir169	TAGCCAAGGATGACTTGCCT	PGSC0003DMT400078903	ATP binding protein	4	20.952	1	20	1052	1071	UAGCCAAGGAUGACUUGCCU	UAGCAGUUUGUCUUUGGCUA	Cleavage
stu-known-mir22	mir169	TAGCCAAGGATGACTTGCCT	PGSC0003DMT400078903	ATP binding protein	4	21.175	1	20	1472	1491	UAGCCAAGGAUGACUUGCCU	UAGCAGUUUGUCUUUGGCUA	Cleavage
stu-known-mir22	mir169	TAGCCAAGGATGACTTGCCT	PGSC0003DMT400021598	Protein kinas	5	19.707	1	20	1667	1686	UAGCCAAGGAUGACUUGCCU	CUCUCAGUCAUCCUUGGUUG	Cleavage
stu-known-mir22	mir169	TAGCCAAGGATGACTTGCCT	PGSC0003DMT400090364	Conserved gene of unknown function	4.5	19.248	1	20	176	195	UAGCCAAGGAUGACUUGCCU	AAGCAAUUCGUCUUUGGUUU	Cleavage
stu-known-mir22	mir169	TAGCCAAGGATGACTTGCCT	PGSC0003DMT400089803	Gene of unknown function	5	23.122	1	20	247	266	UAGCCAAGGAUGACUUGCCU	GUUCGGGUCAUUCUUGGUUU	Cleavage
stu-known-mir22	mir169	TAGCCAAGGATGACTTGCCT	PGSC0003DMT400084812	Gene of unknown function	5	17.628	1	20	186	205	UAGCCAAGGAUGACUUGCCU	UGCAAAGGCAUCUUUGGCUA	Cleavage
stu-known-mir22	mir169	TAGCCAAGGATGACTTGCCT	PGSC0003DMT400083741	NA	5	21.226	1	20	310	329	UAGCCAAGGAUGACUUGCCU	CCUCAAGUUAUGCUUGGCUU	Cleavage
stu-known-mir22	mir169	TAGCCAAGGATGACTTGCCT	PGSC0003DMT400022417	NA	5	11.306	1	20	825	844	UAGCCAAGGAUGACUUGCCU	UCUGAAGUCAUUCUUGGCAA	Cleavage
stu-known-mir22	mir169	TAGCCAAGGATGACTTGCCT	PGSC0003DMT400010987	NBS-coding resistance gene analog	4.5	18.892	1	20	478	497	UAGCCAAGGAUGACUUGCCU	CGGUAAGACAACUUUGGCUG	Translation
stu-known-mir22	mir169	TAGCCAAGGATGACTTGCCT	PGSC0003DMT400083739	MADS transcriptional factor	5	21.226	1	20	784	803	UAGCCAAGGAUGACUUGCCU	CCUCAAGUUAUGCUUGGCUU	Cleavage
stu-known-mir22	mir169	TAGCCAAGGATGACTTGCCT	PGSC0003DMT400023068	NA	5	23.788	1	20	285	304	UAGCCAAGGAUGACUUGCCU	UUGCAGCUCAUCCUUGGCAU	Cleavage
stu-known-mir22	mir169	TAGCCAAGGATGACTTGCCT	PGSC0003DMT400037171	Gene of unknown function	4	22.304	1	20	467	486	UAGCCAAGGAUGACUUGCCU	UGGCCAGUCGUCUUUGGUGA	Cleavage
stu-known-mir22	mir169	TAGCCAAGGATGACTTGCCT	PGSC0003DMT400022419	NA	5	14.659	1	20	983	1002	UAGCCAAGGAUGACUUGCCU	UCUGAAGUCAUUCUUGGCAA	Cleavage
stu-known-mir22	mir169	TAGCCAAGGATGACTTGCCT	PGSC0003DMT400023069	Magnesium dependent soluble inorganic pyrophosphatase	5	23.788	1	20	365	384	UAGCCAAGGAUGACUUGCCU	UUGCAGCUCAUCCUUGGCAU	Cleavage
stu-known-mir22	mir169	TAGCCAAGGATGACTTGCCT	PGSC0003DMT400022420	Dimethylallyltransferase	5	14.659	1	20	1166	1185	UAGCCAAGGAUGACUUGCCU	UCUGAAGUCAUUCUUGGCAA	Cleavage
stu-known-mir22	mir169	TAGCCAAGGATGACTTGCCT	PGSC0003DMT400029615	NA	5	11.905	1	20	1465	1485	UAGCCAAGGAUGACU-UGCCU	AGGUGUAGUUGUUUUUGGCUA	Cleavage
stu-known-mir22	mir169	TAGCCAAGGATGACTTGCCT	PGSC0003DMT400074508	NA	5	8.904	1	20	1540	1559	UAGCCAAGGAUGACUUGCCU	UAUUAAGUUAUCUUUGGUUC	Cleavage
stu-known-mir22	mir169	TAGCCAAGGATGACTTGCCT	PGSC0003DMT400015426	Amino acid transporter	4.5	18.781	1	20	217	236	UAGCCAAGGAUGACUUGCCU	AGGCGUUUUAUCUUUGGCUU	Cleavage
stu-known-mir22	mir169	TAGCCAAGGATGACTTGCCT	PGSC0003DMT400075792	Cleavage and polyadenylation specificity factor	4.5	12.477	1	20	1478	1497	UAGCCAAGGAUGACUUGCCU	AUGUAAAUUAUCCUUGGUUC	Cleavage
stu-known-mir22	mir169	TAGCCAAGGATGACTTGCCT	PGSC0003DMT400051855	Nucleolar GTP-binding protein	4.5	20.681	1	20	771	790	UAGCCAAGGAUGACUUGCCU	UGGUAAGUCAUCUCUGGUAA	Cleavage
stu-known-mir22	mir169	TAGCCAAGGATGACTTGCCT	PGSC0003DMT400076865	NA	4	19.162	1	20	1411	1430	UAGCCAAGGAUGACUUGCCU	UGGGAGGAUAUCCUUGGCUG	Cleavage
stu-known-mir22	mir169	TAGCCAAGGATGACTTGCCT	PGSC0003DMT400076866	Aspartate aminotransferase	4	19.162	1	20	1425	1444	UAGCCAAGGAUGACUUGCCU	UGGGAGGAUAUCCUUGGCUG	Cleavage
stu-known-mir22	mir169	TAGCCAAGGATGACTTGCCT	PGSC0003DMT400075793	NA	4.5	12.477	1	20	1587	1606	UAGCCAAGGAUGACUUGCCU	AUGUAAAUUAUCCUUGGUUC	Cleavage
stu-known-mir22	mir169	TAGCCAAGGATGACTTGCCT	PGSC0003DMT400074507	NA	5	8.904	1	20	1783	1802	UAGCCAAGGAUGACUUGCCU	UAUUAAGUUAUCUUUGGUUC	Cleavage
stu-known-mir22	mir169	TAGCCAAGGATGACTTGCCT	PGSC0003DMT400075794	NA	4.5	12.477	1	20	1696	1715	UAGCCAAGGAUGACUUGCCU	AUGUAAAUUAUCCUUGGUUC	Cleavage
stu-known-mir22	mir169	TAGCCAAGGATGACTTGCCT	PGSC0003DMT400062353	Bel1 homeotic protein	5	10.71	1	20	483	502	UAGCCAAGGAUGACUUGCCU	AGGUAAUUUAUCUUUGUCUU	Cleavage
stu-known-mir22	mir169	TAGCCAAGGATGACTTGCCT	PGSC0003DMT400075795	NA	4.5	12.477	1	20	1805	1824	UAGCCAAGGAUGACUUGCCU	AUGUAAAUUAUCCUUGGUUC	Cleavage
stu-known-mir22	mir169	TAGCCAAGGATGACTTGCCT	PGSC0003DMT400002332	NA	5	15.48	1	20	1170	1189	UAGCCAAGGAUGACUUGCCU	UUUCAGGUCAUCCUUGGAUU	Cleavage
stu-known-mir22	mir169	TAGCCAAGGATGACTTGCCT	PGSC0003DMT400075796	NA	4.5	12.477	1	20	1914	1933	UAGCCAAGGAUGACUUGCCU	AUGUAAAUUAUCCUUGGUUC	Cleavage
stu-known-mir22	mir169	TAGCCAAGGATGACTTGCCT	PGSC0003DMT400036058	Disease resistance protein Gpa2	4.5	16.092	1	20	522	541	UAGCCAAGGAUGACUUGCCU	CGGUAAGACAACUUUGGCUG	Translation
stu-known-mir22	mir169	TAGCCAAGGATGACTTGCCT	PGSC0003DMT400043636	Hypothetical Ser-Thr protein kinase	4.5	19.717	1	20	2025	2044	UAGCCAAGGAUGACUUGCCU	CCCUAAAUCAUCCUUGGCUU	Cleavage
stu-known-mir22	mir169	TAGCCAAGGATGACTTGCCT	PGSC0003DMT400064346	Conserved gene of unknown function	4	15.31	1	20	1123	1142	UAGCCAAGGAUGACUUGCCU	CGGAAAGUUGUGCUUGGCUG	Cleavage
stu-known-mir22	mir169	TAGCCAAGGATGACTTGCCT	PGSC0003DMT400043635	NA	4.5	19.717	1	20	2102	2121	UAGCCAAGGAUGACUUGCCU	CCCUAAAUCAUCCUUGGCUU	Cleavage
stu-known-mir22	mir169	TAGCCAAGGATGACTTGCCT	PGSC0003DMT400029616	KUP1	5	11.905	1	20	2916	2936	UAGCCAAGGAUGACU-UGCCU	AGGUGUAGUUGUUUUUGGCUA	Cleavage
stu-known-mir22	mir169	TAGCCAAGGATGACTTGCCT	PGSC0003DMT400002106	NA	5	13.851	1	20	1053	1072	UAGCCAAGGAUGACUUGCCU	UUUAAAGUUAUUUUUGGUUA	Cleavage
stu-known-mir22	mir169	TAGCCAAGGATGACTTGCCT	PGSC0003DMT400033139	Pentatricopeptide repeat-containing protein	3.5	18.516	1	20	1704	1723	UAGCCAAGGAUGACUUGCCU	UGGAAAUUUAUCUUUGGCUG	Cleavage
stu-known-mir22	mir169	TAGCCAAGGATGACTTGCCT	PGSC0003DMT400033140	Pentatricopeptide repeat-containing protein	3.5	18.516	1	20	1716	1735	UAGCCAAGGAUGACUUGCCU	UGGAAAUUUAUCUUUGGCUG	Cleavage
stu-known-mir22	mir169	TAGCCAAGGATGACTTGCCT	PGSC0003DMT400042615	NA	5	17.732	1	20	495	514	UAGCCAAGGAUGACUUGCCU	AGGUAUGUCACACUUGGUUA	Translation
stu-known-mir22	mir169	TAGCCAAGGATGACTTGCCT	PGSC0003DMT400082327	ATRAD3	4.5	10.704	1	20	240	259	UAGCCAAGGAUGACUUGCCU	GUUCAAUUCAUUUUUGGUUA	Cleavage
stu-known-mir22	mir169	TAGCCAAGGATGACTTGCCT	PGSC0003DMT400076360	NA	5	16.443	1	20	6836	6855	UAGCCAAGGAUGACUUGCCU	GUUCAAGUCAUUCUUUGCUU	Cleavage
stu-known-mir22	mir169	TAGCCAAGGATGACTTGCCT	PGSC0003DMT400076221	NA	5	12.75	1	20	465	484	UAGCCAAGGAUGACUUGCCU	GAUUAAGUCAUGUUUGGCUG	Cleavage
stu-known-mir22	mir169	TAGCCAAGGATGACTTGCCT	PGSC0003DMT400021696	Histidinol-phosphate aminotransferase, chloroplastic	4.5	17.451	1	20	674	693	UAGCCAAGGAUGACUUGCCU	CAACAAAUCAUCUUUGGUUG	Cleavage
stu-known-mir22	mir169	TAGCCAAGGATGACTTGCCT	PGSC0003DMT400064772	NA	4.5	17.116	1	20	273	292	UAGCCAAGGAUGACUUGCCU	GGGCAAUUCGUCGUUGGAUA	Cleavage
stu-known-mir22	mir169	TAGCCAAGGATGACTTGCCT	PGSC0003DMT400046074	Gene of unknown function	4.5	20.326	1	20	349	368	UAGCCAAGGAUGACUUGCCU	GGGCAAUGCAUGCUUGGUUA	Cleavage
stu-known-mir23	mir8036	TATGTCTTTCCGATGCCTCCCA	PGSC0003DMT400036058	Disease resistance protein Gpa2	4.5	16.848	1	22	512	533	UAUGUCUUUCCGAUGCCUCCCA	UGGGGGGCAUCGGUAAGACAAC	Cleavage
stu-known-mir23	mir8036	TATGTCTTTCCGATGCCTCCCA	PGSC0003DMT400020359	NA	4.5	14.621	1	22	544	565	UAUGUCUUUCCGAUGCCUCCCA	UGGGAGGCAUUGGCAAGACAAC	Cleavage
stu-known-mir23	mir8036	TATGTCTTTCCGATGCCTCCCA	PGSC0003DMT400020360	NBS-LRR protein	4.5	14.621	1	22	544	565	UAUGUCUUUCCGAUGCCUCCCA	UGGGAGGCAUUGGCAAGACAAC	Cleavage
stu-known-mir23	mir8036	TATGTCTTTCCGATGCCTCCCA	PGSC0003DMT400062366	Resistance protein PSH-RGH6	4.5	20.932	1	22	625	646	UAUGUCUUUCCGAUGCCUCCCA	UGGGAGGCAUUGGCAAGACAAC	Cleavage
stu-known-mir23	mir8036	TATGTCTTTCCGATGCCTCCCA	PGSC0003DMT400020349	NBS-LRR protein	4.5	16.171	1	22	674	695	UAUGUCUUUCCGAUGCCUCCCA	UGGGAGGCAUUGGCAAGACAAC	Cleavage
stu-known-mir23	mir8036	TATGTCTTTCCGATGCCTCCCA	PGSC0003DMT400020357	NA	4.5	16.959	1	22	722	743	UAUGUCUUUCCGAUGCCUCCCA	UGGGAGGCAUCGGGAAAACAAC	Cleavage
stu-known-mir23	mir8036	TATGTCTTTCCGATGCCTCCCA	PGSC0003DMT400020356	NA	4.5	16.959	1	22	722	743	UAUGUCUUUCCGAUGCCUCCCA	UGGGAGGCAUCGGGAAAACAAC	Cleavage
stu-known-mir23	mir8036	TATGTCTTTCCGATGCCTCCCA	PGSC0003DMT400020355	NA	4.5	16.959	1	22	722	743	UAUGUCUUUCCGAUGCCUCCCA	UGGGAGGCAUCGGGAAAACAAC	Cleavage
stu-known-mir23	mir8036	TATGTCTTTCCGATGCCTCCCA	PGSC0003DMT400068337	Resistance protein PSH-RGH6	5	19.24	1	22	572	593	UAUGUCUUUCCGAUGCCUCCCA	UGGGGGGCAUUGGUAAGACAAC	Cleavage
stu-known-mir23	mir8036	TATGTCTTTCCGATGCCTCCCA	PGSC0003DMT400020342	Disease resistance protein Gpa2	5	15.357	1	22	562	583	UAUGUCUUUCCGAUGCCUCCCA	UGGGAGGUAUCGGGAAAACAAC	Cleavage
stu-known-mir23	mir8036	TATGTCTTTCCGATGCCTCCCA	PGSC0003DMT400020354	NA	5	15.357	1	22	558	579	UAUGUCUUUCCGAUGCCUCCCA	UGGGAGGUAUCGGGAAAACAAC	Cleavage
stu-known-mir23	mir8036	TATGTCTTTCCGATGCCTCCCA	PGSC0003DMT400020353	Disease resistance protein Gpa2	5	15.357	1	22	558	579	UAUGUCUUUCCGAUGCCUCCCA	UGGGAGGUAUCGGGAAAACAAC	Cleavage
stu-known-mir23	mir8036	TATGTCTTTCCGATGCCTCCCA	PGSC0003DMT400072562	NA	2.5	21.158	1	22	536	557	UAUGUCUUUCCGAUGCCUCCCA	CAGGAGACGUCGGAAAGGCAUG	Cleavage
stu-known-mir23	mir8036	TATGTCTTTCCGATGCCTCCCA	PGSC0003DMT400080429	Tir-nbs-lrr resistance protein	4	18.339	1	22	803	824	UAUGUCUUUCCGAUGCCUCCCA	UCGGAGGCGUUGGGAAGACAAC	Cleavage
stu-known-mir23	mir8036	TATGTCTTTCCGATGCCTCCCA	PGSC0003DMT400021403	Nbs-lrr resistance protein	4.5	22.296	1	22	798	819	UAUGUCUUUCCGAUGCCUCCCA	CCAGAGGCGUUUGAAAGAUACA	Translation
stu-known-mir23	mir8036	TATGTCTTTCCGATGCCTCCCA	PGSC0003DMT400072563	Galactolipid galactosyltransferase	2.5	21.158	1	22	2277	2298	UAUGUCUUUCCGAUGCCUCCCA	CAGGAGACGUCGGAAAGGCAUG	Cleavage
stu-known-mir23	mir8036	TATGTCTTTCCGATGCCTCCCA	PGSC0003DMT400089611	Transposon protein, CACTA, En/Spm sub-class	4	19.56	1	22	656	677	UAUGUCUUUCCGAUGCCUCCCA	GAGGAGGCAUCGGAAAGAGAAU	Cleavage
stu-known-mir23	mir8036	TATGTCTTTCCGATGCCTCCCA	PGSC0003DMT400000815	NA	3	22.138	1	22	141	162	UAUGUCUUUCCGAUGCCUCCCA	AUGGAGCUGUUGGAAAGACAUG	Cleavage
stu-known-mir23	mir8036	TATGTCTTTCCGATGCCTCCCA	PGSC0003DMT400000816	ROP	3	22.138	1	22	141	162	UAUGUCUUUCCGAUGCCUCCCA	AUGGAGCUGUUGGAAAGACAUG	Cleavage
stu-known-mir23	mir8036	TATGTCTTTCCGATGCCTCCCA	PGSC0003DMT400010987	NBS-coding resistance gene analog	4.5	19.108	1	22	468	489	UAUGUCUUUCCGAUGCCUCCCA	UUGGGGGCAUCGGUAAGACAAC	Cleavage
stu-known-mir23	mir8036	TATGTCTTTCCGATGCCTCCCA	PGSC0003DMT400040944	Conserved gene of unknown function	4	17.159	1	22	647	668	UAUGUCUUUCCGAUGCCUCCCA	UGUGAGGCAUCAGAAGGGCGUU	Translation
stu-known-mir23	mir8036	TATGTCTTTCCGATGCCTCCCA	PGSC0003DMT400040919	Receptor kinase	4	16.285	1	22	686	707	UAUGUCUUUCCGAUGCCUCCCA	UGUGAGGCAUCAGAAGGGCGUU	Translation
stu-known-mir23	mir8036	TATGTCTTTCCGATGCCTCCCA	PGSC0003DMT400023120	Glutaredoxin family protein	4	19.166	1	22	891	912	UAUGUCUUUCCGAUGCCUCCCA	UGAGGGGUAUUAGAAAGACAUU	Translation
stu-known-mir23	mir8036	TATGTCTTTCCGATGCCTCCCA	PGSC0003DMT400010828	NA	4	17.357	1	22	1462	1483	UAUGUCUUUCCGAUGCCUCCCA	UGCGAGGCAUUGGAGAGAUCUU	Cleavage
stu-known-mir23	mir8036	TATGTCTTTCCGATGCCTCCCA	PGSC0003DMT400010829	NA	4	17.357	1	22	2158	2179	UAUGUCUUUCCGAUGCCUCCCA	UGCGAGGCAUUGGAGAGAUCUU	Cleavage
stu-known-mir23	mir8036	TATGTCTTTCCGATGCCTCCCA	PGSC0003DMT400084197	Conserved gene of unknown function	4	14.315	1	22	185	206	UAUGUCUUUCCGAUGCCUCCCA	UAGGGGGUGUCUGGAAGAUAUA	Translation
stu-known-mir23	mir8036	TATGTCTTTCCGATGCCTCCCA	PGSC0003DMT400077649	Exostosin family protein	3.5	21.603	1	22	1010	1031	UAUGUCUUUCCGAUGCCUCCCA	ACAUAGGCAUCGGGGAGGCAUU	Cleavage
stu-known-mir23	mir8036	TATGTCTTTCCGATGCCTCCCA	PGSC0003DMT400077650	NA	3.5	21.603	1	22	1042	1063	UAUGUCUUUCCGAUGCCUCCCA	ACAUAGGCAUCGGGGAGGCAUU	Cleavage
stu-known-mir23	mir8036	TATGTCTTTCCGATGCCTCCCA	PGSC0003DMT400017407	NA	4.5	13.709	1	22	227	248	UAUGUCUUUCCGAUGCCUCCCA	UUGGAGGAAUUGGGAAGACAAC	Cleavage
stu-known-mir23	mir8036	TATGTCTTTCCGATGCCTCCCA	PGSC0003DMT400017408	Leucine-rich repeat containing protein	4.5	13.709	1	22	814	835	UAUGUCUUUCCGAUGCCUCCCA	UUGGAGGAAUUGGGAAGACAAC	Cleavage
stu-known-mir23	mir8036	TATGTCTTTCCGATGCCTCCCA	PGSC0003DMT400077717	Disease resistance protein R3a	5	14.701	1	22	442	463	UAUGUCUUUCCGAUGCCUCCCA	UUGGAGGAGUUGGAAAAACAAA	Cleavage
stu-known-mir23	mir8036	TATGTCTTTCCGATGCCTCCCA	PGSC0003DMT400023513	Trehalose-6-phosphate synthase	4.5	18.876	1	22	413	434	UAUGUCUUUCCGAUGCCUCCCA	GGGGAGCCAUGGGAUGGACAUA	Cleavage
stu-known-mir23	mir8036	TATGTCTTTCCGATGCCTCCCA	PGSC0003DMT400001716	ATP binding protein	4.5	18.105	1	22	1033	1054	UAUGUCUUUCCGAUGCCUCCCA	GGGAAGGCAUCGGAGAGCUGUG	Cleavage
stu-known-mir23	mir8036	TATGTCTTTCCGATGCCTCCCA	PGSC0003DMT400000205	Transferase, transferring glycosyl groups	5	17.977	1	22	210	232	UAUGUCUUUCCGAUGC-CUCCCA	AGGGAGUGUAUCGGAAACACAUU	Cleavage
stu-known-mir23	mir8036	TATGTCTTTCCGATGCCTCCCA	PGSC0003DMT400052747	PHD-finger family protein	4	17.118	1	22	183	204	UAUGUCUUUCCGAUGCCUCCCA	UGUGGGCUAUUGGGAAGAUGUA	Cleavage
stu-known-mir23	mir8036	TATGTCTTTCCGATGCCTCCCA	PGSC0003DMT400020208	NA	5	18.297	1	22	350	371	UAUGUCUUUCCGAUGCCUCCCA	UGGGUGAUGUCGGAAAGAUAAA	Cleavage
stu-known-mir23	mir8036	TATGTCTTTCCGATGCCTCCCA	PGSC0003DMT400045085	Transposon protein, Mutator sub-class	4.5	15.178	1	22	1433	1454	UAUGUCUUUCCGAUGCCUCCCA	GCAUAGGCAUUGGAAGGACAGC	Cleavage
stu-known-mir23	mir8036	TATGTCTTTCCGATGCCTCCCA	PGSC0003DMT400007347	Kelch repeat-containing F-box family protein	4.5	14.389	1	22	993	1014	UAUGUCUUUCCGAUGCCUCCCA	UUGGAGGCAUUGGAGGUACAGA	Cleavage
stu-known-mir23	mir8036	TATGTCTTTCCGATGCCTCCCA	PGSC0003DMT400007346	NA	4.5	14.389	1	22	1136	1157	UAUGUCUUUCCGAUGCCUCCCA	UUGGAGGCAUUGGAGGUACAGA	Cleavage
stu-known-mir23	mir8036	TATGTCTTTCCGATGCCTCCCA	PGSC0003DMT400082437	Conserved gene of unknown function	5	18.983	1	22	695	716	UAUGUCUUUCCGAUGCCUCCCA	UGGAAGGCCUUUGGAAGACAUG	Translation
stu-known-mir23	mir8036	TATGTCTTTCCGATGCCTCCCA	PGSC0003DMT400056288	Conserved gene of unknown function	3.5	23.9	1	22	970	991	UAUGUCUUUCCGAUGCCUCCCA	CCCGAGGCAUUGGAAGAACGUG	Cleavage
stu-known-mir23	mir8036	TATGTCTTTCCGATGCCTCCCA	PGSC0003DMT400082438	NA	5	18.983	1	22	695	716	UAUGUCUUUCCGAUGCCUCCCA	UGGAAGGCCUUUGGAAGACAUG	Translation
[truncated: 77,304 more rows]
