# Supplementary material for: Genome-wide identification and characterization of microRNAs by small RNA sequencing for low nitrogen stress in potato
Source: PLoS One. 2020 May 19;15(5):e0233076. doi: 10.1371/journal.pone.0233076 (PMC7237020; doi:10.1371/journal.pone.0233076)
Supplement: S13 Table — Summary of GO characterization of target genes of miRNAs identified in potato under N stress are summarized in sheets. (XLSX) [file pone.0233076.s016.xlsx]

## Sheet: GO_Database
GO_Term	GO_Description	GO_Category
GO:0000002	mitochondrial genome maintenance	Biological Process
GO:0000003	reproduction	Biological Process
GO:0000014	single-stranded DNA endodeoxyribonuclease activity	Molecular Function
GO:0000015	phosphopyruvate hydratase complex	Cellular Component
GO:0000023	maltose metabolic process	Biological Process
GO:0000025	maltose catabolic process	Biological Process
GO:0000026	alpha-1,2-mannosyltransferase activity	Molecular Function
GO:0000027	ribosomal large subunit assembly	Biological Process
GO:0000028	ribosomal small subunit assembly	Biological Process
GO:0000030	mannosyltransferase activity	Molecular Function
GO:0000033	alpha-1,3-mannosyltransferase activity	Molecular Function
GO:0000035	acyl binding	Molecular Function
GO:0000036	acyl carrier activity	Molecular Function
GO:0000038	very long-chain fatty acid metabolic process	Biological Process
GO:0000045	autophagosome assembly	Biological Process
GO:0000049	tRNA binding	Molecular Function
GO:0000055	ribosomal large subunit export from nucleus	Biological Process
GO:0000060	protein import into nucleus, translocation	Biological Process
GO:0000062	fatty-acyl-CoA binding	Molecular Function
GO:0000064	L-ornithine transmembrane transporter activity	Molecular Function
GO:0000070	mitotic sister chromatid segregation	Biological Process
GO:0000075	cell cycle checkpoint	Biological Process
GO:0000076	DNA replication checkpoint	Biological Process
GO:0000077	DNA damage checkpoint	Biological Process
GO:0000079	regulation of cyclin-dependent protein serine/threonine kinase activity	Biological Process
GO:0000082	G1/S transition of mitotic cell cycle	Biological Process
GO:0000103	sulfate assimilation	Biological Process
GO:0000104	succinate dehydrogenase activity	Molecular Function
GO:0000105	histidine biosynthetic process	Biological Process
GO:0000107	imidazoleglycerol-phosphate synthase activity	Molecular Function
GO:0000118	histone deacetylase complex	Cellular Component
GO:0000122	negative regulation of transcription by RNA polymerase II	Biological Process
GO:0000123	histone acetyltransferase complex	Cellular Component
GO:0000124	SAGA complex	Cellular Component
GO:0000126	transcription factor TFIIIB complex	Cellular Component
GO:0000127	transcription factor TFIIIC complex	Cellular Component
GO:0000139	Golgi membrane	Cellular Component
GO:0000145	exocyst	Cellular Component
GO:0000148	1,3-beta-D-glucan synthase complex	Cellular Component
GO:0000150	recombinase activity	Molecular Function
GO:0000151	ubiquitin ligase complex	Cellular Component
GO:0000154	rRNA modification	Biological Process
GO:0000155	phosphorelay sensor kinase activity	Molecular Function
GO:0000159	protein phosphatase type 2A complex	Cellular Component
GO:0000160	phosphorelay signal transduction system	Biological Process
GO:0000162	tryptophan biosynthetic process	Biological Process
GO:0000164	protein phosphatase type 1 complex	Cellular Component
GO:0000165	MAPK cascade	Biological Process
GO:0000166	nucleotide binding	Molecular Function
GO:0000172	ribonuclease MRP complex	Cellular Component
GO:0000175	3'-5'-exoribonuclease activity	Molecular Function
GO:0000176	nuclear exosome (RNase complex)	Cellular Component
GO:0000178	exosome (RNase complex)	Cellular Component
GO:0000179	rRNA (adenine-N6,N6-)-dimethyltransferase activity	Molecular Function
GO:0000182	rDNA binding	Molecular Function
GO:0000184	nuclear-transcribed mRNA catabolic process, nonsense-mediated decay	Biological Process
GO:0000186	activation of MAPKK activity	Biological Process
GO:0000187	activation of MAPK activity	Biological Process
GO:0000209	protein polyubiquitination	Biological Process
GO:0000210	NAD+ diphosphatase activity	Molecular Function
GO:0000212	meiotic spindle organization	Biological Process
GO:0000213	tRNA-intron endonuclease activity	Molecular Function
GO:0000220	vacuolar proton-transporting V-type ATPase, V0 domain	Cellular Component
GO:0000221	vacuolar proton-transporting V-type ATPase, V1 domain	Cellular Component
GO:0000225	N-acetylglucosaminylphosphatidylinositol deacetylase activity	Molecular Function
GO:0000226	microtubule cytoskeleton organization	Biological Process
GO:0000228	nuclear chromosome	Cellular Component
GO:0000234	phosphoethanolamine N-methyltransferase activity	Molecular Function
GO:0000243	commitment complex	Cellular Component
GO:0000244	spliceosomal tri-snRNP complex assembly	Biological Process
GO:0000245	spliceosomal complex assembly	Biological Process
GO:0000247	C-8 sterol isomerase activity	Molecular Function
GO:0000256	allantoin catabolic process	Biological Process
GO:0000266	mitochondrial fission	Biological Process
GO:0000271	polysaccharide biosynthetic process	Biological Process
GO:0000272	polysaccharide catabolic process	Biological Process
GO:0000275	mitochondrial proton-transporting ATP synthase complex, catalytic core F(1)	Cellular Component
GO:0000276	mitochondrial proton-transporting ATP synthase complex, coupling factor F(o)	Cellular Component
GO:0000278	mitotic cell cycle	Biological Process
GO:0000281	mitotic cytokinesis	Biological Process
GO:0000285	1-phosphatidylinositol-3-phosphate 5-kinase activity	Molecular Function
GO:0000287	magnesium ion binding	Molecular Function
GO:0000290	deadenylation-dependent decapping of nuclear-transcribed mRNA	Biological Process
GO:0000291	nuclear-transcribed mRNA catabolic process, exonucleolytic	Biological Process
GO:0000302	response to reactive oxygen species	Biological Process
GO:0000303	response to superoxide	Biological Process
GO:0000304	response to singlet oxygen	Biological Process
GO:0000309	nicotinamide-nucleotide adenylyltransferase activity	Molecular Function
GO:0000312	plastid small ribosomal subunit	Cellular Component
GO:0000323	lytic vacuole	Cellular Component
GO:0000325	plant-type vacuole	Cellular Component
GO:0000326	protein storage vacuole	Cellular Component
GO:0000338	protein deneddylation	Biological Process
GO:0000339	RNA cap binding	Molecular Function
GO:0000346	transcription export complex	Cellular Component
GO:0000347	THO complex	Cellular Component
GO:0000350	generation of catalytic spliceosome for second transesterification step	Biological Process
GO:0000373	Group II intron splicing	Biological Process
GO:0000374	Group III intron splicing	Biological Process
GO:0000381	regulation of alternative mRNA splicing, via spliceosome	Biological Process
GO:0000386	second spliceosomal transesterification activity	Molecular Function
GO:0000387	spliceosomal snRNP assembly	Biological Process
GO:0000390	spliceosomal complex disassembly	Biological Process
GO:0000394	RNA splicing, via endonucleolytic cleavage and ligation	Biological Process
GO:0000395	mRNA 5'-splice site recognition	Biological Process
GO:0000398	mRNA splicing, via spliceosome	Biological Process
GO:0000400	four-way junction DNA binding	Molecular Function
GO:0000407	phagophore assembly site	Cellular Component
GO:0000408	EKC/KEOPS complex	Cellular Component
GO:0000412	histone peptidyl-prolyl isomerization	Biological Process
GO:0000413	protein peptidyl-prolyl isomerization	Biological Process
GO:0000422	autophagy of mitochondrion	Biological Process
GO:0000427	plastid-encoded plastid RNA polymerase complex	Cellular Component
GO:0000439	transcription factor TFIIH core complex	Cellular Component
GO:0000445	THO complex part of transcription export complex	Cellular Component
GO:0000453	enzyme-directed rRNA 2'-O-methylation	Biological Process
GO:0000460	maturation of 5.8S rRNA	Biological Process
GO:0000462	maturation of SSU-rRNA from tricistronic rRNA transcript (SSU-rRNA, 5.8S rRNA, LSU-rRNA)	Biological Process
GO:0000463	maturation of LSU-rRNA from tricistronic rRNA transcript (SSU-rRNA, 5.8S rRNA, LSU-rRNA)	Biological Process
GO:0000466	maturation of 5.8S rRNA from tricistronic rRNA transcript (SSU-rRNA, 5.8S rRNA, LSU-rRNA)	Biological Process
GO:0000469	cleavage involved in rRNA processing	Biological Process
GO:0000470	maturation of LSU-rRNA	Biological Process
GO:0000481	maturation of 5S rRNA	Biological Process
GO:0000493	box H/ACA snoRNP assembly	Biological Process
GO:0000502	proteasome complex	Cellular Component
GO:0000506	glycosylphosphatidylinositol-N-acetylglucosaminyltransferase (GPI-GnT) complex	Cellular Component
GO:0000578	embryonic axis specification	Biological Process
GO:0000703	oxidized pyrimidine nucleobase lesion DNA N-glycosylase activity	Molecular Function
GO:0000712	resolution of meiotic recombination intermediates	Biological Process
GO:0000719	photoreactive repair	Biological Process
GO:0000723	telomere maintenance	Biological Process
GO:0000724	double-strand break repair via homologous recombination	Biological Process
GO:0000737	DNA catabolic process, endonucleolytic	Biological Process
GO:0000738	DNA catabolic process, exonucleolytic	Biological Process
GO:0000740	nuclear membrane fusion	Biological Process
GO:0000741	karyogamy	Biological Process
GO:0000773	phosphatidyl-N-methylethanolamine N-methyltransferase activity	Molecular Function
GO:0000774	adenyl-nucleotide exchange factor activity	Molecular Function
GO:0000775	chromosome, centromeric region	Cellular Component
GO:0000776	kinetochore	Cellular Component
GO:0000781	chromosome, telomeric region	Cellular Component
GO:0000784	nuclear chromosome, telomeric region	Cellular Component
GO:0000785	chromatin	Cellular Component
GO:0000786	nucleosome	Cellular Component
GO:0000792	heterochromatin	Cellular Component
GO:0000793	condensed chromosome	Cellular Component
GO:0000794	condensed nuclear chromosome	Cellular Component
GO:0000795	synaptonemal complex	Cellular Component
GO:0000796	condensin complex	Cellular Component
GO:0000802	transverse filament	Cellular Component
GO:0000808	origin recognition complex	Cellular Component
GO:0000811	GINS complex	Cellular Component
GO:0000812	Swr1 complex	Cellular Component
GO:0000813	ESCRT I complex	Cellular Component
GO:0000814	ESCRT II complex	Cellular Component
GO:0000818	nuclear MIS12/MIND complex	Cellular Component
GO:0000822	inositol hexakisphosphate binding	Molecular Function
GO:0000823	inositol-1,4,5-trisphosphate 6-kinase activity	Molecular Function
GO:0000829	inositol heptakisphosphate kinase activity	Molecular Function
GO:0000832	inositol hexakisphosphate 5-kinase activity	Molecular Function
GO:0000900	translation repressor activity, mRNA regulatory element binding	Molecular Function
GO:0000902	cell morphogenesis	Biological Process
GO:0000906	6,7-dimethyl-8-ribityllumazine synthase activity	Molecular Function
GO:0000910	cytokinesis	Biological Process
GO:0000911	cytokinesis by cell plate formation	Biological Process
GO:0000914	phragmoplast assembly	Biological Process
GO:0000919	cell plate assembly	Biological Process
GO:0000922	spindle pole	Cellular Component
GO:0000930	gamma-tubulin complex	Cellular Component
GO:0000932	P-body	Cellular Component
GO:0000938	GARP complex	Cellular Component
GO:0000940	condensed chromosome outer kinetochore	Cellular Component
GO:0000943	retrotransposon nucleocapsid	Cellular Component
GO:0000956	nuclear-transcribed mRNA catabolic process	Biological Process
GO:0000963	mitochondrial RNA processing	Biological Process
GO:0000974	Prp19 complex	Cellular Component
GO:0000976	transcription regulatory region sequence-specific DNA binding	Molecular Function
GO:0000977	RNA polymerase II regulatory region sequence-specific DNA binding	Molecular Function
GO:0000978	RNA polymerase II proximal promoter sequence-specific DNA binding	Molecular Function
GO:0000981	DNA-binding transcription factor activity, RNA polymerase II-specific	Molecular Function
GO:0000982	transcription factor activity, RNA polymerase II proximal promoter sequence-specific DNA binding	Molecular Function
GO:0000987	proximal promoter sequence-specific DNA binding	Molecular Function
GO:0000989	obsolete transcription factor activity, transcription factor binding	Molecular Function
GO:0000991	obsolete transcription factor activity, core RNA polymerase II binding	Molecular Function
GO:0000995	RNA polymerase III general transcription initiation factor activity	Molecular Function
GO:0001004	RNA polymerase III transcription regulator recruiting activity	Molecular Function
GO:0001026	obsolete TFIIIB-type transcription factor activity	Molecular Function
GO:0001053	plastid sigma factor activity	Molecular Function
GO:0001055	RNA polymerase II activity	Molecular Function
GO:0001093	TFIIB-class transcription factor binding	Molecular Function
GO:0001104	RNA polymerase II transcription cofactor activity	Molecular Function
GO:0001164	RNA polymerase I CORE element sequence-specific DNA binding	Molecular Function
GO:0001172	transcription, RNA-templated	Biological Process
GO:0001187	transcription factor activity, RNA polymerase I CORE element binding transcription factor recruiting	Molecular Function
GO:0001188	RNA polymerase I preinitiation complex assembly	Biological Process
GO:0001189	RNA polymerase I transcriptional preinitiation complex assembly at the promoter for the nuclear large rRNA transcript	Biological Process
GO:0001401	mitochondrial sorting and assembly machinery complex	Cellular Component
GO:0001510	RNA methylation	Biological Process
GO:0001522	pseudouridine synthesis	Biological Process
GO:0001525	angiogenesis	Biological Process
GO:0001558	regulation of cell growth	Biological Process
GO:0001560	regulation of cell growth by extracellular stimulus	Biological Process
GO:0001578	microtubule bundle formation	Biological Process
GO:0001653	peptide receptor activity	Molecular Function
GO:0001666	response to hypoxia	Biological Process
GO:0001671	ATPase activator activity	Molecular Function
GO:0001676	long-chain fatty acid metabolic process	Biological Process
GO:0001678	cellular glucose homeostasis	Biological Process
GO:0001682	tRNA 5'-leader removal	Biological Process
GO:0001708	cell fate specification	Biological Process
GO:0001709	cell fate determination	Biological Process
GO:0001729	ceramide kinase activity	Molecular Function
GO:0001731	formation of translation preinitiation complex	Biological Process
GO:0001732	formation of cytoplasmic translation initiation complex	Biological Process
GO:0001735	prenylcysteine oxidase activity	Molecular Function
GO:0001736	establishment of planar polarity	Biological Process
GO:0001789	G-protein coupled receptor signaling pathway, coupled to S1P second messenger	Biological Process
GO:0001881	receptor recycling	Biological Process
GO:0001887	selenium compound metabolic process	Biological Process
GO:0001927	exocyst assembly	Biological Process
GO:0002020	protease binding	Molecular Function
GO:0002083	4-hydroxybenzoate decaprenyltransferase activity	Molecular Function
GO:0002094	polyprenyltransferase activity	Molecular Function
GO:0002098	tRNA wobble uridine modification	Biological Process
GO:0002100	tRNA wobble adenosine to inosine editing	Biological Process
GO:0002128	tRNA nucleoside ribose methylation	Biological Process
GO:0002143	tRNA wobble position uridine thiolation	Biological Process
GO:0002151	G-quadruplex RNA binding	Molecular Function
GO:0002161	aminoacyl-tRNA editing activity	Molecular Function
GO:0002181	cytoplasmic translation	Biological Process
GO:0002183	cytoplasmic translational initiation	Biological Process
GO:0002191	cap-dependent translational initiation	Biological Process
GO:0002213	defense response to insect	Biological Process
GO:0002215	defense response to nematode	Biological Process
GO:0002221	pattern recognition receptor signaling pathway	Biological Process
GO:0002229	defense response to oomycetes	Biological Process
GO:0002230	positive regulation of defense response to virus by host	Biological Process
GO:0002237	response to molecule of bacterial origin	Biological Process
GO:0002238	response to molecule of fungal origin	Biological Process
GO:0002239	response to oomycetes	Biological Process
GO:0002240	response to molecule of oomycetes origin	Biological Process
GO:0002752	cell surface pattern recognition receptor signaling pathway	Biological Process
GO:0002933	lipid hydroxylation	Biological Process
GO:0002943	tRNA dihydrouridine synthesis	Biological Process
GO:0002949	tRNA threonylcarbamoyladenosine modification	Biological Process
GO:0002953	5'-deoxynucleotidase activity	Molecular Function
GO:0003002	regionalization	Biological Process
GO:0003006	developmental process involved in reproduction	Biological Process
GO:0003333	amino acid transmembrane transport	Biological Process
GO:0003352	regulation of cilium movement	Biological Process
GO:0003376	sphingosine-1-phosphate receptor signaling pathway	Biological Process
GO:0003674	molecular_function	Molecular Function
GO:0003676	nucleic acid binding	Molecular Function
GO:0003677	DNA binding	Molecular Function
GO:0003678	DNA helicase activity	Molecular Function
GO:0003680	AT DNA binding	Molecular Function
GO:0003682	chromatin binding	Molecular Function
GO:0003684	damaged DNA binding	Molecular Function
GO:0003688	DNA replication origin binding	Molecular Function
GO:0003690	double-stranded DNA binding	Molecular Function
GO:0003697	single-stranded DNA binding	Molecular Function
GO:0003700	DNA-binding transcription factor activity	Molecular Function
GO:0003712	transcription coregulator activity	Molecular Function
GO:0003713	transcription coactivator activity	Molecular Function
GO:0003714	transcription corepressor activity	Molecular Function
GO:0003723	RNA binding	Molecular Function
GO:0003724	RNA helicase activity	Molecular Function
GO:0003725	double-stranded RNA binding	Molecular Function
GO:0003727	single-stranded RNA binding	Molecular Function
GO:0003729	mRNA binding	Molecular Function
GO:0003730	mRNA 3'-UTR binding	Molecular Function
GO:0003735	structural constituent of ribosome	Molecular Function
GO:0003743	translation initiation factor activity	Molecular Function
GO:0003746	translation elongation factor activity	Molecular Function
GO:0003747	translation release factor activity	Molecular Function
GO:0003755	peptidyl-prolyl cis-trans isomerase activity	Molecular Function
GO:0003756	protein disulfide isomerase activity	Molecular Function
GO:0003774	motor activity	Molecular Function
GO:0003777	microtubule motor activity	Molecular Function
GO:0003779	actin binding	Molecular Function
GO:0003824	catalytic activity	Molecular Function
GO:0003825	alpha,alpha-trehalose-phosphate synthase (UDP-forming) activity	Molecular Function
GO:0003827	alpha-1,3-mannosylglycoprotein 2-beta-N-acetylglucosaminyltransferase activity	Molecular Function
GO:0003830	beta-1,4-mannosylglycoprotein 4-beta-N-acetylglucosaminyltransferase activity	Molecular Function
GO:0003837	beta-ureidopropionase activity	Molecular Function
GO:0003839	gamma-glutamylcyclotransferase activity	Molecular Function
GO:0003841	1-acylglycerol-3-phosphate O-acyltransferase activity	Molecular Function
GO:0003842	1-pyrroline-5-carboxylate dehydrogenase activity	Molecular Function
GO:0003843	1,3-beta-D-glucan synthase activity	Molecular Function
GO:0003844	1,4-alpha-glucan branching enzyme activity	Molecular Function
GO:0003846	2-acylglycerol O-acyltransferase activity	Molecular Function
GO:0003848	2-amino-4-hydroxy-6-hydroxymethyldihydropteridine diphosphokinase activity	Molecular Function
GO:0003849	3-deoxy-7-phosphoheptulonate synthase activity	Molecular Function
GO:0003852	2-isopropylmalate synthase activity	Molecular Function
GO:0003853	2-methylacyl-CoA dehydrogenase activity	Molecular Function
GO:0003854	3-beta-hydroxy-delta5-steroid dehydrogenase activity	Molecular Function
GO:0003855	3-dehydroquinate dehydratase activity	Molecular Function
GO:0003856	3-dehydroquinate synthase activity	Molecular Function
GO:0003857	3-hydroxyacyl-CoA dehydrogenase activity	Molecular Function
GO:0003858	3-hydroxybutyrate dehydrogenase activity	Molecular Function
GO:0003860	3-hydroxyisobutyryl-CoA hydrolase activity	Molecular Function
GO:0003861	3-isopropylmalate dehydratase activity	Molecular Function
GO:0003862	3-isopropylmalate dehydrogenase activity	Molecular Function
GO:0003864	3-methyl-2-oxobutanoate hydroxymethyltransferase activity	Molecular Function
GO:0003865	3-oxo-5-alpha-steroid 4-dehydrogenase activity	Molecular Function
GO:0003866	3-phosphoshikimate 1-carboxyvinyltransferase activity	Molecular Function
GO:0003868	4-hydroxyphenylpyruvate dioxygenase activity	Molecular Function
GO:0003871	5-methyltetrahydropteroyltriglutamate-homocysteine S-methyltransferase activity	Molecular Function
GO:0003872	6-phosphofructokinase activity	Molecular Function
GO:0003873	6-phosphofructo-2-kinase activity	Molecular Function
GO:0003876	AMP deaminase activity	Molecular Function
GO:0003879	ATP phosphoribosyltransferase activity	Molecular Function
GO:0003881	CDP-diacylglycerol-inositol 3-phosphatidyltransferase activity	Molecular Function
GO:0003883	CTP synthase activity	Molecular Function
GO:0003885	D-arabinono-1,4-lactone oxidase activity	Molecular Function
GO:0003886	DNA (cytosine-5-)-methyltransferase activity	Molecular Function
GO:0003887	DNA-directed DNA polymerase activity	Molecular Function
GO:0003896	DNA primase activity	Molecular Function
GO:0003899	DNA-directed 5'-3' RNA polymerase activity	Molecular Function
GO:0003904	deoxyribodipyrimidine photo-lyase activity	Molecular Function
GO:0003905	alkylbase DNA N-glycosylase activity	Molecular Function
GO:0003906	DNA-(apurinic or apyrimidinic site) endonuclease activity	Molecular Function
GO:0003909	DNA ligase activity	Molecular Function
GO:0003910	DNA ligase (ATP) activity	Molecular Function
GO:0003913	DNA photolyase activity	Molecular Function
GO:0003916	DNA topoisomerase activity	Molecular Function
GO:0003917	DNA topoisomerase type I activity	Molecular Function
GO:0003918	DNA topoisomerase type II (ATP-hydrolyzing) activity	Molecular Function
GO:0003919	FMN adenylyltransferase activity	Molecular Function
GO:0003922	GMP synthase (glutamine-hydrolyzing) activity	Molecular Function
GO:0003923	GPI-anchor transamidase activity	Molecular Function
GO:0003924	GTPase activity	Molecular Function
GO:0003934	GTP cyclohydrolase I activity	Molecular Function
GO:0003935	GTP cyclohydrolase II activity	Molecular Function
GO:0003937	IMP cyclohydrolase activity	Molecular Function
GO:0003938	IMP dehydrogenase activity	Molecular Function
GO:0003942	N-acetyl-gamma-glutamyl-phosphate reductase activity	Molecular Function
GO:0003949	1-(5-phosphoribosyl)-5-[(5-phosphoribosylamino)methylideneamino]imidazole-4-carboxamide isomerase activity	Molecular Function
GO:0003950	NAD+ ADP-ribosyltransferase activity	Molecular Function
GO:0003951	NAD+ kinase activity	Molecular Function
GO:0003952	NAD+ synthase (glutamine-hydrolyzing) activity	Molecular Function
GO:0003954	NADH dehydrogenase activity	Molecular Function
GO:0003955	NAD(P)H dehydrogenase (quinone) activity	Molecular Function
GO:0003958	NADPH-hemoprotein reductase activity	Molecular Function
GO:0003959	NADPH dehydrogenase activity	Molecular Function
GO:0003962	cystathionine gamma-synthase activity	Molecular Function
GO:0003964	RNA-directed DNA polymerase activity	Molecular Function
GO:0003968	RNA-directed 5'-3' RNA polymerase activity	Molecular Function
GO:0003972	RNA ligase (ATP) activity	Molecular Function
GO:0003975	UDP-N-acetylglucosamine-dolichyl-phosphate N-acetylglucosaminephosphotransferase activity	Molecular Function
GO:0003978	UDP-glucose 4-epimerase activity	Molecular Function
GO:0003979	UDP-glucose 6-dehydrogenase activity	Molecular Function
GO:0003983	UTP:glucose-1-phosphate uridylyltransferase activity	Molecular Function
GO:0003984	acetolactate synthase activity	Molecular Function
GO:0003985	acetyl-CoA C-acetyltransferase activity	Molecular Function
GO:0003987	acetate-CoA ligase activity	Molecular Function
GO:0003989	acetyl-CoA carboxylase activity	Molecular Function
GO:0003991	acetylglutamate kinase activity	Molecular Function
GO:0003993	acid phosphatase activity	Molecular Function
GO:0003994	aconitate hydratase activity	Molecular Function
GO:0003995	acyl-CoA dehydrogenase activity	Molecular Function
GO:0003997	acyl-CoA oxidase activity	Molecular Function
GO:0003998	acylphosphatase activity	Molecular Function
GO:0003999	adenine phosphoribosyltransferase activity	Molecular Function
GO:0004000	adenosine deaminase activity	Molecular Function
GO:0004001	adenosine kinase activity	Molecular Function
GO:0004003	ATP-dependent DNA helicase activity	Molecular Function
GO:0004012	phospholipid-translocating ATPase activity	Molecular Function
GO:0004013	adenosylhomocysteinase activity	Molecular Function
GO:0004014	adenosylmethionine decarboxylase activity	Molecular Function
GO:0004017	adenylate kinase activity	Molecular Function
GO:0004018	N6-(1,2-dicarboxyethyl)AMP AMP-lyase (fumarate-forming) activity	Molecular Function
GO:0004019	adenylosuccinate synthase activity	Molecular Function
GO:0004020	adenylylsulfate kinase activity	Molecular Function
GO:0004022	alcohol dehydrogenase (NAD) activity	Molecular Function
GO:0004029	aldehyde dehydrogenase (NAD) activity	Molecular Function
GO:0004030	aldehyde dehydrogenase [NAD(P)+] activity	Molecular Function
GO:0004034	aldose 1-epimerase activity	Molecular Function
GO:0004038	allantoinase activity	Molecular Function
GO:0004040	amidase activity	Molecular Function
GO:0004042	acetyl-CoA:L-glutamate N-acetyltransferase activity	Molecular Function
GO:0004044	amidophosphoribosyltransferase activity	Molecular Function
GO:0004045	aminoacyl-tRNA hydrolase activity	Molecular Function
GO:0004046	aminoacylase activity	Molecular Function
GO:0004047	aminomethyltransferase activity	Molecular Function
GO:0004048	anthranilate phosphoribosyltransferase activity	Molecular Function
GO:0004049	anthranilate synthase activity	Molecular Function
GO:0004055	argininosuccinate synthase activity	Molecular Function
GO:0004056	argininosuccinate lyase activity	Molecular Function
GO:0004057	arginyltransferase activity	Molecular Function
GO:0004059	aralkylamine N-acetyltransferase activity	Molecular Function
GO:0004061	arylformamidase activity	Molecular Function
GO:0004066	asparagine synthase (glutamine-hydrolyzing) activity	Molecular Function
GO:0004067	asparaginase activity	Molecular Function
GO:0004069	L-aspartate:2-oxoglutarate aminotransferase activity	Molecular Function
GO:0004070	aspartate carbamoyltransferase activity	Molecular Function
GO:0004072	aspartate kinase activity	Molecular Function
GO:0004073	aspartate-semialdehyde dehydrogenase activity	Molecular Function
GO:0004075	biotin carboxylase activity	Molecular Function
GO:0004076	biotin synthase activity	Molecular Function
GO:0004081	bis(5'-nucleosyl)-tetraphosphatase (asymmetrical) activity	Molecular Function
GO:0004084	branched-chain-amino-acid transaminase activity	Molecular Function
GO:0004088	carbamoyl-phosphate synthase (glutamine-hydrolyzing) activity	Molecular Function
GO:0004089	carbonate dehydratase activity	Molecular Function
GO:0004096	catalase activity	Molecular Function
GO:0004097	catechol oxidase activity	Molecular Function
GO:0004106	chorismate mutase activity	Molecular Function
GO:0004107	chorismate synthase activity	Molecular Function
GO:0004108	citrate (Si)-synthase activity	Molecular Function
GO:0004109	coproporphyrinogen oxidase activity	Molecular Function
GO:0004112	cyclic-nucleotide phosphodiesterase activity	Molecular Function
GO:0004121	cystathionine beta-lyase activity	Molecular Function
GO:0004124	cysteine synthase activity	Molecular Function
GO:0004126	cytidine deaminase activity	Molecular Function
GO:0004127	cytidylate kinase activity	Molecular Function
GO:0004128	cytochrome-b5 reductase activity, acting on NAD(P)H	Molecular Function
GO:0004129	cytochrome-c oxidase activity	Molecular Function
GO:0004134	4-alpha-glucanotransferase activity	Molecular Function
GO:0004140	dephospho-CoA kinase activity	Molecular Function
GO:0004143	diacylglycerol kinase activity	Molecular Function
GO:0004144	diacylglycerol O-acyltransferase activity	Molecular Function
GO:0004146	dihydrofolate reductase activity	Molecular Function
GO:0004148	dihydrolipoyl dehydrogenase activity	Molecular Function
GO:0004149	dihydrolipoyllysine-residue succinyltransferase activity	Molecular Function
GO:0004150	dihydroneopterin aldolase activity	Molecular Function
GO:0004151	dihydroorotase activity	Molecular Function
GO:0004152	dihydroorotate dehydrogenase activity	Molecular Function
GO:0004156	dihydropteroate synthase activity	Molecular Function
GO:0004160	dihydroxy-acid dehydratase activity	Molecular Function
GO:0004161	dimethylallyltranstransferase activity	Molecular Function
GO:0004163	diphosphomevalonate decarboxylase activity	Molecular Function
GO:0004164	diphthine synthase activity	Molecular Function
GO:0004168	dolichol kinase activity	Molecular Function
GO:0004170	dUTP diphosphatase activity	Molecular Function
GO:0004174	electron-transferring-flavoprotein dehydrogenase activity	Molecular Function
GO:0004175	endopeptidase activity	Molecular Function
GO:0004176	ATP-dependent peptidase activity	Molecular Function
GO:0004177	aminopeptidase activity	Molecular Function
GO:0004180	carboxypeptidase activity	Molecular Function
GO:0004181	metallocarboxypeptidase activity	Molecular Function
GO:0004185	serine-type carboxypeptidase activity	Molecular Function
GO:0004190	aspartic-type endopeptidase activity	Molecular Function
GO:0004197	cysteine-type endopeptidase activity	Molecular Function
GO:0004198	calcium-dependent cysteine-type endopeptidase activity	Molecular Function
GO:0004222	metalloendopeptidase activity	Molecular Function
GO:0004252	serine-type endopeptidase activity	Molecular Function
GO:0004298	threonine-type endopeptidase activity	Molecular Function
GO:0004300	enoyl-CoA hydratase activity	Molecular Function
GO:0004310	farnesyl-diphosphate farnesyltransferase activity	Molecular Function
GO:0004314	[acyl-carrier-protein] S-malonyltransferase activity	Molecular Function
GO:0004315	3-oxoacyl-[acyl-carrier-protein] synthase activity	Molecular Function
GO:0004316	3-oxoacyl-[acyl-carrier-protein] reductase (NADPH) activity	Molecular Function
GO:0004318	enoyl-[acyl-carrier-protein] reductase (NADH) activity	Molecular Function
GO:0004321	fatty-acyl-CoA synthase activity	Molecular Function
GO:0004322	ferroxidase activity	Molecular Function
GO:0004324	ferredoxin-NADP+ reductase activity	Molecular Function
GO:0004325	ferrochelatase activity	Molecular Function
GO:0004326	tetrahydrofolylpolyglutamate synthase activity	Molecular Function
GO:0004329	formate-tetrahydrofolate ligase activity	Molecular Function
GO:0004331	fructose-2,6-bisphosphate 2-phosphatase activity	Molecular Function
GO:0004332	fructose-bisphosphate aldolase activity	Molecular Function
GO:0004334	fumarylacetoacetase activity	Molecular Function
GO:0004335	galactokinase activity	Molecular Function
GO:0004337	geranyltranstransferase activity	Molecular Function
GO:0004343	glucosamine 6-phosphate N-acetyltransferase activity	Molecular Function
GO:0004345	glucose-6-phosphate dehydrogenase activity	Molecular Function
GO:0004347	glucose-6-phosphate isomerase activity	Molecular Function
GO:0004348	glucosylceramidase activity	Molecular Function
GO:0004349	glutamate 5-kinase activity	Molecular Function
GO:0004350	glutamate-5-semialdehyde dehydrogenase activity	Molecular Function
GO:0004351	glutamate decarboxylase activity	Molecular Function
GO:0004356	glutamate-ammonia ligase activity	Molecular Function
GO:0004357	glutamate-cysteine ligase activity	Molecular Function
GO:0004358	glutamate N-acetyltransferase activity	Molecular Function
GO:0004359	glutaminase activity	Molecular Function
GO:0004362	glutathione-disulfide reductase activity	Molecular Function
GO:0004363	glutathione synthase activity	Molecular Function
GO:0004364	glutathione transferase activity	Molecular Function
GO:0004366	glycerol-3-phosphate O-acyltransferase activity	Molecular Function
GO:0004367	glycerol-3-phosphate dehydrogenase [NAD+] activity	Molecular Function
GO:0004368	glycerol-3-phosphate dehydrogenase (quinone) activity	Molecular Function
GO:0004370	glycerol kinase activity	Molecular Function
GO:0004371	glycerone kinase activity	Molecular Function
GO:0004372	glycine hydroxymethyltransferase activity	Molecular Function
GO:0004373	glycogen (starch) synthase activity	Molecular Function
GO:0004375	glycine dehydrogenase (decarboxylating) activity	Molecular Function
GO:0004377	GDP-Man:Man3GlcNAc2-PP-Dol alpha-1,2-mannosyltransferase activity	Molecular Function
GO:0004378	GDP-Man:Man1GlcNAc2-PP-Dol alpha-1,3-mannosyltransferase activity	Molecular Function
GO:0004379	glycylpeptide N-tetradecanoyltransferase activity	Molecular Function
GO:0004383	guanylate cyclase activity	Molecular Function
GO:0004385	guanylate kinase activity	Molecular Function
GO:0004386	helicase activity	Molecular Function
GO:0004392	heme oxygenase (decyclizing) activity	Molecular Function
GO:0004396	hexokinase activity	Molecular Function
GO:0004399	histidinol dehydrogenase activity	Molecular Function
GO:0004400	histidinol-phosphate transaminase activity	Molecular Function
GO:0004401	histidinol-phosphatase activity	Molecular Function
GO:0004402	histone acetyltransferase activity	Molecular Function
GO:0004407	histone deacetylase activity	Molecular Function
GO:0004411	homogentisate 1,2-dioxygenase activity	Molecular Function
GO:0004412	homoserine dehydrogenase activity	Molecular Function
GO:0004413	homoserine kinase activity	Molecular Function
GO:0004416	hydroxyacylglutathione hydrolase activity	Molecular Function
GO:0004417	hydroxyethylthiazole kinase activity	Molecular Function
GO:0004418	hydroxymethylbilane synthase activity	Molecular Function
GO:0004419	hydroxymethylglutaryl-CoA lyase activity	Molecular Function
GO:0004420	hydroxymethylglutaryl-CoA reductase (NADPH) activity	Molecular Function
GO:0004421	hydroxymethylglutaryl-CoA synthase activity	Molecular Function
GO:0004422	hypoxanthine phosphoribosyltransferase activity	Molecular Function
GO:0004424	imidazoleglycerol-phosphate dehydratase activity	Molecular Function
GO:0004425	indole-3-glycerol-phosphate synthase activity	Molecular Function
GO:0004427	inorganic diphosphatase activity	Molecular Function
GO:0004435	phosphatidylinositol phospholipase C activity	Molecular Function
GO:0004439	phosphatidylinositol-4,5-bisphosphate 5-phosphatase activity	Molecular Function
GO:0004449	isocitrate dehydrogenase (NAD+) activity	Molecular Function
GO:0004450	isocitrate dehydrogenase (NADP+) activity	Molecular Function
GO:0004451	isocitrate lyase activity	Molecular Function
GO:0004452	isopentenyl-diphosphate delta-isomerase activity	Molecular Function
GO:0004455	ketol-acid reductoisomerase activity	Molecular Function
GO:0004459	L-lactate dehydrogenase activity	Molecular Function
GO:0004462	lactoylglutathione lyase activity	Molecular Function
GO:0004467	long-chain fatty acid-CoA ligase activity	Molecular Function
GO:0004470	malic enzyme activity	Molecular Function
GO:0004471	malate dehydrogenase (decarboxylating) (NAD+) activity	Molecular Function
GO:0004474	malate synthase activity	Molecular Function
GO:0004476	mannose-6-phosphate isomerase activity	Molecular Function
GO:0004478	methionine adenosyltransferase activity	Molecular Function
GO:0004479	methionyl-tRNA formyltransferase activity	Molecular Function
GO:0004482	mRNA (guanine-N7-)-methyltransferase activity	Molecular Function
GO:0004488	methylenetetrahydrofolate dehydrogenase (NADP+) activity	Molecular Function
GO:0004489	methylenetetrahydrofolate reductase (NAD(P)H) activity	Molecular Function
GO:0004491	methylmalonate-semialdehyde dehydrogenase (acylating) activity	Molecular Function
GO:0004496	mevalonate kinase activity	Molecular Function
GO:0004497	monooxygenase activity	Molecular Function
GO:0004499	N,N-dimethylaniline monooxygenase activity	Molecular Function
GO:0004506	squalene monooxygenase activity	Molecular Function
GO:0004512	inositol-3-phosphate synthase activity	Molecular Function
GO:0004514	nicotinate-nucleotide diphosphorylase (carboxylating) activity	Molecular Function
GO:0004515	nicotinate-nucleotide adenylyltransferase activity	Molecular Function
GO:0004516	nicotinate phosphoribosyltransferase activity	Molecular Function
GO:0004518	nuclease activity	Molecular Function
GO:0004519	endonuclease activity	Molecular Function
GO:0004520	endodeoxyribonuclease activity	Molecular Function
GO:0004521	endoribonuclease activity	Molecular Function
GO:0004523	RNA-DNA hybrid ribonuclease activity	Molecular Function
GO:0004525	ribonuclease III activity	Molecular Function
GO:0004526	ribonuclease P activity	Molecular Function
GO:0004527	exonuclease activity	Molecular Function
GO:0004528	phosphodiesterase I activity	Molecular Function
GO:0004534	5'-3' exoribonuclease activity	Molecular Function
GO:0004535	poly(A)-specific ribonuclease activity	Molecular Function
GO:0004536	deoxyribonuclease activity	Molecular Function
GO:0004540	ribonuclease activity	Molecular Function
GO:0004550	nucleoside diphosphate kinase activity	Molecular Function
GO:0004551	nucleotide diphosphatase activity	Molecular Function
GO:0004553	hydrolase activity, hydrolyzing O-glycosyl compounds	Molecular Function
GO:0004555	alpha,alpha-trehalase activity	Molecular Function
GO:0004556	alpha-amylase activity	Molecular Function
GO:0004557	alpha-galactosidase activity	Molecular Function
GO:0004558	alpha-1,4-glucosidase activity	Molecular Function
GO:0004559	alpha-mannosidase activity	Molecular Function
GO:0004560	alpha-L-fucosidase activity	Molecular Function
GO:0004563	beta-N-acetylhexosaminidase activity	Molecular Function
GO:0004564	beta-fructofuranosidase activity	Molecular Function
GO:0004565	beta-galactosidase activity	Molecular Function
GO:0004568	chitinase activity	Molecular Function
GO:0004571	mannosyl-oligosaccharide 1,2-alpha-mannosidase activity	Molecular Function
GO:0004575	sucrose alpha-glucosidase activity	Molecular Function
GO:0004576	oligosaccharyl transferase activity	Molecular Function
GO:0004579	dolichyl-diphosphooligosaccharide-protein glycotransferase activity	Molecular Function
GO:0004583	dolichyl-phosphate-glucose-glycolipid alpha-glucosyltransferase activity	Molecular Function
GO:0004584	dolichyl-phosphate-mannose-glycolipid alpha-mannosyltransferase activity	Molecular Function
GO:0004585	ornithine carbamoyltransferase activity	Molecular Function
GO:0004587	ornithine-oxo-acid transaminase activity	Molecular Function
GO:0004588	orotate phosphoribosyltransferase activity	Molecular Function
GO:0004590	orotidine-5'-phosphate decarboxylase activity	Molecular Function
GO:0004591	oxoglutarate dehydrogenase (succinyl-transferring) activity	Molecular Function
GO:0004592	pantoate-beta-alanine ligase activity	Molecular Function
GO:0004594	pantothenate kinase activity	Molecular Function
GO:0004595	pantetheine-phosphate adenylyltransferase activity	Molecular Function
GO:0004596	peptide alpha-N-acetyltransferase activity	Molecular Function
GO:0004601	peroxidase activity	Molecular Function
GO:0004602	glutathione peroxidase activity	Molecular Function
GO:0004604	phosphoadenylyl-sulfate reductase (thioredoxin) activity	Molecular Function
GO:0004605	phosphatidate cytidylyltransferase activity	Molecular Function
GO:0004608	phosphatidylethanolamine N-methyltransferase activity	Molecular Function
GO:0004609	phosphatidylserine decarboxylase activity	Molecular Function
GO:0004610	phosphoacetylglucosamine mutase activity	Molecular Function
GO:0004611	phosphoenolpyruvate carboxykinase activity	Molecular Function
GO:0004612	phosphoenolpyruvate carboxykinase (ATP) activity	Molecular Function
GO:0004615	phosphomannomutase activity	Molecular Function
GO:0004616	phosphogluconate dehydrogenase (decarboxylating) activity	Molecular Function
GO:0004617	phosphoglycerate dehydrogenase activity	Molecular Function
GO:0004618	phosphoglycerate kinase activity	Molecular Function
GO:0004619	phosphoglycerate mutase activity	Molecular Function
GO:0004620	phospholipase activity	Molecular Function
GO:0004622	lysophospholipase activity	Molecular Function
GO:0004623	phospholipase A2 activity	Molecular Function
GO:0004630	phospholipase D activity	Molecular Function
GO:0004631	phosphomevalonate kinase activity	Molecular Function
GO:0004633	phosphopantothenoylcysteine decarboxylase activity	Molecular Function
GO:0004634	phosphopyruvate hydratase activity	Molecular Function
GO:0004635	phosphoribosyl-AMP cyclohydrolase activity	Molecular Function
GO:0004636	phosphoribosyl-ATP diphosphatase activity	Molecular Function
GO:0004637	phosphoribosylamine-glycine ligase activity	Molecular Function
GO:0004638	phosphoribosylaminoimidazole carboxylase activity	Molecular Function
GO:0004639	phosphoribosylaminoimidazolesuccinocarboxamide synthase activity	Molecular Function
GO:0004640	phosphoribosylanthranilate isomerase activity	Molecular Function
GO:0004641	phosphoribosylformylglycinamidine cyclo-ligase activity	Molecular Function
GO:0004642	phosphoribosylformylglycinamidine synthase activity	Molecular Function
GO:0004643	phosphoribosylaminoimidazolecarboxamide formyltransferase activity	Molecular Function
GO:0004644	phosphoribosylglycinamide formyltransferase activity	Molecular Function
GO:0004645	phosphorylase activity	Molecular Function
GO:0004647	phosphoserine phosphatase activity	Molecular Function
GO:0004648	O-phospho-L-serine:2-oxoglutarate aminotransferase activity	Molecular Function
GO:0004649	poly(ADP-ribose) glycohydrolase activity	Molecular Function
GO:0004650	polygalacturonase activity	Molecular Function
GO:0004652	polynucleotide adenylyltransferase activity	Molecular Function
GO:0004654	polyribonucleotide nucleotidyltransferase activity	Molecular Function
GO:0004655	porphobilinogen synthase activity	Molecular Function
GO:0004656	procollagen-proline 4-dioxygenase activity	Molecular Function
GO:0004657	proline dehydrogenase activity	Molecular Function
GO:0004659	prenyltransferase activity	Molecular Function
GO:0004660	protein farnesyltransferase activity	Molecular Function
GO:0004662	CAAX-protein geranylgeranyltransferase activity	Molecular Function
GO:0004663	Rab geranylgeranyltransferase activity	Molecular Function
GO:0004664	prephenate dehydratase activity	Molecular Function
GO:0004665	prephenate dehydrogenase (NADP+) activity	Molecular Function
GO:0004668	protein-arginine deiminase activity	Molecular Function
GO:0004671	protein C-terminal S-isoprenylcysteine carboxyl O-methyltransferase activity	Molecular Function
GO:0004672	protein kinase activity	Molecular Function
GO:0004673	protein histidine kinase activity	Molecular Function
GO:0004674	protein serine/threonine kinase activity	Molecular Function
GO:0004675	transmembrane receptor protein serine/threonine kinase activity	Molecular Function
GO:0004683	calmodulin-dependent protein kinase activity	Molecular Function
GO:0004707	MAP kinase activity	Molecular Function
GO:0004708	MAP kinase kinase activity	Molecular Function
GO:0004709	MAP kinase kinase kinase activity	Molecular Function
GO:0004712	protein serine/threonine/tyrosine kinase activity	Molecular Function
GO:0004713	protein tyrosine kinase activity	Molecular Function
GO:0004719	protein-L-isoaspartate (D-aspartate) O-methyltransferase activity	Molecular Function
GO:0004721	phosphoprotein phosphatase activity	Molecular Function
GO:0004722	protein serine/threonine phosphatase activity	Molecular Function
GO:0004725	protein tyrosine phosphatase activity	Molecular Function
GO:0004729	oxygen-dependent protoporphyrinogen oxidase activity	Molecular Function
GO:0004733	pyridoxamine-phosphate oxidase activity	Molecular Function
GO:0004735	pyrroline-5-carboxylate reductase activity	Molecular Function
GO:0004739	pyruvate dehydrogenase (acetyl-transferring) activity	Molecular Function
GO:0004742	dihydrolipoyllysine-residue acetyltransferase activity	Molecular Function
GO:0004743	pyruvate kinase activity	Molecular Function
GO:0004746	riboflavin synthase activity	Molecular Function
GO:0004747	ribokinase activity	Molecular Function
GO:0004748	ribonucleoside-diphosphate reductase activity, thioredoxin disulfide as acceptor	Molecular Function
GO:0004749	ribose phosphate diphosphokinase activity	Molecular Function
GO:0004750	ribulose-phosphate 3-epimerase activity	Molecular Function
GO:0004751	ribose-5-phosphate isomerase activity	Molecular Function
GO:0004758	serine C-palmitoyltransferase activity	Molecular Function
GO:0004760	serine-pyruvate transaminase activity	Molecular Function
GO:0004764	shikimate 3-dehydrogenase (NADP+) activity	Molecular Function
GO:0004766	spermidine synthase activity	Molecular Function
GO:0004768	stearoyl-CoA 9-desaturase activity	Molecular Function
GO:0004775	succinate-CoA ligase (ADP-forming) activity	Molecular Function
GO:0004781	sulfate adenylyltransferase (ATP) activity	Molecular Function
GO:0004784	superoxide dismutase activity	Molecular Function
GO:0004788	thiamine diphosphokinase activity	Molecular Function
GO:0004789	thiamine-phosphate diphosphorylase activity	Molecular Function
GO:0004791	thioredoxin-disulfide reductase activity	Molecular Function
GO:0004792	thiosulfate sulfurtransferase activity	Molecular Function
GO:0004794	L-threonine ammonia-lyase activity	Molecular Function
GO:0004795	threonine synthase activity	Molecular Function
GO:0004797	thymidine kinase activity	Molecular Function
GO:0004798	thymidylate kinase activity	Molecular Function
GO:0004799	thymidylate synthase activity	Molecular Function
GO:0004801	sedoheptulose-7-phosphate:D-glyceraldehyde-3-phosphate glyceronetransferase activity	Molecular Function
GO:0004802	transketolase activity	Molecular Function
GO:0004805	trehalose-phosphatase activity	Molecular Function
GO:0004806	triglyceride lipase activity	Molecular Function
GO:0004807	triose-phosphate isomerase activity	Molecular Function
GO:0004809	tRNA (guanine-N2-)-methyltransferase activity	Molecular Function
GO:0004812	aminoacyl-tRNA ligase activity	Molecular Function
GO:0004813	alanine-tRNA ligase activity	Molecular Function
GO:0004814	arginine-tRNA ligase activity	Molecular Function
GO:0004816	asparagine-tRNA ligase activity	Molecular Function
GO:0004817	cysteine-tRNA ligase activity	Molecular Function
GO:0004818	glutamate-tRNA ligase activity	Molecular Function
GO:0004819	glutamine-tRNA ligase activity	Molecular Function
GO:0004820	glycine-tRNA ligase activity	Molecular Function
GO:0004821	histidine-tRNA ligase activity	Molecular Function
GO:0004822	isoleucine-tRNA ligase activity	Molecular Function
GO:0004823	leucine-tRNA ligase activity	Molecular Function
GO:0004824	lysine-tRNA ligase activity	Molecular Function
GO:0004825	methionine-tRNA ligase activity	Molecular Function
GO:0004826	phenylalanine-tRNA ligase activity	Molecular Function
GO:0004827	proline-tRNA ligase activity	Molecular Function
GO:0004828	serine-tRNA ligase activity	Molecular Function
GO:0004829	threonine-tRNA ligase activity	Molecular Function
GO:0004830	tryptophan-tRNA ligase activity	Molecular Function
GO:0004831	tyrosine-tRNA ligase activity	Molecular Function
GO:0004834	tryptophan synthase activity	Molecular Function
GO:0004837	tyrosine decarboxylase activity	Molecular Function
GO:0004842	ubiquitin-protein transferase activity	Molecular Function
GO:0004843	thiol-dependent ubiquitin-specific protease activity	Molecular Function
GO:0004844	uracil DNA N-glycosylase activity	Molecular Function
GO:0004845	uracil phosphoribosyltransferase activity	Molecular Function
GO:0004846	urate oxidase activity	Molecular Function
GO:0004848	ureidoglycolate hydrolase activity	Molecular Function
GO:0004849	uridine kinase activity	Molecular Function
GO:0004851	uroporphyrin-III C-methyltransferase activity	Molecular Function
GO:0004852	uroporphyrinogen-III synthase activity	Molecular Function
GO:0004853	uroporphyrinogen decarboxylase activity	Molecular Function
GO:0004856	xylulokinase activity	Molecular Function
GO:0004857	enzyme inhibitor activity	Molecular Function
GO:0004860	protein kinase inhibitor activity	Molecular Function
GO:0004861	cyclin-dependent protein serine/threonine kinase inhibitor activity	Molecular Function
GO:0004864	protein phosphatase inhibitor activity	Molecular Function
GO:0004865	protein serine/threonine phosphatase inhibitor activity	Molecular Function
GO:0004866	endopeptidase inhibitor activity	Molecular Function
GO:0004867	serine-type endopeptidase inhibitor activity	Molecular Function
GO:0004869	cysteine-type endopeptidase inhibitor activity	Molecular Function
GO:0004871	obsolete signal transducer activity	Molecular Function
GO:0004872	receptor activity	Molecular Function
GO:0004888	transmembrane signaling receptor activity	Molecular Function
GO:0004930	G protein-coupled receptor activity	Molecular Function
GO:0004970	ionotropic glutamate receptor activity	Molecular Function
GO:0005034	osmosensor activity	Molecular Function
GO:0005047	signal recognition particle binding	Molecular Function
GO:0005049	nuclear export signal receptor activity	Molecular Function
GO:0005085	guanyl-nucleotide exchange factor activity	Molecular Function
GO:0005086	ARF guanyl-nucleotide exchange factor activity	Molecular Function
GO:0005089	Rho guanyl-nucleotide exchange factor activity	Molecular Function
GO:0005092	GDP-dissociation inhibitor activity	Molecular Function
GO:0005093	Rab GDP-dissociation inhibitor activity	Molecular Function
GO:0005094	Rho GDP-dissociation inhibitor activity	Molecular Function
GO:0005095	GTPase inhibitor activity	Molecular Function
GO:0005096	GTPase activator activity	Molecular Function
GO:0005102	signaling receptor binding	Molecular Function
GO:0005198	structural molecule activity	Molecular Function
GO:0005199	structural constituent of cell wall	Molecular Function
GO:0005200	structural constituent of cytoskeleton	Molecular Function
GO:0005215	transporter activity	Molecular Function
GO:0005216	ion channel activity	Molecular Function
GO:0005221	intracellular cyclic nucleotide activated cation channel activity	Molecular Function
GO:0005222	intracellular cAMP-activated cation channel activity	Molecular Function
GO:0005234	extracellularly glutamate-gated ion channel activity	Molecular Function
GO:0005242	inward rectifier potassium channel activity	Molecular Function
GO:0005244	voltage-gated ion channel activity	Molecular Function
GO:0005247	voltage-gated chloride channel activity	Molecular Function
GO:0005249	voltage-gated potassium channel activity	Molecular Function
GO:0005262	calcium channel activity	Molecular Function
GO:0005267	potassium channel activity	Molecular Function
GO:0005290	L-histidine transmembrane transporter activity	Molecular Function
GO:0005310	dicarboxylic acid transmembrane transporter activity	Molecular Function
GO:0005313	L-glutamate transmembrane transporter activity	Molecular Function
GO:0005315	inorganic phosphate transmembrane transporter activity	Molecular Function
GO:0005319	lipid transporter activity	Molecular Function
GO:0005337	nucleoside transmembrane transporter activity	Molecular Function
GO:0005338	nucleotide-sugar transmembrane transporter activity	Molecular Function
GO:0005344	oxygen carrier activity	Molecular Function
GO:0005345	purine nucleobase transmembrane transporter activity	Molecular Function
GO:0005351	carbohydrate:proton symporter activity	Molecular Function
GO:0005358	high-affinity glucose:proton symporter activity	Molecular Function
GO:0005366	myo-inositol:proton symporter activity	Molecular Function
GO:0005375	copper ion transmembrane transporter activity	Molecular Function
GO:0005381	iron ion transmembrane transporter activity	Molecular Function
GO:0005384	manganese ion transmembrane transporter activity	Molecular Function
GO:0005385	zinc ion transmembrane transporter activity	Molecular Function
GO:0005388	calcium-transporting ATPase activity	Molecular Function
GO:0005452	inorganic anion exchanger activity	Molecular Function
GO:0005457	GDP-fucose transmembrane transporter activity	Molecular Function
GO:0005458	GDP-mannose transmembrane transporter activity	Molecular Function
GO:0005459	UDP-galactose transmembrane transporter activity	Molecular Function
GO:0005460	UDP-glucose transmembrane transporter activity	Molecular Function
GO:0005463	UDP-N-acetylgalactosamine transmembrane transporter activity	Molecular Function
GO:0005471	ATP:ADP antiporter activity	Molecular Function
GO:0005484	SNAP receptor activity	Molecular Function
GO:0005487	nucleocytoplasmic transporter activity	Molecular Function
GO:0005496	steroid binding	Molecular Function
GO:0005504	fatty acid binding	Molecular Function
GO:0005506	iron ion binding	Molecular Function
GO:0005507	copper ion binding	Molecular Function
GO:0005509	calcium ion binding	Molecular Function
GO:0005515	protein binding	Molecular Function
GO:0005516	calmodulin binding	Molecular Function
GO:0005524	ATP binding	Molecular Function
GO:0005525	GTP binding	Molecular Function
GO:0005528	FK506 binding	Molecular Function
GO:0005534	galactose binding	Molecular Function
GO:0005536	glucose binding	Molecular Function
GO:0005542	folic acid binding	Molecular Function
GO:0005543	phospholipid binding	Molecular Function
GO:0005544	calcium-dependent phospholipid binding	Molecular Function
GO:0005545	1-phosphatidylinositol binding	Molecular Function
GO:0005548	phospholipid transporter activity	Molecular Function
GO:0005575	cellular_component	Cellular Component
GO:0005576	extracellular region	Cellular Component
GO:0005615	extracellular space	Cellular Component
GO:0005618	cell wall	Cellular Component
GO:0005622	intracellular	Cellular Component
GO:0005623	cell	Cellular Component
GO:0005634	nucleus	Cellular Component
GO:0005635	nuclear envelope	Cellular Component
GO:0005639	integral component of nuclear inner membrane	Cellular Component
GO:0005643	nuclear pore	Cellular Component
GO:0005654	nucleoplasm	Cellular Component
GO:0005655	nucleolar ribonuclease P complex	Cellular Component
GO:0005657	replication fork	Cellular Component
GO:0005662	DNA replication factor A complex	Cellular Component
GO:0005664	nuclear origin of replication recognition complex	Cellular Component
GO:0005665	RNA polymerase II, core complex	Cellular Component
GO:0005666	RNA polymerase III complex	Cellular Component
GO:0005667	transcription factor complex	Cellular Component
GO:0005669	transcription factor TFIID complex	Cellular Component
GO:0005672	transcription factor TFIIA complex	Cellular Component
GO:0005673	transcription factor TFIIE complex	Cellular Component
GO:0005674	transcription factor TFIIF complex	Cellular Component
GO:0005675	transcription factor TFIIH holo complex	Cellular Component
GO:0005677	chromatin silencing complex	Cellular Component
GO:0005680	anaphase-promoting complex	Cellular Component
GO:0005681	spliceosomal complex	Cellular Component
GO:0005682	U5 snRNP	Cellular Component
GO:0005685	U1 snRNP	Cellular Component
GO:0005686	U2 snRNP	Cellular Component
GO:0005687	U4 snRNP	Cellular Component
GO:0005688	U6 snRNP	Cellular Component
GO:0005689	U12-type spliceosomal complex	Cellular Component
GO:0005694	chromosome	Cellular Component
GO:0005712	chiasma	Cellular Component
GO:0005719	nuclear euchromatin	Cellular Component
GO:0005730	nucleolus	Cellular Component
GO:0005731	nucleolus organizer region	Cellular Component
GO:0005732	small nucleolar ribonucleoprotein complex	Cellular Component
GO:0005736	RNA polymerase I complex	Cellular Component
GO:0005737	cytoplasm	Cellular Component
GO:0005739	mitochondrion	Cellular Component
GO:0005740	mitochondrial envelope	Cellular Component
GO:0005741	mitochondrial outer membrane	Cellular Component
GO:0005742	mitochondrial outer membrane translocase complex	Cellular Component
GO:0005743	mitochondrial inner membrane	Cellular Component
GO:0005744	TIM23 mitochondrial import inner membrane translocase complex	Cellular Component
GO:0005746	mitochondrial respiratory chain	Cellular Component
GO:0005747	mitochondrial respiratory chain complex I	Cellular Component
GO:0005749	mitochondrial respiratory chain complex II, succinate dehydrogenase complex (ubiquinone)	Cellular Component
GO:0005750	mitochondrial respiratory chain complex III	Cellular Component
GO:0005751	mitochondrial respiratory chain complex IV	Cellular Component
GO:0005753	mitochondrial proton-transporting ATP synthase complex	Cellular Component
GO:0005758	mitochondrial intermembrane space	Cellular Component
GO:0005759	mitochondrial matrix	Cellular Component
GO:0005761	mitochondrial ribosome	Cellular Component
GO:0005762	mitochondrial large ribosomal subunit	Cellular Component
GO:0005764	lysosome	Cellular Component
GO:0005768	endosome	Cellular Component
GO:0005769	early endosome	Cellular Component
GO:0005770	late endosome	Cellular Component
GO:0005771	multivesicular body	Cellular Component
GO:0005773	vacuole	Cellular Component
GO:0005774	vacuolar membrane	Cellular Component
GO:0005776	autophagosome	Cellular Component
GO:0005777	peroxisome	Cellular Component
GO:0005778	peroxisomal membrane	Cellular Component
GO:0005779	integral component of peroxisomal membrane	Cellular Component
GO:0005782	peroxisomal matrix	Cellular Component
GO:0005783	endoplasmic reticulum	Cellular Component
GO:0005784	Sec61 translocon complex	Cellular Component
GO:0005785	signal recognition particle receptor complex	Cellular Component
GO:0005786	signal recognition particle, endoplasmic reticulum targeting	Cellular Component
GO:0005787	signal peptidase complex	Cellular Component
GO:0005788	endoplasmic reticulum lumen	Cellular Component
GO:0005789	endoplasmic reticulum membrane	Cellular Component
GO:0005794	Golgi apparatus	Cellular Component
GO:0005795	Golgi stack	Cellular Component
GO:0005797	Golgi medial cisterna	Cellular Component
GO:0005798	Golgi-associated vesicle	Cellular Component
GO:0005801	cis-Golgi network	Cellular Component
GO:0005802	trans-Golgi network	Cellular Component
GO:0005811	lipid droplet	Cellular Component
GO:0005815	microtubule organizing center	Cellular Component
GO:0005819	spindle	Cellular Component
GO:0005828	kinetochore microtubule	Cellular Component
GO:0005829	cytosol	Cellular Component
GO:0005834	heterotrimeric G-protein complex	Cellular Component
GO:0005838	proteasome regulatory particle	Cellular Component
GO:0005839	proteasome core complex	Cellular Component
GO:0005840	ribosome	Cellular Component
GO:0005844	polysome	Cellular Component
GO:0005845	mRNA cap binding complex	Cellular Component
GO:0005847	mRNA cleavage and polyadenylation specificity factor complex	Cellular Component
GO:0005849	mRNA cleavage factor complex	Cellular Component
GO:0005852	eukaryotic translation initiation factor 3 complex	Cellular Component
GO:0005853	eukaryotic translation elongation factor 1 complex	Cellular Component
GO:0005854	nascent polypeptide-associated complex	Cellular Component
GO:0005856	cytoskeleton	Cellular Component
GO:0005874	microtubule	Cellular Component
GO:0005875	microtubule associated complex	Cellular Component
GO:0005876	spindle microtubule	Cellular Component
GO:0005884	actin filament	Cellular Component
GO:0005885	Arp2/3 protein complex	Cellular Component
GO:0005886	plasma membrane	Cellular Component
GO:0005887	integral component of plasma membrane	Cellular Component
GO:0005905	clathrin-coated pit	Cellular Component
GO:0005938	cell cortex	Cellular Component
GO:0005956	protein kinase CK2 complex	Cellular Component
GO:0005960	glycine cleavage complex	Cellular Component
GO:0005965	protein farnesyltransferase complex	Cellular Component
GO:0005968	Rab-protein geranylgeranyltransferase complex	Cellular Component
GO:0005975	carbohydrate metabolic process	Biological Process
GO:0005977	glycogen metabolic process	Biological Process
GO:0005978	glycogen biosynthetic process	Biological Process
GO:0005982	starch metabolic process	Biological Process
GO:0005983	starch catabolic process	Biological Process
GO:0005985	sucrose metabolic process	Biological Process
GO:0005986	sucrose biosynthetic process	Biological Process
GO:0005987	sucrose catabolic process	Biological Process
GO:0005991	trehalose metabolic process	Biological Process
GO:0005992	trehalose biosynthetic process	Biological Process
GO:0005993	trehalose catabolic process	Biological Process
GO:0005997	xylulose metabolic process	Biological Process
GO:0006000	fructose metabolic process	Biological Process
GO:0006002	fructose 6-phosphate metabolic process	Biological Process
GO:0006003	fructose 2,6-bisphosphate metabolic process	Biological Process
GO:0006004	fucose metabolic process	Biological Process
GO:0006006	glucose metabolic process	Biological Process
GO:0006007	glucose catabolic process	Biological Process
GO:0006011	UDP-glucose metabolic process	Biological Process
GO:0006012	galactose metabolic process	Biological Process
GO:0006013	mannose metabolic process	Biological Process
GO:0006014	D-ribose metabolic process	Biological Process
GO:0006021	inositol biosynthetic process	Biological Process
GO:0006032	chitin catabolic process	Biological Process
GO:0006044	N-acetylglucosamine metabolic process	Biological Process
GO:0006048	UDP-N-acetylglucosamine biosynthetic process	Biological Process
GO:0006066	alcohol metabolic process	Biological Process
GO:0006069	ethanol oxidation	Biological Process
GO:0006071	glycerol metabolic process	Biological Process
GO:0006072	glycerol-3-phosphate metabolic process	Biological Process
GO:0006073	cellular glucan metabolic process	Biological Process
GO:0006075	(1->3)-beta-D-glucan biosynthetic process	Biological Process
GO:0006081	cellular aldehyde metabolic process	Biological Process
GO:0006086	acetyl-CoA biosynthetic process from pyruvate	Biological Process
GO:0006090	pyruvate metabolic process	Biological Process
GO:0006094	gluconeogenesis	Biological Process
GO:0006096	glycolytic process	Biological Process
GO:0006097	glyoxylate cycle	Biological Process
GO:0006098	pentose-phosphate shunt	Biological Process
GO:0006099	tricarboxylic acid cycle	Biological Process
GO:0006101	citrate metabolic process	Biological Process
GO:0006102	isocitrate metabolic process	Biological Process
GO:0006107	oxaloacetate metabolic process	Biological Process
GO:0006108	malate metabolic process	Biological Process
GO:0006109	regulation of carbohydrate metabolic process	Biological Process
GO:0006110	regulation of glycolytic process	Biological Process
GO:0006119	oxidative phosphorylation	Biological Process
GO:0006120	mitochondrial electron transport, NADH to ubiquinone	Biological Process
GO:0006122	mitochondrial electron transport, ubiquinol to cytochrome c	Biological Process
GO:0006139	nucleobase-containing compound metabolic process	Biological Process
GO:0006144	purine nucleobase metabolic process	Biological Process
GO:0006145	purine nucleobase catabolic process	Biological Process
GO:0006148	inosine catabolic process	Biological Process
GO:0006163	purine nucleotide metabolic process	Biological Process
GO:0006164	purine nucleotide biosynthetic process	Biological Process
GO:0006165	nucleoside diphosphate phosphorylation	Biological Process
GO:0006166	purine ribonucleoside salvage	Biological Process
GO:0006167	AMP biosynthetic process	Biological Process
GO:0006168	adenine salvage	Biological Process
GO:0006177	GMP biosynthetic process	Biological Process
GO:0006182	cGMP biosynthetic process	Biological Process
GO:0006183	GTP biosynthetic process	Biological Process
GO:0006188	IMP biosynthetic process	Biological Process
GO:0006189	'de novo' IMP biosynthetic process	Biological Process
GO:0006207	'de novo' pyrimidine nucleobase biosynthetic process	Biological Process
GO:0006212	uracil catabolic process	Biological Process
GO:0006221	pyrimidine nucleotide biosynthetic process	Biological Process
GO:0006222	UMP biosynthetic process	Biological Process
GO:0006223	uracil salvage	Biological Process
GO:0006228	UTP biosynthetic process	Biological Process
GO:0006231	dTMP biosynthetic process	Biological Process
GO:0006233	dTDP biosynthetic process	Biological Process
GO:0006241	CTP biosynthetic process	Biological Process
GO:0006259	DNA metabolic process	Biological Process
GO:0006260	DNA replication	Biological Process
GO:0006261	DNA-dependent DNA replication	Biological Process
GO:0006265	DNA topological change	Biological Process
GO:0006266	DNA ligation	Biological Process
GO:0006268	DNA unwinding involved in DNA replication	Biological Process
GO:0006269	DNA replication, synthesis of RNA primer	Biological Process
GO:0006270	DNA replication initiation	Biological Process
GO:0006275	regulation of DNA replication	Biological Process
GO:0006278	RNA-dependent DNA biosynthetic process	Biological Process
GO:0006281	DNA repair	Biological Process
GO:0006282	regulation of DNA repair	Biological Process
GO:0006284	base-excision repair	Biological Process
GO:0006285	base-excision repair, AP site formation	Biological Process
GO:0006289	nucleotide-excision repair	Biological Process
GO:0006290	pyrimidine dimer repair	Biological Process
GO:0006294	nucleotide-excision repair, preincision complex assembly	Biological Process
GO:0006298	mismatch repair	Biological Process
GO:0006301	postreplication repair	Biological Process
GO:0006302	double-strand break repair	Biological Process
GO:0006303	double-strand break repair via nonhomologous end joining	Biological Process
GO:0006306	DNA methylation	Biological Process
GO:0006308	DNA catabolic process	Biological Process
GO:0006310	DNA recombination	Biological Process
GO:0006312	mitotic recombination	Biological Process
GO:0006325	chromatin organization	Biological Process
GO:0006333	chromatin assembly or disassembly	Biological Process
GO:0006334	nucleosome assembly	Biological Process
GO:0006338	chromatin remodeling	Biological Process
GO:0006342	chromatin silencing	Biological Process
GO:0006348	chromatin silencing at telomere	Biological Process
GO:0006349	regulation of gene expression by genetic imprinting	Biological Process
GO:0006351	transcription, DNA-templated	Biological Process
GO:0006352	DNA-templated transcription, initiation	Biological Process
GO:0006353	DNA-templated transcription, termination	Biological Process
GO:0006355	regulation of transcription, DNA-templated	Biological Process
GO:0006357	regulation of transcription by RNA polymerase II	Biological Process
GO:0006359	regulation of transcription by RNA polymerase III	Biological Process
GO:0006360	transcription by RNA polymerase I	Biological Process
GO:0006364	rRNA processing	Biological Process
GO:0006366	transcription by RNA polymerase II	Biological Process
GO:0006367	transcription initiation from RNA polymerase II promoter	Biological Process
GO:0006368	transcription elongation from RNA polymerase II promoter	Biological Process
GO:0006370	7-methylguanosine mRNA capping	Biological Process
GO:0006376	mRNA splice site selection	Biological Process
GO:0006378	mRNA polyadenylation	Biological Process
GO:0006379	mRNA cleavage	Biological Process
GO:0006383	transcription by RNA polymerase III	Biological Process
GO:0006384	transcription initiation from RNA polymerase III promoter	Biological Process
GO:0006388	tRNA splicing, via endonucleolytic cleavage and ligation	Biological Process
GO:0006396	RNA processing	Biological Process
GO:0006397	mRNA processing	Biological Process
GO:0006399	tRNA metabolic process	Biological Process
GO:0006400	tRNA modification	Biological Process
GO:0006401	RNA catabolic process	Biological Process
GO:0006402	mRNA catabolic process	Biological Process
GO:0006406	mRNA export from nucleus	Biological Process
GO:0006408	snRNA export from nucleus	Biological Process
GO:0006409	tRNA export from nucleus	Biological Process
GO:0006412	translation	Biological Process
GO:0006413	translational initiation	Biological Process
GO:0006414	translational elongation	Biological Process
GO:0006415	translational termination	Biological Process
GO:0006417	regulation of translation	Biological Process
GO:0006418	tRNA aminoacylation for protein translation	Biological Process
GO:0006419	alanyl-tRNA aminoacylation	Biological Process
GO:0006420	arginyl-tRNA aminoacylation	Biological Process
GO:0006421	asparaginyl-tRNA aminoacylation	Biological Process
GO:0006423	cysteinyl-tRNA aminoacylation	Biological Process
GO:0006424	glutamyl-tRNA aminoacylation	Biological Process
GO:0006425	glutaminyl-tRNA aminoacylation	Biological Process
GO:0006426	glycyl-tRNA aminoacylation	Biological Process
GO:0006427	histidyl-tRNA aminoacylation	Biological Process
GO:0006428	isoleucyl-tRNA aminoacylation	Biological Process
GO:0006429	leucyl-tRNA aminoacylation	Biological Process
GO:0006430	lysyl-tRNA aminoacylation	Biological Process
GO:0006431	methionyl-tRNA aminoacylation	Biological Process
GO:0006432	phenylalanyl-tRNA aminoacylation	Biological Process
GO:0006433	prolyl-tRNA aminoacylation	Biological Process
GO:0006434	seryl-tRNA aminoacylation	Biological Process
GO:0006435	threonyl-tRNA aminoacylation	Biological Process
GO:0006436	tryptophanyl-tRNA aminoacylation	Biological Process
GO:0006437	tyrosyl-tRNA aminoacylation	Biological Process
GO:0006446	regulation of translational initiation	Biological Process
GO:0006450	regulation of translational fidelity	Biological Process
GO:0006452	translational frameshifting	Biological Process
GO:0006457	protein folding	Biological Process
GO:0006461	protein complex assembly	Biological Process
GO:0006464	cellular protein modification process	Biological Process
GO:0006465	signal peptide processing	Biological Process
GO:0006468	protein phosphorylation	Biological Process
GO:0006469	negative regulation of protein kinase activity	Biological Process
GO:0006470	protein dephosphorylation	Biological Process
GO:0006471	protein ADP-ribosylation	Biological Process
GO:0006474	N-terminal protein amino acid acetylation	Biological Process
GO:0006476	protein deacetylation	Biological Process
GO:0006479	protein methylation	Biological Process
GO:0006480	N-terminal protein amino acid methylation	Biological Process
GO:0006481	C-terminal protein methylation	Biological Process
GO:0006486	protein glycosylation	Biological Process
GO:0006487	protein N-linked glycosylation	Biological Process
GO:0006488	dolichol-linked oligosaccharide biosynthetic process	Biological Process
GO:0006490	oligosaccharide-lipid intermediate biosynthetic process	Biological Process
GO:0006491	N-glycan processing	Biological Process
GO:0006499	N-terminal protein myristoylation	Biological Process
GO:0006506	GPI anchor biosynthetic process	Biological Process
GO:0006508	proteolysis	Biological Process
GO:0006511	ubiquitin-dependent protein catabolic process	Biological Process
GO:0006513	protein monoubiquitination	Biological Process
GO:0006515	protein quality control for misfolded or incompletely synthesized proteins	Biological Process
GO:0006520	cellular amino acid metabolic process	Biological Process
GO:0006521	regulation of cellular amino acid metabolic process	Biological Process
GO:0006525	arginine metabolic process	Biological Process
GO:0006526	arginine biosynthetic process	Biological Process
GO:0006527	arginine catabolic process	Biological Process
GO:0006529	asparagine biosynthetic process	Biological Process
GO:0006534	cysteine metabolic process	Biological Process
GO:0006535	cysteine biosynthetic process from serine	Biological Process
GO:0006536	glutamate metabolic process	Biological Process
GO:0006537	glutamate biosynthetic process	Biological Process
GO:0006541	glutamine metabolic process	Biological Process
GO:0006542	glutamine biosynthetic process	Biological Process
GO:0006544	glycine metabolic process	Biological Process
GO:0006545	glycine biosynthetic process	Biological Process
GO:0006546	glycine catabolic process	Biological Process
GO:0006551	leucine metabolic process	Biological Process
GO:0006552	leucine catabolic process	Biological Process
GO:0006555	methionine metabolic process	Biological Process
GO:0006556	S-adenosylmethionine biosynthetic process	Biological Process
GO:0006557	S-adenosylmethioninamine biosynthetic process	Biological Process
GO:0006559	L-phenylalanine catabolic process	Biological Process
GO:0006560	proline metabolic process	Biological Process
GO:0006561	proline biosynthetic process	Biological Process
GO:0006562	proline catabolic process	Biological Process
GO:0006563	L-serine metabolic process	Biological Process
GO:0006564	L-serine biosynthetic process	Biological Process
GO:0006566	threonine metabolic process	Biological Process
GO:0006568	tryptophan metabolic process	Biological Process
GO:0006570	tyrosine metabolic process	Biological Process
GO:0006571	tyrosine biosynthetic process	Biological Process
GO:0006573	valine metabolic process	Biological Process
GO:0006587	serotonin biosynthetic process from tryptophan	Biological Process
GO:0006591	ornithine metabolic process	Biological Process
GO:0006592	ornithine biosynthetic process	Biological Process
GO:0006593	ornithine catabolic process	Biological Process
GO:0006595	polyamine metabolic process	Biological Process
GO:0006596	polyamine biosynthetic process	Biological Process
GO:0006597	spermine biosynthetic process	Biological Process
GO:0006598	polyamine catabolic process	Biological Process
GO:0006605	protein targeting	Biological Process
GO:0006606	protein import into nucleus	Biological Process
GO:0006612	protein targeting to membrane	Biological Process
GO:0006614	SRP-dependent cotranslational protein targeting to membrane	Biological Process
GO:0006621	protein retention in ER lumen	Biological Process
GO:0006623	protein targeting to vacuole	Biological Process
GO:0006625	protein targeting to peroxisome	Biological Process
GO:0006626	protein targeting to mitochondrion	Biological Process
GO:0006627	protein processing involved in protein targeting to mitochondrion	Biological Process
GO:0006629	lipid metabolic process	Biological Process
GO:0006631	fatty acid metabolic process	Biological Process
GO:0006633	fatty acid biosynthetic process	Biological Process
GO:0006635	fatty acid beta-oxidation	Biological Process
GO:0006636	unsaturated fatty acid biosynthetic process	Biological Process
GO:0006637	acyl-CoA metabolic process	Biological Process
GO:0006644	phospholipid metabolic process	Biological Process
GO:0006646	phosphatidylethanolamine biosynthetic process	Biological Process
GO:0006650	glycerophospholipid metabolic process	Biological Process
GO:0006655	phosphatidylglycerol biosynthetic process	Biological Process
GO:0006656	phosphatidylcholine biosynthetic process	Biological Process
GO:0006659	phosphatidylserine biosynthetic process	Biological Process
GO:0006661	phosphatidylinositol biosynthetic process	Biological Process
GO:0006662	glycerol ether metabolic process	Biological Process
GO:0006665	sphingolipid metabolic process	Biological Process
GO:0006671	phytosphingosine metabolic process	Biological Process
GO:0006672	ceramide metabolic process	Biological Process
GO:0006679	glucosylceramide biosynthetic process	Biological Process
GO:0006680	glucosylceramide catabolic process	Biological Process
GO:0006694	steroid biosynthetic process	Biological Process
GO:0006696	ergosterol biosynthetic process	Biological Process
GO:0006720	isoprenoid metabolic process	Biological Process
GO:0006723	cuticle hydrocarbon biosynthetic process	Biological Process
GO:0006725	cellular aromatic compound metabolic process	Biological Process
GO:0006729	tetrahydrobiopterin biosynthetic process	Biological Process
GO:0006730	one-carbon metabolic process	Biological Process
GO:0006734	NADH metabolic process	Biological Process
GO:0006739	NADP metabolic process	Biological Process
GO:0006741	NADP biosynthetic process	Biological Process
GO:0006744	ubiquinone biosynthetic process	Biological Process
GO:0006749	glutathione metabolic process	Biological Process
GO:0006750	glutathione biosynthetic process	Biological Process
GO:0006751	glutathione catabolic process	Biological Process
GO:0006753	nucleoside phosphate metabolic process	Biological Process
GO:0006754	ATP biosynthetic process	Biological Process
GO:0006760	folic acid-containing compound metabolic process	Biological Process
GO:0006761	dihydrofolate biosynthetic process	Biological Process
GO:0006772	thiamine metabolic process	Biological Process
GO:0006777	Mo-molybdopterin cofactor biosynthetic process	Biological Process
GO:0006778	porphyrin-containing compound metabolic process	Biological Process
GO:0006779	porphyrin-containing compound biosynthetic process	Biological Process
GO:0006782	protoporphyrinogen IX biosynthetic process	Biological Process
GO:0006783	heme biosynthetic process	Biological Process
GO:0006784	heme a biosynthetic process	Biological Process
GO:0006788	heme oxidation	Biological Process
GO:0006790	sulfur compound metabolic process	Biological Process
GO:0006796	phosphate-containing compound metabolic process	Biological Process
GO:0006799	polyphosphate biosynthetic process	Biological Process
GO:0006801	superoxide metabolic process	Biological Process
GO:0006807	nitrogen compound metabolic process	Biological Process
GO:0006808	regulation of nitrogen utilization	Biological Process
GO:0006809	nitric oxide biosynthetic process	Biological Process
GO:0006810	transport	Biological Process
GO:0006811	ion transport	Biological Process
GO:0006812	cation transport	Biological Process
GO:0006813	potassium ion transport	Biological Process
GO:0006814	sodium ion transport	Biological Process
GO:0006816	calcium ion transport	Biological Process
GO:0006817	phosphate ion transport	Biological Process
GO:0006820	anion transport	Biological Process
GO:0006821	chloride transport	Biological Process
GO:0006825	copper ion transport	Biological Process
GO:0006826	iron ion transport	Biological Process
GO:0006828	manganese ion transport	Biological Process
GO:0006829	zinc ion transport	Biological Process
GO:0006833	water transport	Biological Process
GO:0006835	dicarboxylic acid transport	Biological Process
GO:0006839	mitochondrial transport	Biological Process
GO:0006850	mitochondrial pyruvate transmembrane transport	Biological Process
GO:0006851	mitochondrial calcium ion transmembrane transport	Biological Process
GO:0006855	drug transmembrane transport	Biological Process
GO:0006857	oligopeptide transport	Biological Process
GO:0006862	nucleotide transport	Biological Process
GO:0006863	purine nucleobase transport	Biological Process
GO:0006865	amino acid transport	Biological Process
GO:0006869	lipid transport	Biological Process
GO:0006873	cellular ion homeostasis	Biological Process
GO:0006874	cellular calcium ion homeostasis	Biological Process
GO:0006875	cellular metal ion homeostasis	Biological Process
GO:0006878	cellular copper ion homeostasis	Biological Process
GO:0006879	cellular iron ion homeostasis	Biological Process
GO:0006880	intracellular sequestering of iron ion	Biological Process
GO:0006883	cellular sodium ion homeostasis	Biological Process
GO:0006884	cell volume homeostasis	Biological Process
GO:0006885	regulation of pH	Biological Process
GO:0006886	intracellular protein transport	Biological Process
GO:0006887	exocytosis	Biological Process
GO:0006888	ER to Golgi vesicle-mediated transport	Biological Process
GO:0006890	retrograde vesicle-mediated transport, Golgi to ER	Biological Process
GO:0006891	intra-Golgi vesicle-mediated transport	Biological Process
GO:0006893	Golgi to plasma membrane transport	Biological Process
GO:0006896	Golgi to vacuole transport	Biological Process
GO:0006897	endocytosis	Biological Process
GO:0006898	receptor-mediated endocytosis	Biological Process
GO:0006903	vesicle targeting	Biological Process
GO:0006904	vesicle docking involved in exocytosis	Biological Process
GO:0006907	pinocytosis	Biological Process
GO:0006913	nucleocytoplasmic transport	Biological Process
GO:0006914	autophagy	Biological Process
GO:0006949	syncytium formation	Biological Process
GO:0006950	response to stress	Biological Process
GO:0006952	defense response	Biological Process
GO:0006955	immune response	Biological Process
GO:0006970	response to osmotic stress	Biological Process
GO:0006972	hyperosmotic response	Biological Process
GO:0006974	cellular response to DNA damage stimulus	Biological Process
GO:0006979	response to oxidative stress	Biological Process
GO:0006995	cellular response to nitrogen starvation	Biological Process
GO:0006996	organelle organization	Biological Process
GO:0006997	nucleus organization	Biological Process
GO:0007005	mitochondrion organization	Biological Process
GO:0007010	cytoskeleton organization	Biological Process
GO:0007015	actin filament organization	Biological Process
GO:0007017	microtubule-based process	Biological Process
GO:0007018	microtubule-based movement	Biological Process
GO:0007020	microtubule nucleation	Biological Process
GO:0007021	tubulin complex assembly	Biological Process
GO:0007023	post-chaperonin tubulin folding pathway	Biological Process
GO:0007029	endoplasmic reticulum organization	Biological Process
GO:0007030	Golgi organization	Biological Process
GO:0007031	peroxisome organization	Biological Process
GO:0007032	endosome organization	Biological Process
GO:0007033	vacuole organization	Biological Process
GO:0007034	vacuolar transport	Biological Process
GO:0007040	lysosome organization	Biological Process
GO:0007043	cell-cell junction assembly	Biological Process
GO:0007049	cell cycle	Biological Process
GO:0007050	cell cycle arrest	Biological Process
GO:0007051	spindle organization	Biological Process
GO:0007059	chromosome segregation	Biological Process
GO:0007062	sister chromatid cohesion	Biological Process
GO:0007064	mitotic sister chromatid cohesion	Biological Process
GO:0007076	mitotic chromosome condensation	Biological Process
GO:0007093	mitotic cell cycle checkpoint	Biological Process
GO:0007094	mitotic spindle assembly checkpoint	Biological Process
GO:0007095	mitotic G2 DNA damage checkpoint	Biological Process
GO:0007112	male meiosis cytokinesis	Biological Process
GO:0007129	synapsis	Biological Process
GO:0007131	reciprocal meiotic recombination	Biological Process
GO:0007140	male meiotic nuclear division	Biological Process
GO:0007141	male meiosis I	Biological Process
GO:0007142	male meiosis II	Biological Process
GO:0007143	female meiotic nuclear division	Biological Process
GO:0007154	cell communication	Biological Process
GO:0007155	cell adhesion	Biological Process
GO:0007165	signal transduction	Biological Process
GO:0007166	cell surface receptor signaling pathway	Biological Process
GO:0007178	transmembrane receptor protein serine/threonine kinase signaling pathway	Biological Process
GO:0007186	G protein-coupled receptor signaling pathway	Biological Process
GO:0007205	protein kinase C-activating G protein-coupled receptor signaling pathway	Biological Process
GO:0007219	Notch signaling pathway	Biological Process
GO:0007231	osmosensory signaling pathway	Biological Process
GO:0007263	nitric oxide mediated signal transduction	Biological Process
GO:0007264	small GTPase mediated signal transduction	Biological Process
GO:0007267	cell-cell signaling	Biological Process
GO:0007275	multicellular organism development	Biological Process
GO:0007276	gamete generation	Biological Process
GO:0007346	regulation of mitotic cell cycle	Biological Process
GO:0007389	pattern specification process	Biological Process
GO:0007568	aging	Biological Process
GO:0007584	response to nutrient	Biological Process
GO:0007623	circadian rhythm	Biological Process
GO:0008017	microtubule binding	Molecular Function
GO:0008022	protein C-terminus binding	Molecular Function
GO:0008026	ATP-dependent helicase activity	Molecular Function
GO:0008033	tRNA processing	Biological Process
GO:0008047	enzyme activator activity	Molecular Function
GO:0008061	chitin binding	Molecular Function
GO:0008066	glutamate receptor activity	Molecular Function
GO:0008080	N-acetyltransferase activity	Molecular Function
GO:0008081	phosphoric diester hydrolase activity	Molecular Function
GO:0008083	growth factor activity	Molecular Function
GO:0008094	DNA-dependent ATPase activity	Molecular Function
GO:0008097	5S rRNA binding	Molecular Function
GO:0008107	galactoside 2-alpha-L-fucosyltransferase activity	Molecular Function
GO:0008108	UDP-glucose:hexose-1-phosphate uridylyltransferase activity	Molecular Function
GO:0008113	peptide-methionine (S)-S-oxide reductase activity	Molecular Function
GO:0008115	sarcosine oxidase activity	Molecular Function
GO:0008121	ubiquinol-cytochrome-c reductase activity	Molecular Function
GO:0008124	4-alpha-hydroxytetrahydrobiopterin dehydratase activity	Molecular Function
GO:0008126	acetylesterase activity	Molecular Function
GO:0008131	primary amine oxidase activity	Molecular Function
GO:0008134	transcription factor binding	Molecular Function
GO:0008137	NADH dehydrogenase (ubiquinone) activity	Molecular Function
GO:0008138	protein tyrosine/serine/threonine phosphatase activity	Molecular Function
GO:0008146	sulfotransferase activity	Molecular Function
GO:0008152	metabolic process	Biological Process
GO:0008168	methyltransferase activity	Molecular Function
GO:0008170	N-methyltransferase activity	Molecular Function
GO:0008171	O-methyltransferase activity	Molecular Function
GO:0008173	RNA methyltransferase activity	Molecular Function
GO:0008175	tRNA methyltransferase activity	Molecular Function
GO:0008176	tRNA (guanine-N7-)-methyltransferase activity	Molecular Function
GO:0008177	succinate dehydrogenase (ubiquinone) activity	Molecular Function
GO:0008180	COP9 signalosome	Cellular Component
GO:0008184	glycogen phosphorylase activity	Molecular Function
GO:0008186	RNA-dependent ATPase activity	Molecular Function
GO:0008193	tRNA guanylyltransferase activity	Molecular Function
GO:0008195	phosphatidate phosphatase activity	Molecular Function
GO:0008198	ferrous iron binding	Molecular Function
GO:0008199	ferric iron binding	Molecular Function
GO:0008202	steroid metabolic process	Biological Process
GO:0008219	cell death	Biological Process
GO:0008233	peptidase activity	Molecular Function
GO:0008234	cysteine-type peptidase activity	Molecular Function
GO:0008235	metalloexopeptidase activity	Molecular Function
GO:0008236	serine-type peptidase activity	Molecular Function
GO:0008237	metallopeptidase activity	Molecular Function
GO:0008242	omega peptidase activity	Molecular Function
GO:0008250	oligosaccharyltransferase complex	Cellular Component
GO:0008251	tRNA-specific adenosine deaminase activity	Molecular Function
GO:0008252	nucleotidase activity	Molecular Function
GO:0008253	5'-nucleotidase activity	Molecular Function
GO:0008266	poly(U) RNA binding	Molecular Function
GO:0008270	zinc ion binding	Molecular Function
GO:0008271	secondary active sulfate transmembrane transporter activity	Molecular Function
GO:0008272	sulfate transport	Biological Process
GO:0008274	gamma-tubulin ring complex	Cellular Component
GO:0008276	protein methyltransferase activity	Molecular Function
GO:0008278	cohesin complex	Cellular Component
GO:0008281	sulfonylurea receptor activity	Molecular Function
GO:0008283	cell proliferation	Biological Process
GO:0008284	positive regulation of cell proliferation	Biological Process
GO:0008285	negative regulation of cell proliferation	Biological Process
GO:0008289	lipid binding	Molecular Function
GO:0008290	F-actin capping protein complex	Cellular Component
GO:0008295	spermidine biosynthetic process	Biological Process
GO:0008299	isoprenoid biosynthetic process	Biological Process
GO:0008308	voltage-gated anion channel activity	Molecular Function
GO:0008312	7S RNA binding	Molecular Function
GO:0008318	protein prenyltransferase activity	Molecular Function
GO:0008320	protein transmembrane transporter activity	Molecular Function
GO:0008324	cation transmembrane transporter activity	Molecular Function
GO:0008352	katanin complex	Cellular Component
GO:0008356	asymmetric cell division	Biological Process
GO:0008360	regulation of cell shape	Biological Process
GO:0008361	regulation of cell size	Biological Process
GO:0008373	sialyltransferase activity	Molecular Function
GO:0008374	O-acyltransferase activity	Molecular Function
GO:0008375	acetylglucosaminyltransferase activity	Molecular Function
GO:0008378	galactosyltransferase activity	Molecular Function
GO:0008380	RNA splicing	Biological Process
GO:0008381	mechanosensitive ion channel activity	Molecular Function
GO:0008395	steroid hydroxylase activity	Molecular Function
GO:0008408	3'-5' exonuclease activity	Molecular Function
GO:0008409	5'-3' exonuclease activity	Molecular Function
GO:0008410	CoA-transferase activity	Molecular Function
GO:0008413	8-oxo-7,8-dihydroguanosine triphosphate pyrophosphatase activity	Molecular Function
GO:0008417	fucosyltransferase activity	Molecular Function
GO:0008418	protein-N-terminal asparagine amidohydrolase activity	Molecular Function
GO:0008419	RNA lariat debranching enzyme activity	Molecular Function
GO:0008420	RNA polymerase II CTD heptapeptide repeat phosphatase activity	Molecular Function
GO:0008422	beta-glucosidase activity	Molecular Function
GO:0008425	2-polyprenyl-6-methoxy-1,4-benzoquinone methyltransferase activity	Molecular Function
GO:0008428	ribonuclease inhibitor activity	Molecular Function
GO:0008429	phosphatidylethanolamine binding	Molecular Function
GO:0008430	selenium binding	Molecular Function
GO:0008441	3'(2'),5'-bisphosphate nucleotidase activity	Molecular Function
GO:0008444	CDP-diacylglycerol-glycerol-3-phosphate 3-phosphatidyltransferase activity	Molecular Function
GO:0008446	GDP-mannose 4,6-dehydratase activity	Molecular Function
GO:0008453	alanine-glyoxylate transaminase activity	Molecular Function
GO:0008455	alpha-1,6-mannosylglycoprotein 2-beta-N-acetylglucosaminyltransferase activity	Molecular Function
GO:0008469	histone-arginine N-methyltransferase activity	Molecular Function
GO:0008470	isovaleryl-CoA dehydrogenase activity	Molecular Function
GO:0008476	protein-tyrosine sulfotransferase activity	Molecular Function
GO:0008479	queuine tRNA-ribosyltransferase activity	Molecular Function
GO:0008482	sulfite oxidase activity	Molecular Function
GO:0008483	transaminase activity	Molecular Function
GO:0008495	protoheme IX farnesyltransferase activity	Molecular Function
GO:0008509	anion transmembrane transporter activity	Molecular Function
GO:0008515	sucrose transmembrane transporter activity	Molecular Function
GO:0008517	folic acid transmembrane transporter activity	Molecular Function
GO:0008519	ammonium transmembrane transporter activity	Molecular Function
GO:0008531	riboflavin kinase activity	Molecular Function
GO:0008534	oxidized purine nucleobase lesion DNA N-glycosylase activity	Molecular Function
GO:0008535	respiratory chain complex IV assembly	Biological Process
GO:0008536	Ran GTPase binding	Molecular Function
GO:0008540	proteasome regulatory particle, base subcomplex	Cellular Component
GO:0008541	proteasome regulatory particle, lid subcomplex	Cellular Component
GO:0008553	proton-exporting ATPase activity, phosphorylative mechanism	Molecular Function
GO:0008565	protein transporter activity	Molecular Function
GO:0008568	microtubule-severing ATPase activity	Molecular Function
GO:0008610	lipid biosynthetic process	Biological Process
GO:0008612	peptidyl-lysine modification to peptidyl-hypusine	Biological Process
GO:0008615	pyridoxine biosynthetic process	Biological Process
GO:0008618	7-methylguanosine metabolic process	Biological Process
GO:0008622	epsilon DNA polymerase complex	Cellular Component
GO:0008641	ubiquitin-like modifier activating enzyme activity	Molecular Function
GO:0008643	carbohydrate transport	Biological Process
GO:0008645	hexose transmembrane transport	Biological Process
GO:0008649	rRNA methyltransferase activity	Molecular Function
GO:0008652	cellular amino acid biosynthetic process	Biological Process
GO:0008654	phospholipid biosynthetic process	Biological Process
GO:0008661	1-deoxy-D-xylulose-5-phosphate synthase activity	Molecular Function
GO:0008667	2,3-dihydro-2,3-dihydroxybenzoate dehydrogenase activity	Molecular Function
GO:0008676	3-deoxy-8-phosphooctulonate synthase activity	Molecular Function
GO:0008685	2-C-methyl-D-erythritol 2,4-cyclodiphosphate synthase activity	Molecular Function
GO:0008686	3,4-dihydroxy-2-butanone-4-phosphate synthase activity	Molecular Function
GO:0008690	3-deoxy-manno-octulosonate cytidylyltransferase activity	Molecular Function
GO:0008703	5-amino-6-(5-phosphoribosylamino)uracil reductase activity	Molecular Function
GO:0008705	methionine synthase activity	Molecular Function
GO:0008716	D-alanine-D-alanine ligase activity	Molecular Function
GO:0008725	DNA-3-methyladenine glycosylase activity	Molecular Function
GO:0008734	L-aspartate oxidase activity	Molecular Function
GO:0008746	NAD(P)+ transhydrogenase activity	Molecular Function
GO:0008757	S-adenosylmethionine-dependent methyltransferase activity	Molecular Function
GO:0008759	UDP-3-O-[3-hydroxymyristoyl] N-acetylglucosamine deacetylase activity	Molecular Function
GO:0008760	UDP-N-acetylglucosamine 1-carboxyvinyltransferase activity	Molecular Function
GO:0008762	UDP-N-acetylmuramate dehydrogenase activity	Molecular Function
GO:0008763	UDP-N-acetylmuramate-L-alanine ligase activity	Molecular Function
GO:0008764	UDP-N-acetylmuramoylalanine-D-glutamate ligase activity	Molecular Function
GO:0008777	acetylornithine deacetylase activity	Molecular Function
GO:0008780	acyl-[acyl-carrier-protein]-UDP-N-acetylglucosamine O-acyltransferase activity	Molecular Function
GO:0008792	arginine decarboxylase activity	Molecular Function
GO:0008808	cardiolipin synthase activity	Molecular Function
GO:0008810	cellulase activity	Molecular Function
GO:0008821	crossover junction endodeoxyribonuclease activity	Molecular Function
GO:0008824	cyanate hydratase activity	Molecular Function
GO:0008835	diaminohydroxyphosphoribosylaminopyrimidine deaminase activity	Molecular Function
GO:0008836	diaminopimelate decarboxylase activity	Molecular Function
GO:0008839	4-hydroxy-tetrahydrodipicolinate reductase	Molecular Function
GO:0008840	4-hydroxy-tetrahydrodipicolinate synthase	Molecular Function
GO:0008841	dihydrofolate synthase activity	Molecular Function
GO:0008863	formate dehydrogenase (NAD+) activity	Molecular Function
GO:0008864	formyltetrahydrofolate deformylase activity	Molecular Function
GO:0008865	fructokinase activity	Molecular Function
GO:0008878	glucose-1-phosphate adenylyltransferase activity	Molecular Function
GO:0008883	glutamyl-tRNA reductase activity	Molecular Function
GO:0008887	glycerate kinase activity	Molecular Function
GO:0008889	glycerophosphodiester phosphodiesterase activity	Molecular Function
GO:0008893	guanosine-3',5'-bis(diphosphate) 3'-diphosphatase activity	Molecular Function
GO:0008897	holo-[acyl-carrier-protein] synthase activity	Molecular Function
GO:0008898	S-adenosylmethionine-homocysteine S-methyltransferase activity	Molecular Function
GO:0008901	ferredoxin hydrogenase activity	Molecular Function
GO:0008909	isochorismate synthase activity	Molecular Function
GO:0008915	lipid-A-disaccharide synthase activity	Molecular Function
GO:0008930	methylthioadenosine nucleosidase activity	Molecular Function
GO:0008934	inositol monophosphate 1-phosphatase activity	Molecular Function
GO:0008935	1,4-dihydroxy-2-naphthoyl-CoA synthase activity	Molecular Function
GO:0008936	nicotinamidase activity	Molecular Function
GO:0008938	nicotinate N-methyltransferase activity	Molecular Function
GO:0008942	nitrite reductase [NAD(P)H] activity	Molecular Function
GO:0008948	oxaloacetate decarboxylase activity	Molecular Function
GO:0008963	phospho-N-acetylmuramoyl-pentapeptide-transferase activity	Molecular Function
GO:0008964	phosphoenolpyruvate carboxylase activity	Molecular Function
GO:0008967	phosphoglycolate phosphatase activity	Molecular Function
GO:0008970	phospholipase A1 activity	Molecular Function
GO:0008972	phosphomethylpyrimidine kinase activity	Molecular Function
GO:0008974	phosphoribulokinase activity	Molecular Function
GO:0008977	prephenate dehydrogenase (NAD+) activity	Molecular Function
GO:0008987	quinolinate synthetase A activity	Molecular Function
GO:0009001	serine O-acetyltransferase activity	Molecular Function
GO:0009011	starch synthase activity	Molecular Function
GO:0009013	succinate-semialdehyde dehydrogenase [NAD(P)+] activity	Molecular Function
GO:0009019	tRNA (guanine-N1-)-methyltransferase activity	Molecular Function
GO:0009029	tetraacyldisaccharide 4'-kinase activity	Molecular Function
GO:0009039	urease activity	Molecular Function
GO:0009041	uridylate kinase activity	Molecular Function
GO:0009045	xylose isomerase activity	Molecular Function
GO:0009051	pentose-phosphate shunt, oxidative branch	Biological Process
GO:0009052	pentose-phosphate shunt, non-oxidative branch	Biological Process
GO:0009055	electron transfer activity	Molecular Function
GO:0009058	biosynthetic process	Biological Process
GO:0009060	aerobic respiration	Biological Process
GO:0009061	anaerobic respiration	Biological Process
GO:0009062	fatty acid catabolic process	Biological Process
GO:0009072	aromatic amino acid family metabolic process	Biological Process
GO:0009073	aromatic amino acid family biosynthetic process	Biological Process
GO:0009081	branched-chain amino acid metabolic process	Biological Process
GO:0009082	branched-chain amino acid biosynthetic process	Biological Process
GO:0009086	methionine biosynthetic process	Biological Process
GO:0009088	threonine biosynthetic process	Biological Process
GO:0009089	lysine biosynthetic process via diaminopimelate	Biological Process
GO:0009094	L-phenylalanine biosynthetic process	Biological Process
GO:0009095	aromatic amino acid family biosynthetic process, prephenate pathway	Biological Process
GO:0009097	isoleucine biosynthetic process	Biological Process
GO:0009098	leucine biosynthetic process	Biological Process
GO:0009099	valine biosynthetic process	Biological Process
GO:0009102	biotin biosynthetic process	Biological Process
GO:0009107	lipoate biosynthetic process	Biological Process
GO:0009113	purine nucleobase biosynthetic process	Biological Process
GO:0009116	nucleoside metabolic process	Biological Process
GO:0009117	nucleotide metabolic process	Biological Process
GO:0009143	nucleoside triphosphate catabolic process	Biological Process
GO:0009150	purine ribonucleotide metabolic process	Biological Process
GO:0009152	purine ribonucleotide biosynthetic process	Biological Process
GO:0009156	ribonucleoside monophosphate biosynthetic process	Biological Process
GO:0009157	deoxyribonucleoside monophosphate biosynthetic process	Biological Process
GO:0009165	nucleotide biosynthetic process	Biological Process
GO:0009168	purine ribonucleoside monophosphate biosynthetic process	Biological Process
GO:0009204	deoxyribonucleoside triphosphate catabolic process	Biological Process
GO:0009220	pyrimidine ribonucleotide biosynthetic process	Biological Process
GO:0009226	nucleotide-sugar biosynthetic process	Biological Process
GO:0009228	thiamine biosynthetic process	Biological Process
GO:0009229	thiamine diphosphate biosynthetic process	Biological Process
GO:0009231	riboflavin biosynthetic process	Biological Process
GO:0009234	menaquinone biosynthetic process	Biological Process
GO:0009236	cobalamin biosynthetic process	Biological Process
GO:0009245	lipid A biosynthetic process	Biological Process
GO:0009247	glycolipid biosynthetic process	Biological Process
GO:0009249	protein lipoylation	Biological Process
GO:0009252	peptidoglycan biosynthetic process	Biological Process
GO:0009263	deoxyribonucleotide biosynthetic process	Biological Process
GO:0009266	response to temperature stimulus	Biological Process
GO:0009267	cellular response to starvation	Biological Process
GO:0009269	response to desiccation	Biological Process
GO:0009270	response to humidity	Biological Process
GO:0009294	DNA mediated transformation	Biological Process
GO:0009295	nucleoid	Cellular Component
GO:0009298	GDP-mannose biosynthetic process	Biological Process
GO:0009299	mRNA transcription	Biological Process
GO:0009303	rRNA transcription	Biological Process
GO:0009306	protein secretion	Biological Process
GO:0009308	amine metabolic process	Biological Process
GO:0009312	oligosaccharide biosynthetic process	Biological Process
GO:0009314	response to radiation	Biological Process
GO:0009317	acetyl-CoA carboxylase complex	Cellular Component
GO:0009330	DNA topoisomerase complex (ATP-hydrolyzing)	Cellular Component
GO:0009331	glycerol-3-phosphate dehydrogenase complex	Cellular Component
GO:0009341	beta-galactosidase complex	Cellular Component
GO:0009344	nitrite reductase complex [NAD(P)H]	Cellular Component
GO:0009349	riboflavin synthase complex	Cellular Component
GO:0009360	DNA polymerase III complex	Cellular Component
GO:0009395	phospholipid catabolic process	Biological Process
GO:0009396	folic acid-containing compound biosynthetic process	Biological Process
GO:0009405	pathogenesis	Biological Process
GO:0009408	response to heat	Biological Process
GO:0009409	response to cold	Biological Process
GO:0009411	response to UV	Biological Process
GO:0009413	response to flooding	Biological Process
GO:0009414	response to water deprivation	Biological Process
GO:0009415	response to water	Biological Process
GO:0009416	response to light stimulus	Biological Process
GO:0009423	chorismate biosynthetic process	Biological Process
GO:0009435	NAD biosynthetic process	Biological Process
GO:0009439	cyanate metabolic process	Biological Process
GO:0009440	cyanate catabolic process	Biological Process
GO:0009443	pyridoxal 5'-phosphate salvage	Biological Process
GO:0009446	putrescine biosynthetic process	Biological Process
GO:0009450	gamma-aminobutyric acid catabolic process	Biological Process
GO:0009451	RNA modification	Biological Process
GO:0009452	7-methylguanosine RNA capping	Biological Process
GO:0009496	plastoquinol--plastocyanin reductase activity	Molecular Function
GO:0009501	amyloplast	Cellular Component
GO:0009504	cell plate	Cellular Component
GO:0009505	plant-type cell wall	Cellular Component
GO:0009506	plasmodesma	Cellular Component
GO:0009507	chloroplast	Cellular Component
GO:0009508	plastid chromosome	Cellular Component
GO:0009509	chromoplast	Cellular Component
GO:0009511	plasmodesmatal endoplasmic reticulum	Cellular Component
GO:0009512	cytochrome b6f complex	Cellular Component
GO:0009513	etioplast	Cellular Component
GO:0009514	glyoxysome	Cellular Component
GO:0009515	granal stacked thylakoid	Cellular Component
GO:0009521	photosystem	Cellular Component
GO:0009522	photosystem I	Cellular Component
GO:0009523	photosystem II	Cellular Component
GO:0009524	phragmoplast	Cellular Component
GO:0009526	plastid envelope	Cellular Component
GO:0009527	plastid outer membrane	Cellular Component
GO:0009528	plastid inner membrane	Cellular Component
GO:0009531	secondary cell wall	Cellular Component
GO:0009532	plastid stroma	Cellular Component
GO:0009533	chloroplast stromal thylakoid	Cellular Component
GO:0009534	chloroplast thylakoid	Cellular Component
GO:0009535	chloroplast thylakoid membrane	Cellular Component
GO:0009536	plastid	Cellular Component
GO:0009537	proplastid	Cellular Component
GO:0009538	photosystem I reaction center	Cellular Component
GO:0009539	photosystem II reaction center	Cellular Component
GO:0009540	zeaxanthin epoxidase [overall] activity	Molecular Function
GO:0009543	chloroplast thylakoid lumen	Cellular Component
GO:0009551	secondary plasmodesma	Cellular Component
GO:0009553	embryo sac development	Biological Process
GO:0009554	megasporogenesis	Biological Process
GO:0009555	pollen development	Biological Process
GO:0009556	microsporogenesis	Biological Process
GO:0009558	embryo sac cellularization	Biological Process
GO:0009559	embryo sac central cell differentiation	Biological Process
GO:0009561	megagametogenesis	Biological Process
GO:0009567	double fertilization forming a zygote and endosperm	Biological Process
GO:0009569	chloroplast starch grain	Cellular Component
GO:0009570	chloroplast stroma	Cellular Component
GO:0009574	preprophase band	Cellular Component
GO:0009575	chromoplast stroma	Cellular Component
GO:0009579	thylakoid	Cellular Component
GO:0009583	detection of light stimulus	Biological Process
GO:0009584	detection of visible light	Biological Process
GO:0009585	red, far-red light phototransduction	Biological Process
GO:0009607	response to biotic stimulus	Biological Process
GO:0009610	response to symbiotic fungus	Biological Process
GO:0009611	response to wounding	Biological Process
GO:0009612	response to mechanical stimulus	Biological Process
GO:0009615	response to virus	Biological Process
GO:0009617	response to bacterium	Biological Process
GO:0009620	response to fungus	Biological Process
GO:0009624	response to nematode	Biological Process
GO:0009625	response to insect	Biological Process
GO:0009626	plant-type hypersensitive response	Biological Process
GO:0009627	systemic acquired resistance	Biological Process
GO:0009630	gravitropism	Biological Process
GO:0009631	cold acclimation	Biological Process
GO:0009635	response to herbicide	Biological Process
GO:0009637	response to blue light	Biological Process
GO:0009638	phototropism	Biological Process
GO:0009639	response to red or far red light	Biological Process
GO:0009640	photomorphogenesis	Biological Process
GO:0009641	shade avoidance	Biological Process
GO:0009642	response to light intensity	Biological Process
GO:0009643	photosynthetic acclimation	Biological Process
GO:0009644	response to high light intensity	Biological Process
GO:0009645	response to low light intensity stimulus	Biological Process
GO:0009646	response to absence of light	Biological Process
GO:0009647	skotomorphogenesis	Biological Process
GO:0009648	photoperiodism	Biological Process
GO:0009649	entrainment of circadian clock	Biological Process
GO:0009650	UV protection	Biological Process
GO:0009651	response to salt stress	Biological Process
GO:0009653	anatomical structure morphogenesis	Biological Process
GO:0009654	photosystem II oxygen evolving complex	Cellular Component
GO:0009657	plastid organization	Biological Process
GO:0009658	chloroplast organization	Biological Process
GO:0009660	amyloplast organization	Biological Process
GO:0009662	etioplast organization	Biological Process
GO:0009663	plasmodesma organization	Biological Process
GO:0009664	plant-type cell wall organization	Biological Process
GO:0009670	triose-phosphate:phosphate antiporter activity	Molecular Function
GO:0009674	potassium:sodium symporter activity	Molecular Function
GO:0009678	hydrogen-translocating pyrophosphatase activity	Molecular Function
GO:0009679	hexose:proton symporter activity	Molecular Function
GO:0009684	indoleacetic acid biosynthetic process	Biological Process
GO:0009685	gibberellin metabolic process	Biological Process
GO:0009686	gibberellin biosynthetic process	Biological Process
GO:0009688	abscisic acid biosynthetic process	Biological Process
GO:0009690	cytokinin metabolic process	Biological Process
GO:0009691	cytokinin biosynthetic process	Biological Process
GO:0009693	ethylene biosynthetic process	Biological Process
GO:0009694	jasmonic acid metabolic process	Biological Process
GO:0009695	jasmonic acid biosynthetic process	Biological Process
GO:0009697	salicylic acid biosynthetic process	Biological Process
GO:0009698	phenylpropanoid metabolic process	Biological Process
GO:0009699	phenylpropanoid biosynthetic process	Biological Process
GO:0009700	indole phytoalexin biosynthetic process	Biological Process
GO:0009704	de-etiolation	Biological Process
GO:0009705	plant-type vacuole membrane	Cellular Component
GO:0009706	chloroplast inner membrane	Cellular Component
GO:0009707	chloroplast outer membrane	Cellular Component
GO:0009718	anthocyanin-containing compound biosynthetic process	Biological Process
GO:0009723	response to ethylene	Biological Process
GO:0009725	response to hormone	Biological Process
GO:0009729	detection of brassinosteroid stimulus	Biological Process
GO:0009733	response to auxin	Biological Process
GO:0009734	auxin-activated signaling pathway	Biological Process
GO:0009735	response to cytokinin	Biological Process
GO:0009736	cytokinin-activated signaling pathway	Biological Process
GO:0009737	response to abscisic acid	Biological Process
GO:0009738	abscisic acid-activated signaling pathway	Biological Process
GO:0009739	response to gibberellin	Biological Process
GO:0009740	gibberellic acid mediated signaling pathway	Biological Process
GO:0009741	response to brassinosteroid	Biological Process
GO:0009742	brassinosteroid mediated signaling pathway	Biological Process
GO:0009744	response to sucrose	Biological Process
GO:0009745	sucrose mediated signaling	Biological Process
GO:0009749	response to glucose	Biological Process
GO:0009750	response to fructose	Biological Process
GO:0009751	response to salicylic acid	Biological Process
GO:0009753	response to jasmonic acid	Biological Process
GO:0009755	hormone-mediated signaling pathway	Biological Process
GO:0009765	photosynthesis, light harvesting	Biological Process
GO:0009767	photosynthetic electron transport chain	Biological Process
GO:0009768	photosynthesis, light harvesting in photosystem I	Biological Process
GO:0009772	photosynthetic electron transport in photosystem II	Biological Process
GO:0009773	photosynthetic electron transport in photosystem I	Biological Process
GO:0009782	photosystem I antenna complex	Cellular Component
GO:0009785	blue light signaling pathway	Biological Process
GO:0009786	regulation of asymmetric cell division	Biological Process
GO:0009787	regulation of abscisic acid-activated signaling pathway	Biological Process
GO:0009788	negative regulation of abscisic acid-activated signaling pathway	Biological Process
GO:0009789	positive regulation of abscisic acid-activated signaling pathway	Biological Process
GO:0009791	post-embryonic development	Biological Process
GO:0009793	embryo development ending in seed dormancy	Biological Process
GO:0009799	specification of symmetry	Biological Process
GO:0009800	cinnamic acid biosynthetic process	Biological Process
GO:0009805	coumarin biosynthetic process	Biological Process
GO:0009809	lignin biosynthetic process	Biological Process
GO:0009813	flavonoid biosynthetic process	Biological Process
GO:0009814	defense response, incompatible interaction	Biological Process
GO:0009816	defense response to bacterium, incompatible interaction	Biological Process
GO:0009817	defense response to fungus, incompatible interaction	Biological Process
GO:0009819	drought recovery	Biological Process
GO:0009824	AMP dimethylallyltransferase activity	Molecular Function
GO:0009825	multidimensional cell growth	Biological Process
GO:0009826	unidimensional cell growth	Biological Process
GO:0009831	plant-type cell wall modification involved in multidimensional cell growth	Biological Process
GO:0009832	plant-type cell wall biogenesis	Biological Process
GO:0009833	plant-type primary cell wall biogenesis	Biological Process
GO:0009834	plant-type secondary cell wall biogenesis	Biological Process
GO:0009838	abscission	Biological Process
GO:0009840	chloroplastic endopeptidase Clp complex	Cellular Component
GO:0009845	seed germination	Biological Process
GO:0009846	pollen germination	Biological Process
GO:0009850	auxin metabolic process	Biological Process
GO:0009851	auxin biosynthetic process	Biological Process
GO:0009853	photorespiration	Biological Process
GO:0009854	oxidative photosynthetic carbon pathway	Biological Process
GO:0009855	determination of bilateral symmetry	Biological Process
GO:0009856	pollination	Biological Process
GO:0009859	pollen hydration	Biological Process
GO:0009860	pollen tube growth	Biological Process
GO:0009861	jasmonic acid and ethylene-dependent systemic resistance	Biological Process
GO:0009862	systemic acquired resistance, salicylic acid mediated signaling pathway	Biological Process
GO:0009863	salicylic acid mediated signaling pathway	Biological Process
GO:0009864	induced systemic resistance, jasmonic acid mediated signaling pathway	Biological Process
GO:0009866	induced systemic resistance, ethylene mediated signaling pathway	Biological Process
GO:0009867	jasmonic acid mediated signaling pathway	Biological Process
GO:0009870	defense response signaling pathway, resistance gene-dependent	Biological Process
GO:0009873	ethylene-activated signaling pathway	Biological Process
GO:0009875	pollen-pistil interaction	Biological Process
GO:0009880	embryonic pattern specification	Biological Process
GO:0009881	photoreceptor activity	Molecular Function
GO:0009882	blue light photoreceptor activity	Molecular Function
GO:0009884	cytokinin receptor activity	Molecular Function
GO:0009885	transmembrane histidine kinase cytokinin receptor activity	Molecular Function
GO:0009898	cytoplasmic side of plasma membrane	Cellular Component
GO:0009900	dehiscence	Biological Process
GO:0009901	anther dehiscence	Biological Process
GO:0009902	chloroplast relocation	Biological Process
GO:0009903	chloroplast avoidance movement	Biological Process
GO:0009904	chloroplast accumulation movement	Biological Process
GO:0009905	ent-copalyl diphosphate synthase activity	Molecular Function
GO:0009908	flower development	Biological Process
GO:0009909	regulation of flower development	Biological Process
GO:0009910	negative regulation of flower development	Biological Process
GO:0009911	positive regulation of flower development	Biological Process
GO:0009913	epidermal cell differentiation	Biological Process
GO:0009915	phloem sucrose loading	Biological Process
GO:0009916	alternative oxidase activity	Molecular Function
GO:0009917	sterol 5-alpha reductase activity	Molecular Function
GO:0009920	cell plate formation involved in plant-type cell wall biogenesis	Biological Process
GO:0009921	auxin efflux carrier complex	Cellular Component
GO:0009922	fatty acid elongase activity	Molecular Function
GO:0009926	auxin polar transport	Biological Process
GO:0009927	histidine phosphotransfer kinase activity	Molecular Function
GO:0009932	cell tip growth	Biological Process
GO:0009933	meristem structural organization	Biological Process
GO:0009934	regulation of meristem structural organization	Biological Process
GO:0009938	negative regulation of gibberellic acid mediated signaling pathway	Biological Process
GO:0009941	chloroplast envelope	Cellular Component
GO:0009942	longitudinal axis specification	Biological Process
GO:0009943	adaxial/abaxial axis specification	Biological Process
GO:0009944	polarity specification of adaxial/abaxial axis	Biological Process
GO:0009945	radial axis specification	Biological Process
GO:0009954	proximal/distal pattern formation	Biological Process
GO:0009955	adaxial/abaxial pattern specification	Biological Process
GO:0009956	radial pattern formation	Biological Process
GO:0009957	epidermal cell fate specification	Biological Process
GO:0009958	positive gravitropism	Biological Process
GO:0009959	negative gravitropism	Biological Process
GO:0009960	endosperm development	Biological Process
GO:0009963	positive regulation of flavonoid biosynthetic process	Biological Process
GO:0009965	leaf morphogenesis	Biological Process
GO:0009966	regulation of signal transduction	Biological Process
GO:0009969	xyloglucan biosynthetic process	Biological Process
GO:0009970	cellular response to sulfate starvation	Biological Process
GO:0009972	cytidine deamination	Biological Process
GO:0009976	tocopherol cyclase activity	Molecular Function
GO:0009977	proton motive force dependent protein transmembrane transporter activity	Molecular Function
GO:0009982	pseudouridine synthase activity	Molecular Function
GO:0009986	cell surface	Cellular Component
GO:0010005	cortical microtubule, transverse to long axis	Cellular Component
GO:0010008	endosome membrane	Cellular Component
GO:0010009	cytoplasmic side of endosome membrane	Cellular Component
GO:0010011	auxin binding	Molecular Function
GO:0010013	N-1-naphthylphthalamic acid binding	Molecular Function
GO:0010014	meristem initiation	Biological Process
GO:0010015	root morphogenesis	Biological Process
GO:0010016	shoot system morphogenesis	Biological Process
GO:0010017	red or far-red light signaling pathway	Biological Process
GO:0010018	far-red light signaling pathway	Biological Process
GO:0010019	chloroplast-nucleus signaling pathway	Biological Process
GO:0010020	chloroplast fission	Biological Process
GO:0010021	amylopectin biosynthetic process	Biological Process
GO:0010022	meristem determinacy	Biological Process
GO:0010023	proanthocyanidin biosynthetic process	Biological Process
GO:0010024	phytochromobilin biosynthetic process	Biological Process
GO:0010025	wax biosynthetic process	Biological Process
GO:0010026	trichome differentiation	Biological Process
GO:0010027	thylakoid membrane organization	Biological Process
GO:0010028	xanthophyll cycle	Biological Process
GO:0010029	regulation of seed germination	Biological Process
GO:0010030	positive regulation of seed germination	Biological Process
GO:0010032	meiotic chromosome condensation	Biological Process
GO:0010033	response to organic substance	Biological Process
GO:0010036	response to boron-containing substance	Biological Process
GO:0010037	response to carbon dioxide	Biological Process
GO:0010038	response to metal ion	Biological Process
GO:0010039	response to iron ion	Biological Process
GO:0010043	response to zinc ion	Biological Process
GO:0010044	response to aluminum ion	Biological Process
GO:0010047	fruit dehiscence	Biological Process
GO:0010050	vegetative phase change	Biological Process
GO:0010051	xylem and phloem pattern formation	Biological Process
GO:0010052	guard cell differentiation	Biological Process
GO:0010053	root epidermal cell differentiation	Biological Process
GO:0010059	positive regulation of atrichoblast fate specification	Biological Process
GO:0010062	negative regulation of trichoblast fate specification	Biological Process
GO:0010063	positive regulation of trichoblast fate specification	Biological Process
GO:0010067	procambium histogenesis	Biological Process
GO:0010069	zygote asymmetric cytokinesis in embryo sac	Biological Process
GO:0010070	zygote asymmetric cell division	Biological Process
GO:0010071	root meristem specification	Biological Process
GO:0010072	primary shoot apical meristem specification	Biological Process
GO:0010073	meristem maintenance	Biological Process
GO:0010075	regulation of meristem growth	Biological Process
GO:0010076	maintenance of floral meristem identity	Biological Process
GO:0010077	maintenance of inflorescence meristem identity	Biological Process
GO:0010078	maintenance of root meristem identity	Biological Process
GO:0010080	regulation of floral meristem growth	Biological Process
GO:0010082	regulation of root meristem growth	Biological Process
GO:0010086	embryonic root morphogenesis	Biological Process
GO:0010087	phloem or xylem histogenesis	Biological Process
GO:0010088	phloem development	Biological Process
GO:0010089	xylem development	Biological Process
GO:0010090	trichome morphogenesis	Biological Process
GO:0010091	trichome branching	Biological Process
GO:0010093	specification of floral organ identity	Biological Process
GO:0010098	suspensor development	Biological Process
GO:0010099	regulation of photomorphogenesis	Biological Process
GO:0010100	negative regulation of photomorphogenesis	Biological Process
GO:0010102	lateral root morphogenesis	Biological Process
GO:0010103	stomatal complex morphogenesis	Biological Process
GO:0010104	regulation of ethylene-activated signaling pathway	Biological Process
GO:0010105	negative regulation of ethylene-activated signaling pathway	Biological Process
GO:0010106	cellular response to iron ion starvation	Biological Process
GO:0010107	potassium ion import	Biological Process
GO:0010109	regulation of photosynthesis	Biological Process
GO:0010112	regulation of systemic acquired resistance	Biological Process
GO:0010113	negative regulation of systemic acquired resistance	Biological Process
GO:0010114	response to red light	Biological Process
GO:0010115	regulation of abscisic acid biosynthetic process	Biological Process
GO:0010116	positive regulation of abscisic acid biosynthetic process	Biological Process
GO:0010117	photoprotection	Biological Process
GO:0010118	stomatal movement	Biological Process
GO:0010119	regulation of stomatal movement	Biological Process
GO:0010120	camalexin biosynthetic process	Biological Process
GO:0010133	proline catabolic process to glutamate	Biological Process
GO:0010136	ureide catabolic process	Biological Process
GO:0010143	cutin biosynthetic process	Biological Process
GO:0010148	transpiration	Biological Process
GO:0010150	leaf senescence	Biological Process
GO:0010152	pollen maturation	Biological Process
GO:0010154	fruit development	Biological Process
GO:0010155	regulation of proton transport	Biological Process
GO:0010157	response to chlorate	Biological Process
GO:0010158	abaxial cell fate specification	Biological Process
GO:0010161	red light signaling pathway	Biological Process
GO:0010162	seed dormancy process	Biological Process
GO:0010165	response to X-ray	Biological Process
GO:0010166	wax metabolic process	Biological Process
GO:0010167	response to nitrate	Biological Process
GO:0010168	ER body	Cellular Component
GO:0010175	sphingosine transmembrane transporter activity	Molecular Function
GO:0010181	FMN binding	Molecular Function
GO:0010182	sugar mediated signaling pathway	Biological Process
GO:0010183	pollen tube guidance	Biological Process
GO:0010186	positive regulation of cellular defense response	Biological Process
GO:0010187	negative regulation of seed germination	Biological Process
GO:0010189	vitamin E biosynthetic process	Biological Process
GO:0010190	cytochrome b6f complex assembly	Biological Process
GO:0010192	mucilage biosynthetic process	Biological Process
GO:0010193	response to ozone	Biological Process
GO:0010196	nonphotochemical quenching	Biological Process
GO:0010197	polar nucleus fusion	Biological Process
GO:0010198	synergid death	Biological Process
GO:0010199	organ boundary specification between lateral organs and the meristem	Biological Process
GO:0010200	response to chitin	Biological Process
GO:0010201	response to continuous far red light stimulus by the high-irradiance response system	Biological Process
GO:0010203	response to very low fluence red light stimulus	Biological Process
GO:0010204	defense response signaling pathway, resistance gene-independent	Biological Process
GO:0010205	photoinhibition	Biological Process
GO:0010206	photosystem II repair	Biological Process
GO:0010207	photosystem II assembly	Biological Process
GO:0010208	pollen wall assembly	Biological Process
GO:0010212	response to ionizing radiation	Biological Process
GO:0010213	non-photoreactive DNA repair	Biological Process
GO:0010214	seed coat development	Biological Process
GO:0010215	cellulose microfibril organization	Biological Process
GO:0010216	maintenance of DNA methylation	Biological Process
GO:0010217	cellular aluminum ion homeostasis	Biological Process
GO:0010218	response to far red light	Biological Process
GO:0010219	regulation of vernalization response	Biological Process
GO:0010220	positive regulation of vernalization response	Biological Process
GO:0010223	secondary shoot formation	Biological Process
GO:0010224	response to UV-B	Biological Process
GO:0010225	response to UV-C	Biological Process
GO:0010226	response to lithium ion	Biological Process
GO:0010227	floral organ abscission	Biological Process
GO:0010228	vegetative to reproductive phase transition of meristem	Biological Process
GO:0010229	inflorescence development	Biological Process
GO:0010231	maintenance of seed dormancy	Biological Process
GO:0010235	guard mother cell cytokinesis	Biological Process
GO:0010236	plastoquinone biosynthetic process	Biological Process
GO:0010239	chloroplast mRNA processing	Biological Process
GO:0010241	ent-kaurene oxidation to kaurenoic acid	Biological Process
GO:0010242	oxygen evolving activity	Molecular Function
GO:0010244	response to low fluence blue light stimulus by blue low-fluence system	Biological Process
GO:0010245	radial microtubular system formation	Biological Process
GO:0010252	auxin homeostasis	Biological Process
GO:0010254	nectary development	Biological Process
GO:0010256	endomembrane system organization	Biological Process
GO:0010258	NADH dehydrogenase complex (plastoquinone) assembly	Biological Process
GO:0010262	somatic embryogenesis	Biological Process
GO:0010264	myo-inositol hexakisphosphate biosynthetic process	Biological Process
GO:0010266	response to vitamin B1	Biological Process
GO:0010267	production of ta-siRNAs involved in RNA interference	Biological Process
GO:0010268	brassinosteroid homeostasis	Biological Process
GO:0010270	photosystem II oxygen evolving complex assembly	Biological Process
GO:0010271	regulation of chlorophyll catabolic process	Biological Process
GO:0010273	detoxification of copper ion	Biological Process
GO:0010274	hydrotropism	Biological Process
GO:0010275	NAD(P)H dehydrogenase complex assembly	Biological Process
GO:0010277	chlorophyllide a oxygenase [overall] activity	Molecular Function
GO:0010282	senescence-associated vacuole	Cellular Component
GO:0010285	L,L-diaminopimelate aminotransferase activity	Molecular Function
GO:0010286	heat acclimation	Biological Process
GO:0010287	plastoglobule	Cellular Component
GO:0010289	homogalacturonan biosynthetic process	Biological Process
GO:0010304	PSII associated light-harvesting complex II catabolic process	Biological Process
GO:0010305	leaf vascular tissue pattern formation	Biological Process
GO:0010307	acetylglutamate kinase regulator activity	Molecular Function
GO:0010309	acireductone dioxygenase [iron(II)-requiring] activity	Molecular Function
GO:0010310	regulation of hydrogen peroxide metabolic process	Biological Process
GO:0010311	lateral root formation	Biological Process
GO:0010315	auxin efflux	Biological Process
GO:0010319	stromule	Cellular Component
GO:0010323	negative regulation of isopentenyl diphosphate biosynthetic process, methylerythritol 4-phosphate pathway	Biological Process
GO:0010328	auxin influx transmembrane transporter activity	Molecular Function
GO:0010329	auxin efflux transmembrane transporter activity	Molecular Function
GO:0010330	cellulose synthase complex	Cellular Component
GO:0010332	response to gamma radiation	Biological Process
GO:0010333	terpene synthase activity	Molecular Function
GO:0010336	gibberellic acid homeostasis	Biological Process
GO:0010337	regulation of salicylic acid metabolic process	Biological Process
GO:0010338	leaf formation	Biological Process
GO:0010343	singlet oxygen-mediated programmed cell death	Biological Process
GO:0010344	seed oilbody biogenesis	Biological Process
GO:0010345	suberin biosynthetic process	Biological Process
GO:0010355	homogentisate farnesyltransferase activity	Molecular Function
GO:0010356	homogentisate geranylgeranyltransferase activity	Molecular Function
GO:0010357	homogentisate solanesyltransferase activity	Molecular Function
GO:0010358	leaf shaping	Biological Process
GO:0010359	regulation of anion channel activity	Biological Process
GO:0010362	negative regulation of anion channel activity by blue light	Biological Process
GO:0010363	regulation of plant-type hypersensitive response	Biological Process
GO:0010364	regulation of ethylene biosynthetic process	Biological Process
GO:0010366	negative regulation of ethylene biosynthetic process	Biological Process
GO:0010369	chromocenter	Cellular Component
GO:0010371	regulation of gibberellin biosynthetic process	Biological Process
GO:0010373	negative regulation of gibberellin biosynthetic process	Biological Process
GO:0010374	stomatal complex development	Biological Process
GO:0010375	stomatal complex patterning	Biological Process
GO:0010376	stomatal complex formation	Biological Process
GO:0010377	guard cell fate commitment	Biological Process
[truncated: 2,400 more rows]

## Sheet: Highly_Targeted_Transcripts
Target_Acc.	Target_Desc.	# Targeting miRNAs	Gene Ontology
PGSC0003DMT400044989	NA	50	GO:0004672; GO:0005524; GO:0006468
PGSC0003DMT400004014	NA	49	GO:0005783; GO:0005789; GO:0006506; GO:0016020; GO:0016021; GO:0016740; GO:0016757; GO:0016758
PGSC0003DMT400044986	NA	49	GO:0004672; GO:0005524; GO:0006468
PGSC0003DMT400044987	Cdk10/11	49	GO:0004672; GO:0005524; GO:0006468
PGSC0003DMT400044988	NA	49	GO:0004672; GO:0005524; GO:0006468
PGSC0003DMT400000501	NA	38	GO:0016020; GO:0016021
PGSC0003DMT400000502	Conserved gene of unknown function	38	GO:0016020; GO:0016021
PGSC0003DMT400075660	Gene of unknown function	34	#N/A
PGSC0003DMT400010887	Thaumatin	33	#N/A
PGSC0003DMT400027283	NA	33	#N/A
PGSC0003DMT400047888	NA	32	GO:0005515
PGSC0003DMT400071641	NA	31	GO:0005886; GO:0016020; GO:0016021
PGSC0003DMT400074794	NA	31	GO:0016020; GO:0016021; GO:0022857; GO:0055085
PGSC0003DMT400064587	NA	30	GO:0043531
PGSC0003DMT400081911	NA	30	GO:0016491; GO:0016702; GO:0046872; GO:0055114
PGSC0003DMT400082048	Amino acid transporter	29	GO:0003333; GO:0015171; GO:0016020; GO:0016021; GO:0022857; GO:0055085
PGSC0003DMT400060231	NA	28	GO:0031047
PGSC0003DMT400060232	NA	28	GO:0031047
PGSC0003DMT400073837	Receptor protein kinase	28	GO:0000166; GO:0004672; GO:0004674; GO:0004675; GO:0005524; GO:0005886; GO:0006468; GO:0007165; GO:0007178; GO:0016020; GO:0016021; GO:0016301; GO:0016310; GO:0016740
PGSC0003DMT400040357	F-box domain containing protein	27	GO:0005515
PGSC0003DMT400046344	NA	27	#N/A
PGSC0003DMT400046413	Conserved gene of unknown function	27	#N/A
PGSC0003DMT400077055	Cytochrome P450	27	GO:0004497; GO:0005506; GO:0016020; GO:0016021; GO:0016491; GO:0016705; GO:0020037; GO:0046872; GO:0055114
PGSC0003DMT400015015	NA	26	#N/A
PGSC0003DMT400064589	NA	26	GO:0006952; GO:0043531
PGSC0003DMT400073315	Phospholipid N-methyltransferase	26	GO:0000773; GO:0004608; GO:0005783; GO:0005789; GO:0006629; GO:0006644; GO:0006656; GO:0008168; GO:0008170; GO:0008654; GO:0008757; GO:0016020; GO:0016021; GO:0016740; GO:0032259; GO:0080101
PGSC0003DMT400075919	NA	26	#N/A
PGSC0003DMT400077054	NA	26	GO:0004497; GO:0005506; GO:0016491; GO:0016705; GO:0020037; GO:0046872; GO:0055114
PGSC0003DMT400030295	Cyclin-like F-bo	25	#N/A
PGSC0003DMT400056337	NA	25	GO:0005515; GO:0006952; GO:0007165; GO:0043531
PGSC0003DMT400056338	Bacterial spot disease resistance protein 4	25	GO:0005515; GO:0006952; GO:0007165; GO:0043531
PGSC0003DMT400018687	NA	24	#N/A
PGSC0003DMT400018688	Root phototropism protein	24	GO:0005515
PGSC0003DMT400018689	NA	24	GO:0005515
PGSC0003DMT400046304	Gene of unknown function	24	#N/A
PGSC0003DMT400021688	NA	23	GO:0003824; GO:0004553; GO:0005975
PGSC0003DMT400025014	FH protein NFH1	23	#N/A
PGSC0003DMT400060230	XH/XS domain-containing protein	23	GO:0031047
PGSC0003DMT400075920	Serine/threonine-protein kinase PBS1	23	GO:0004672; GO:0005524; GO:0006468
PGSC0003DMT400007611	Gene of unknown function	22	#N/A
PGSC0003DMT400027030	Kinase	22	GO:0004672; GO:0005524; GO:0006468
PGSC0003DMT400048413	Rad7	22	#N/A
PGSC0003DMT400064588	PRF	22	GO:0006952; GO:0043531
PGSC0003DMT400072534	NA	22	GO:0016491; GO:0055114
PGSC0003DMT400075918	NA	22	GO:0004672; GO:0005524; GO:0006468
PGSC0003DMT400006972	F-box family protein	21	#N/A
PGSC0003DMT400008313	Gene of unknown function	21	#N/A
PGSC0003DMT400038095	Glycine-rich RNA-binding protein	21	#N/A
PGSC0003DMT400060445	NA	21	GO:0005515; GO:0016020; GO:0016021
PGSC0003DMT400060446	NA	21	GO:0005515; GO:0016020; GO:0016021
PGSC0003DMT400060447	Ankyrin repeat-containing protein	21	GO:0005515; GO:0005634; GO:0005886; GO:0009651; GO:0016020; GO:0016021; GO:0034613
PGSC0003DMT400062190	NA	21	GO:0005515
PGSC0003DMT400078167	NA	21	GO:0004842; GO:0005515; GO:0016567; GO:0016740
PGSC0003DMT400078169	NA	21	GO:0004842; GO:0005515; GO:0016567; GO:0016740
PGSC0003DMT400021686	NA	20	GO:0003824; GO:0004553; GO:0005975
PGSC0003DMT400034856	NA	20	#N/A
PGSC0003DMT400018732	NA	19	GO:0016020; GO:0016021
PGSC0003DMT400018733	Conserved gene of unknown function	19	GO:0016020; GO:0016021
PGSC0003DMT400020355	NA	19	GO:0006952; GO:0043531
PGSC0003DMT400067688	NA	19	GO:0000166; GO:0004672; GO:0004674; GO:0005524; GO:0005886; GO:0006468; GO:0009506; GO:0016020; GO:0016021; GO:0016301; GO:0016310; GO:0016740
PGSC0003DMT400000746	NA	18	GO:0004672; GO:0005524; GO:0006468
PGSC0003DMT400002779	Fatty acid hydroperoxide lyase	18	GO:0004497; GO:0005506; GO:0016705; GO:0016829; GO:0020037; GO:0046872; GO:0055114
PGSC0003DMT400013670	Gene of unknown function	18	#N/A
PGSC0003DMT400015388	NA	18	#N/A
PGSC0003DMT400019842	Gene of unknown function	18	#N/A
PGSC0003DMT400072124	Coatomer	18	GO:0016020; GO:0016021
PGSC0003DMT400072125	NA	18	#N/A
PGSC0003DMT400072448	NA	18	GO:0030001; GO:0046872
PGSC0003DMT400083476	Gene of unknown function	18	#N/A
PGSC0003DMT400002053	NA	17	GO:0005199; GO:0009664
PGSC0003DMT400002054	Extensin	17	GO:0005199; GO:0009664
PGSC0003DMT400005040	Disease resistance protein BS2	17	GO:0006952; GO:0043531
PGSC0003DMT400008759	PPR1 protein	17	GO:0005515
PGSC0003DMT400058441	Phytochromobilin synthase	17	#N/A
PGSC0003DMT400062599	NA	17	#N/A
PGSC0003DMT400070097	NA	17	#N/A
PGSC0003DMT400075460	NA	17	GO:0008152; GO:0016740; GO:0016757; GO:0016758
PGSC0003DMT400075461	Glycosyltransferase	17	GO:0008152; GO:0016740; GO:0016757; GO:0016758
PGSC0003DMT400078334	Disease resistance protein BS2	17	GO:0006952; GO:0043531
PGSC0003DMT400009948	NA	16	GO:0008270
PGSC0003DMT400015884	Plastoquinol-plastocyanin reductase	16	GO:0009512; GO:0016020; GO:0016021
PGSC0003DMT400032358	MurA transferase	16	GO:0003824; GO:0008760; GO:0016765; GO:0019277
PGSC0003DMT400037397	Homeobox protein	16	GO:0008289
PGSC0003DMT400055542	NA	16	GO:0008152; GO:0016740; GO:0016757; GO:0016758
PGSC0003DMT400062189	NA	16	GO:0005515
PGSC0003DMT400062191	NA	16	GO:0005515
PGSC0003DMT400062192	NA	16	GO:0005515
PGSC0003DMT400062193	N protein	16	GO:0005515
PGSC0003DMT400062194	NA	16	GO:0005515; GO:0007165; GO:0043531
PGSC0003DMT400062195	NA	16	GO:0005515; GO:0007165; GO:0043531
PGSC0003DMT400062196	NA	16	GO:0005515
PGSC0003DMT400078358	Ribose-5-phosphate isomerase	16	GO:0004751; GO:0009052
PGSC0003DMT400002127	NA	15	GO:0006952; GO:0043531
PGSC0003DMT400009927	Thioredoxin	15	GO:0005623; GO:0006662; GO:0015035; GO:0045454; GO:0055114
PGSC0003DMT400015495	Protein translocase subunit secA	15	GO:0005524; GO:0005622; GO:0005623; GO:0006605; GO:0006886; GO:0016020; GO:0017038
PGSC0003DMT400015951	NA	15	GO:0003824; GO:0004722; GO:0006470
PGSC0003DMT400021231	Cytochrome P450	15	GO:0004497; GO:0005506; GO:0016020; GO:0016021; GO:0016491; GO:0016705; GO:0020037; GO:0046872; GO:0055114
PGSC0003DMT400021614	NA	15	GO:0004672; GO:0005524; GO:0006468
PGSC0003DMT400022096	Integral membrane single C2 domain protein	15	GO:0006869; GO:0008289; GO:0016020; GO:0016021
PGSC0003DMT400029793	Hsp90 co-chaperone AHA1	15	GO:0001671; GO:0005829; GO:0006950; GO:0032781; GO:0051087; GO:0051879
PGSC0003DMT400055543	UDP-glucosyltransferase	15	GO:0008152; GO:0016740; GO:0016757; GO:0016758
PGSC0003DMT400068797	NA	15	GO:0003677
PGSC0003DMT400071319	NA	15	GO:0004591; GO:0006099; GO:0008152; GO:0016624; GO:0030976; GO:0055114
PGSC0003DMT400078414	Ceramide kinase	15	GO:0001729; GO:0005509; GO:0006672; GO:0008219; GO:0043067; GO:0046834
PGSC0003DMT400080148	Gene of unknown function	15	#N/A
PGSC0003DMT400081374	NA	15	#N/A
PGSC0003DMT400081415	NA	15	#N/A
PGSC0003DMT400081416	Conserved gene of unknown function	15	#N/A
PGSC0003DMT400009947	NA	14	GO:0008270
PGSC0003DMT400009950	NA	14	GO:0008270
PGSC0003DMT400015250	NA	14	GO:0004869; GO:0010466; GO:0010951; GO:0030414
PGSC0003DMT400015949	NA	14	GO:0003824; GO:0004722; GO:0006470
PGSC0003DMT400015950	Protein phosphatase 2c	14	GO:0000226; GO:0003824; GO:0004722; GO:0005634; GO:0005737; GO:0006470; GO:0009819; GO:0045926
PGSC0003DMT400023038	RING-H2 finger protein ATL2J	14	#N/A
PGSC0003DMT400028395	Cc-nbs-lrr resistance protein	14	#N/A
PGSC0003DMT400035133	NA	14	GO:0006952; GO:0043531
PGSC0003DMT400049181	Gene of unknown function	14	GO:0005515; GO:0005742; GO:0045040
PGSC0003DMT400052947	NA	14	GO:0005515
PGSC0003DMT400054863	Ac transposase	14	GO:0003677; GO:0046983
PGSC0003DMT400061341	Cf-2.1	14	GO:0005515
PGSC0003DMT400068798	Myb-like DNA-binding protein	14	GO:0003677; GO:0005634
PGSC0003DMT400069060	NA	14	#N/A
PGSC0003DMT400077736	CC-NBS-LRR protein	14	#N/A
PGSC0003DMT400080154	Gene of unknown function	14	GO:0004672; GO:0005524; GO:0006468
PGSC0003DMT400082448	NA	14	GO:0003824; GO:0008483; GO:0030170; GO:0033014; GO:0042286
PGSC0003DMT400000989	Exostosin family protein	13	GO:0006486; GO:0016020; GO:0016021; GO:0016757
PGSC0003DMT400011977	NA	13	GO:0005515; GO:0016020; GO:0016021
PGSC0003DMT400012615	Homeobox-leucine zipper protein HAT22	13	GO:0003677; GO:0003700; GO:0005634; GO:0006355; GO:0043565
PGSC0003DMT400017585	NA	13	#N/A
PGSC0003DMT400017586	Pentatricopeptide repeat-containing protein	13	#N/A
PGSC0003DMT400026449	DNA binding protein	13	GO:0006355; GO:0046983
PGSC0003DMT400029644	P23 co-chaperone	13	GO:0005634; GO:0005829; GO:0005886; GO:0009408; GO:0009506; GO:0010449; GO:0010628; GO:0051085; GO:0051087; GO:0051879; GO:0080037; GO:0101031; GO:2000012
PGSC0003DMT400033314	NA	13	GO:0004497; GO:0005506; GO:0016491; GO:0016705; GO:0020037; GO:0046872; GO:0055114
PGSC0003DMT400037417	NA	13	#N/A
PGSC0003DMT400042167	NA	13	GO:0003677; GO:0005634; GO:0006351; GO:0006355
PGSC0003DMT400042168	NA	13	GO:0003677; GO:0005634; GO:0006351; GO:0006355
PGSC0003DMT400043681	Nam 6	13	GO:0003677; GO:0005634; GO:0006351; GO:0006355; GO:0016020; GO:0016021
PGSC0003DMT400043682	NA	13	GO:0003677; GO:0005634; GO:0006351; GO:0006355
PGSC0003DMT400053350	ADP-ribosylation factor	13	GO:0000166; GO:0005525
PGSC0003DMT400058948	Serine/threonine-protein kinase PBS1	13	GO:0004672; GO:0005515; GO:0005524; GO:0006468; GO:0016020; GO:0016021
PGSC0003DMT400068222	NA	13	#N/A
PGSC0003DMT400071318	2-oxoglutarate dehydrogenase	13	GO:0004591; GO:0006099; GO:0008152; GO:0016624; GO:0030976; GO:0055114
PGSC0003DMT400081376	NA	13	#N/A
PGSC0003DMT400081377	NA	13	GO:0016020; GO:0016021
PGSC0003DMT400002614	NA	12	GO:0003824; GO:0004553
PGSC0003DMT400002615	NA	12	GO:0003824; GO:0004553
PGSC0003DMT400002616	NA	12	GO:0003824; GO:0004553
PGSC0003DMT400002617	Non-lysosomal glucosylceramidase	12	GO:0003824; GO:0004348; GO:0004553; GO:0006629; GO:0006680; GO:0008152; GO:0016020; GO:0016787; GO:0016798
PGSC0003DMT400002619	NA	12	GO:0003824; GO:0004553
PGSC0003DMT400002639	NA	12	#N/A
PGSC0003DMT400004286	NA	12	#N/A
PGSC0003DMT400010336	Gene of unknown function	12	#N/A
PGSC0003DMT400010842	Conserved gene of unknown function	12	#N/A
PGSC0003DMT400013490	Anthranilate phosphoribosyltransferase	12	GO:0016020; GO:0016021
PGSC0003DMT400015155	NA	12	GO:0003677; GO:0005634
PGSC0003DMT400015156	GAMYB-like2	12	GO:0003677; GO:0005634
PGSC0003DMT400023346	GRAS family transcription factor	12	GO:0006351; GO:0006355
PGSC0003DMT400028001	NA	12	GO:0016020; GO:0016021
PGSC0003DMT400028002	NA	12	GO:0016020; GO:0016021
PGSC0003DMT400029385	NA	12	GO:0016020; GO:0016021
PGSC0003DMT400031779	NA	12	GO:0003824; GO:0008152
PGSC0003DMT400034466	Ubiquitin-protein ligase	12	#N/A
PGSC0003DMT400035132	NA	12	#N/A
PGSC0003DMT400037325	NA	12	GO:0005509; GO:0009523; GO:0009654; GO:0015979; GO:0019898
PGSC0003DMT400037326	NA	12	GO:0005509; GO:0009523; GO:0009654; GO:0015979; GO:0019898
PGSC0003DMT400038088	Integrase core domain containing protein	12	#N/A
PGSC0003DMT400038664	Urease accessory protein D	12	GO:0006807; GO:0016151; GO:1905182
PGSC0003DMT400043440	NA	12	#N/A
PGSC0003DMT400043719	Bacterial spot disease resistance protein 4	12	GO:0005515; GO:0006952; GO:0007165; GO:0043531
PGSC0003DMT400044318	Cell wall-plasma membrane linker protein	12	#N/A
PGSC0003DMT400044858	NA	12	#N/A
PGSC0003DMT400051426	Ankyrin repeat-containing protein	12	GO:0005515; GO:0005886; GO:0016020; GO:0016021
PGSC0003DMT400053825	NA	12	#N/A
PGSC0003DMT400056661	NA	12	GO:0042721; GO:0045039
PGSC0003DMT400057440	NA	12	GO:0016020; GO:0016021
PGSC0003DMT400060466	2-oxoglutarate dehydrogenase	12	GO:0004591; GO:0006099; GO:0008152; GO:0016624; GO:0030976; GO:0055114
PGSC0003DMT400063115	Conserved gene of unknown function	12	#N/A
PGSC0003DMT400066282	NA	12	#N/A
PGSC0003DMT400069059	SET domain protein	12	GO:0042800; GO:0051568
PGSC0003DMT400071885	Conserved gene of unknown function	12	GO:0004672; GO:0005515; GO:0005524; GO:0006468; GO:0016020; GO:0016021
PGSC0003DMT400073762	NA	12	GO:0016020; GO:0016021
PGSC0003DMT400074006	Oxidoreductase/ transition metal ion binding protein	12	#N/A
PGSC0003DMT400074007	NA	12	#N/A
PGSC0003DMT400074008	NA	12	#N/A
PGSC0003DMT400074167	NA	12	GO:0003677; GO:0005515; GO:0005634; GO:0006351; GO:0006355; GO:0009725; GO:0009734
PGSC0003DMT400075593	NA	12	GO:0016020; GO:0016021
PGSC0003DMT400075594	NA	12	GO:0016020; GO:0016021; GO:0055085
PGSC0003DMT400076190	Conserved gene of unknown function	12	GO:0005515
PGSC0003DMT400076360	NA	12	GO:0000003; GO:0000148; GO:0003843; GO:0005886; GO:0006075; GO:0007623; GO:0009555; GO:0016020; GO:0016021
PGSC0003DMT400081786	NA	12	GO:0005515
PGSC0003DMT400095451	Late blight resistance protein	12	#N/A
PGSC0003DMT400002132	NA	11	GO:0006952; GO:0043531
PGSC0003DMT400002133	NA	11	GO:0006952; GO:0043531
PGSC0003DMT400002134	Tospovirus resistance protein A	11	GO:0006952; GO:0043531
PGSC0003DMT400002618	NA	11	GO:0003824; GO:0004348; GO:0004553; GO:0006629; GO:0006680; GO:0008152; GO:0016020; GO:0016787; GO:0016798
PGSC0003DMT400002620	NA	11	GO:0003824; GO:0004553
PGSC0003DMT400003147	NA	11	GO:0006807; GO:0009039; GO:0016151; GO:0016787; GO:0016810
PGSC0003DMT400005017	Disease resistance protein BS2	11	GO:0006952; GO:0043531
PGSC0003DMT400005032	PRF	11	GO:0006952; GO:0043531
PGSC0003DMT400006952	NA	11	GO:0000166; GO:0004672; GO:0004674; GO:0005524; GO:0006468; GO:0016020; GO:0016021
PGSC0003DMT400007272	NA	11	GO:0006952; GO:0043531
PGSC0003DMT400007663	Disease resistance protein BS2	11	#N/A
PGSC0003DMT400010764	Gene of unknown function	11	#N/A
PGSC0003DMT400011711	Gene of unknown function	11	GO:0004869; GO:0010951
PGSC0003DMT400011721	NA	11	#N/A
PGSC0003DMT400012949	Conserved gene of unknown function	11	GO:0006952; GO:0043531
PGSC0003DMT400012963	Disease resistance protein RGA3	11	GO:0006952; GO:0043531
PGSC0003DMT400014422	NA	11	GO:0005779; GO:0007031
PGSC0003DMT400015158	NA	11	GO:0005737; GO:0005829; GO:0006777; GO:0016740; GO:0019008; GO:0030366
PGSC0003DMT400019741	Polyribonucleotide nucleotidyltransferase	11	GO:0000175; GO:0003676; GO:0003723; GO:0004654; GO:0006396; GO:0006401; GO:0006402; GO:0009507; GO:0009570; GO:0010323; GO:0015995; GO:0016036; GO:0016120; GO:0016123; GO:0031425; GO:0090503
PGSC0003DMT400022876	NA	11	#N/A
PGSC0003DMT400024504	NA	11	GO:0005515
PGSC0003DMT400025781	Oxidoreductase	11	GO:0005506; GO:0005768; GO:0005794; GO:0005802; GO:0016020; GO:0016021; GO:0016491; GO:0016705; GO:0031418; GO:0046872; GO:0055114
PGSC0003DMT400028992	NA	11	GO:0000166; GO:0004672; GO:0004674; GO:0005524; GO:0006468; GO:0016020; GO:0016021
PGSC0003DMT400029664	NA	11	#N/A
PGSC0003DMT400030325	NA	11	#N/A
PGSC0003DMT400034278	NA	11	GO:0016020; GO:0016021
PGSC0003DMT400034279	NA	11	GO:0016020; GO:0016021
PGSC0003DMT400034280	Phytol kinase 1, chloroplast	11	GO:0006720; GO:0009737; GO:0016020; GO:0016021; GO:0016487; GO:0048440; GO:0052668; GO:0052669; GO:0052670; GO:0052671
PGSC0003DMT400034281	NA	11	GO:0016020; GO:0016021
PGSC0003DMT400034465	NA	11	#N/A
PGSC0003DMT400034467	NA	11	GO:0016020; GO:0016021
PGSC0003DMT400034650	NA	11	GO:0004672; GO:0005524; GO:0006468
PGSC0003DMT400035057	NA	11	GO:0003950; GO:0016740; GO:0016757
PGSC0003DMT400036876	Conserved gene of unknown function	11	#N/A
PGSC0003DMT400039802	NA	11	GO:0003676; GO:0003723; GO:0003729; GO:0005634; GO:0005730; GO:0006952; GO:0008219; GO:0009693; GO:0010150
PGSC0003DMT400041941	Chlorophyllase	11	GO:0015996; GO:0047746
PGSC0003DMT400044219	Cryptochrome 2	11	GO:0009785; GO:0009882
PGSC0003DMT400044780	NA	11	#N/A
PGSC0003DMT400044859	NA	11	#N/A
PGSC0003DMT400045805	NA	11	#N/A
PGSC0003DMT400045969	NA	11	GO:0004672; GO:0005524; GO:0006468; GO:0016020; GO:0016021
PGSC0003DMT400045970	Protein kinase	11	GO:0004672; GO:0005524; GO:0005886; GO:0006468; GO:0016020; GO:0016021
PGSC0003DMT400045971	NA	11	GO:0004672; GO:0005524; GO:0006468; GO:0016020; GO:0016021
PGSC0003DMT400045972	NA	11	GO:0004672; GO:0005524; GO:0006468; GO:0016020; GO:0016021
PGSC0003DMT400048307	Beta-glucan-binding protein 4	11	GO:0052861
PGSC0003DMT400048449	ATP-binding cassette transporter	11	GO:0000166; GO:0005524; GO:0016020; GO:0016021; GO:0016887
PGSC0003DMT400049024	F-box protein	11	GO:0005515
PGSC0003DMT400049471	Pentatricopeptide repeat-containing protein	11	GO:0005515
PGSC0003DMT400049477	NA	11	#N/A
PGSC0003DMT400052958	CBL-interacting protein kinase 11	11	GO:0000166; GO:0004672; GO:0004674; GO:0005524; GO:0006468; GO:0007165; GO:0016301; GO:0016310; GO:0016740
PGSC0003DMT400054922	NA	11	#N/A
PGSC0003DMT400055810	NA	11	GO:0005515
PGSC0003DMT400056764	Gene of unknown function	11	#N/A
PGSC0003DMT400057496	NA	11	#N/A
PGSC0003DMT400061830	NA	11	GO:0005515; GO:0007165; GO:0043531
PGSC0003DMT400061831	Nematode resistance	11	GO:0005515; GO:0007165; GO:0043531
PGSC0003DMT400062762	NA	11	GO:0043531
PGSC0003DMT400062763	NA	11	GO:0043531
PGSC0003DMT400063679	Pentatricopeptide repeat-containing protein	11	GO:0005515
PGSC0003DMT400068302	Conserved gene of unknown function	11	GO:0016020; GO:0016021
PGSC0003DMT400069146	NA	11	GO:0004869; GO:0010466; GO:0010951; GO:0030414
PGSC0003DMT400072765	Magnesium transporter	11	GO:0015095; GO:0016020; GO:0016021; GO:0030001; GO:0046873; GO:0055085; GO:1903830
PGSC0003DMT400073016	Gene of unknown function	11	#N/A
PGSC0003DMT400073763	Conserved gene of unknown function	11	GO:0016020; GO:0016021
PGSC0003DMT400074168	NA	11	GO:0003677; GO:0005515; GO:0005634; GO:0006351; GO:0006355; GO:0009725; GO:0009734
PGSC0003DMT400074169	Auxin response factor 6	11	GO:0003677; GO:0005515; GO:0005634; GO:0006351; GO:0006355; GO:0009725; GO:0009734
PGSC0003DMT400075878	Protein OBERON 3	11	#N/A
PGSC0003DMT400079864	Leucine-rich receptor kinase	11	GO:0004672; GO:0005524; GO:0006468; GO:0016020; GO:0016021
PGSC0003DMT400003146	NA	10	GO:0006807; GO:0009039; GO:0016151; GO:0016787; GO:0016810
PGSC0003DMT400003150	NA	10	GO:0006807; GO:0009039; GO:0016151; GO:0016787; GO:0016810; GO:0043419; GO:0046872
PGSC0003DMT400005011	NBS-LRR protein	10	GO:0043531
PGSC0003DMT400005661	NA	10	#N/A
PGSC0003DMT400005662	NA	10	GO:0006952; GO:0043531
PGSC0003DMT400005663	NBS-LRR resistance protein	10	GO:0006952; GO:0043531
PGSC0003DMT400006240	F-Box protein	10	GO:0005515
PGSC0003DMT400007273	NA	10	GO:0043531
PGSC0003DMT400011198	Gene of unknown function	10	#N/A
PGSC0003DMT400011712	NA	10	GO:0004869; GO:0010951
PGSC0003DMT400012225	NA	10	GO:0005215; GO:0006857; GO:0016020; GO:0016021; GO:0022857; GO:0055085
PGSC0003DMT400013081	NA	10	#N/A
PGSC0003DMT400015208	NA	10	#N/A
PGSC0003DMT400017810	Clostridium pasteurianum ferredoxin homolog	10	GO:0016020; GO:0016021
PGSC0003DMT400018775	Gene of unknown function	10	#N/A
PGSC0003DMT400020611	NA	10	#N/A
PGSC0003DMT400020801	DNA binding protein	10	GO:0003677; GO:0005634; GO:0008289; GO:0009855; GO:0009944; GO:0009956; GO:0010014; GO:0010051; GO:0010089; GO:0030154; GO:0043565; GO:0044212
PGSC0003DMT400021801	NA	10	GO:0004842; GO:0016567
PGSC0003DMT400022878	NA	10	GO:0007165
PGSC0003DMT400027038	Potassium transporter 11	10	GO:0006811; GO:0006813; GO:0015079; GO:0016020; GO:0016021; GO:0071805
PGSC0003DMT400028004	NA	10	#N/A
PGSC0003DMT400030327	Conserved gene of unknown function	10	GO:0009507; GO:0009535
PGSC0003DMT400032080	NA	10	GO:0005515
PGSC0003DMT400032082	NA	10	GO:0005515
PGSC0003DMT400032523	NA	10	GO:0009535; GO:0009773; GO:0016730
PGSC0003DMT400032524	NA	10	GO:0009535; GO:0009773; GO:0016020; GO:0016021; GO:0016730
PGSC0003DMT400033140	Pentatricopeptide repeat-containing protein	10	GO:0005515
PGSC0003DMT400033890	Calcium-transporting ATPase 2, plasma membrane-type	10	GO:0000166; GO:0005388; GO:0005516; GO:0005524; GO:0006811; GO:0006816; GO:0016020; GO:0016021; GO:0016787; GO:0070588; GO:0099132
PGSC0003DMT400034649	Cdk10/11	10	GO:0004672; GO:0005524; GO:0006468
PGSC0003DMT400037024	SEU1 protein	10	#N/A
PGSC0003DMT400037299	Conserved gene of unknown function	10	#N/A
PGSC0003DMT400037425	Flavonoid 3-hydroxylase	10	GO:0004497; GO:0005506; GO:0016491; GO:0016705; GO:0020037; GO:0046872; GO:0055114
PGSC0003DMT400037480	Peru 2	10	GO:0005515
PGSC0003DMT400038440	NA	10	GO:0005515
PGSC0003DMT400038442	NA	10	GO:0005515
PGSC0003DMT400038444	Pentatricopeptide repeat-containing protein	10	GO:0005515
PGSC0003DMT400039624	NA	10	#N/A
PGSC0003DMT400039923	Gene of unknown function	10	#N/A
PGSC0003DMT400040978	NA	10	#N/A
PGSC0003DMT400040979	Gene of unknown function	10	#N/A
PGSC0003DMT400043061	Gene of unknown function	10	#N/A
PGSC0003DMT400045804	NA	10	GO:0000977; GO:0003677; GO:0005634; GO:0006351; GO:0006355; GO:0045944; GO:0046983
PGSC0003DMT400046293	Hcr2-0A	10	GO:0005515; GO:0016020; GO:0016021
PGSC0003DMT400046294	NA	10	GO:0005515; GO:0016020; GO:0016021
PGSC0003DMT400048133	I-box binding factor	10	GO:0003677; GO:0005634; GO:0006351; GO:0006355
PGSC0003DMT400049158	NA	10	GO:0003677; GO:0003918; GO:0005524; GO:0006265
PGSC0003DMT400054919	Ring finger protein	10	#N/A
PGSC0003DMT400055415	T-snare	10	GO:0016020; GO:0016021; GO:0016192; GO:0048193
PGSC0003DMT400055418	NA	10	GO:0016020; GO:0016021; GO:0016192; GO:0048193
PGSC0003DMT400055458	Cytochrome B5	10	GO:0016020; GO:0016021; GO:0020037; GO:0046872
PGSC0003DMT400055876	Conserved gene of unknown function	10	GO:0005759
PGSC0003DMT400057442	Extracellular ligand-gated ion channel	10	GO:0016020; GO:0016021
PGSC0003DMT400057498	Conserved gene of unknown function	10	#N/A
PGSC0003DMT400057921	Esterase/lipase/thioesterase family protein	10	GO:0016020; GO:0016021; GO:0016747
PGSC0003DMT400058087	Syntaxin 81	10	GO:0016020; GO:0016021
PGSC0003DMT400058098	NA	10	GO:0003824; GO:0004721; GO:0004722; GO:0006470; GO:0016787; GO:0043169; GO:0046872
PGSC0003DMT400059156	EIX receptor 1	10	GO:0005515; GO:0016020; GO:0016021
PGSC0003DMT400059943	NA	10	GO:0046854
PGSC0003DMT400060879	NA	10	GO:0005515
PGSC0003DMT400062764	NBS-coding resistance gene analog	10	GO:0043531
PGSC0003DMT400062765	NA	10	GO:0043531
PGSC0003DMT400065311	NA	10	GO:0003700; GO:0006355; GO:0007275
PGSC0003DMT400065564	Hcr2-0A	10	GO:0005515; GO:0016020; GO:0016021
PGSC0003DMT400065565	NA	10	GO:0005515; GO:0016020; GO:0016021
PGSC0003DMT400066281	NA	10	#N/A
PGSC0003DMT400069001	Conserved gene of unknown function	10	#N/A
PGSC0003DMT400070026	ATP binding / carbohydrate binding / kinase/ protein kinase/ protein serine/threonine kinase/ protein tyrosine kinase/ sugar binding	10	GO:0000166; GO:0004672; GO:0004674; GO:0005524; GO:0006468; GO:0016020; GO:0016021; GO:0016301; GO:0016310; GO:0016740
PGSC0003DMT400070158	Leucine-rich repeat receptor kinase	10	GO:0004672; GO:0005515; GO:0005524; GO:0006468; GO:0016020; GO:0016021
PGSC0003DMT400071597	NAC domain protein	10	GO:0003677; GO:0005634; GO:0006351; GO:0006355
PGSC0003DMT400072510	NA	10	GO:0005515; GO:0016020; GO:0016021
PGSC0003DMT400075747	Hero resistance protein	10	GO:0006952; GO:0043531
PGSC0003DMT400076676	Conserved gene of unknown function	10	#N/A
PGSC0003DMT400080337	F-box domain-containing protein	10	#N/A
PGSC0003DMT400080418	BHLH transcription factor MYC4	10	GO:0046983
PGSC0003DMT400080419	NA	10	GO:0046983
PGSC0003DMT400080740	Hcr2-0A	10	GO:0005515; GO:0016020; GO:0016021
PGSC0003DMT400081943	Conserved gene of unknown function	10	#N/A
PGSC0003DMT400000783	Gamma glutamyl transpeptidases	9	GO:0006508; GO:0006751; GO:0016020; GO:0016021; GO:0036374
PGSC0003DMT400001512	Catechol O-methyltransferase	9	GO:0005634; GO:0005737; GO:0005886; GO:0008168; GO:0008171; GO:0009506; GO:0009809; GO:0016740; GO:0030744; GO:0030755; GO:0032259; GO:0033799; GO:0046983; GO:0047763; GO:0051555
PGSC0003DMT400001796	Phd finger transcription factor	9	GO:0003682; GO:0016020; GO:0016021; GO:0046872
PGSC0003DMT400004287	NA	9	#N/A
PGSC0003DMT400005006	Disease resistance protein BS2	9	GO:0006952; GO:0043531
PGSC0003DMT400005660	NA	9	#N/A
PGSC0003DMT400005664	NA	9	#N/A
PGSC0003DMT400005829	Disease resistance protein	9	GO:0006952; GO:0043531
PGSC0003DMT400007274	TMV resistance protein N	9	GO:0005515; GO:0007165; GO:0043531
PGSC0003DMT400011616	NA	9	GO:0000105; GO:0004635
PGSC0003DMT400011793	Conserved gene of unknown function	9	#N/A
PGSC0003DMT400012034	Cf-2.2	9	GO:0005515; GO:0016020; GO:0016021
PGSC0003DMT400012303	Oxidoreductase	9	GO:0008152; GO:0016491; GO:0055114
PGSC0003DMT400013079	NA	9	GO:0009507
PGSC0003DMT400013080	Conserved gene of unknown function	9	GO:0009507
PGSC0003DMT400014121	Hcr2-0A	9	GO:0005515; GO:0016020; GO:0016021
PGSC0003DMT400015209	NA	9	#N/A
PGSC0003DMT400015497	NA	9	GO:0004672; GO:0005515; GO:0005524; GO:0006468; GO:0046872
PGSC0003DMT400018698	NA	9	GO:0004672; GO:0005524; GO:0006468
PGSC0003DMT400018699	NA	9	GO:0004672; GO:0005524; GO:0006468
PGSC0003DMT400019597	NA	9	GO:0006952; GO:0043531
PGSC0003DMT400019918	NA	9	#N/A
PGSC0003DMT400021109	NA	9	GO:0004385; GO:0006163; GO:0046037; GO:0046710
PGSC0003DMT400021111	Guanylate kinase	9	GO:0004385; GO:0006163; GO:0046037; GO:0046710
PGSC0003DMT400023139	DNA binding protein	9	GO:0003677
PGSC0003DMT400023171	Gene of unknown function	9	GO:0016020; GO:0016021
PGSC0003DMT400023345	GRAS family transcription factor	9	GO:0006351; GO:0006355
PGSC0003DMT400023645	NA	9	GO:0016020; GO:0016021
PGSC0003DMT400023712	Transcriptional activator DEMETER	9	GO:0003824; GO:0006281; GO:0006284; GO:0051539
PGSC0003DMT400024061	Blight resistance protein SH10	9	#N/A
PGSC0003DMT400030034	EDNR2GH4 protein	9	GO:0006952; GO:0043531
PGSC0003DMT400032160	Copper-transporting atpase p-type	9	GO:0000166; GO:0006812; GO:0010273; GO:0016020; GO:0016021; GO:0016787; GO:0019829; GO:0046688; GO:0099132
PGSC0003DMT400032398	Phytosulfokine receptor	9	GO:0000166; GO:0001653; GO:0004672; GO:0004674; GO:0005515; GO:0005524; GO:0005886; GO:0006468; GO:0007165; GO:0009507; GO:0016020; GO:0016021; GO:0016301; GO:0016310; GO:0016740
PGSC0003DMT400032526	NA	9	GO:0009535; GO:0009773; GO:0016020; GO:0016021; GO:0016730
PGSC0003DMT400033789	Serine-threonine protein kinase, plant-type	9	GO:0004672; GO:0005524; GO:0006468; GO:0016020; GO:0016021; GO:0030247
PGSC0003DMT400035056	Conserved gene of unknown function	9	GO:0003950; GO:0016740; GO:0016757
PGSC0003DMT400035083	Gene of unknown function	9	#N/A
PGSC0003DMT400035548	MLO 8	9	GO:0005516; GO:0006952; GO:0009607; GO:0016020; GO:0016021
PGSC0003DMT400036073	NA	9	GO:0003677; GO:0003700; GO:0005634; GO:0006351; GO:0006355
PGSC0003DMT400036868	Conserved gene of unknown function	9	GO:0016020; GO:0016021
PGSC0003DMT400037055	Homeobox protein	9	GO:0003677; GO:0005634; GO:0008289
PGSC0003DMT400037420	Gene of unknown function	9	#N/A
PGSC0003DMT400037421	NA	9	#N/A
PGSC0003DMT400037560	NA	9	GO:0008270
PGSC0003DMT400038166	Cf-2.2	9	GO:0005515; GO:0016020; GO:0016021
PGSC0003DMT400039290	Bromodomain-containing protein	9	GO:0005515; GO:0005634; GO:0009409; GO:0009651; GO:0009737; GO:0045892; GO:0051365
PGSC0003DMT400039968	Lrr receptor protein kinase	9	GO:0004672; GO:0005515; GO:0005524; GO:0006468; GO:0016020; GO:0016021
PGSC0003DMT400041150	Amine oxidase	9	GO:0016491; GO:0055114
PGSC0003DMT400043442	NA	9	#N/A
PGSC0003DMT400044893	Conserved gene of unknown function	9	GO:0006952; GO:0043531
PGSC0003DMT400044895	Disease resistance protei	9	GO:0006952; GO:0043531
PGSC0003DMT400045450	Thioredoxin H	9	GO:0005623; GO:0006662; GO:0015035; GO:0045454; GO:0055114
PGSC0003DMT400045801	NA	9	GO:0000977; GO:0003677; GO:0003700; GO:0005634; GO:0006351; GO:0006355; GO:0045944; GO:0046983
PGSC0003DMT400046778	Serine-threonine protein kinase, plant-type	9	GO:0005515; GO:0016020; GO:0016021
PGSC0003DMT400046788	Transcription factor	9	GO:0000987; GO:0005634; GO:0010030; GO:0033746; GO:0033749; GO:0043985; GO:0070078; GO:0070079
PGSC0003DMT400046792	NA	9	GO:0016020; GO:0016021
PGSC0003DMT400047954	NA	9	#N/A
PGSC0003DMT400047955	NA	9	#N/A
PGSC0003DMT400048357	Pepper esterase	9	GO:0008152; GO:0016787
PGSC0003DMT400048522	Gene of unknown function	9	#N/A
PGSC0003DMT400049159	Type II DNA topoisomerase VI subunit B	9	GO:0003677; GO:0003918; GO:0005524; GO:0006265
PGSC0003DMT400049519	NA	9	GO:0016020; GO:0016021; GO:0048544
PGSC0003DMT400049895	DNA binding protein	9	#N/A
PGSC0003DMT400050189	NA	9	GO:0003676
PGSC0003DMT400050887	Polyprotein	9	#N/A
PGSC0003DMT400051672	NA	9	GO:0005634; GO:0010629; GO:0046983
PGSC0003DMT400052234	Conserved gene of unknown function	9	GO:0005886
PGSC0003DMT400052235	NA	9	GO:0005886
PGSC0003DMT400052440	NA	9	GO:0005507; GO:0005576; GO:0016491; GO:0046274; GO:0046872; GO:0048046; GO:0052716; GO:0055114
PGSC0003DMT400053293	NA	9	#N/A
PGSC0003DMT400053574	Gene of unknown function	9	#N/A
PGSC0003DMT400053918	Avr9/Cf-9 rapidly elicited protein 189	9	GO:0005515
PGSC0003DMT400054403	UDP-glucoronosyl/UDP-glucosyl transferase family protein	9	GO:0005829; GO:0008152; GO:0016740; GO:0016758
PGSC0003DMT400055593	NA	9	GO:0016020; GO:0016021; GO:0055085
PGSC0003DMT400056658	Protein translocase	9	GO:0042721; GO:0045039
PGSC0003DMT400057441	NA	9	GO:0016020; GO:0016021
PGSC0003DMT400057499	NA	9	#N/A
PGSC0003DMT400057906	Protein FRIGIDA	9	#N/A
PGSC0003DMT400058255	NA	9	GO:0071949
PGSC0003DMT400058431	NA	9	GO:0003676; GO:0003723
PGSC0003DMT400058450	Resistance gene	9	GO:0005515; GO:0007165; GO:0043531
PGSC0003DMT400058753	Squamosa promoter binding	9	GO:0003677; GO:0003700; GO:0005634; GO:0006351; GO:0006355; GO:0009908; GO:0046872
PGSC0003DMT400059158	NA	9	GO:0005515; GO:0016020; GO:0016021
PGSC0003DMT400060202	Phosphatase	9	GO:0004725; GO:0006470; GO:0008138; GO:0016311; GO:0016787; GO:0016791; GO:0035335
PGSC0003DMT400062024	Alcohol acyl transferase	9	GO:0016747
PGSC0003DMT400062070	3-isopropylmalate dehydrogenase small subunit	9	GO:0008152; GO:0016836
PGSC0003DMT400062859	NA	9	GO:0005515; GO:0008380
PGSC0003DMT400063387	Conserved gene of unknown function	9	GO:0005516
PGSC0003DMT400064427	Receptor kinase THESEUS 1	9	GO:0000166; GO:0004672; GO:0004674; GO:0005524; GO:0006468; GO:0016020; GO:0016021; GO:0016301; GO:0016310; GO:0016740
PGSC0003DMT400065656	Gene of unknown function	9	#N/A
PGSC0003DMT400065835	Type-B response regulator	9	GO:0000160; GO:0003677; GO:0003700; GO:0005634; GO:0006351; GO:0006355; GO:0007165
PGSC0003DMT400066163	NA	9	GO:0005515; GO:0009958
PGSC0003DMT400066245	Poly(A)-binding protein	9	GO:0003676; GO:0003723; GO:0005737
PGSC0003DMT400066247	Myosin heavy chain, fast skeletal muscle, embryonic	9	#N/A
PGSC0003DMT400067464	Amino acid transporter	9	GO:0003333; GO:0015171; GO:0016020; GO:0016021; GO:0022857; GO:0055085
PGSC0003DMT400068230	Syntaxin	9	GO:0005484; GO:0005622; GO:0005623; GO:0006886; GO:0016020; GO:0016192; GO:0061025
PGSC0003DMT400068892	Brassinosteroid LRR receptor kinase	9	GO:0000166; GO:0004672; GO:0005515; GO:0005524; GO:0005886; GO:0006468; GO:0016020; GO:0016021
PGSC0003DMT400069145	Multicystatin	9	GO:0004869; GO:0010466; GO:0010951; GO:0030414
PGSC0003DMT400069952	NA	9	#N/A
PGSC0003DMT400070024	Pentatricopeptide repeat-containing protein	9	GO:0005515
PGSC0003DMT400070043	NA	9	GO:0004553; GO:0005975
PGSC0003DMT400072260	BZIP domain class transcription factor	9	GO:0003700; GO:0006355
PGSC0003DMT400072761	NA	9	GO:0007165
PGSC0003DMT400072854	Flavonol 4'-sulfotransferase	9	GO:0008146; GO:0016740
PGSC0003DMT400073347	NA	9	#N/A
PGSC0003DMT400073545	NA	9	GO:0003824; GO:0008152
PGSC0003DMT400073550	NA	9	#N/A
PGSC0003DMT400074170	NA	9	GO:0003677; GO:0005515; GO:0005634; GO:0006355; GO:0009725
PGSC0003DMT400074329	Potassium transporter 26	9	GO:0015079; GO:0016020; GO:0016021; GO:0071805
PGSC0003DMT400075595	NA	9	GO:0016020; GO:0016021; GO:0055085
PGSC0003DMT400075625	Nematode resistance protein	9	GO:0005515; GO:0007165; GO:0043531
PGSC0003DMT400076112	Glucan endo-1,3-beta-glucosidase	9	GO:0004553; GO:0005773; GO:0005886; GO:0005975; GO:0008152; GO:0009505; GO:0009506; GO:0016020; GO:0016021; GO:0016787; GO:0016798; GO:0046658
PGSC0003DMT400076358	NA	9	GO:0000003; GO:0000148; GO:0003843; GO:0006075; GO:0007623; GO:0009555; GO:0016020; GO:0016021
PGSC0003DMT400076359	Transferase, transferring glycosyl groups	9	GO:0000003; GO:0000148; GO:0003843; GO:0006075; GO:0007623; GO:0009555; GO:0016020; GO:0016021
PGSC0003DMT400076747	NA	9	GO:0004150; GO:0006760; GO:0016829; GO:0046654; GO:0046656; GO:0102083
PGSC0003DMT400077275	NA	9	GO:0004842; GO:0016567; GO:0030014
PGSC0003DMT400077276	NA	9	GO:0004842; GO:0016567; GO:0030014
PGSC0003DMT400077717	Disease resistance protein R3a	9	GO:0006952; GO:0043531
PGSC0003DMT400078332	Disease resistance protein	9	#N/A
PGSC0003DMT400078336	NA	9	#N/A
PGSC0003DMT400080290	60S ribosomal protein L34	9	GO:0003735; GO:0005622; GO:0005840; GO:0006412
PGSC0003DMT400082128	Gene of unknown function	9	#N/A
PGSC0003DMT400083490	Gene of unknown function	9	#N/A
PGSC0003DMT400083859	Fatty acid desaturase	9	GO:0006629; GO:0016020; GO:0016021; GO:0016717; GO:0055114
PGSC0003DMT400003684	NA	8	GO:0016020; GO:0016021
PGSC0003DMT400003719	Mitochondrial carnitine/acylcarnitine carrier protein	8	GO:0005739; GO:0016020; GO:0016021; GO:0022857; GO:0055085
PGSC0003DMT400004461	Zinc finger, RING-type	8	#N/A
PGSC0003DMT400005012	NBS-coding resistance gene analog	8	GO:0043531
PGSC0003DMT400005013	Disease resistance protein BS2	8	GO:0006952; GO:0043531
PGSC0003DMT400006057	NA	8	GO:0015079; GO:0016020; GO:0016021; GO:0071805
PGSC0003DMT400006058	NA	8	GO:0015079; GO:0016020; GO:0016021; GO:0071805
PGSC0003DMT400006606	Conserved gene of unknown function	8	GO:0016020; GO:0016021
PGSC0003DMT400006612	NA	8	#N/A
PGSC0003DMT400006613	NA	8	#N/A
PGSC0003DMT400006943	NA	8	GO:0004672; GO:0005515; GO:0005524; GO:0006468; GO:0016020; GO:0016021
PGSC0003DMT400007011	NA	8	#N/A
PGSC0003DMT400007484	Conserved gene of unknown function	8	GO:0005515; GO:0016020; GO:0016021
PGSC0003DMT400007486	NA	8	GO:0005515; GO:0016020; GO:0016021
PGSC0003DMT400008743	NA	8	#N/A
PGSC0003DMT400008744	DNA double-strand break repair rad50 ATPase	8	GO:0030674; GO:0031410; GO:0060178
PGSC0003DMT400008765	TRANSPORT INHIBITOR RESPONSE 1 protein	8	#N/A
PGSC0003DMT400008941	NA	8	GO:0003677; GO:0005634; GO:0006351; GO:0006355
PGSC0003DMT400009014	NA	8	#N/A
PGSC0003DMT400009427	NA	8	#N/A
PGSC0003DMT400009553	NA	8	#N/A
PGSC0003DMT400009615	NA	8	GO:0008152; GO:0008168; GO:0032259
PGSC0003DMT400009696	Receptor protein kinase	8	GO:0000166; GO:0004672; GO:0005515; GO:0005524; GO:0006468; GO:0016020; GO:0016021
PGSC0003DMT400009709	F-Box protein	8	GO:0005515
PGSC0003DMT400009764	Cellulose synthase	8	GO:0009834; GO:0016020; GO:0016021; GO:0016740; GO:0016757; GO:0016760; GO:0030244; GO:0071555
PGSC0003DMT400009919	NA	8	#N/A
PGSC0003DMT400009964	UDP-glucose:glucosyltransferase	8	GO:0008152; GO:0016740; GO:0016757; GO:0016758
PGSC0003DMT400010328	NA	8	#N/A
PGSC0003DMT400010926	Casein kinase	8	#N/A
PGSC0003DMT400011574	Kinase	8	GO:0000166; GO:0004672; GO:0004674; GO:0005524; GO:0006468
PGSC0003DMT400011618	Arp2/3 complex 20 kD subunit	8	GO:0000902; GO:0005885; GO:0015629; GO:0030041; GO:0030833; GO:0034314; GO:0045010
PGSC0003DMT400011620	NA	8	GO:0005885; GO:0015629; GO:0030041; GO:0030833; GO:0034314
PGSC0003DMT400012104	Hairy meristem	8	GO:0006351; GO:0006355
PGSC0003DMT400013377	50S ribosomal protein L14	8	GO:0003735; GO:0005840; GO:0006412; GO:0015934; GO:0030529
PGSC0003DMT400014346	NA	8	GO:0017112; GO:0065009
PGSC0003DMT400015249	NA	8	GO:0004869; GO:0010466; GO:0010951; GO:0030414
PGSC0003DMT400015254	Multicystatin	8	GO:0004869; GO:0010466; GO:0010951; GO:0030414
PGSC0003DMT400015374	NA	8	GO:0005622; GO:0008270
PGSC0003DMT400015496	NA	8	GO:0005524; GO:0005622; GO:0005623; GO:0006605; GO:0006886; GO:0016020; GO:0017038
PGSC0003DMT400015498	NA	8	GO:0005515
PGSC0003DMT400015499	SecA-type chloroplast protein transport factor	8	GO:0004672; GO:0005515; GO:0005524; GO:0006468; GO:0046872
PGSC0003DMT400016040	Heat shock protein binding protein	8	GO:0005773; GO:0005783; GO:0005788; GO:0009408; GO:0009506; GO:0009860; GO:0016491; GO:0055114
PGSC0003DMT400016103	Pentatricopeptide repeat-containing protein	8	GO:0005515
PGSC0003DMT400016104	NA	8	GO:0005515
PGSC0003DMT400016646	Cysteine synthase	8	GO:0004124; GO:0004124; GO:0005739; GO:0006534; GO:0006535; GO:0008652; GO:0016740; GO:0016829; GO:0019344; GO:0019499; GO:0019499; GO:0050017; GO:0050017
PGSC0003DMT400017259	Cyclic nucleotide-gated ion channel 15	8	GO:0005216; GO:0006811; GO:0016020; GO:0016021; GO:0034220; GO:0055085
PGSC0003DMT400017515	Gene of unknown function	8	GO:0016020; GO:0016021
PGSC0003DMT400017818	Protein bem46	8	#N/A
PGSC0003DMT400017819	NA	8	#N/A
PGSC0003DMT400018223	NA	8	GO:0005506; GO:0016705; GO:0020037; GO:0055114
PGSC0003DMT400018280	NA	8	#N/A
PGSC0003DMT400019524	Gene of unknown function	8	#N/A
PGSC0003DMT400019795	Peptidase	8	GO:0005086; GO:0009846; GO:0032012; GO:0065009; GO:0090406
PGSC0003DMT400020439	NA	8	GO:0000139; GO:0005794; GO:0016740; GO:0016757; GO:0045489; GO:0047262; GO:0071555
PGSC0003DMT400020476	NA	8	#N/A
PGSC0003DMT400021497	NA	8	#N/A
PGSC0003DMT400021499	NA	8	GO:0003677; GO:0005634
PGSC0003DMT400021539	NA	8	GO:0030246
PGSC0003DMT400022407	NA	8	#N/A
PGSC0003DMT400023618	NA	8	GO:0007033; GO:0036092; GO:0042578
PGSC0003DMT400024108	Receptor protein kinase	8	GO:0004672; GO:0004674; GO:0005524; GO:0006468; GO:0016020; GO:0016021
PGSC0003DMT400025250	Hcr2-0A	8	GO:0005515
PGSC0003DMT400026630	Conserved gene of unknown function	8	GO:0000943; GO:0003676; GO:0015074
PGSC0003DMT400027911	Signal transducer	8	GO:0004930; GO:0005096; GO:0005634; GO:0005886; GO:0007186; GO:0009414; GO:0009737; GO:0009749; GO:0010008; GO:0010182; GO:0016020; GO:0016021; GO:0042127; GO:0043547
PGSC0003DMT400027996	Cellulose synthase	8	GO:0005886; GO:0016020; GO:0016021; GO:0016740; GO:0016757; GO:0016760; GO:0030244; GO:0046872; GO:0071555
PGSC0003DMT400028006	NA	8	#N/A
PGSC0003DMT400028588	NA	8	GO:0004672; GO:0005524; GO:0006468
PGSC0003DMT400028589	NA	8	GO:0000166; GO:0004672; GO:0004674; GO:0005524; GO:0006468
PGSC0003DMT400029380	NA	8	#N/A
PGSC0003DMT400029423	Multidrug resistance pump	8	GO:0006855; GO:0015238; GO:0015297; GO:0016020; GO:0016021; GO:0055085
PGSC0003DMT400030225	Gene of unknown function	8	#N/A
PGSC0003DMT400030428	NA	8	GO:0016872
PGSC0003DMT400030473	Transposon protein, CACTA, En/Spm sub-class	8	#N/A
PGSC0003DMT400030552	NA	8	#N/A
PGSC0003DMT400031756	NA	8	GO:0005515
PGSC0003DMT400031758	NA	8	GO:0005515
PGSC0003DMT400031759	NA	8	GO:0005515
PGSC0003DMT400031803	Potassium channel tetramerization domain-containing protein	8	GO:0005515; GO:0051260
PGSC0003DMT400033446	NA	8	#N/A
PGSC0003DMT400034857	NA	8	#N/A
PGSC0003DMT400035126	NA	8	#N/A
PGSC0003DMT400036058	Disease resistance protein Gpa2	8	GO:0006952; GO:0008168; GO:0032259; GO:0043531
PGSC0003DMT400036068	NA	8	#N/A
PGSC0003DMT400036070	Resistance protein PSH-RGH6	8	GO:0006952; GO:0043531
PGSC0003DMT400036348	NA	8	GO:0005515
PGSC0003DMT400036641	F-box family protein	8	GO:0005515
PGSC0003DMT400036857	ATP binding protein	8	GO:0000166; GO:0004672; GO:0004674; GO:0005524; GO:0006468
PGSC0003DMT400037002	NA	8	#N/A
PGSC0003DMT400037003	NA	8	#N/A
PGSC0003DMT400037023	NA	8	#N/A
PGSC0003DMT400037558	NA	8	GO:0008270
PGSC0003DMT400037559	Zinc finger family protein	8	GO:0008270
PGSC0003DMT400038321	Gene of unknown function	8	GO:0016020; GO:0016021
PGSC0003DMT400038414	Glycerol-3-phosphate transporter	8	GO:0005215; GO:0006810; GO:0016020; GO:0016021; GO:0022857; GO:0055085
PGSC0003DMT400038415	NA	8	GO:0016020; GO:0016021; GO:0055085
PGSC0003DMT400038441	NA	8	GO:0005515
PGSC0003DMT400038443	NA	8	GO:0005515
PGSC0003DMT400038915	Flavonol 4'-sulfotransferase	8	GO:0008146; GO:0016740
PGSC0003DMT400039392	Transferase, transferring glycosyl groups	8	GO:0000148; GO:0003843; GO:0005794; GO:0005886; GO:0006075; GO:0009506; GO:0009555; GO:0009556; GO:0016020; GO:0016021; GO:0048589
PGSC0003DMT400039605	Conserved gene of unknown function	8	GO:0003723; GO:0009507
PGSC0003DMT400039904	CycD	8	GO:0005634
PGSC0003DMT400039911	Nucleolar GTP-binding protein 2	8	GO:0005730
PGSC0003DMT400040909	Hcr2-0B	8	GO:0005515
PGSC0003DMT400041043	NA	8	GO:0006952; GO:0043531
PGSC0003DMT400042007	THM18 protein	8	GO:0003677; GO:0005634
PGSC0003DMT400042666	NA	8	GO:0000287; GO:0006400; GO:0008193; GO:0099116
PGSC0003DMT400042952	ATP binding protein	8	GO:0000166; GO:0004672; GO:0005515; GO:0005524; GO:0006468; GO:0016020; GO:0016021
PGSC0003DMT400043164	Pentatricopeptide repeat-containing protein	8	GO:0005515
PGSC0003DMT400043300	NA	8	GO:0000166; GO:0005515; GO:0016788; GO:0043531; GO:0046872
PGSC0003DMT400043301	N protein	8	GO:0000166; GO:0005515; GO:0016788; GO:0043531; GO:0046872
PGSC0003DMT400043720	NA	8	GO:0005515
PGSC0003DMT400043721	NA	8	#N/A
PGSC0003DMT400043766	LescPth4	8	GO:0000166; GO:0004672; GO:0004674; GO:0005524; GO:0006468
PGSC0003DMT400044319	NA	8	#N/A
PGSC0003DMT400044566	NA	8	GO:0016020; GO:0016021
PGSC0003DMT400045647	4-hydroxyphenylpyruvate dioxygenase	8	GO:0003868; GO:0009072; GO:0016701; GO:0046872; GO:0055114
PGSC0003DMT400045803	NA	8	GO:0000977; GO:0003677; GO:0003700; GO:0005634; GO:0006351; GO:0006355; GO:0045944; GO:0046983
PGSC0003DMT400046292	NA	8	GO:0005515; GO:0016020; GO:0016021
PGSC0003DMT400046566	NA	8	GO:0016702; GO:0055114
PGSC0003DMT400046791	NA	8	#N/A
PGSC0003DMT400047031	NA	8	GO:0005515
PGSC0003DMT400047088	Aspartic protease	8	GO:0004190; GO:0006508; GO:0006629; GO:0008233; GO:0016787
PGSC0003DMT400047294	NA	8	GO:0004672; GO:0005524; GO:0006468
PGSC0003DMT400047356	NA	8	GO:0005975; GO:0006004; GO:0016020; GO:0016021; GO:0016740; GO:0016757
PGSC0003DMT400047358	NA	8	GO:0005975; GO:0006004; GO:0016020; GO:0016021; GO:0016740; GO:0016757
PGSC0003DMT400047359	Axi 1 protein	8	GO:0005975; GO:0006004; GO:0016020; GO:0016021; GO:0016740; GO:0016757
PGSC0003DMT400047775	Disease resistance protein I2C-5	8	GO:0005515; GO:0006952; GO:0043531
PGSC0003DMT400048013	Conserved gene of unknown function	8	GO:0071249
PGSC0003DMT400048039	NA	8	#N/A
PGSC0003DMT400048040	Conserved gene of unknown function	8	GO:0003924; GO:0005525
PGSC0003DMT400049873	NA	8	GO:0004672; GO:0005515; GO:0005524; GO:0006468
PGSC0003DMT400049874	Ubiquitin ligase protein cop1	8	GO:0004672; GO:0005515; GO:0005524; GO:0005634; GO:0006468; GO:0009637; GO:0009640; GO:0009658; GO:0010017; GO:0010100; GO:0010114; GO:0010218; GO:0016604; GO:0042802; GO:0048575; GO:2000028
PGSC0003DMT400050093	GDP-mannose 3',5'-epimerase	8	GO:0003824; GO:0005829; GO:0047918; GO:0050662; GO:0051287
PGSC0003DMT400050094	NA	8	GO:0003824; GO:0005829; GO:0047918; GO:0050662; GO:0051287
PGSC0003DMT400050190	R3h domain containing protein	8	GO:0003676
PGSC0003DMT400050191	NA	8	GO:0003676
PGSC0003DMT400050398	NA	8	GO:0016020; GO:0016021
PGSC0003DMT400050509	NA	8	GO:0006952; GO:0043531
PGSC0003DMT400050805	Disease resistance protein	8	GO:0006952; GO:0043531
PGSC0003DMT400052280	NA	8	GO:0006952; GO:0016020; GO:0016021
PGSC0003DMT400052725	Ein3-binding f-box protein 3	8	GO:0005515
PGSC0003DMT400052811	NA	8	GO:0016787; GO:0046856
PGSC0003DMT400053067	Rpi-vnt1	8	GO:0006952; GO:0043531
PGSC0003DMT400053068	NA	8	#N/A
PGSC0003DMT400053069	NA	8	GO:0006952; GO:0043531
PGSC0003DMT400053095	Conserved gene of unknown function	8	GO:0004871; GO:0007166
PGSC0003DMT400053109	NA	8	GO:0003824; GO:0004556; GO:0005975; GO:0008152; GO:0016787; GO:0016798; GO:0043169; GO:0103025
PGSC0003DMT400053228	NA	8	GO:0004672; GO:0005524; GO:0006468
PGSC0003DMT400053414	NA	8	GO:0005515
PGSC0003DMT400053415	Leucine-rich repeat-containing protein	8	GO:0005515; GO:0043531
PGSC0003DMT400053954	Tir-nbs-lrr resistance protein	8	GO:0005515; GO:0007165; GO:0016020; GO:0016021; GO:0043531
PGSC0003DMT400055271	NA	8	GO:0000166; GO:0005524
PGSC0003DMT400055697	Fanconi-associated nuclease 1 homolog	8	GO:0003676; GO:0004518; GO:0004528; GO:0005634; GO:0006281; GO:0006974; GO:0016787; GO:0016788; GO:0036297; GO:0046872; GO:0090305
PGSC0003DMT400055713	Polygalacturonase	8	GO:0004650; GO:0005576; GO:0005975; GO:0008152; GO:0016787; GO:0016798; GO:0071555
PGSC0003DMT400055812	Pentatricopeptide repeat-containing protein	8	GO:0005515
PGSC0003DMT400056040	Conserved gene of unknown function	8	#N/A
PGSC0003DMT400056167	NA	8	GO:0005524; GO:0016021
PGSC0003DMT400056192	Inositol-3-phosphate synthase	8	GO:0004512; GO:0006021; GO:0008654; GO:0016853
PGSC0003DMT400056846	NA	8	GO:0004190; GO:0006508; GO:0008233; GO:0016787
PGSC0003DMT400056847	Aspartic proteinase nepenthesin-1	8	GO:0004190; GO:0006508; GO:0008233; GO:0016787
PGSC0003DMT400057907	NA	8	#N/A
PGSC0003DMT400058230	Vitellogenic carboxypeptidase	8	GO:0004180; GO:0004185; GO:0006508; GO:0008233; GO:0016787
PGSC0003DMT400058343	NA	8	GO:0005515; GO:0016020; GO:0016021; GO:0031146
PGSC0003DMT400058432	NA	8	GO:0003676; GO:0003723
PGSC0003DMT400058477	GRAS family transcription factor	8	GO:0000989; GO:0003712; GO:0005634; GO:0006351; GO:0006355; GO:1903506
PGSC0003DMT400058491	NA	8	GO:0004623; GO:0006644; GO:0050482
PGSC0003DMT400058494	Phospholipase A22	8	GO:0004623; GO:0006644; GO:0050482
PGSC0003DMT400059615	Gene of unknown function	8	#N/A
PGSC0003DMT400060042	WRKY transcription factor	8	GO:0003677; GO:0003700; GO:0005634; GO:0006351; GO:0006355; GO:0043565
PGSC0003DMT400060345	Protein phosphatase-2c	8	GO:0003824; GO:0004722; GO:0006470
PGSC0003DMT400060592	Diphosphoinositol polyphosphate phosphohydrolase	8	GO:0016787
PGSC0003DMT400060671	Disease resistance protein BS2	8	GO:0016020; GO:0016021
PGSC0003DMT400061003	Zeatin O-glucosyltransferase	8	GO:0008152; GO:0016740; GO:0016757; GO:0016758
PGSC0003DMT400061291	Conserved gene of unknown function	8	GO:0003824; GO:0046373; GO:0046556
PGSC0003DMT400062257	NA	8	GO:0004672; GO:0005524; GO:0006468
PGSC0003DMT400062707	Hcr2-2A	8	GO:0005515; GO:0016020; GO:0016021
PGSC0003DMT400063400	Brassinosteroid LRR receptor kinase	8	GO:0000166; GO:0004672; GO:0004674; GO:0005515; GO:0005524; GO:0006468; GO:0016020; GO:0016021; GO:0016301; GO:0016310; GO:0016740
PGSC0003DMT400063581	DNA binding protein	8	GO:0004842; GO:0016567
PGSC0003DMT400063944	GRAS6	8	GO:0006351; GO:0006355
PGSC0003DMT400063965	Pentatricopeptide repeat-containing protein	8	GO:0005515
PGSC0003DMT400065329	NA	8	GO:0016020; GO:0016021; GO:0022857; GO:0055085
PGSC0003DMT400065495	Pentatricopeptide repeat-containing protein	8	GO:0005515
PGSC0003DMT400065568	Casein kinase	8	GO:0000166; GO:0004672; GO:0004674; GO:0005524; GO:0006468
PGSC0003DMT400065657	NA	8	#N/A
PGSC0003DMT400066161	Signal transducer	8	GO:0005515; GO:0009958
PGSC0003DMT400066280	GATA transcription factor	8	#N/A
PGSC0003DMT400067070	Leucine-rich repeat transmembrane protein kinase	8	GO:0000166; GO:0004672; GO:0004674; GO:0005515; GO:0005524; GO:0006468; GO:0016020; GO:0016021; GO:0016301; GO:0016310; GO:0016740
PGSC0003DMT400067071	NA	8	GO:0000166; GO:0004672; GO:0004674; GO:0005515; GO:0005524; GO:0006468; GO:0016020; GO:0016021; GO:0016301; GO:0016310; GO:0016740
PGSC0003DMT400067210	ABC transporter	8	GO:0000166; GO:0005524; GO:0016020; GO:0016021; GO:0016887
PGSC0003DMT400068038	NA	8	GO:0008289
PGSC0003DMT400068498	NA	8	GO:0005515
PGSC0003DMT400069099	NA	8	#N/A
PGSC0003DMT400069706	BAH domain-containing protein	8	GO:0003682; GO:0005634
PGSC0003DMT400069890	NA	8	#N/A
PGSC0003DMT400069916	NA	8	GO:0016020; GO:0016021
PGSC0003DMT400069951	Gene of unknown function	8	#N/A
PGSC0003DMT400070080	Insulin degrading enzyme	8	GO:0003824; GO:0046872
PGSC0003DMT400071111	Gene of unknown function	8	GO:0016020; GO:0016021
PGSC0003DMT400071392	NA	8	#N/A
PGSC0003DMT400071394	F-box family protein	8	#N/A
PGSC0003DMT400071515	NA	8	GO:0043130
PGSC0003DMT400071814	ATP binding protein	8	GO:0004672; GO:0005524; GO:0006468
PGSC0003DMT400071936	NA	8	#N/A
PGSC0003DMT400072036	NA	8	GO:0005215; GO:0006857; GO:0016020; GO:0016021; GO:0022857; GO:0055085
PGSC0003DMT400072037	Proton-dependent oligopeptide transport family protein	8	GO:0005215; GO:0006857; GO:0016020; GO:0016021; GO:0022857; GO:0055085
PGSC0003DMT400072261	NA	8	GO:0003700; GO:0006355
PGSC0003DMT400072845	Late blight resistance protein	8	GO:0006952; GO:0043531
PGSC0003DMT400072846	NA	8	GO:0043531
PGSC0003DMT400073014	Gene of unknown function	8	GO:0016020; GO:0016021
PGSC0003DMT400073345	NA	8	GO:0016491; GO:0046872; GO:0055114
PGSC0003DMT400073824	NA	8	GO:0005515
PGSC0003DMT400073852	Ethylene receptor homolog	8	GO:0016020; GO:0016021
PGSC0003DMT400074114	NA	8	#N/A
PGSC0003DMT400074906	UDP-glucose:glucosyltransferase	8	GO:0008152; GO:0016740; GO:0016758
PGSC0003DMT400075384	Conserved gene of unknown function	8	#N/A
PGSC0003DMT400075385	NA	8	#N/A
PGSC0003DMT400075424	Conserved gene of unknown function	8	GO:0005739
PGSC0003DMT400075704	GAGA-binding transcriptional activator BBR/BPC1	8	#N/A
PGSC0003DMT400076568	Conserved gene of unknown function	8	#N/A
PGSC0003DMT400077344	Protein FRIGIDA	8	GO:0007275; GO:0009908; GO:0030154
PGSC0003DMT400077735	NA	8	GO:0043531
PGSC0003DMT400078958	Nodulin	8	GO:0016020; GO:0016021; GO:0055085
PGSC0003DMT400080747	Gene of unknown function	8	#N/A
PGSC0003DMT400081295	Flavonol 4'-sulfotransferase	8	GO:0008146; GO:0016740
PGSC0003DMT400081740	NA	8	GO:0005515
PGSC0003DMT400081741	Pentatricopeptide repeat-containing protein	8	GO:0005515
PGSC0003DMT400082143	Conserved gene of unknown function	8	#N/A
PGSC0003DMT400082509	Gene of unknown function	8	#N/A
PGSC0003DMT400084307	NA	8	GO:0005515; GO:0006508; GO:0008236
PGSC0003DMT400084733	NA	8	GO:0003677; GO:0005634; GO:0016020; GO:0016021; GO:0046872
PGSC0003DMT400086363	Conserved gene of unknown function	8	GO:0005515
PGSC0003DMT400091356	Cf-2.2	8	GO:0005515; GO:0016020; GO:0016021; GO:0016788
PGSC0003DMT400093398	Viral A-type inclusion protein	8	#N/A
PGSC0003DMT400000232	NA	7	#N/A
PGSC0003DMT400000795	Hexokinase 5	7	GO:0000166; GO:0001678; GO:0004396; GO:0005524; GO:0005536; GO:0005623; GO:0005975; GO:0006096; GO:0016020; GO:0016021; GO:0016301; GO:0016310; GO:0016740; GO:0016773; GO:0046835
PGSC0003DMT400000891	Amine oxidase	7	GO:0016491; GO:0055114
PGSC0003DMT400000935	NA	7	#N/A
PGSC0003DMT400000936	Protein-tyrosine phosphatase mitochondrial 1, mitochondrial	7	GO:0004725; GO:0006470; GO:0008138; GO:0016311; GO:0016787; GO:0016791; GO:0035335
PGSC0003DMT400001194	SNF7 family protein	7	GO:0005622; GO:0007034
PGSC0003DMT400001195	NA	7	GO:0005622; GO:0007034
PGSC0003DMT400001234	NA	7	GO:0006629; GO:0008374
PGSC0003DMT400001235	Phosphatidylcholine-sterol acyltransferase	7	GO:0006629; GO:0008374
PGSC0003DMT400001236	NA	7	GO:0006629; GO:0008374
PGSC0003DMT400001785	Pyrophosphate-dependent phosphofructokinase beta subunit	7	GO:0003824; GO:0003872; GO:0005524; GO:0005737; GO:0006002; GO:0006096; GO:0008152; GO:0016301; GO:0016310; GO:0016740; GO:0046835; GO:0046872; GO:0047334; GO:0061615
PGSC0003DMT400001836	Conserved gene of unknown function	7	GO:0016020; GO:0016021
PGSC0003DMT400001838	NA	7	GO:0005215; GO:0006810; GO:0016020; GO:0016021; GO:0022857; GO:0055085
PGSC0003DMT400001839	Nucleobase ascorbate transporter	7	GO:0005215; GO:0006810; GO:0009506; GO:0016020; GO:0016021; GO:0022857; GO:0055085
PGSC0003DMT400002621	NA	7	#N/A
PGSC0003DMT400002638	NA	7	#N/A
PGSC0003DMT400003521	Gene of unknown function	7	#N/A
PGSC0003DMT400003578	NA	7	#N/A
PGSC0003DMT400004129	Translocon-associated protein, alpha subunit	7	GO:0005789; GO:0016020; GO:0016021
PGSC0003DMT400004354	Pentatricopeptide repeat-containing protein	7	GO:0005515
PGSC0003DMT400004622	NA	7	#N/A
PGSC0003DMT400005052	Resistance protein PSH-RGH6	7	GO:0006952; GO:0043531
PGSC0003DMT400005061	Glycosyltransferase	7	GO:0016020; GO:0016021
PGSC0003DMT400005073	Gene of unknown function	7	#N/A
PGSC0003DMT400005430	Glycine-rich protein	7	#N/A
PGSC0003DMT400005679	Protein pim1	7	#N/A
PGSC0003DMT400006035	Gene of unknown function	7	#N/A
PGSC0003DMT400006385	NA	7	GO:0003676
PGSC0003DMT400006614	NA	7	#N/A
PGSC0003DMT400006616	Actin-binding protein ABP140	7	GO:0008168; GO:0016740; GO:0032259
PGSC0003DMT400007328	NA	7	GO:0043531
PGSC0003DMT400007541	HAT-like transposase	7	GO:0003677; GO:0046983
PGSC0003DMT400008206	Conserved gene of unknown function	7	#N/A
PGSC0003DMT400008254	Gene of unknown function	7	GO:0016020; GO:0016021
PGSC0003DMT400008488	Protein arginine n-methyltransferase	7	GO:0005829; GO:0006479; GO:0008168; GO:0016740; GO:0032259
PGSC0003DMT400008810	SDG14 (SET DOMAIN PROTEIN 14	7	#N/A
PGSC0003DMT400008897	RNase H family protein	7	GO:0003676; GO:0004523; GO:0090502
PGSC0003DMT400008940	NA	7	GO:0003677; GO:0005634; GO:0006351; GO:0006355
PGSC0003DMT400008942	Gene of unknown function	7	GO:0003677; GO:0005634; GO:0006351; GO:0006355
PGSC0003DMT400008943	NA	7	GO:0003677; GO:0005634; GO:0006351; GO:0006355
PGSC0003DMT400009060	Proteasome subunit beta type-1	7	GO:0000502; GO:0004175; GO:0004298; GO:0005634; GO:0005737; GO:0005839; GO:0006508; GO:0008233; GO:0016787; GO:0051603
PGSC0003DMT400009096	Beta-galactosidase	7	GO:0004553; GO:0004565; GO:0005975; GO:0008152; GO:0009505; GO:0016787; GO:0016798; GO:0030246
PGSC0003DMT400009426	NA	7	#N/A
PGSC0003DMT400009428	Conserved gene of unknown function	7	#N/A
PGSC0003DMT400009519	ATP binding protein	7	GO:0000166; GO:0003774; GO:0003777; GO:0005524; GO:0007018; GO:0008017
PGSC0003DMT400009580	Sugar transporter ERD6-like 6	7	GO:0005215; GO:0016020; GO:0016021; GO:0022857; GO:0055085
PGSC0003DMT400009614	NA	7	GO:0008152; GO:0008168; GO:0032259
PGSC0003DMT400009801	Speckle-type POZ protein	7	GO:0000398; GO:0000932; GO:0003723; GO:0005634; GO:0005681; GO:0005688; GO:0006397; GO:0008380; GO:0030529; GO:0046540
PGSC0003DMT400010158	GRAS family transcription factor	7	GO:0006351; GO:0006355
PGSC0003DMT400010461	Heat shock	7	GO:0019538
PGSC0003DMT400010512	Serine-threonine protein kinase, plant-type	7	GO:0004672; GO:0005524; GO:0006468
PGSC0003DMT400011302	NA	7	#N/A
PGSC0003DMT400011303	Cc-nbs-lrr resistance protein	7	#N/A
PGSC0003DMT400011719	NA	7	GO:0000166; GO:0004672; GO:0004674; GO:0005524; GO:0006468
PGSC0003DMT400011756	F-box family protein	7	GO:0005515
PGSC0003DMT400011788	NA	7	GO:0003824
PGSC0003DMT400011827	NA	7	GO:0005506; GO:0016020; GO:0016021; GO:0016705; GO:0020037; GO:0055114
PGSC0003DMT400011828	NA	7	GO:0005506; GO:0016020; GO:0016021; GO:0016705; GO:0020037; GO:0055114
PGSC0003DMT400011829	Cytochrome P450 CYP82E4v2 nicotine demethylase	7	GO:0005506; GO:0016020; GO:0016021; GO:0016705; GO:0020037; GO:0055114
PGSC0003DMT400011863	NA	7	GO:0016020; GO:0016021
PGSC0003DMT400011903	Synaptotagmin	7	#N/A
PGSC0003DMT400011961	NA	7	GO:0004672; GO:0005524; GO:0006468
PGSC0003DMT400012496	Endosomal P24A protein	7	GO:0016020; GO:0016021
PGSC0003DMT400012504	NA	7	GO:0003676; GO:0046872
PGSC0003DMT400012791	Conserved gene of unknown function	7	#N/A
PGSC0003DMT400012792	NA	7	#N/A
PGSC0003DMT400012793	NA	7	#N/A
PGSC0003DMT400012910	Hydrolase, alpha/beta fold family protein	7	GO:0005783; GO:0005794; GO:0047372
PGSC0003DMT400013151	2-hydroxyacid dehydrogenase	7	GO:0016020; GO:0016021
PGSC0003DMT400013469	NA	7	GO:0000166; GO:0004672; GO:0005515; GO:0005524; GO:0006468; GO:0016020; GO:0016021
PGSC0003DMT400013647	Nucleic acid binding protein	7	GO:0046872
PGSC0003DMT400015251	NA	7	GO:0004869; GO:0010466; GO:0010951; GO:0030414
PGSC0003DMT400015266	NA	7	GO:0004672; GO:0005524; GO:0006468
PGSC0003DMT400015371	NA	7	GO:0005622; GO:0008270
PGSC0003DMT400015514	NA	7	GO:0005515
PGSC0003DMT400015597	NA	7	GO:0005515
PGSC0003DMT400015598	F-Box protein	7	GO:0005515
PGSC0003DMT400015733	NA	7	#N/A
PGSC0003DMT400016161	NBS-LRR type disease resistance protein	7	GO:0006952; GO:0043531
PGSC0003DMT400016503	F-box	7	#N/A
PGSC0003DMT400017034	NA	7	GO:0016020; GO:0016021
PGSC0003DMT400017408	Leucine-rich repeat containing protein	7	GO:0006952; GO:0043531
PGSC0003DMT400017513	NA	7	GO:0016020; GO:0016021
PGSC0003DMT400017573	ATP binding protein	7	GO:0004672; GO:0005524; GO:0006468; GO:0006950
PGSC0003DMT400018045	Gene of unknown function	7	#N/A
PGSC0003DMT400018163	NA	7	#N/A
PGSC0003DMT400018346	DNA binding protein	7	GO:0046872
PGSC0003DMT400018503	NA	7	GO:0006306; GO:0008168
PGSC0003DMT400019593	NA	7	GO:0006952; GO:0043531
PGSC0003DMT400019594	NA	7	GO:0006952; GO:0043531
PGSC0003DMT400019595	NA	7	GO:0006952; GO:0043531
PGSC0003DMT400019596	NA	7	GO:0006952; GO:0043531
PGSC0003DMT400019598	NA	7	GO:0006952; GO:0043531
PGSC0003DMT400019599	Cc-nbs-lrr resistance protein	7	GO:0006952; GO:0043531
PGSC0003DMT400019600	NA	7	GO:0006952; GO:0043531
PGSC0003DMT400019613	NA	7	GO:0016020; GO:0016021
PGSC0003DMT400019783	Eukaryotic initiation factor 4A-3	7	GO:0003676; GO:0005524
PGSC0003DMT400020038	Gene of unknown function	7	#N/A
PGSC0003DMT400020802	NA	7	GO:0008289
PGSC0003DMT400020870	Major intrinsic protein 2	7	GO:0015267; GO:0016020; GO:0016021; GO:0055085
PGSC0003DMT400021061	Stress-associated protein 5	7	GO:0003677; GO:0008270; GO:0046872
PGSC0003DMT400021524	Cc-nbs-lrr resistance protein	7	#N/A
PGSC0003DMT400021525	NA	7	#N/A
PGSC0003DMT400021526	NA	7	#N/A
PGSC0003DMT400021527	NA	7	#N/A
PGSC0003DMT400022038	NA	7	GO:0009785; GO:0009882; GO:0016020; GO:0016021
PGSC0003DMT400022888	F-box/LRR-repeat protein	7	#N/A
PGSC0003DMT400024146	NA	7	GO:0016020; GO:0016021
PGSC0003DMT400024477	Gene of unknown function	7	#N/A
PGSC0003DMT400025306	NA	7	#N/A
PGSC0003DMT400025307	Gene of unknown function	7	#N/A
PGSC0003DMT400025747	Receptor protein kinase CLAVATA1	7	GO:0000325; GO:0004672; GO:0005515; GO:0005524; GO:0005886; GO:0006468; GO:0009506; GO:0009934; GO:0010080; GO:0016020; GO:0016021; GO:0033612; GO:0043621; GO:0048833
PGSC0003DMT400025821	NA	7	#N/A
PGSC0003DMT400026206	NA	7	#N/A
PGSC0003DMT400027994	Cell cycle switch 52A	7	GO:0005515; GO:0010997; GO:0097027; GO:1904668
PGSC0003DMT400028003	Octanoyltransferase	7	GO:0006464; GO:0009249; GO:0033819
PGSC0003DMT400028338	NA	7	#N/A
PGSC0003DMT400028590	NA	7	GO:0000166; GO:0004672; GO:0004674; GO:0005524; GO:0006468
PGSC0003DMT400028591	Protein kinase	7	GO:0000166; GO:0004672; GO:0004674; GO:0005524; GO:0006468
PGSC0003DMT400028832	Gene of unknown function	7	GO:0006351; GO:0043565
PGSC0003DMT400029113	Pentatricopeptide repeat-containing protein	7	GO:0000963; GO:0005515; GO:0005739; GO:0008270; GO:0009507; GO:0016554; GO:0080156
PGSC0003DMT400029290	Homeobox-leucine zipper protein MERISTEM L1	7	GO:0003677; GO:0005634; GO:0008289
PGSC0003DMT400029291	NA	7	GO:0003677; GO:0005634; GO:0008289
PGSC0003DMT400029292	NA	7	GO:0008289
PGSC0003DMT400029339	NA	7	GO:0003824; GO:0004722; GO:0006470
PGSC0003DMT400029340	Phosphatase 2C family protein	7	GO:0003824; GO:0004722; GO:0006470
PGSC0003DMT400029378	NA	7	GO:0003676; GO:0003723
PGSC0003DMT400029379	Nuclear acid binding protein	7	GO:0003676; GO:0003723
PGSC0003DMT400029383	NA	7	GO:0016020; GO:0016021
PGSC0003DMT400029468	Conserved gene of unknown function	7	GO:0006281; GO:0009506
PGSC0003DMT400029657	NA	7	GO:0004553; GO:0005975
PGSC0003DMT400029713	Cc-nbs-lrr resistance protein	7	GO:0043531
PGSC0003DMT400029995	NA	7	#N/A
PGSC0003DMT400029996	Protein-s isoprenylcysteine O-methyltransferase	7	GO:0003919; GO:0009231
PGSC0003DMT400030193	Early-responsive to dehydration protein	7	GO:0016020; GO:0016021
PGSC0003DMT400030326	NA	7	#N/A
PGSC0003DMT400030337	Hcr2-0B	7	GO:0005515; GO:0016020; GO:0016021
PGSC0003DMT400031090	Gene of unknown function	7	GO:0016020; GO:0016021
PGSC0003DMT400031688	Polygalacturonase	7	GO:0004650; GO:0005576; GO:0005975; GO:0008152; GO:0016787; GO:0016798; GO:0016829; GO:0071555
PGSC0003DMT400031760	NA	7	#N/A
PGSC0003DMT400032083	NA	7	GO:0005515
PGSC0003DMT400032128	NA	7	GO:0000166; GO:0003924; GO:0005525; GO:0005634; GO:0005737; GO:0005874; GO:0009793; GO:0016787; GO:0051301
PGSC0003DMT400032129	Xpa-binding protein	7	GO:0000166; GO:0003924; GO:0005525; GO:0005634; GO:0005737; GO:0005874; GO:0009793; GO:0016787; GO:0051301
PGSC0003DMT400032130	NA	7	GO:0000166; GO:0003924; GO:0005525; GO:0005634; GO:0005737; GO:0005874; GO:0009793; GO:0016787; GO:0051301
PGSC0003DMT400032853	Pentatricopeptide repeat-containing protein	7	GO:0005515
PGSC0003DMT400033380	Conserved gene of unknown function	7	GO:0006672; GO:0016020; GO:0016021; GO:0016811
PGSC0003DMT400033484	Elicitor inducible beta-1,3-glucanase NtEIG-E76	7	GO:0004553; GO:0005975; GO:0016787
PGSC0003DMT400033682	NA	7	#N/A
PGSC0003DMT400033683	NA	7	#N/A
PGSC0003DMT400034019	NA	7	GO:0004190; GO:0006508
PGSC0003DMT400034020	NA	7	GO:0004190; GO:0006508
PGSC0003DMT400034059	Leucine-rich repeat-containing protein	7	GO:0005515; GO:0007165; GO:0043531
PGSC0003DMT400034312	NA	7	#N/A
PGSC0003DMT400035089	NA	7	GO:0043531
PGSC0003DMT400035090	Prf	7	GO:0006952; GO:0043531
PGSC0003DMT400035149	NA	7	GO:0016020; GO:0016021
PGSC0003DMT400035587	NA	7	GO:0004672; GO:0005524; GO:0006468
PGSC0003DMT400035605	Pentatricopeptide repeat-containing protein	7	GO:0005515
PGSC0003DMT400036074	NA	7	GO:0003677; GO:0003700; GO:0005634; GO:0006351; GO:0006355
PGSC0003DMT400036703	NA	7	GO:0009909
PGSC0003DMT400036907	Ebna2 binding protein P100	7	GO:0004518; GO:0005737; GO:0016442; GO:0031047; GO:0090305
PGSC0003DMT400037218	Gene of unknown function	7	#N/A
PGSC0003DMT400038479	NA	7	GO:0003824; GO:0008152
PGSC0003DMT400038508	Conserved gene of unknown function	7	#N/A
PGSC0003DMT400038779	Conserved gene of unknown function	7	#N/A
PGSC0003DMT400039493	Ubiquitin activating enzyme	7	GO:0008641
PGSC0003DMT400039626	NA	7	GO:0016020; GO:0016021
PGSC0003DMT400039786	SlTCP3	7	GO:0003677; GO:0005634; GO:0006351; GO:0006355; GO:0009793; GO:0009965; GO:0030154; GO:0045962; GO:0048366; GO:0048826
PGSC0003DMT400040046	Tm-1^GCR26 protein	7	GO:0003824
PGSC0003DMT400040560	NA	7	#N/A
PGSC0003DMT400040576	Conserved gene of unknown function	7	GO:0005515; GO:0016020; GO:0016021
PGSC0003DMT400040720	DNA binding protein	7	GO:0007165
PGSC0003DMT400040907	Amino acid transporter	7	GO:0005779; GO:0007031
PGSC0003DMT400040977	EIN3-binding F-box protein 1	7	GO:0005515
PGSC0003DMT400041040	NBS-LRR protein	7	GO:0006952; GO:0043531
PGSC0003DMT400041058	HAT family dimerisation domain containing protein	7	#N/A
PGSC0003DMT400041127	ARF8	7	GO:0003677; GO:0005515; GO:0005634; GO:0006351; GO:0006355; GO:0009725; GO:0009734
PGSC0003DMT400042166	Transcription factor TCP7	7	GO:0003677; GO:0005634; GO:0006351; GO:0006355
PGSC0003DMT400042178	Phytosulfokine receptor	7	GO:0000166; GO:0001653; GO:0004383; GO:0004672; GO:0004674; GO:0005515; GO:0005524; GO:0006182; GO:0006468; GO:0007165; GO:0016020; GO:0016021; GO:0016301; GO:0016310; GO:0016740; GO:0031347; GO:0045087
PGSC0003DMT400042479	Glycine-rich protein	7	#N/A
PGSC0003DMT400042758	Tospovirus resistance protein A	7	GO:0006952; GO:0043531
PGSC0003DMT400043020	Receptor protein kinase CLAVATA1	7	GO:0004672; GO:0005515; GO:0005524; GO:0006468; GO:0016020; GO:0016021
PGSC0003DMT400043255	ATP binding protein	7	#N/A
PGSC0003DMT400043441	F-box family protein	7	GO:0005515
PGSC0003DMT400043542	BZIP transcription factor BZI-2	7	GO:0003700; GO:0006355
PGSC0003DMT400043947	NA	7	#N/A
PGSC0003DMT400044045	NBS-coding resistance gene analog	7	GO:0043531
PGSC0003DMT400044198	Conserved gene of unknown function	7	#N/A
PGSC0003DMT400044221	Phosphoenolpyruvate carboxylase kinase 2	7	GO:0000166; GO:0004672; GO:0004674; GO:0005524; GO:0006468
PGSC0003DMT400044502	Trehalose synthase	7	GO:0003824; GO:0005992
PGSC0003DMT400044611	Nematode resistance	7	GO:0005515; GO:0007165; GO:0043531
PGSC0003DMT400044819	NA	7	GO:0004345; GO:0006006; GO:0050661; GO:0055114
PGSC0003DMT400045361	NA	7	#N/A
PGSC0003DMT400045477	NA	7	#N/A
PGSC0003DMT400045478	NA	7	#N/A
PGSC0003DMT400045487	NA	7	GO:0004672; GO:0005515; GO:0005524; GO:0006468; GO:0016020; GO:0016021
PGSC0003DMT400045488	Serine/threonine-protein kinase PBS1	7	GO:0004672; GO:0005515; GO:0005524; GO:0006468; GO:0016020; GO:0016021
PGSC0003DMT400045723	Global transcription factor group	7	GO:0035101
PGSC0003DMT400046120	NA	7	GO:0005452; GO:0006820; GO:0015698; GO:0016020; GO:0016021
PGSC0003DMT400046121	Boron transporter	7	GO:0005452; GO:0005886; GO:0006820; GO:0015698; GO:0016020; GO:0016021
PGSC0003DMT400046228	Endonuclease/exonuclease/phosphatase	7	#N/A
PGSC0003DMT400046494	NBS-coding resistance gene analog	7	GO:0043531
PGSC0003DMT400046790	NA	7	GO:0016020; GO:0016021
PGSC0003DMT400046817	Pentatricopeptide repeat-containing protein	7	GO:0005515; GO:0005739; GO:1900864
PGSC0003DMT400046849	NA	7	GO:0004672; GO:0005524; GO:0006468; GO:0016020; GO:0016021
PGSC0003DMT400046850	NA	7	GO:0004672; GO:0005524; GO:0006468
PGSC0003DMT400046936	Conserved gene of unknown function	7	GO:0005515; GO:0005886
PGSC0003DMT400046947	Conserved gene of unknown function	7	#N/A
PGSC0003DMT400047032	NA	7	GO:0005515
PGSC0003DMT400047170	NA	7	GO:0046872
PGSC0003DMT400047295	LRR receptor-like kinase	7	GO:0004672; GO:0005515; GO:0005524; GO:0006468; GO:0016020; GO:0016021; GO:0016301; GO:0016310
PGSC0003DMT400047819	NA	7	GO:0003824; GO:0008152
PGSC0003DMT400048264	Serine-threonine protein kinase, plant-type	7	GO:0000166; GO:0004672; GO:0004674; GO:0005515; GO:0005524; GO:0006468; GO:0016020; GO:0016021; GO:0016301; GO:0016310; GO:0016740
PGSC0003DMT400048467	Pseudouridine synthase	7	GO:0001522; GO:0003723; GO:0009451; GO:0009982
PGSC0003DMT400048754	NA	7	GO:0006355; GO:0046983
PGSC0003DMT400049291	SLT1 protein	7	#N/A
PGSC0003DMT400049518	NA	7	GO:0016020; GO:0016021; GO:0048544
PGSC0003DMT400049699	Gene of unknown function	7	#N/A
PGSC0003DMT400049750	NA	7	#N/A
PGSC0003DMT400049887	2-hydroxyacid dehydrogenase	7	GO:0016020; GO:0016021
PGSC0003DMT400050007	ATP-binding cassette transporter	7	GO:0000166; GO:0005524; GO:0016020; GO:0016021; GO:0016887
PGSC0003DMT400050395	NA	7	#N/A
PGSC0003DMT400050510	Disease resistance protein Gpa2	7	GO:0006952; GO:0043531
PGSC0003DMT400050561	Conserved gene of unknown function	7	GO:0055114
PGSC0003DMT400050662	Cell division cycle protein 48 homolog	7	GO:0005524; GO:0016787
PGSC0003DMT400050693	NA	7	#N/A
PGSC0003DMT400052114	NA	7	GO:0000159; GO:0007165; GO:0019888; GO:0043666; GO:0050790
PGSC0003DMT400053189	NA	7	#N/A
PGSC0003DMT400053227	NA	7	GO:0004672; GO:0005524; GO:0006468
PGSC0003DMT400053229	NA	7	GO:0004672; GO:0005524; GO:0006468
PGSC0003DMT400053347	NA	7	GO:0003824; GO:0006506; GO:0008152; GO:0016020; GO:0016021; GO:0016772; GO:0051377
PGSC0003DMT400053348	Phosphatidylinositol glycan	7	GO:0003824; GO:0006506; GO:0008152; GO:0016020; GO:0016021; GO:0016772; GO:0051377
PGSC0003DMT400053641	NA	7	GO:0004497; GO:0005506; GO:0016491; GO:0016705; GO:0020037; GO:0046872; GO:0055114
PGSC0003DMT400053644	NA	7	GO:0004497; GO:0005506; GO:0016491; GO:0016705; GO:0020037; GO:0046872; GO:0055114
PGSC0003DMT400053659	Gene of unknown function	7	#N/A
PGSC0003DMT400053796	RNase H family protein	7	GO:0003676; GO:0004523; GO:0090502
PGSC0003DMT400053990	NA	7	GO:0000166; GO:0003774; GO:0003777; GO:0003779; GO:0005515; GO:0005524; GO:0007018; GO:0008017; GO:0016459
PGSC0003DMT400053991	Myosin XI	7	GO:0000166; GO:0003774; GO:0003777; GO:0003779; GO:0005515; GO:0005524; GO:0007015; GO:0007018; GO:0008017; GO:0009506; GO:0010090; GO:0010091; GO:0016459; GO:0030133; GO:0035619; GO:0048467; GO:0048767; GO:0048768; GO:0051645; GO:0051646; GO:0060151; GO:0090436
PGSC0003DMT400054136	NA	7	GO:0003677
PGSC0003DMT400054335	NA	7	GO:0071949
PGSC0003DMT400054356	Nbs-lrr resistance protein	7	GO:0006952; GO:0043531
PGSC0003DMT400054980	NA	7	#N/A
PGSC0003DMT400055061	YA1	7	GO:0003700; GO:0006355
PGSC0003DMT400055170	Gene of unknown function	7	#N/A
PGSC0003DMT400055505	NA	7	#N/A
PGSC0003DMT400055792	NA	7	GO:0003676
PGSC0003DMT400056166	NA	7	GO:0005524; GO:0016020; GO:0016021; GO:0042626; GO:0055085
PGSC0003DMT400056268	Nucleotide binding site-leucine rich repeat protein	7	GO:0006952; GO:0043531
PGSC0003DMT400056562	GID1-like gibberellin receptor	7	GO:0008152; GO:0016787
PGSC0003DMT400056644	Flavin monooxygenase	7	GO:0004497; GO:0004499; GO:0016020; GO:0016021; GO:0016491; GO:0050660; GO:0050661; GO:0055114
PGSC0003DMT400056935	Mitochondrial import receptor subunit TOM20	7	GO:0005515; GO:0005742; GO:0016020; GO:0016021; GO:0045040
PGSC0003DMT400057537	NA	7	GO:0016020; GO:0016021
PGSC0003DMT400057733	NA	7	GO:0016020; GO:0016021
PGSC0003DMT400057734	Fiber expressed protein	7	GO:0016020; GO:0016021
PGSC0003DMT400057785	NA	7	GO:0003677; GO:0005634; GO:0006368; GO:0009910; GO:0016570; GO:0016593; GO:0045893
PGSC0003DMT400057841	NA	7	GO:0000166; GO:0003777; GO:0005524; GO:0007018; GO:0008017
PGSC0003DMT400057842	BY-2 kinesin 5	7	GO:0000166; GO:0003774; GO:0003777; GO:0005524; GO:0007018; GO:0008017
PGSC0003DMT400058026	NA	7	GO:0008168; GO:0032259
PGSC0003DMT400058027	Conserved gene of unknown function	7	GO:0003723; GO:0008168; GO:0016740; GO:0032259
PGSC0003DMT400058068	ATP binding protein	7	GO:0016020; GO:0016021
PGSC0003DMT400058126	Calcium-dependent protein kinase	7	GO:0004672; GO:0005509; GO:0005524; GO:0006468; GO:0016301; GO:0016310
PGSC0003DMT400058190	ATP binding protein	7	GO:0016020; GO:0016021
PGSC0003DMT400058425	NA	7	GO:0003677; GO:0005634
PGSC0003DMT400058433	NA	7	GO:0003676; GO:0003723
PGSC0003DMT400058760	NA	7	#N/A
PGSC0003DMT400059085	NA	7	GO:0004672; GO:0005524; GO:0006468
PGSC0003DMT400059172	Conserved gene of unknown function	7	#N/A
PGSC0003DMT400059389	NA	7	#N/A
PGSC0003DMT400059923	NRAMP2	7	GO:0016020; GO:0016021; GO:0030001; GO:0046873
PGSC0003DMT400060092	NA	7	GO:0016020; GO:0016021
PGSC0003DMT400060201	NA	7	GO:0004725; GO:0006470; GO:0008138; GO:0016311; GO:0016787; GO:0016791; GO:0035335
PGSC0003DMT400060497	Conserved gene of unknown function	7	#N/A
PGSC0003DMT400060564	Conserved gene of unknown function	7	#N/A
PGSC0003DMT400060865	TGA10 transcription factor	7	GO:0003677; GO:0003700; GO:0006351; GO:0006355; GO:0043565
PGSC0003DMT400060877	NA	7	GO:0005515
PGSC0003DMT400060878	NA	7	GO:0005515
PGSC0003DMT400060880	NA	7	GO:0005515
PGSC0003DMT400061228	NA	7	GO:0005758
PGSC0003DMT400061303	Hcr2-0B	7	GO:0005515; GO:0016020; GO:0016021
PGSC0003DMT400061466	ATP-binding cassette transporter	7	GO:0000166; GO:0005524; GO:0016020; GO:0016021; GO:0016887
PGSC0003DMT400061603	ATPase inhibitor	7	GO:0005739; GO:0032780; GO:0042030
PGSC0003DMT400061612	NA	7	GO:0009055; GO:0009507; GO:0009536; GO:0022900; GO:0046872; GO:0051536; GO:0051537; GO:0055114
PGSC0003DMT400062489	Auxin response factor 16	7	GO:0003677; GO:0005515; GO:0005634; GO:0006351; GO:0006355; GO:0009725; GO:0009734
PGSC0003DMT400062860	Pentatricopeptide repeat-containing protein	7	GO:0005515
PGSC0003DMT400062913	NA	7	GO:0005634
PGSC0003DMT400062963	NA	7	GO:0005515; GO:0005778; GO:0016560
PGSC0003DMT400063274	Conserved gene of unknown function	7	GO:0009058; GO:0016844
PGSC0003DMT400063289	Uridine cytidine kinase I	7	GO:0005524; GO:0005741; GO:0005829; GO:0008152; GO:0009737; GO:0016301; GO:0016310; GO:0016462; GO:1900055
PGSC0003DMT400063678	Rapid alkalinization factor 2	7	GO:0009506
PGSC0003DMT400063731	NA	7	GO:0005515
PGSC0003DMT400063732	Ubiquitin-protein ligase	7	GO:0005515
PGSC0003DMT400064037	NA	7	#N/A
PGSC0003DMT400064403	Avr9/Cf-9 rapidly elicited protein 20	7	GO:0005509
PGSC0003DMT400064778	Mitochondrial import receptor subunit TOM6 homolog	7	GO:0005739; GO:0005742; GO:0016020; GO:0016021
PGSC0003DMT400065328	NA	7	GO:0016020; GO:0016021; GO:0022857; GO:0055085
PGSC0003DMT400065411	Gene of unknown function	7	GO:0003824; GO:0005975; GO:0006099; GO:0006108; GO:0016491; GO:0016615; GO:0016616; GO:0030060; GO:0055114
PGSC0003DMT400065571	NA	7	GO:0000166; GO:0004672; GO:0004674; GO:0005524; GO:0006468; GO:0016301; GO:0016310; GO:0016740
PGSC0003DMT400066192	NA	7	#N/A
PGSC0003DMT400066295	NA	7	#N/A
PGSC0003DMT400066334	NA	7	GO:0005515; GO:0008270
PGSC0003DMT400066799	GRAS family transcription factor	7	GO:0006351; GO:0006355
PGSC0003DMT400067033	NA	7	GO:0005319; GO:0006869
PGSC0003DMT400068246	Neutral invertase	7	GO:0003824; GO:0004575; GO:0005982; GO:0005987; GO:0009507; GO:0033926; GO:0048825
PGSC0003DMT400068267	Conserved gene of unknown function	7	#N/A
PGSC0003DMT400068569	Cc-nbs-lrr resistance protein	7	GO:0003824; GO:0004332; GO:0006096; GO:0006952; GO:0043531
PGSC0003DMT400068570	NA	7	GO:0006952; GO:0043531
PGSC0003DMT400068665	NA	7	GO:0005515; GO:0005838
PGSC0003DMT400068666	NA	7	GO:0005515; GO:0005838
PGSC0003DMT400068667	NA	7	GO:0003824; GO:0004419; GO:0005739; GO:0016020; GO:0016021; GO:0046951
PGSC0003DMT400068668	NA	7	GO:0003824; GO:0004419; GO:0005739; GO:0016020; GO:0016021; GO:0046951
PGSC0003DMT400068670	NA	7	GO:0005515; GO:0005838
PGSC0003DMT400069190	NA	7	#N/A
PGSC0003DMT400069678	Boron transporter	7	GO:0005452; GO:0006820; GO:0015698; GO:0016020; GO:0016021
PGSC0003DMT400069704	NA	7	GO:0003682; GO:0005634
PGSC0003DMT400069705	NA	7	GO:0003682; GO:0005634
PGSC0003DMT400069787	NA	7	GO:0016020; GO:0016021
PGSC0003DMT400069791	NA	7	GO:0009793; GO:0016020; GO:0016021
PGSC0003DMT400069891	NA	7	#N/A
PGSC0003DMT400070081	NA	7	GO:0003824; GO:0046872
PGSC0003DMT400070821	Conserved gene of unknown function	7	GO:0003690; GO:0006355
PGSC0003DMT400071060	NA	7	#N/A
PGSC0003DMT400071061	Mutator transposase-like polypeptide	7	#N/A
PGSC0003DMT400071099	Interactor of constitutive active ROPs 1	7	#N/A
PGSC0003DMT400071143	RNA binding protein	7	#N/A
PGSC0003DMT400071328	NA	7	#N/A
PGSC0003DMT400071393	NA	7	#N/A
PGSC0003DMT400071410	Gene of unknown function	7	#N/A
PGSC0003DMT400072288	Conserved gene of unknown function	7	#N/A
PGSC0003DMT400072513	NA	7	GO:0005515; GO:0016020; GO:0016021
PGSC0003DMT400072568	S locus F-box (SLF)-S5 protein	7	GO:0005515
PGSC0003DMT400072737	Heat shock protein binding protein	7	GO:0016020; GO:0016021
PGSC0003DMT400072755	Pentatricopeptide repeat-containing protein, chloroplastic	7	GO:0005515
PGSC0003DMT400072801	NA	7	#N/A
PGSC0003DMT400072802	NA	7	#N/A
PGSC0003DMT400072871	Axi 1 protein from Nicotiana tabacum	7	GO:0005975; GO:0006004; GO:0016740; GO:0016757
PGSC0003DMT400072922	NA	7	GO:0008356
PGSC0003DMT400072981	Conserved gene of unknown function	7	GO:0005739; GO:0010082; GO:0032875; GO:0051302
PGSC0003DMT400072982	NA	7	#N/A
PGSC0003DMT400073564	Verticillium wilt disease resistance protein	7	GO:0005515; GO:0016020; GO:0016021
PGSC0003DMT400073591	Nucleolar GTPase	7	#N/A
PGSC0003DMT400073651	Ca2+ antiporter/cation exchanger	7	GO:0005886; GO:0006814; GO:0015079; GO:0015081; GO:0016020; GO:0016021; GO:0034399; GO:0035725; GO:0055085; GO:0071805
PGSC0003DMT400074110	UDP-glucosyltransferase	7	GO:0008152; GO:0016740; GO:0016757; GO:0016758
PGSC0003DMT400074116	Conserved gene of unknown function	7	#N/A
PGSC0003DMT400074190	RNA-directed DNA polymerase (Reverse transcriptase)	7	#N/A
PGSC0003DMT400074362	NA	7	GO:0005783; GO:0005789; GO:0016020; GO:0016021
PGSC0003DMT400074738	O-acetyltransferase	7	GO:0016020; GO:0016021
PGSC0003DMT400075006	NA	7	GO:0016020; GO:0016021
PGSC0003DMT400075007	Conserved gene of unknown function	7	GO:0016020; GO:0016021
PGSC0003DMT400075256	Ankyrin repeat-containing protein	7	GO:0005515; GO:0016020; GO:0016021
PGSC0003DMT400075257	NA	7	GO:0005515; GO:0016020; GO:0016021
PGSC0003DMT400075381	Auxin-independent growth promoter protein	7	GO:0005975; GO:0006004; GO:0016020; GO:0016021; GO:0016740; GO:0016757
PGSC0003DMT400075383	NA	7	#N/A
PGSC0003DMT400075624	NA	7	GO:0005515; GO:0007165
PGSC0003DMT400076208	Pleiotropic drug resistance protein 1	7	GO:0000166; GO:0005524; GO:0016020; GO:0016021; GO:0016887
PGSC0003DMT400076225	NA	7	#N/A
PGSC0003DMT400076226	NA	7	#N/A
PGSC0003DMT400076227	NA	7	#N/A
PGSC0003DMT400076228	NA	7	#N/A
PGSC0003DMT400076229	NA	7	#N/A
PGSC0003DMT400076230	NA	7	#N/A
PGSC0003DMT400076231	NA	7	#N/A
PGSC0003DMT400076232	NA	7	#N/A
PGSC0003DMT400076233	Histidine-rich glycoprotein	7	#N/A
PGSC0003DMT400076302	Non-lysosomal glucosylceramidase	7	GO:0003824; GO:0004553; GO:0005886
PGSC0003DMT400076897	Conserved gene of unknown function	7	#N/A
PGSC0003DMT400077134	SPla/RYanodine receptor domain-containing protein	7	GO:0005515; GO:0005634; GO:0009793; GO:0010228; GO:0031490; GO:0048188; GO:0051568; GO:0060776; GO:0080182
PGSC0003DMT400077519	Kinase	7	GO:0004672; GO:0005524; GO:0006468; GO:0016020; GO:0016021; GO:0030246
PGSC0003DMT400077718	CC-NBS-LRR protein	7	GO:0006952; GO:0043531
PGSC0003DMT400077719	NA	7	GO:0006952; GO:0043531
PGSC0003DMT400077720	NA	7	GO:0006952; GO:0043531
PGSC0003DMT400077870	Conserved gene of unknown function	7	GO:0004672; GO:0005524; GO:0006468
PGSC0003DMT400078069	EMB1507	7	GO:0003676; GO:0005524
PGSC0003DMT400078253	NA	7	GO:0008152; GO:0016740; GO:0016758
PGSC0003DMT400078333	Resistance protein PSH-RGH6	7	GO:0006952; GO:0043531
PGSC0003DMT400078451	Wall-associated kinase	7	GO:0004672; GO:0005524; GO:0006468; GO:0016020; GO:0016021
PGSC0003DMT400078452	NA	7	GO:0004672; GO:0005524; GO:0006468
PGSC0003DMT400078569	Gene of unknown function	7	GO:0016020; GO:0016021
PGSC0003DMT400078795	Chloroplast bromodomain-containing protein	7	GO:0005515
PGSC0003DMT400078957	NA	7	GO:0016020; GO:0016021; GO:0055085
PGSC0003DMT400079581	Serine-threonine protein kinase, plant-type	7	GO:0004672; GO:0005524; GO:0006468
PGSC0003DMT400079934	Serine/threonine-protein phosphatase PP2A-5 catalytic subunit	7	GO:0004721; GO:0006470; GO:0016787
PGSC0003DMT400080175	Transposase	7	#N/A
PGSC0003DMT400080177	Gene of unknown function	7	GO:0016020; GO:0016021
PGSC0003DMT400080209	Phospholipid-transporting atpase	7	GO:0000166; GO:0000287; GO:0004012; GO:0005524; GO:0015914; GO:0016020; GO:0016021; GO:0016787; GO:0045332
PGSC0003DMT400080402	NA	7	#N/A
PGSC0003DMT400081206	UPA16	7	GO:0005886; GO:0008643; GO:0016020; GO:0016021
PGSC0003DMT400081484	Conserved gene of unknown function	7	#N/A
PGSC0003DMT400081848	NA	7	GO:0016020; GO:0016021
PGSC0003DMT400082388	L-ascorbate oxidase	7	GO:0005507; GO:0005576; GO:0016491; GO:0046872; GO:0055114
PGSC0003DMT400082479	Serine/threonine-protein kinase Aurora-3	7	GO:0000166; GO:0000226; GO:0000278; GO:0004672; GO:0004674; GO:0005524; GO:0006468; GO:0007049; GO:0007059; GO:0032465
PGSC0003DMT400083129	Ubiquitin thiolesterase/ zinc ion binding	7	GO:0003676; GO:0005515; GO:0016579; GO:0036459
PGSC0003DMT400083232	NA	7	GO:0000127; GO:0001004; GO:0005515; GO:0006383; GO:0070898; GO:1903506
PGSC0003DMT400083250	Pentatricopeptide repeat-containing protein, mitochondrial	7	GO:0005515; GO:0008270
PGSC0003DMT400083920	Conserved gene of unknown function	7	#N/A
PGSC0003DMT400084211	NA	7	GO:0009611; GO:0009694; GO:0009864; GO:0080123
PGSC0003DMT400089400	Conserved gene of unknown function	7	GO:0005515
PGSC0003DMT400089419	Hcr2-5D	7	GO:0005515; GO:0016020; GO:0016021
PGSC0003DMT400091007	Meprin and TRAF homology domain-containing protein / MATH domain-containing protein	7	GO:0005515
PGSC0003DMT400095128	Interferon-induced GTP-binding protein mx	7	GO:0003924; GO:0005525
PGSC0003DMT400095468	Gene of unknown function	7	#N/A
PGSC0003DMT400097642	Conserved gene of unknown function	7	GO:0000166; GO:0004672; GO:0004674; GO:0005524; GO:0006468; GO:0016020; GO:0016021; GO:0016301; GO:0016310; GO:0016740; GO:0030246
PGSC0003DMT400000131	NA	6	GO:0006629; GO:0016042; GO:0016787
PGSC0003DMT400000153	NA	6	GO:0008152; GO:0016020; GO:0016021; GO:0016746
PGSC0003DMT400000297	NA	6	GO:0000166; GO:0003676; GO:0004386; GO:0005524; GO:0016787
PGSC0003DMT400000336	Phosphatidylinositol 3-and 4-kinase family protein	6	GO:0005515; GO:0016301; GO:0016310; GO:0016740
PGSC0003DMT400000337	NA	6	GO:0005515; GO:0016301; GO:0016310
PGSC0003DMT400000342	Importin-alpha re-exporter	6	GO:0005515; GO:0005634; GO:0005829; GO:0006886; GO:0008536; GO:0009506; GO:0016020
PGSC0003DMT400000504	NA	6	#N/A
PGSC0003DMT400000655	NA	6	GO:0016020; GO:0016021
PGSC0003DMT400000741	NA	6	GO:0003677; GO:0003700; GO:0006355; GO:0016602
PGSC0003DMT400000742	NA	6	GO:0003677; GO:0003700; GO:0006355; GO:0016602
PGSC0003DMT400000771	1-aminocyclopropane-1-carboxylate synthase	6	GO:0003824; GO:0009058; GO:0030170
PGSC0003DMT400001046	NA	6	#N/A
PGSC0003DMT400001748	NA	6	#N/A
PGSC0003DMT400001749	NA	6	#N/A
PGSC0003DMT400001750	Serine/threonine-protein phosphatase 7 long form homolog	6	#N/A
PGSC0003DMT400001876	NA	6	GO:0006886; GO:0008565; GO:0015031; GO:0016020; GO:0016192; GO:0030123
PGSC0003DMT400001878	NA	6	GO:0008565; GO:0015031; GO:0016020; GO:0016192; GO:0030123
PGSC0003DMT400001921	Lrr receptor protein kinase	6	GO:0004672; GO:0005515; GO:0005524; GO:0006468; GO:0016020; GO:0016021
PGSC0003DMT400002079	Photoperiod responsive protein	6	GO:0004842; GO:0016567; GO:0016740
PGSC0003DMT400002229	Serine/threonine protein kinase	6	GO:0000166; GO:0004672; GO:0004674; GO:0005524; GO:0006468
PGSC0003DMT400002230	NA	6	GO:0000166; GO:0004672; GO:0004674; GO:0005524; GO:0006468
PGSC0003DMT400002320	Resistance gene	6	GO:0005515; GO:0007165; GO:0043531
PGSC0003DMT400002596	NA	6	GO:0000166; GO:0004672; GO:0004674; GO:0005515; GO:0005524; GO:0006468; GO:0016020; GO:0016021; GO:0016301; GO:0016310; GO:0016740
PGSC0003DMT400002661	Gene of unknown function	6	#N/A
PGSC0003DMT400002677	NA	6	GO:0010215; GO:0016020; GO:0016021; GO:0016049; GO:0031225
PGSC0003DMT400002678	COBRA 10	6	GO:0010215; GO:0016020; GO:0016021; GO:0016049; GO:0031225
PGSC0003DMT400002731	TOR (TARGET OF RAPAMYCIN	6	GO:0004674; GO:0006468
PGSC0003DMT400002790	Topoisomerase I	6	GO:0003677; GO:0003917; GO:0005694; GO:0006265
PGSC0003DMT400002881	NA	6	GO:0003676; GO:0006368; GO:0008270; GO:0016570; GO:0016593
PGSC0003DMT400003151	Urease	6	GO:0006807; GO:0009039; GO:0016151; GO:0016787; GO:0016810; GO:0043419; GO:0046872
PGSC0003DMT400003273	Seed maturation	6	#N/A
PGSC0003DMT400003470	Protein COBRA	6	GO:0010215; GO:0016020; GO:0016021; GO:0016049; GO:0031225
PGSC0003DMT400003471	NA	6	GO:0010215; GO:0016049; GO:0031225
PGSC0003DMT400003490	Ubiquitin-protein ligase	6	GO:0008270; GO:0046872
PGSC0003DMT400003522	NA	6	#N/A
PGSC0003DMT400003648	Ubiquitin-protein ligase	6	GO:0000151; GO:0004842; GO:0006511; GO:0016567; GO:0034450
PGSC0003DMT400003685	RNA-binding protein	6	GO:0003676; GO:0003697; GO:0003723; GO:0005507; GO:0005524; GO:0005739; GO:0009409; GO:0016554; GO:0080156
PGSC0003DMT400003950	Universal stress protein family protein	6	GO:0006950
PGSC0003DMT400003954	GRAS family transcription factor	6	GO:0006351; GO:0006355
PGSC0003DMT400004044	NA	6	GO:0005783; GO:0006621; GO:0016020; GO:0016021; GO:0046923
PGSC0003DMT400004456	NA	6	GO:0016020; GO:0016021
PGSC0003DMT400004934	Pentatricopeptide repeat-containing protein, mitochondrial	6	GO:0005515
PGSC0003DMT400005034	NBS-coding resistance gene analog	6	GO:0043531
PGSC0003DMT400005041	Disease resistance protein Gpa2	6	GO:0006952; GO:0043531
PGSC0003DMT400005372	Gene of unknown function	6	#N/A
PGSC0003DMT400005479	NA	6	GO:0006351; GO:0006355
PGSC0003DMT400005766	Gene of unknown function	6	GO:0016020; GO:0016021
PGSC0003DMT400007049	NA	6	GO:0005623; GO:0016491; GO:0045454; GO:0055114
PGSC0003DMT400007064	NA	6	GO:0016020; GO:0016021
PGSC0003DMT400007068	Conserved gene of unknown function	6	GO:0016020; GO:0016021
PGSC0003DMT400007190	NA	6	#N/A
PGSC0003DMT400007191	MRNA, clone: rafl24-09-C04	6	#N/A
PGSC0003DMT400007192	NA	6	#N/A
PGSC0003DMT400007193	NA	6	#N/A
PGSC0003DMT400007326	NA	6	GO:0043531
PGSC0003DMT400007599	NA	6	GO:0016020; GO:0016021
PGSC0003DMT400007600	NA	6	GO:0016020; GO:0016021
PGSC0003DMT400007625	NRC1	6	GO:0043531
PGSC0003DMT400007674	Histone H4	6	GO:0000786; GO:0003677; GO:0005634; GO:0005694; GO:0006334; GO:0046982
PGSC0003DMT400007724	Conserved gene of unknown function	6	GO:0009507; GO:0009707; GO:0015267; GO:0019867; GO:0055085
PGSC0003DMT400007769	Ubiquitin carrier protein	6	GO:0000166; GO:0005524; GO:0016740
PGSC0003DMT400007838	Gene of unknown function	6	#N/A
PGSC0003DMT400007880	NA	6	GO:0005515
PGSC0003DMT400007881	Ara4-interacting protein	6	GO:0005515
PGSC0003DMT400007990	Leucoanthocyanidin dioxygenase	6	#N/A
PGSC0003DMT400008336	Leucine Rich Repeat family protein	6	GO:0000166; GO:0004672; GO:0004674; GO:0005515; GO:0005524; GO:0006468; GO:0016020; GO:0016021; GO:0016301; GO:0016310; GO:0016740
PGSC0003DMT400008351	Small heat shock protein, chloroplastic	6	GO:0000427; GO:0006355; GO:0009408; GO:0009416; GO:0009644; GO:0009658; GO:0042542; GO:0042644; GO:0043621; GO:0101031
PGSC0003DMT400008586	Squalene epoxidase	6	GO:0004506; GO:0016020; GO:0016021; GO:0016126; GO:0050660; GO:0055114
PGSC0003DMT400008601	EMB1895	6	GO:0009555; GO:0009793; GO:0016180; GO:0032039; GO:0034472
PGSC0003DMT400008602	Conserved gene of unknown function	6	GO:0016020; GO:0016021
PGSC0003DMT400008603	NA	6	GO:0016020; GO:0016021
PGSC0003DMT400008604	NA	6	GO:0016020; GO:0016021
PGSC0003DMT400008734	NA	6	#N/A
PGSC0003DMT400008735	Binding protein	6	#N/A
PGSC0003DMT400009123	NA	6	GO:0016020; GO:0016021
PGSC0003DMT400009124	Isoform 2 of UPF0183 protein	6	GO:0016020; GO:0016021
PGSC0003DMT400009125	NA	6	GO:0016020; GO:0016021
PGSC0003DMT400009489	ATP binding protein	6	GO:0000166; GO:0005524
PGSC0003DMT400009552	NA	6	GO:0009691; GO:0016787
PGSC0003DMT400009613	NA	6	GO:0008152; GO:0008168; GO:0032259
PGSC0003DMT400009705	Oligopeptide transporter	6	GO:0016020; GO:0016021; GO:0022857; GO:0055085
PGSC0003DMT400009963	NA	6	GO:0008152; GO:0016740; GO:0016757; GO:0016758
PGSC0003DMT400009997	Growth-regulating factor	6	GO:0005634; GO:0006351; GO:0032502
PGSC0003DMT400010028	Conserved gene of unknown function	6	#N/A
PGSC0003DMT400010029	NA	6	#N/A
PGSC0003DMT400010065	ADP-sugar diphosphatase	6	GO:0009507; GO:0009570; GO:0016787; GO:0019144; GO:0080041; GO:0080042
PGSC0003DMT400010146	NA	6	GO:0005886; GO:0016020; GO:0016021; GO:0016740; GO:0016757; GO:0016760; GO:0030244; GO:0046872; GO:0071555
PGSC0003DMT400010229	NA	6	GO:0003677; GO:0003700; GO:0005634; GO:0006351; GO:0006355; GO:0007275
PGSC0003DMT400010230	NA	6	GO:0003677; GO:0003700; GO:0005634; GO:0006351; GO:0006355; GO:0007275
PGSC0003DMT400010231	PHAP2A protein	6	GO:0003677; GO:0003700; GO:0005634; GO:0006351; GO:0006355; GO:0007275
PGSC0003DMT400010418	Aspartyl protease family protein	6	GO:0004190; GO:0006508; GO:0008233; GO:0016020; GO:0016021; GO:0016787; GO:0050832
PGSC0003DMT400010490	NA	6	GO:0005829; GO:0006364; GO:0030688
PGSC0003DMT400010491	Nucleolar protein,Nop52 containing protein	6	GO:0005829; GO:0006364; GO:0030688
PGSC0003DMT400010869	NA	6	GO:0016020; GO:0016021
PGSC0003DMT400010870	NA	6	GO:0016020; GO:0016021
PGSC0003DMT400011013	NA	6	GO:0016702; GO:0046872; GO:0055114
PGSC0003DMT400011103	Flavonoid 8-O-methyltransferase	6	GO:0008168; GO:0032259; GO:0046983
PGSC0003DMT400011224	Kinase	6	GO:0004672; GO:0005524; GO:0006468; GO:0016020; GO:0016021; GO:0030246
PGSC0003DMT400011328	Conserved gene of unknown function	6	GO:0003676
PGSC0003DMT400011605	NA	6	GO:0005975; GO:0006004; GO:0016020; GO:0016021; GO:0016740; GO:0016757
PGSC0003DMT400011606	Auxin-independent growth promoter protein	6	GO:0005975; GO:0006004; GO:0016020; GO:0016021; GO:0016740; GO:0016757
PGSC0003DMT400011665	Dead box ATP-dependent RNA helicase	6	GO:0003676; GO:0005524
PGSC0003DMT400011713	NA	6	GO:0004869; GO:0010951
PGSC0003DMT400011714	NA	6	GO:0004869; GO:0010951
PGSC0003DMT400011723	NA	6	GO:0000166; GO:0004672; GO:0004674; GO:0005524; GO:0006468; GO:0007165; GO:0016020; GO:0016021; GO:0016301; GO:0016310; GO:0016740
PGSC0003DMT400011772	Fip1 motif-containing protein	6	GO:0005847; GO:0098789
PGSC0003DMT400011789	NA	6	GO:0003824
PGSC0003DMT400011866	DNA binding protein	6	#N/A
PGSC0003DMT400011890	NA	6	GO:0000166; GO:0004672; GO:0004674; GO:0005524; GO:0006468; GO:0016020; GO:0016021; GO:0016301; GO:0016310; GO:0016740
PGSC0003DMT400011941	NA	6	GO:0000166; GO:0004672; GO:0004674; GO:0005524; GO:0006468
PGSC0003DMT400011959	Map3k delta-1 protein kinase	6	GO:0004672; GO:0005524; GO:0006355; GO:0006468
PGSC0003DMT400012105	NA	6	GO:0005515
PGSC0003DMT400012106	Conserved gene of unknown function	6	GO:0005515
PGSC0003DMT400012121	Disease resistance protein	6	GO:0006952; GO:0043531
PGSC0003DMT400012226	Nitrate transporter	6	GO:0005215; GO:0006857; GO:0016020; GO:0016021; GO:0022857; GO:0055085
PGSC0003DMT400012506	NA	6	GO:0003676; GO:0016020; GO:0016021; GO:0046872
PGSC0003DMT400012516	NA	6	GO:0005634; GO:0006334
PGSC0003DMT400012517	Nucleosome assembly protein 1 4	6	GO:0005634; GO:0006334
PGSC0003DMT400012541	NA	6	GO:0016020; GO:0016021; GO:0016192
PGSC0003DMT400012717	NA	6	GO:0016020; GO:0016021
PGSC0003DMT400012757	NA	6	#N/A
PGSC0003DMT400012783	NA	6	#N/A
PGSC0003DMT400012869	NA	6	#N/A
PGSC0003DMT400013179	NA	6	GO:0003824
PGSC0003DMT400013180	Protein phosphatase 2c	6	GO:0003824
PGSC0003DMT400013208	NA	6	GO:0016020; GO:0016021
PGSC0003DMT400013294	T-complex protein 11	6	#N/A
PGSC0003DMT400013381	Gene of unknown function	6	#N/A
PGSC0003DMT400013484	Proline-rich family protein	6	#N/A
PGSC0003DMT400013750	NA	6	GO:0006281; GO:0006974; GO:0046872
PGSC0003DMT400014142	Gene of unknown function	6	#N/A
PGSC0003DMT400014295	Pyridoxin biosynthesis protein PDX1	6	GO:0003824; GO:0005829; GO:0008152; GO:0042819; GO:0042823; GO:0046982
PGSC0003DMT400014344	NA	6	GO:0017112; GO:0065009
PGSC0003DMT400014345	NA	6	GO:0017112; GO:0065009
PGSC0003DMT400014714	NA	6	GO:0004601; GO:0006979; GO:0020037; GO:0055114; GO:0098869
PGSC0003DMT400014817	Kinase family protein	6	GO:0004672; GO:0005524; GO:0006468
PGSC0003DMT400014826	NA	6	#N/A
PGSC0003DMT400014830	Conserved gene of unknown function	6	#N/A
PGSC0003DMT400014928	Potassium channel tetramerization domain-containing protein	6	GO:0005515; GO:0051260
PGSC0003DMT400015263	NA	6	GO:0000165; GO:0000166; GO:0004672; GO:0004674; GO:0004707; GO:0005524; GO:0005622; GO:0006468; GO:0016301; GO:0016310; GO:0016740
PGSC0003DMT400015396	NA	6	GO:0005515; GO:0007165; GO:0043531
PGSC0003DMT400015397	Nematode resistance	6	GO:0005515; GO:0007165; GO:0043531
PGSC0003DMT400015512	Pentatricopeptide repeat-containing protein	6	GO:0005515
PGSC0003DMT400015599	NA	6	GO:0005515
PGSC0003DMT400015634	E3 ubiquitin ligase PUB14	6	GO:0004842; GO:0004871; GO:0005515; GO:0007166; GO:0016567; GO:0016740
PGSC0003DMT400015638	MAR-binding protein	6	#N/A
PGSC0003DMT400015982	Gene of unknown function	6	#N/A
PGSC0003DMT400016219	Sodium/potassium/calcium exchanger	6	#N/A
PGSC0003DMT400016255	Pumilio	6	GO:0003723
PGSC0003DMT400016261	NA	6	GO:0004497; GO:0005506; GO:0016491; GO:0016705; GO:0020037; GO:0046872; GO:0055114
PGSC0003DMT400016382	Conserved gene of unknown function	6	#N/A
PGSC0003DMT400016383	NA	6	#N/A
PGSC0003DMT400016453	NA	6	GO:0005515
PGSC0003DMT400016538	Leucine rich repeat protein	6	GO:0005515
PGSC0003DMT400016539	NA	6	GO:0005515
PGSC0003DMT400016626	NA	6	GO:0003676; GO:0004672; GO:0005509; GO:0005524; GO:0006468; GO:0008270; GO:0016020; GO:0016021
PGSC0003DMT400016663	Class S F-box protein	6	GO:0005515
PGSC0003DMT400016803	NA	6	GO:0006952; GO:0043531
PGSC0003DMT400016809	NA	6	GO:0043531
PGSC0003DMT400016810	NA	6	GO:0043531
PGSC0003DMT400017340	F-box and wd40 domain protein	6	GO:0005515
PGSC0003DMT400017341	SDL-1 protein	6	GO:0005737; GO:0005768; GO:0005794; GO:0005802; GO:0005886; GO:0009416; GO:0009505; GO:0009663; GO:0009737; GO:0009749; GO:0009826; GO:0009831; GO:0010078; GO:0010215; GO:0016020; GO:0016021; GO:0030154; GO:0030244; GO:0060560; GO:0071482; GO:2001009
PGSC0003DMT400017662	NA	6	#N/A
PGSC0003DMT400017834	NA	6	GO:0000124; GO:0003713; GO:0005643; GO:0006406; GO:0045893
PGSC0003DMT400017876	BRASSINOSTEROID INSENSITIVE 1-associated receptor kinase 1	6	GO:0004672; GO:0005515; GO:0005524; GO:0006468; GO:0016020; GO:0016021
PGSC0003DMT400017968	Nodulin	6	GO:0016020; GO:0016021
PGSC0003DMT400018192	RHM1/ROL1	6	#N/A
PGSC0003DMT400018193	NA	6	#N/A
PGSC0003DMT400018217	Peptide N-glycanase	6	#N/A
PGSC0003DMT400018287	Glutenin high molecular weight subunit DY10	6	#N/A
PGSC0003DMT400018422	NA	6	GO:0016020; GO:0016021
PGSC0003DMT400018568	Conserved gene of unknown function	6	#N/A
PGSC0003DMT400018697	Protein kinase-coding resistance protein	6	GO:0004672; GO:0005524; GO:0006468
PGSC0003DMT400018829	ATP binding protein	6	GO:0000166; GO:0004672; GO:0004674; GO:0005524; GO:0006468; GO:0016020; GO:0016021; GO:0016301; GO:0016310; GO:0016740
PGSC0003DMT400018940	Disease resistance protein R3a	6	GO:0006952; GO:0043531
PGSC0003DMT400018994	2-oxoglutarate/malate translocator, chloroplast	6	GO:0005215; GO:0005739; GO:0006814; GO:0009507; GO:0009534; GO:0009536; GO:0009624; GO:0009941; GO:0015131; GO:0015139; GO:0015140; GO:0015729; GO:0015742; GO:0016020; GO:0016021; GO:0019676; GO:0055085; GO:0071423; GO:1902356
PGSC0003DMT400019516	Conserved gene of unknown function	6	#N/A
PGSC0003DMT400020201	Conserved gene of unknown function	6	#N/A
PGSC0003DMT400020202	NA	6	#N/A
PGSC0003DMT400020203	NA	6	#N/A
PGSC0003DMT400020209	NA	6	#N/A
PGSC0003DMT400020356	NA	6	GO:0006952; GO:0043531
PGSC0003DMT400020378	NA	6	GO:0004144
PGSC0003DMT400020516	Conserved gene of unknown function	6	#N/A
PGSC0003DMT400020928	NA	6	GO:0000166; GO:0003678; GO:0004386; GO:0005524; GO:0005634; GO:0006351; GO:0006355; GO:0016787; GO:0031011; GO:0032508; GO:0035267; GO:0043141; GO:0097255
PGSC0003DMT400021305	NA	6	#N/A
PGSC0003DMT400021372	NBS-LRR resistance protein	6	GO:0006952; GO:0043531
PGSC0003DMT400021540	NA	6	GO:0030246
PGSC0003DMT400021541	Conserved gene of unknown function	6	GO:0030246
PGSC0003DMT400021545	NA	6	#N/A
PGSC0003DMT400021598	Protein kinas	6	GO:0004672; GO:0005524; GO:0006468
PGSC0003DMT400021600	Auxin efflux carrier	6	GO:0009734; GO:0016020; GO:0016021; GO:0055085
PGSC0003DMT400021904	FAD binding domain containing protein	6	GO:0003885; GO:0016020; GO:0016491; GO:0016614; GO:0050660; GO:0055114; GO:0071949
PGSC0003DMT400021984	NA	6	GO:0005515
PGSC0003DMT400021985	F-box family protein	6	GO:0005515
PGSC0003DMT400022054	Homomeric Acetyl-CoA Carboxylase (Hom-ACCase)	6	GO:0000166; GO:0003824; GO:0003989; GO:0004075; GO:0005524; GO:0006633; GO:0016874; GO:0046872
PGSC0003DMT400022083	NA	6	GO:0000413; GO:0003755
PGSC0003DMT400022701	NA	6	GO:0006355
PGSC0003DMT400022912	NA	6	GO:0005515; GO:0008270
PGSC0003DMT400022913	Pentatricopeptide repeat-containing protein	6	GO:0005515; GO:0008270
PGSC0003DMT400023258	Membrane associated salt-inducible protein	6	#N/A
PGSC0003DMT400023446	Spermine synthase	6	GO:0003824; GO:0004766; GO:0006595; GO:0006596; GO:0006597; GO:0016740; GO:0016768; GO:0042742
PGSC0003DMT400023506	NA	6	GO:0003676
PGSC0003DMT400023733	Leucine-rich repeat receptor protein kinase EXS	6	GO:0000166; GO:0004672; GO:0004674; GO:0005515; GO:0005524; GO:0006468; GO:0016020; GO:0016021; GO:0016301; GO:0016310; GO:0016740
PGSC0003DMT400023814	MTERF family protein	6	GO:0003690; GO:0006355
PGSC0003DMT400023893	NA	6	GO:0004672; GO:0005515; GO:0005524; GO:0006468; GO:0016020; GO:0016021
PGSC0003DMT400024147	NA	6	GO:0016020; GO:0016021
PGSC0003DMT400024258	Tetratricopeptide-like helical	6	GO:0005515
PGSC0003DMT400024328	NA	6	GO:0003677; GO:0005634; GO:0006351; GO:0006355
PGSC0003DMT400024329	Transcription factor	6	GO:0003677; GO:0005634; GO:0006351; GO:0006355; GO:0009965; GO:0030154; GO:0045962; GO:0048366
PGSC0003DMT400024342	UDP-glucosyltransferase	6	GO:0008152; GO:0016740; GO:0016758
PGSC0003DMT400024387	Kinesin heavy chain	6	GO:0000166; GO:0003774; GO:0003777; GO:0003824; GO:0005524; GO:0005856; GO:0005886; GO:0007018; GO:0008017; GO:0010091; GO:0016491; GO:0055114
PGSC0003DMT400024505	NA	6	GO:0005515
PGSC0003DMT400024512	F-box protein	6	GO:0005515
PGSC0003DMT400024895	Pentatricopeptide repeat-containing protein	6	GO:0005515
PGSC0003DMT400025004	YUP8H12R.2 protein	6	GO:0016020; GO:0016021; GO:0022857; GO:0055085
PGSC0003DMT400025085	Bacterial spot disease resistance protein 4	6	GO:0005515; GO:0007165; GO:0043531
PGSC0003DMT400025109	Conserved gene of unknown function	6	#N/A
PGSC0003DMT400025436	NA	6	GO:0043531
PGSC0003DMT400025437	RGC1	6	GO:0043531
PGSC0003DMT400025438	NA	6	GO:0043531
PGSC0003DMT400025439	NA	6	GO:0043531
PGSC0003DMT400025675	Glutamate receptor 3 plant	6	GO:0004970; GO:0005262; GO:0006811; GO:0006816; GO:0007267; GO:0008066; GO:0009611; GO:0009630; GO:0009864; GO:0016020; GO:0016021; GO:0035235; GO:0045087; GO:0050832; GO:0070588; GO:0071230
PGSC0003DMT400025850	NA	6	GO:0005515
PGSC0003DMT400025860	NA	6	GO:0016020; GO:0016021
PGSC0003DMT400025951	Autoinhibited calcium ATPase	6	GO:0000166; GO:0016020; GO:0016021
PGSC0003DMT400025984	Zinc finger protein	6	GO:0003677; GO:0005634; GO:0006355
PGSC0003DMT400026017	NA	6	#N/A
PGSC0003DMT400026131	NA	6	#N/A
PGSC0003DMT400026150	GTP-binding protein alpha subunit, gna	6	GO:0000166; GO:0003924; GO:0004871; GO:0005525; GO:0005634; GO:0007165; GO:0007186; GO:0019001; GO:0031683
PGSC0003DMT400026151	NA	6	GO:0003924; GO:0004871; GO:0007186; GO:0019001; GO:0031683
PGSC0003DMT400026739	Serine-threonine protein kinase, plant-type	6	GO:0000166; GO:0004672; GO:0004674; GO:0005515; GO:0005524; GO:0006468; GO:0016020; GO:0016021
PGSC0003DMT400027494	CYP72A58	6	GO:0004497; GO:0005506; GO:0016491; GO:0016705; GO:0020037; GO:0046872; GO:0055114
PGSC0003DMT400027538	Retrotransposon protein	6	#N/A
PGSC0003DMT400027799	Kinase	6	GO:0004672; GO:0005524; GO:0006468; GO:0030247
PGSC0003DMT400027880	Gene of unknown function	6	#N/A
PGSC0003DMT400028268	NA	6	#N/A
PGSC0003DMT400028484	Nematode resistance	6	GO:0005515
PGSC0003DMT400028487	Resistance gene analog NBS8	6	#N/A
PGSC0003DMT400028705	NA	6	GO:0003700; GO:0006355; GO:0007275; GO:0016020; GO:0016021
PGSC0003DMT400028833	Transcription factor HBP-1b	6	GO:0006351; GO:0043565
PGSC0003DMT400028919	NA	6	#N/A
PGSC0003DMT400028920	Gene of unknown function	6	#N/A
PGSC0003DMT400028931	Gene of unknown function	6	#N/A
PGSC0003DMT400028991	Serine/threonine protein kinase	6	GO:0000166; GO:0004672; GO:0004674; GO:0005515; GO:0005524; GO:0006468; GO:0016020; GO:0016021; GO:0016301; GO:0016310; GO:0016740
PGSC0003DMT400029001	Eukaryotic peptide chain release factor subunit 1-1	6	GO:0003747; GO:0005737; GO:0006415
PGSC0003DMT400029003	NA	6	GO:0003747; GO:0005737; GO:0006415
PGSC0003DMT400029172	Conserved gene of unknown function	6	GO:0016020; GO:0016021
PGSC0003DMT400029341	NA	6	GO:0003824; GO:0004722; GO:0006470
PGSC0003DMT400029342	NA	6	GO:0003824; GO:0004722; GO:0006470
PGSC0003DMT400029358	NA	6	GO:0005524; GO:0016772
PGSC0003DMT400029359	Pyruvate orthophosphate dikinase regulatory protein	6	GO:0005524; GO:0016772
PGSC0003DMT400029634	NA	6	GO:0016020; GO:0016021
PGSC0003DMT400029795	Carbon catabolite repressor protein	6	#N/A
PGSC0003DMT400029867	NA	6	GO:0005634
PGSC0003DMT400029991	NA	6	GO:0004671; GO:0005783; GO:0005789; GO:0006481; GO:0008168; GO:0016020; GO:0016021; GO:0032259
PGSC0003DMT400029997	NA	6	GO:0003919; GO:0009231
PGSC0003DMT400030047	R2	6	GO:0006952; GO:0043531
PGSC0003DMT400030247	NA	6	GO:0003824; GO:0005975; GO:0006099; GO:0006108; GO:0016491; GO:0016615; GO:0016616; GO:0030060; GO:0055114
PGSC0003DMT400030248	NAD-malate dehydrogenase	6	GO:0003824; GO:0005975; GO:0006099; GO:0006108; GO:0016491; GO:0016615; GO:0016616; GO:0030060; GO:0055114
PGSC0003DMT400030276	NA	6	GO:0003700; GO:0006355; GO:0008270; GO:0043565; GO:0046872
PGSC0003DMT400030345	ABC transporter family protein	6	GO:0000166; GO:0005524; GO:0016020; GO:0016021; GO:0016887; GO:0042626; GO:0055085
PGSC0003DMT400030406	Conserved gene of unknown function	6	GO:0016020; GO:0016021
PGSC0003DMT400030412	NA	6	GO:0003723; GO:0003743; GO:0006412; GO:0006413
PGSC0003DMT400030529	Lysine/histidine transporter	6	GO:0005886; GO:0016020; GO:0016021
PGSC0003DMT400030539	Serpin	6	GO:0005615
PGSC0003DMT400030649	Gene of unknown function	6	GO:0016020; GO:0016021
PGSC0003DMT400030953	Non-LTR retroelement reverse transcriptase	6	#N/A
PGSC0003DMT400031398	NA	6	GO:0003677; GO:0003700; GO:0005634; GO:0006351; GO:0006355; GO:0007275
PGSC0003DMT400031399	NA	6	GO:0003700; GO:0006355; GO:0007275
PGSC0003DMT400031400	NA	6	GO:0003677; GO:0003700; GO:0005634; GO:0006351; GO:0006355; GO:0007275
PGSC0003DMT400031401	APETALA2	6	GO:0003677; GO:0003700; GO:0005634; GO:0006351; GO:0006355; GO:0007275
PGSC0003DMT400031402	NA	6	GO:0003677; GO:0003700; GO:0005634; GO:0006351; GO:0006355; GO:0007275
PGSC0003DMT400031714	NA	6	GO:0000166; GO:0005524; GO:0016020; GO:0016021; GO:0016887; GO:0042626; GO:0055085
PGSC0003DMT400031757	NA	6	GO:0005515
PGSC0003DMT400031777	Phosphoglycerate mutase	6	GO:0003824; GO:0008152
PGSC0003DMT400031804	Cytochrome P450 fatty acid omega-hydroxylase	6	GO:0004497; GO:0005506; GO:0006631; GO:0016491; GO:0016705; GO:0018685; GO:0020037; GO:0046872; GO:0055114
PGSC0003DMT400031861	NA	6	#N/A
PGSC0003DMT400031862	ATP binding protein	6	#N/A
PGSC0003DMT400032044	NA	6	GO:0016020; GO:0016021
PGSC0003DMT400032046	NA	6	GO:0016020; GO:0016021
PGSC0003DMT400032081	Atpob1	6	GO:0005515
PGSC0003DMT400032113	Import inner membrane translocase subunit tim21, mitochondrial	6	GO:0005739; GO:0005744; GO:0016020; GO:0016021; GO:0030150; GO:0090351
PGSC0003DMT400032117	Vesicle docking protein P115	6	GO:0000139; GO:0005737; GO:0006886; GO:0008565; GO:0016020; GO:0048280
PGSC0003DMT400032190	LRR receptor-like serine/threonine-protein kinase RPK2	6	GO:0000166; GO:0004672; GO:0004674; GO:0005515; GO:0005524; GO:0006468; GO:0016020; GO:0016021; GO:0016301; GO:0016310; GO:0016740
PGSC0003DMT400032246	Glycosyltransferase	6	GO:0000026; GO:0000030; GO:0005783; GO:0005789; GO:0016020; GO:0016021; GO:0016757; GO:0030433; GO:0097502
PGSC0003DMT400032263	NA	6	#N/A
PGSC0003DMT400032268	NA	6	GO:0003677; GO:0005634; GO:0006351; GO:0006355
PGSC0003DMT400032269	Lanceolate	6	GO:0003677; GO:0005634; GO:0006351; GO:0006355
PGSC0003DMT400032576	Amino acid binding protein	6	#N/A
PGSC0003DMT400032577	Conserved gene of unknown function	6	GO:0004672; GO:0005515; GO:0005524; GO:0006468; GO:0016020; GO:0016021
PGSC0003DMT400032743	LMBR1 integral membrane protein	6	#N/A
PGSC0003DMT400032752	NA	6	GO:0016020; GO:0016021
PGSC0003DMT400032753	ABC4 (ABERRANT CHLOROPLAST DEVELOPMENT 4)	6	GO:0004659; GO:0009507; GO:0009772; GO:0010236; GO:0016020; GO:0016021; GO:0016765; GO:0042372
PGSC0003DMT400032958	Anthocyanidin 3-O-glucosyltransferase 5	6	GO:0008152; GO:0016740; GO:0016757; GO:0016758
PGSC0003DMT400033068	Gene of unknown function	6	GO:0006353
PGSC0003DMT400033139	Pentatricopeptide repeat-containing protein	6	GO:0005515
PGSC0003DMT400033370	Conserved gene of unknown function	6	GO:0009507; GO:0010027; GO:0090391; GO:1903866
PGSC0003DMT400033371	NA	6	#N/A
PGSC0003DMT400033372	NA	6	#N/A
PGSC0003DMT400033662	ATP binding protein	6	GO:0004672; GO:0005524; GO:0006468; GO:0016020; GO:0016021
PGSC0003DMT400033720	Receptor protein kinase	6	GO:0004672; GO:0005515; GO:0005524; GO:0005829; GO:0005886; GO:0006468; GO:0016020; GO:0016021
PGSC0003DMT400033778	Gene of unknown function	6	#N/A
PGSC0003DMT400034044	Gene of unknown function	6	#N/A
PGSC0003DMT400034055	NA	6	GO:0003824; GO:0033926
PGSC0003DMT400034149	Protein AFR	6	GO:0005515
PGSC0003DMT400034175	Conserved gene of unknown function	6	#N/A
PGSC0003DMT400034311	Conserved gene of unknown function	6	#N/A
PGSC0003DMT400034402	Gene of unknown function	6	#N/A
PGSC0003DMT400034599	NA	6	GO:0030001; GO:0046872
PGSC0003DMT400034600	Metal ion binding protein	6	GO:0030001; GO:0046872
PGSC0003DMT400034994	Ran GTPase binding protein	6	GO:0046872
PGSC0003DMT400035135	Gene of unknown function	6	#N/A
PGSC0003DMT400035393	UDP-glucosyltransferase	6	GO:0008152; GO:0016740; GO:0016757; GO:0016758
PGSC0003DMT400035496	NA	6	GO:0005515
PGSC0003DMT400035498	NA	6	GO:0005515
PGSC0003DMT400035571	Heavy metal-associated domain containing protein	6	GO:0030001; GO:0046872
PGSC0003DMT400035586	ATP binding protein	6	GO:0004672; GO:0005524; GO:0006468; GO:0006950; GO:0009860
PGSC0003DMT400035623	NA	6	GO:0004615; GO:0005737; GO:0009298; GO:0016853
PGSC0003DMT400035624	Phosphomannomutase	6	GO:0004615; GO:0005737; GO:0009298; GO:0016853
PGSC0003DMT400035742	NA	6	GO:0009626; GO:0016020; GO:0016021
PGSC0003DMT400035872	NA	6	GO:0008643; GO:0016020; GO:0016021; GO:0034219; GO:0051119
PGSC0003DMT400035909	NA	6	#N/A
PGSC0003DMT400035990	NA	6	GO:0003824; GO:0004805; GO:0005992; GO:0016311; GO:0016787
PGSC0003DMT400036142	Trichohyalin	6	GO:0005829
PGSC0003DMT400036143	NA	6	GO:0005829
PGSC0003DMT400036325	NA	6	#N/A
PGSC0003DMT400036464	NA	6	GO:0004672; GO:0005524; GO:0006468
PGSC0003DMT400036477	Non-LTR retroelement reverse transcriptase	6	#N/A
PGSC0003DMT400036734	Respiratory burst oxidase homolog protein C	6	GO:0004601; GO:0005509; GO:0016020; GO:0016021; GO:0016491; GO:0046872; GO:0050664; GO:0055114; GO:0098869
PGSC0003DMT400036821	Serine/threonine-protein kinase PBS1	6	GO:0004672; GO:0005524; GO:0006468; GO:0016020; GO:0016021
PGSC0003DMT400036822	NA	6	GO:0004672; GO:0005524; GO:0006468; GO:0016020; GO:0016021
PGSC0003DMT400036823	NA	6	GO:0004672; GO:0005524; GO:0006468; GO:0016020; GO:0016021
PGSC0003DMT400036824	NA	6	GO:0004672; GO:0005524; GO:0006468; GO:0016020; GO:0016021
PGSC0003DMT400036847	Inorganic pyrophosphatase	6	GO:0004427; GO:0009678; GO:0015992; GO:0016020; GO:0016021; GO:0055085; GO:1902600
PGSC0003DMT400037057	Leucine-rich repeat receptor protein kinase exs	6	GO:0000166; GO:0004672; GO:0004674; GO:0005515; GO:0005524; GO:0006468; GO:0016020; GO:0016021; GO:0016301; GO:0016310; GO:0016740
PGSC0003DMT400037080	ATMYB4	6	GO:0003677; GO:0005634
PGSC0003DMT400037093	Tubulin beta-1 chain	6	GO:0000166; GO:0003924; GO:0005200; GO:0005525; GO:0005737; GO:0005856; GO:0005874; GO:0007010; GO:0007017
PGSC0003DMT400037094	NA	6	GO:0000166; GO:0003924; GO:0005200; GO:0005525; GO:0005874; GO:0007010; GO:0007017
PGSC0003DMT400037341	Fasciclin-like arabinogalactan protein 10	6	GO:0016020; GO:0016021
PGSC0003DMT400037390	Potyviral helper component protease-interacting protein 2	6	GO:0005874; GO:0006508; GO:0008017; GO:0008233
PGSC0003DMT400037632	GTP binding protein	6	GO:0005525
PGSC0003DMT400037806	NA	6	#N/A
PGSC0003DMT400037807	NA	6	#N/A
PGSC0003DMT400038007	NA	6	#N/A
PGSC0003DMT400038008	NA	6	#N/A
PGSC0003DMT400038009	Conserved gene of unknown function	6	#N/A
PGSC0003DMT400038065	Glycosyltransferase QUASIMODO1	6	GO:0000139; GO:0005768; GO:0005774; GO:0005794; GO:0005802; GO:0016740; GO:0016757; GO:0045489; GO:0047262; GO:0071555
PGSC0003DMT400038066	NA	6	GO:0000139; GO:0005794; GO:0016740; GO:0016757; GO:0045489; GO:0047262; GO:0071555
PGSC0003DMT400038099	NA	6	GO:0046872
PGSC0003DMT400038100	NA	6	#N/A
PGSC0003DMT400038319	NA	6	#N/A
PGSC0003DMT400038480	NA	6	GO:0016020; GO:0016021
PGSC0003DMT400038481	NA	6	GO:0008654; GO:0016020; GO:0016021; GO:0016780
PGSC0003DMT400038482	Phosphatidylinositol synthase	6	GO:0003881; GO:0005794; GO:0006629; GO:0008654; GO:0016020; GO:0016021; GO:0016740; GO:0016780
PGSC0003DMT400038580	Cytochrome P450	6	GO:0004497; GO:0005506; GO:0016020; GO:0016021; GO:0016132; GO:0016491; GO:0016705; GO:0020037; GO:0046872; GO:0048366; GO:0055114; GO:0080132
PGSC0003DMT400038856	Aspartic protease	6	GO:0004190; GO:0006508; GO:0006629; GO:0008233; GO:0016787
PGSC0003DMT400038864	ATP binding protein	6	GO:0000166; GO:0004672; GO:0004674; GO:0005524; GO:0006468
PGSC0003DMT400039173	Conserved gene of unknown function	6	#N/A
PGSC0003DMT400039404	Coproporphyrinigen III oxidase	6	GO:0003824; GO:0004109; GO:0005737; GO:0006779; GO:0051536; GO:0055114
PGSC0003DMT400039903	D-type cyclin family 3 subgroup 3	6	GO:0005634
PGSC0003DMT400039981	NA	6	GO:0004518; GO:0016020; GO:0016021; GO:0090305
PGSC0003DMT400039984	NA	6	GO:0004518; GO:0016020; GO:0016021; GO:0090305
PGSC0003DMT400040017	NA	6	#N/A
PGSC0003DMT400040454	Conserved gene of unknown function	6	#N/A
PGSC0003DMT400040528	Resistance gene	6	GO:0005515; GO:0006952; GO:0007165; GO:0043531
PGSC0003DMT400040721	NA	6	GO:0007165
PGSC0003DMT400040749	DnaJ isoform	6	#N/A
PGSC0003DMT400040805	NA	6	#N/A
PGSC0003DMT400040806	Conserved gene of unknown function	6	GO:0016020; GO:0016021
PGSC0003DMT400040807	NA	6	GO:0016020; GO:0016021
PGSC0003DMT400040941	Gene of unknown function	6	#N/A
PGSC0003DMT400041126	NA	6	GO:0003677; GO:0005515; GO:0005634; GO:0006351; GO:0006355; GO:0009725; GO:0009734
PGSC0003DMT400041339	NA	6	GO:0004014; GO:0006557; GO:0006596; GO:0006597; GO:0008295; GO:0016829; GO:0016831
PGSC0003DMT400041349	NA	6	GO:0000166; GO:0004672; GO:0004674; GO:0005515; GO:0005524; GO:0006468; GO:0016020; GO:0016021; GO:0016301; GO:0016310; GO:0016740
PGSC0003DMT400041350	Conserved gene of unknown function	6	GO:0000166; GO:0004672; GO:0004674; GO:0005515; GO:0005524; GO:0006468; GO:0016020; GO:0016021; GO:0016301; GO:0016310; GO:0016740
PGSC0003DMT400041409	RNA-directed DNA polymerase (Reverse transcriptase	6	#N/A
PGSC0003DMT400041755	Anthocyanidine rhamnosyl-transferase	6	GO:0008152; GO:0016740; GO:0016758
PGSC0003DMT400041772	ATRAD3	6	GO:0008168; GO:0016020; GO:0016021; GO:0032259
PGSC0003DMT400041783	Threonine endopeptidase	6	GO:0009579; GO:0016020; GO:0016021
PGSC0003DMT400041784	NA	6	GO:0016020; GO:0016021
PGSC0003DMT400041785	NA	6	GO:0016020; GO:0016021
PGSC0003DMT400041786	NA	6	GO:0009579
PGSC0003DMT400041975	Pentatricopeptide repeat-containing protein	6	GO:0005515
PGSC0003DMT400042075	NA	6	GO:0003723; GO:0003735; GO:0005840; GO:0006412; GO:0015935; GO:0030529
PGSC0003DMT400042076	40S ribosomal protein S15	6	GO:0003723; GO:0003735; GO:0005840; GO:0006412; GO:0015935; GO:0030529
PGSC0003DMT400042118	Acyl-[acyl-carrier-protein] desaturase, chloroplastic	6	GO:0002213; GO:0004768; GO:0006631; GO:0006633; GO:0008610; GO:0009507; GO:0009534; GO:0009570; GO:0016491; GO:0042742; GO:0045300; GO:0046872; GO:0051607; GO:0055114
PGSC0003DMT400042218	Gene of unknown function	6	#N/A
PGSC0003DMT400042235	NA	6	#N/A
PGSC0003DMT400042376	NA	6	GO:0016020; GO:0016021
PGSC0003DMT400042395	Pectate lyase	6	GO:0016829; GO:0030570; GO:0045490; GO:0046872
PGSC0003DMT400042602	NA	6	GO:0000166; GO:0004652; GO:0005524; GO:0005634; GO:0016779; GO:0043631; GO:0046872
PGSC0003DMT400042790	NA	6	GO:0006355; GO:0046983
PGSC0003DMT400042957	NA	6	GO:0016020; GO:0016021
PGSC0003DMT400042958	Transporter	6	GO:0016020; GO:0016021
PGSC0003DMT400043113	Octicosapeptide/Phox/Bem1p domain-containing protein	6	GO:0005515
PGSC0003DMT400043117	Sucrose synthase	6	GO:0005618; GO:0005985; GO:0016157; GO:0016740; GO:0016757; GO:0080165
PGSC0003DMT400043606	NA	6	GO:0006952; GO:0043531
PGSC0003DMT400044169	NA	6	GO:0006952; GO:0043531
PGSC0003DMT400044170	NBS-LRR resistance protein RGH1	6	GO:0006952; GO:0043531
PGSC0003DMT400044320	NA	6	GO:0005515; GO:0005634; GO:0006355
PGSC0003DMT400044501	NA	6	GO:0003824; GO:0005992
PGSC0003DMT400044650	CYP72A56	6	GO:0004497; GO:0005506; GO:0016020; GO:0016021; GO:0016491; GO:0016705; GO:0020037; GO:0046872; GO:0055114
PGSC0003DMT400044652	CYP72A56	6	GO:0005506; GO:0016705; GO:0020037; GO:0055114
PGSC0003DMT400044673	Serine-threonine protein kinase, plant-type	6	GO:0000166; GO:0004672; GO:0004674; GO:0005524; GO:0006468; GO:0016020; GO:0016021; GO:0016301; GO:0016310; GO:0016740; GO:0048544
PGSC0003DMT400044707	Haloacid dehalogenase superfamily protein	6	#N/A
PGSC0003DMT400044835	Pentatricopeptide repeat-containing protein	6	GO:0005515; GO:0016020; GO:0016021
PGSC0003DMT400045126	NA	6	GO:0003824; GO:0004722; GO:0006470
PGSC0003DMT400045127	Protein phosphatase 2c	6	GO:0003824; GO:0004722; GO:0006470
PGSC0003DMT400045260	NA	6	GO:0046872
PGSC0003DMT400045261	Histone-lysine N-methyltransferase ASHR1	6	GO:0005515
PGSC0003DMT400045298	NA	6	GO:0003756; GO:0005623; GO:0005783; GO:0016853; GO:0045454
PGSC0003DMT400045299	Protein disulfide-isomerase	6	GO:0003756; GO:0005623; GO:0005783; GO:0016853; GO:0045454
PGSC0003DMT400045383	NA	6	GO:0016020; GO:0016021
PGSC0003DMT400045386	Transmembrane transport protein	6	GO:0009534; GO:0009535; GO:0010027; GO:0016020; GO:0016021; GO:0090351
PGSC0003DMT400045398	Potyviral capsid protein interacting protein 2a	6	GO:0006457; GO:0051082
PGSC0003DMT400045410	NA	6	GO:0016020; GO:0016021
PGSC0003DMT400045484	NA	6	#N/A
PGSC0003DMT400045554	Disease resistance protein I2C-5	6	#N/A
PGSC0003DMT400045627	NA	6	GO:0003676; GO:0003723; GO:0008270
PGSC0003DMT400045644	Conserved gene of unknown function	6	GO:0000290
PGSC0003DMT400045715	Conserved gene of unknown function	6	GO:0000166; GO:0004672; GO:0004674; GO:0005524; GO:0006468
PGSC0003DMT400045760	NA	6	#N/A
PGSC0003DMT400045838	Proline-rich receptor kinase PERK7	6	GO:0000166; GO:0004672; GO:0004674; GO:0005524; GO:0006468; GO:0016020; GO:0016021; GO:0016301; GO:0016310; GO:0016740
PGSC0003DMT400045839	NA	6	GO:0000166; GO:0004672; GO:0004674; GO:0005524; GO:0006468; GO:0016020; GO:0016021; GO:0016301; GO:0016310; GO:0016740
PGSC0003DMT400045860	NA	6	#N/A
PGSC0003DMT400045887	Leucine-rich repeat receptor protein kinase EXS	6	GO:0000166; GO:0004672; GO:0004674; GO:0005515; GO:0005524; GO:0005777; GO:0005886; GO:0006468; GO:0009409; GO:0009414; GO:0009651; GO:0009737; GO:0009738; GO:0009942; GO:0009945; GO:0016020; GO:0016021; GO:0016301; GO:0016310; GO:0016740; GO:0042802; GO:0048508
PGSC0003DMT400046238	S-locus-specific glycoprotein S6	6	GO:0000166; GO:0004672; GO:0004674; GO:0005524; GO:0006468; GO:0016020; GO:0016021; GO:0016301; GO:0016310; GO:0016740; GO:0048544
PGSC0003DMT400046279	Hcr2-p3	6	GO:0005515; GO:0016020; GO:0016021
PGSC0003DMT400047024	Leucine-rich repeat family protein / protein kinase family protein	6	GO:0000166; GO:0004672; GO:0004674; GO:0005524; GO:0006468; GO:0016020; GO:0016021; GO:0016301; GO:0016310; GO:0016740
PGSC0003DMT400047155	Global transcription factor group	6	GO:0035101
PGSC0003DMT400047559	NA	6	#N/A
PGSC0003DMT400047560	Binding protein	6	#N/A
PGSC0003DMT400047580	Growth-regulating factor 4	6	GO:0005524; GO:0005634; GO:0006351; GO:0006355; GO:0032502
PGSC0003DMT400047581	NA	6	GO:0005634; GO:0006351; GO:0032502
PGSC0003DMT400047582	NA	6	GO:0005524; GO:0005634; GO:0006351; GO:0006355; GO:0032502
PGSC0003DMT400047583	NA	6	GO:0005524; GO:0005634; GO:0006351; GO:0006355; GO:0032502
PGSC0003DMT400047759	NA	6	GO:0055114
PGSC0003DMT400047811	NA	6	GO:0000139; GO:0005794; GO:0015018; GO:0016020; GO:0016021; GO:0016740; GO:0071555
PGSC0003DMT400047824	NA	6	GO:0003824; GO:0008152
PGSC0003DMT400048045	Amino acid transporter	6	GO:0016020; GO:0016021
PGSC0003DMT400048134	NA	6	#N/A
PGSC0003DMT400048138	NA	6	GO:0001164; GO:0001187; GO:0001188; GO:0001189; GO:0006360; GO:0070860
PGSC0003DMT400048251	Auxin efflux facilitator	6	GO:0009734; GO:0009921; GO:0009926; GO:0010315; GO:0010329; GO:0016020; GO:0016021; GO:0055085
PGSC0003DMT400048335	Gene of unknown function	6	#N/A
PGSC0003DMT400048430	Retrotransposon protein	6	GO:0000943
PGSC0003DMT400048564	Conserved gene of unknown function	6	GO:0005515
PGSC0003DMT400048610	With no lysine kinase	6	GO:0004674; GO:0005524; GO:0006468
PGSC0003DMT400048755	NA	6	GO:0006355
PGSC0003DMT400048756	Phytochrome-interacting factor	6	GO:0006355; GO:0046983
PGSC0003DMT400048763	NBS-LRR root-knot nematode resistance protein	6	#N/A
PGSC0003DMT400049450	Gene of unknown function	6	#N/A
PGSC0003DMT400049513	NA	6	GO:0016020; GO:0016021; GO:0048544
PGSC0003DMT400049617	Conserved gene of unknown function	6	GO:0000166; GO:0004672; GO:0004674; GO:0005524; GO:0006468; GO:0016020; GO:0016021; GO:0016301; GO:0016310; GO:0016740; GO:0048544
PGSC0003DMT400049628	ATP binding protein	6	GO:0004672; GO:0004674; GO:0005524; GO:0006468; GO:0016020; GO:0016021; GO:0048544
PGSC0003DMT400049674	NA	6	#N/A
PGSC0003DMT400049808	NA	6	#N/A
PGSC0003DMT400049858	NA	6	GO:0005215; GO:0006810; GO:0016020; GO:0016021; GO:0022857; GO:0055085
PGSC0003DMT400049890	NA	6	GO:0016020; GO:0016021
PGSC0003DMT400050026	Prenylated Rab acceptor protein	6	GO:0005783; GO:0005794; GO:0016020; GO:0016021; GO:0016192
PGSC0003DMT400050206	Conserved gene of unknown function	6	GO:0031047
PGSC0003DMT400050207	NA	6	GO:0031047
PGSC0003DMT400050281	Conserved gene of unknown function	6	GO:0006486; GO:0016757
PGSC0003DMT400050446	NA	6	GO:0003824; GO:0004721; GO:0004722; GO:0006470; GO:0016787; GO:0043169; GO:0046872
PGSC0003DMT400050560	NA	6	GO:0055114
PGSC0003DMT400050728	BRI1 protein	6	GO:0000166; GO:0001578; GO:0004672; GO:0004674; GO:0005496; GO:0005515; GO:0005524; GO:0005768; GO:0005886; GO:0006468; GO:0009647; GO:0009729; GO:0009742; GO:0009911; GO:0010224; GO:0010268; GO:0010584; GO:0016020; GO:0016021; GO:0016301; GO:0016310; GO:0016740; GO:0042802; GO:0042803; GO:0046982; GO:0048366; GO:0048657; GO:0060548; GO:1900140
PGSC0003DMT400050806	NA	6	GO:0006952; GO:0043531
PGSC0003DMT400050900	Conserved gene of unknown function	6	GO:0004497; GO:0005506; GO:0016491; GO:0016705; GO:0020037; GO:0046872; GO:0055114
PGSC0003DMT400051253	Transcription factor	6	GO:0003677; GO:0005634; GO:0006351; GO:0006355; GO:0009637; GO:0009965; GO:0030154; GO:0045962; GO:0048366; GO:1903508; GO:2000306
PGSC0003DMT400051801	GTP cyclohydrolase I	6	GO:0003934; GO:0005737; GO:0035998; GO:0046654
PGSC0003DMT400051831	Protein FAM96B	6	GO:0016226
PGSC0003DMT400051855	Nucleolar GTP-binding protein	6	GO:0005525
PGSC0003DMT400051860	Armadillo/beta-catenin repeat family protein	6	GO:0005515
PGSC0003DMT400051923	Ras-GTPase-activating protein-binding protein	6	GO:0003676; GO:0003723; GO:0003729
PGSC0003DMT400051924	NA	6	GO:0003676; GO:0003723
PGSC0003DMT400051977	NA	6	GO:0004672; GO:0005524; GO:0006468
PGSC0003DMT400051979	Mak	6	GO:0004672; GO:0005524; GO:0006468
PGSC0003DMT400052024	NA	6	GO:0005794; GO:0006486; GO:0008373; GO:0016020; GO:0016021; GO:0016740; GO:0016757; GO:0097503
PGSC0003DMT400052146	Gene of unknown function	6	#N/A
PGSC0003DMT400052246	NA	6	GO:0005515
PGSC0003DMT400052247	Ankyrin	6	GO:0005515
PGSC0003DMT400052264	Triacylglycerol lipase	6	GO:0008970
PGSC0003DMT400052590	Conserved gene of unknown function	6	#N/A
PGSC0003DMT400052665	NA	6	#N/A
PGSC0003DMT400052805	Calcineurin B 1	6	GO:0005509; GO:0005515
PGSC0003DMT400053083	Rhg4-like receptor kinase II	6	GO:0000166; GO:0004672; GO:0004674; GO:0005524; GO:0006468; GO:0016020; GO:0016021; GO:0016301; GO:0016310; GO:0016740
PGSC0003DMT400053108	NA	6	GO:0004556; GO:0005509; GO:0005975
PGSC0003DMT400053110	Alpha amylase	6	GO:0003824; GO:0004556; GO:0005509; GO:0005975; GO:0008152; GO:0016787; GO:0016798; GO:0043169; GO:0103025
PGSC0003DMT400053231	NA	6	GO:0004672; GO:0005524; GO:0006468
PGSC0003DMT400053296	Conserved gene of unknown function	6	#N/A
PGSC0003DMT400053357	NA	6	GO:0000398; GO:0003723; GO:0046872; GO:0089701
PGSC0003DMT400053368	Helicase	6	GO:0003676; GO:0003723; GO:0003724; GO:0005524; GO:0006401
PGSC0003DMT400053416	Leucine-rich repeat-containing protein	6	GO:0005515; GO:0007165; GO:0043531
PGSC0003DMT400053483	Receptor-kinase	6	GO:0000166; GO:0004672; GO:0004674; GO:0005524; GO:0006468; GO:0016020; GO:0016021; GO:0016301; GO:0016310; GO:0016740
PGSC0003DMT400053532	NA	6	#N/A
PGSC0003DMT400053563	Ribosomal protein S1	6	#N/A
PGSC0003DMT400053648	NA	6	GO:0005085; GO:0005089; GO:0065009
PGSC0003DMT400053650	Rop guanine nucleotide exchange factor	6	GO:0005085; GO:0005089; GO:0065009
PGSC0003DMT400054112	Conserved gene of unknown function	6	GO:0003735; GO:0005622; GO:0005840; GO:0006412; GO:0016020; GO:0016021
PGSC0003DMT400054213	Conserved gene of unknown function	6	#N/A
PGSC0003DMT400054250	NBS-LRR resistance protein	6	GO:0005515
PGSC0003DMT400054393	Reticuline oxidase	6	GO:0003824; GO:0016491; GO:0016614; GO:0050660; GO:0055114; GO:0071949
PGSC0003DMT400054964	NA	6	GO:0016020; GO:0016192
PGSC0003DMT400054998	NA	6	GO:0016020; GO:0016021
PGSC0003DMT400055010	NA	6	#N/A
PGSC0003DMT400055089	NA	6	#N/A
PGSC0003DMT400055104	Conserved gene of unknown function	6	GO:0003824; GO:0004096; GO:0006979; GO:0008152; GO:0008610; GO:0016020; GO:0016021; GO:0016491; GO:0020037; GO:0031177; GO:0055114; GO:0098869
PGSC0003DMT400055180	Conserved gene of unknown function	6	GO:0016020; GO:0016021
PGSC0003DMT400055278	NA	6	GO:0006633; GO:0050080
PGSC0003DMT400055386	Calcium ATPase	6	GO:0000166; GO:0005388; GO:0005516; GO:0005524; GO:0005783; GO:0005886; GO:0006811; GO:0006816; GO:0009706; GO:0016020; GO:0016021; GO:0016787; GO:0070588; GO:0099132
PGSC0003DMT400055416	NA	6	GO:0016020; GO:0016021; GO:0016192; GO:0048193
PGSC0003DMT400055644	NA	6	GO:0005515
PGSC0003DMT400055753	1-aminocyclopropane-1-carboxylate synthase 4	6	GO:0003824; GO:0009058; GO:0030170
PGSC0003DMT400055797	NA	6	#N/A
PGSC0003DMT400055920	Conserved gene of unknown function	6	GO:0003729; GO:0003743; GO:0006413
PGSC0003DMT400055978	Mechanosensitive ion channel domain-containing protein	6	GO:0005886; GO:0016020; GO:0016021; GO:0055085
PGSC0003DMT400056220	ATP binding protein	6	GO:0000166; GO:0004672; GO:0004674; GO:0005524; GO:0006468; GO:0016020; GO:0016021; GO:0016301; GO:0016310; GO:0016740
PGSC0003DMT400056372	NA	6	#N/A
PGSC0003DMT400056373	Squamosa promoter-binding protein	6	GO:0003677; GO:0005634; GO:0046872
PGSC0003DMT400056374	NA	6	GO:0003677; GO:0005634; GO:0046872
PGSC0003DMT400056461	Exonuclease	6	GO:0003676
PGSC0003DMT400056552	Late blight resistance protein Rpi-blb2	6	GO:0043531
PGSC0003DMT400056623	Hcr2-0A	6	#N/A
PGSC0003DMT400057231	NA	6	GO:0004222; GO:0005524; GO:0006508
PGSC0003DMT400057359	NA	6	GO:0005886
PGSC0003DMT400057620	Disease resistance protein (TIR class)	6	#N/A
PGSC0003DMT400057621	NA	6	#N/A
PGSC0003DMT400057652	NA	6	GO:0004519; GO:0005524; GO:0006298; GO:0016887; GO:0030983; GO:0045910; GO:0090305
PGSC0003DMT400057725	F-box family protein	6	GO:0005515
PGSC0003DMT400057871	NA	6	#N/A
PGSC0003DMT400057887	Heat shock protein DnaJ	6	#N/A
PGSC0003DMT400058096	NA	6	GO:0004722; GO:0006470
PGSC0003DMT400058227	NA	6	#N/A
PGSC0003DMT400058426	GAMyb-like1	6	GO:0003677; GO:0005634
PGSC0003DMT400058427	NA	6	#N/A
PGSC0003DMT400058555	NA	6	#N/A
PGSC0003DMT400058761	CBS	6	#N/A
PGSC0003DMT400059136	Gag-pol polyprotein	6	#N/A
PGSC0003DMT400059388	NA	6	#N/A
PGSC0003DMT400059757	NA	6	GO:0000943
PGSC0003DMT400059759	Conserved gene of unknown function	6	GO:0000943
PGSC0003DMT400059918	Gene of unknown function	6	#N/A
PGSC0003DMT400060090	Nam 9	6	GO:0003677; GO:0005634; GO:0006351; GO:0006355; GO:0016020; GO:0016021
PGSC0003DMT400060091	NA	6	GO:0003677; GO:0005634; GO:0006351; GO:0006355; GO:0016020; GO:0016021
PGSC0003DMT400060119	Protein YIP1	6	GO:0016020; GO:0016021
PGSC0003DMT400060142	NA	6	GO:0005622; GO:0007034
PGSC0003DMT400060144	NA	6	GO:0005622; GO:0007034
PGSC0003DMT400060161	NA	6	GO:0000155; GO:0000160; GO:0005515; GO:0005622; GO:0007165; GO:0023014
PGSC0003DMT400060223	Zinc finger protein	6	#N/A
PGSC0003DMT400060238	NA	6	GO:0005525
PGSC0003DMT400060510	NA	6	GO:0003924; GO:0005525
PGSC0003DMT400060512	NA	6	GO:0003924; GO:0005525
PGSC0003DMT400060788	Conserved gene of unknown function	6	GO:0000166; GO:0004672; GO:0004674; GO:0005515; GO:0005524; GO:0006468; GO:0016020; GO:0016021; GO:0016301; GO:0016310; GO:0016740
PGSC0003DMT400060798	Disease resistance protein BS2	6	GO:0006952; GO:0043531
PGSC0003DMT400060881	NA	6	GO:0005515
PGSC0003DMT400060882	Pentatricopeptide repeat-containing protein	6	GO:0005515
PGSC0003DMT400061049	Patatin	6	GO:0006629; GO:0008152; GO:0016042; GO:0016787
PGSC0003DMT400061316	Hcr2-p4.1	6	GO:0005515; GO:0016020; GO:0016021
PGSC0003DMT400061368	RING-H2 finger protein ATL4M	6	GO:0016020; GO:0016021
PGSC0003DMT400061542	Laccase	6	GO:0005507; GO:0005576; GO:0016491; GO:0046274; GO:0046872; GO:0048046; GO:0052716; GO:0055114
PGSC0003DMT400061697	Protein kinase APK1B, chloroplast	6	GO:0000166; GO:0004672; GO:0004674; GO:0005524; GO:0006468
PGSC0003DMT400061752	Transport inhibitor response 1	6	#N/A
PGSC0003DMT400062000	Signal recognition particle subunit srp72	6	GO:0005515; GO:0005622; GO:0005623; GO:0006614
PGSC0003DMT400062091	Glycerol-3-phosphate permease	6	GO:0016020; GO:0016021; GO:0055085
PGSC0003DMT400062099	NA	6	GO:0005216; GO:0005249; GO:0005515; GO:0006811; GO:0006813; GO:0016020; GO:0016021; GO:0034220; GO:0055085; GO:0071805
PGSC0003DMT400062119	Gene of unknown function	6	#N/A
PGSC0003DMT400062141	NA	6	#N/A
PGSC0003DMT400062256	BRASSINOSTEROID INSENSITIVE 1-associated receptor kinase 1	6	GO:0004672; GO:0005524; GO:0006468
PGSC0003DMT400062265	Ribose-phosphate pyrophosphokinase 2	6	GO:0000287; GO:0004749; GO:0009116; GO:0009156; GO:0009165; GO:0044249
PGSC0003DMT400062450	NA	6	#N/A
PGSC0003DMT400062666	XH/XS domain-containing protein	6	GO:0031047
PGSC0003DMT400063045	LIGULELESS1 protein	6	GO:0003677; GO:0005634; GO:0046872
PGSC0003DMT400063046	NA	6	GO:0003677; GO:0005634; GO:0046872
PGSC0003DMT400063100	NA	6	GO:0016020; GO:0016021
PGSC0003DMT400063249	NA	6	GO:0003950
PGSC0003DMT400063250	Conserved gene of unknown function	6	GO:0003950
PGSC0003DMT400063680	NA	6	GO:0005634; GO:0006334
PGSC0003DMT400063796	Glycogenin	6	GO:0005768; GO:0005794; GO:0005802; GO:0009834; GO:0015020; GO:0016740; GO:0016757; GO:0045492
PGSC0003DMT400063815	Gene of unknown function	6	#N/A
PGSC0003DMT400064250	Avr9/Cf-9 rapidly elicited protein 189	6	GO:0005515
PGSC0003DMT400064374	Gene of unknown function	6	#N/A
PGSC0003DMT400064410	EMB2423	6	#N/A
PGSC0003DMT400064411	NA	6	#N/A
PGSC0003DMT400064454	Enolase-phosphatase E1	6	GO:0000287; GO:0008152; GO:0016311; GO:0016787; GO:0019509; GO:0043874
PGSC0003DMT400064690	Phospholipid-transporting ATPase 9	6	GO:0000166; GO:0000287; GO:0004012; GO:0005524; GO:0015914; GO:0016020; GO:0016021; GO:0016787; GO:0045332
PGSC0003DMT400064984	NA	6	#N/A
PGSC0003DMT400065101	MurF synthetase	6	GO:0005524; GO:0005737; GO:0009058; GO:0016874; GO:0047480; GO:0071555
PGSC0003DMT400065147	Zinc finger (CCCH-type) protein	6	GO:0046872
PGSC0003DMT400065325	NA	6	GO:0016020; GO:0016021; GO:0022857; GO:0055085
PGSC0003DMT400065481	NA	6	GO:0003677; GO:0003700; GO:0006352; GO:0006355; GO:0016987; GO:2000142
PGSC0003DMT400065500	NA	6	GO:0003677; GO:0003700; GO:0005634; GO:0006351; GO:0006355; GO:0007275
PGSC0003DMT400065501	PHAP2A protein	6	GO:0003677; GO:0003700; GO:0005634; GO:0005667; GO:0006351; GO:0006355; GO:0007275; GO:0009409; GO:0009909; GO:0044212; GO:0060860; GO:0080050; GO:0097548
PGSC0003DMT400065547	NA	6	GO:0005515
PGSC0003DMT400065548	Nucleotide binding protein	6	GO:0005515
PGSC0003DMT400065549	NA	6	GO:0005515
PGSC0003DMT400066286	Dynamin	6	GO:0005525
PGSC0003DMT400066830	NA	6	#N/A
PGSC0003DMT400066895	Leucine-rich repeat receptor kinase	6	GO:0000166; GO:0004672; GO:0005515; GO:0005524; GO:0006468; GO:0016020; GO:0016021
PGSC0003DMT400067047	Gene of unknown function	6	#N/A
PGSC0003DMT400067204	NA	6	GO:0000166; GO:0005524; GO:0016301; GO:0016307; GO:0016310; GO:0016740; GO:0046488; GO:0046854
PGSC0003DMT400067302	Pentatricopeptide repeat-containing protein	6	GO:0005515
PGSC0003DMT400067342	NA	6	GO:0016020; GO:0016021; GO:0048544
PGSC0003DMT400067413	Transferase, transferring glycosyl groups	6	GO:0005794; GO:0016020; GO:0016021
PGSC0003DMT400067564	Gene of unknown function	6	GO:0016020; GO:0016021
PGSC0003DMT400067716	N-carbamoylputrescine amidase	6	GO:0006596; GO:0006807; GO:0016787; GO:0016810; GO:0033388; GO:0050126
PGSC0003DMT400067785	Gene of unknown function	6	#N/A
PGSC0003DMT400067932	HAPp48,5 protein	6	#N/A
PGSC0003DMT400068035	NA	6	GO:0003677; GO:0005634; GO:0008289
PGSC0003DMT400068185	NA	6	GO:0016020; GO:0016021
PGSC0003DMT400068304	Conserved gene of unknown function	6	GO:0016020; GO:0016021
PGSC0003DMT400068337	Resistance protein PSH-RGH6	6	GO:0043531
PGSC0003DMT400068499	Ethylene-overproduction protein 1	6	GO:0005515
PGSC0003DMT400068669	NA	6	GO:0003824; GO:0004419; GO:0005739; GO:0046951
PGSC0003DMT400068708	Plasma membrane intrinsic protein PIP2	6	GO:0015267; GO:0016020; GO:0016021; GO:0055085
PGSC0003DMT400068709	NA	6	GO:0015267; GO:0016020; GO:0016021; GO:0055085
PGSC0003DMT400069054	RNA recognition motif-containing protein	6	GO:0003676; GO:0003723
PGSC0003DMT400069147	NA	6	GO:0004869; GO:0010466; GO:0010951; GO:0030414
PGSC0003DMT400069179	NA	6	GO:0000166; GO:0003676; GO:0004812; GO:0004824; GO:0005524; GO:0005737; GO:0006418; GO:0006430
PGSC0003DMT400069642	Agenet domain-containing protein	6	#N/A
PGSC0003DMT400069786	NA	6	GO:0016020; GO:0016021
PGSC0003DMT400069790	NA	6	GO:0016020; GO:0016021
PGSC0003DMT400069865	AG-motif binding protein-2	6	GO:0003700; GO:0006355; GO:0008270; GO:0043565; GO:0046872
PGSC0003DMT400069974	Phytochrome B2	6	GO:0000155; GO:0000160; GO:0005515; GO:0005622; GO:0006351; GO:0006355; GO:0007165; GO:0009584; GO:0009585; GO:0009881; GO:0017006; GO:0018298; GO:0023014; GO:0042803; GO:0050896
PGSC0003DMT400070125	Glucosyltransferase	6	GO:0008152; GO:0016740; GO:0016757; GO:0016758
PGSC0003DMT400070307	NA	6	GO:0005515
PGSC0003DMT400070308	Acyl-CoA binding protein	6	GO:0005515; GO:0005634; GO:0005829
PGSC0003DMT400070322	NA	6	GO:0016020; GO:0016021
PGSC0003DMT400070323	Cellulose synthase-like A1	6	GO:0016020; GO:0016021
PGSC0003DMT400070362	Transferase, transferring glycosyl groups	6	GO:0006486; GO:0016020; GO:0016021; GO:0016757
PGSC0003DMT400070438	NA	6	#N/A
PGSC0003DMT400070503	Plant disease resistant protein	6	GO:0005515; GO:0006952; GO:0043531
PGSC0003DMT400070750	Cation-transporting atpase 13a1	6	GO:0000166; GO:0005524; GO:0006812; GO:0016020; GO:0016021; GO:0016787; GO:0016887; GO:0046872
PGSC0003DMT400070808	Gene of unknown function	6	#N/A
PGSC0003DMT400070968	Transcription factor RF2b	6	GO:0003677; GO:0003700; GO:0006355
PGSC0003DMT400071144	NA	6	#N/A
PGSC0003DMT400071145	NA	6	#N/A
PGSC0003DMT400071404	Acyl-CoA thioesterase	6	GO:0047617
PGSC0003DMT400071485	Leucine-rich repeat family protein / protein kinase family protein	6	GO:0004672; GO:0005524; GO:0006468; GO:0016020; GO:0016021
PGSC0003DMT400071726	NA	6	GO:0003700; GO:0006355; GO:0007275
PGSC0003DMT400071727	NA	6	GO:0003700; GO:0006355; GO:0007275
PGSC0003DMT400071728	NA	6	GO:0003700; GO:0006355; GO:0007275
PGSC0003DMT400071729	NA	6	GO:0003700; GO:0006355; GO:0007275
PGSC0003DMT400071730	NA	6	GO:0003700; GO:0006355; GO:0007275
PGSC0003DMT400071737	Adenylate kinase, chloroplastic	6	GO:0000166; GO:0004017; GO:0005524; GO:0005634; GO:0005737; GO:0006139; GO:0008652; GO:0009507; GO:0009570; GO:0016301; GO:0016310; GO:0016740; GO:0016776; GO:0019205; GO:0046939; GO:0046940; GO:0048364; GO:0048367
PGSC0003DMT400071861	DNA binding protein	6	GO:0003677; GO:0006357; GO:0046983
PGSC0003DMT400072213	DNA binding protein	6	GO:0003677; GO:0005634; GO:0006351; GO:0006355
PGSC0003DMT400072499	Peptidase C14, caspase catalytic subunit p20	6	GO:0006508
PGSC0003DMT400072536	KED	6	#N/A
PGSC0003DMT400072541	NA	6	GO:0016117; GO:0016491; GO:0046608; GO:0055114
PGSC0003DMT400072542	NA	6	GO:0016491; GO:0055114
PGSC0003DMT400072543	Carotenoid isomerase, chloroplastic	6	GO:0016117; GO:0016491; GO:0046608; GO:0055114
PGSC0003DMT400072564	NA	6	GO:0000139; GO:0005198; GO:0005737; GO:0005794; GO:0006886; GO:0015031; GO:0016020; GO:0016192; GO:0030117; GO:0030126; GO:0030663; GO:0031410
PGSC0003DMT400072565	Coatomer subunit beta-1	6	GO:0000139; GO:0005198; GO:0005737; GO:0005794; GO:0006886; GO:0015031; GO:0016020; GO:0016192; GO:0030117; GO:0030126; GO:0030663; GO:0031410
PGSC0003DMT400072691	Protein phosphatase 2a, regulatory subunit	6	GO:0000159; GO:0007165; GO:0019888; GO:0043666; GO:0050790
PGSC0003DMT400072700	Nodulin family protein	6	GO:0016020; GO:0016021; GO:0055085
PGSC0003DMT400072735	NA	6	GO:0004497; GO:0005506; GO:0016491; GO:0016705; GO:0020037; GO:0046872; GO:0055114
PGSC0003DMT400072736	NA	6	GO:0005506; GO:0016705; GO:0020037; GO:0055114
PGSC0003DMT400072760	Ninja-family protein AFP2	6	GO:0007165
PGSC0003DMT400072980	NA	6	#N/A
PGSC0003DMT400072983	NA	6	#N/A
PGSC0003DMT400072993	NA	6	GO:0003677; GO:0005634; GO:0006355; GO:0016020; GO:0016021
PGSC0003DMT400073031	Receptor kinase RLPK1	6	GO:0004672; GO:0005524; GO:0006468
PGSC0003DMT400073079	Conserved gene of unknown function	6	#N/A
PGSC0003DMT400073093	Leucine-rich repeat transmembrane protein	6	GO:0000166; GO:0004672; GO:0004674; GO:0005524; GO:0006468; GO:0016020; GO:0016021; GO:0016301; GO:0016310; GO:0016740
PGSC0003DMT400073115	NA	6	GO:0004672; GO:0005515; GO:0005524; GO:0006468; GO:0016020; GO:0016021
PGSC0003DMT400073333	NA	6	#N/A
PGSC0003DMT400073341	NA	6	GO:0016491; GO:0046872; GO:0055114
PGSC0003DMT400073342	Conserved gene of unknown function	6	GO:0016491; GO:0046872; GO:0055114
PGSC0003DMT400073344	NA	6	#N/A
PGSC0003DMT400073346	NA	6	#N/A
PGSC0003DMT400073450	NA	6	#N/A
PGSC0003DMT400073467	Phospholipase PLDa1	6	GO:0003824; GO:0004630; GO:0005509; GO:0016020; GO:0016042; GO:0016787; GO:0046470; GO:0070290
PGSC0003DMT400073468	NA	6	GO:0003824; GO:0004630; GO:0005509; GO:0016020; GO:0016042; GO:0016787; GO:0046470; GO:0070290
PGSC0003DMT400073847	Ethylene receptor homolog	6	GO:0000155; GO:0000160; GO:0000166; GO:0004672; GO:0004673; GO:0005515; GO:0005524; GO:0005783; GO:0005789; GO:0006468; GO:0007165; GO:0009723; GO:0009873; GO:0010105; GO:0016020; GO:0016021; GO:0016301; GO:0016310; GO:0016740; GO:0018106; GO:0023014; GO:0038199; GO:0046872; GO:0050896; GO:0051740
PGSC0003DMT400073947	PRP8 protein	6	GO:0000398; GO:0003723; GO:0005515; GO:0005681; GO:0017070; GO:0030623
PGSC0003DMT400074054	Glutathione S-transferase T4	6	GO:0005515
PGSC0003DMT400074056	NA	6	GO:0016020; GO:0016021
PGSC0003DMT400074057	Protein kinase	6	GO:0004672; GO:0005524; GO:0006468
PGSC0003DMT400074111	NA	6	#N/A
PGSC0003DMT400074115	NA	6	#N/A
PGSC0003DMT400074147	RING-H2 finger protein ATL3J	6	GO:0016020; GO:0016021
PGSC0003DMT400074667	Dual specificity protein kinase-ttk	6	GO:0004672; GO:0004674; GO:0004712; GO:0005524; GO:0006468; GO:0007093; GO:0046777; GO:0051304
PGSC0003DMT400074737	NA	6	GO:0016020; GO:0016021
PGSC0003DMT400074947	NA	6	#N/A
PGSC0003DMT400075382	NA	6	GO:0005975; GO:0006004; GO:0016740; GO:0016757
PGSC0003DMT400075574	Poly(A) polymerase beta	6	GO:0000166; GO:0003723; GO:0004652; GO:0005524; GO:0005634; GO:0016779; GO:0031123; GO:0043631; GO:0046872
PGSC0003DMT400075718	Ubiquinone biosynthesis protein coq-8	6	GO:0004672; GO:0005524; GO:0006468; GO:0016020; GO:0016021
PGSC0003DMT400075723	Polygalacturonase	6	GO:0004650; GO:0005618; GO:0005975; GO:0008152; GO:0009831; GO:0016787; GO:0016798
PGSC0003DMT400075774	Hero resistance protein 1 homologue	6	GO:0006952; GO:0043531
PGSC0003DMT400075863	Ubiquinone biosynthesis protein coq-8	6	GO:0016020; GO:0016021
PGSC0003DMT400075886	Hero resistance protein	6	GO:0043531
PGSC0003DMT400075928	MLP 34	6	GO:0006952; GO:0009607
PGSC0003DMT400075975	NA	6	GO:0003676; GO:0003723; GO:0008270
PGSC0003DMT400075976	Arginine/serine-rich splicing factor	6	GO:0003676; GO:0003723; GO:0008270
PGSC0003DMT400075977	NA	6	GO:0003676; GO:0003723; GO:0008270
PGSC0003DMT400075978	NA	6	GO:0003676; GO:0003723; GO:0008270
PGSC0003DMT400075997	NA	6	GO:0005744; GO:0016020; GO:0016021; GO:0030150
PGSC0003DMT400076092	Disease resistance protein RGA3	6	GO:0006952; GO:0043531
PGSC0003DMT400076435	PHO2	6	GO:0005783; GO:0005794; GO:0006817; GO:0016036; GO:0044257; GO:0055062; GO:2000185
PGSC0003DMT400076490	Gene of unknown function	6	#N/A
PGSC0003DMT400076629	NA	6	GO:0046872
PGSC0003DMT400076647	Tn7 reverse transcriptase	6	#N/A
PGSC0003DMT400076708	Sugar-dependent1	6	GO:0004806; GO:0006629; GO:0008152; GO:0016042; GO:0016787
PGSC0003DMT400076869	Glycosyltransferase	6	GO:0006486; GO:0016020; GO:0016021; GO:0016757
PGSC0003DMT400076910	NA	6	GO:0003824; GO:0008152
PGSC0003DMT400076964	NA	6	GO:0016020; GO:0016021; GO:0030001; GO:0046873; GO:0055085
PGSC0003DMT400077074	Conserved gene of unknown function	6	#N/A
PGSC0003DMT400077135	NA	6	#N/A
PGSC0003DMT400077340	Transporter	6	#N/A
PGSC0003DMT400077343	NA	6	GO:0005507; GO:0008131; GO:0009308; GO:0016491; GO:0046872; GO:0048038; GO:0055114
PGSC0003DMT400077569	Eukaryotic translation initiation factor 2c	6	GO:0003676; GO:0005515; GO:0009934; GO:0010586; GO:0031047; GO:0035019; GO:0035198; GO:0051607; GO:1902183
PGSC0003DMT400077628	NA	6	GO:0016020; GO:0016021
PGSC0003DMT400077629	AT.I.24-7 protein	6	GO:0016020; GO:0016021
PGSC0003DMT400077630	NA	6	GO:0016020; GO:0016021
PGSC0003DMT400077869	NA	6	GO:0004672; GO:0005524; GO:0006468
PGSC0003DMT400078142	Bipolar kinesin KRP-130	6	GO:0000166; GO:0003774; GO:0003777; GO:0005524; GO:0007018; GO:0008017
PGSC0003DMT400078173	Protein phosphatase 2C 4	6	GO:0003824; GO:0004722; GO:0006470
PGSC0003DMT400078254	UDP-glucosyltransferase	6	GO:0008152; GO:0016740; GO:0016758
PGSC0003DMT400078400	Late blight resistance protein	6	GO:0016020; GO:0016021
PGSC0003DMT400078460	Nutrient reservoir	6	GO:0016020; GO:0016021
PGSC0003DMT400078706	Receptor protein kinase CLAVATA1	6	GO:0004672; GO:0005515; GO:0005524; GO:0006468; GO:0016020; GO:0016021
PGSC0003DMT400078804	Sporulation protein RMD5	6	GO:0005515; GO:0046872
PGSC0003DMT400078901	Endosomal P24A protein	6	GO:0016020; GO:0016021
PGSC0003DMT400078902	NA	6	GO:0016020; GO:0016021
PGSC0003DMT400078934	NA	6	GO:0016020; GO:0016798
PGSC0003DMT400079408	Hydrolase, hydrolyzing O-glycosyl compounds	6	#N/A
PGSC0003DMT400079411	NA	6	#N/A
PGSC0003DMT400079444	NA	6	GO:0005515
PGSC0003DMT400079445	EIN3-binding F-box protein 1	6	GO:0005515
PGSC0003DMT400079584	Sentrin/sumo-specific protease	6	#N/A
PGSC0003DMT400079788	NA	6	GO:0016020; GO:0016021
PGSC0003DMT400079789	Nam 9	6	GO:0003677; GO:0005634; GO:0006351; GO:0006355; GO:0016020; GO:0016021
PGSC0003DMT400079970	NA	6	GO:0016020; GO:0016021
PGSC0003DMT400080345	NL0E	6	GO:0005515; GO:0016020; GO:0016021
PGSC0003DMT400080347	Hcr9-OR3A	6	GO:0005515; GO:0016020; GO:0016021
PGSC0003DMT400080411	F-Box protein	6	GO:0005515
PGSC0003DMT400080455	Endomembrane protein emp70	6	GO:0016020; GO:0016021
PGSC0003DMT400080487	MTERF	6	GO:0003690; GO:0006355
PGSC0003DMT400081330	Conserved gene of unknown function	6	#N/A
PGSC0003DMT400081331	NA	6	#N/A
PGSC0003DMT400081332	NA	6	#N/A
PGSC0003DMT400081435	NA	6	GO:0005507; GO:0008131; GO:0009308; GO:0016491; GO:0046872; GO:0048038; GO:0055114
PGSC0003DMT400081436	NA	6	GO:0005507; GO:0008131; GO:0009308; GO:0016491; GO:0046872; GO:0048038; GO:0055114
PGSC0003DMT400081437	Primary amine oxidase	6	GO:0005507; GO:0008131; GO:0009308; GO:0016491; GO:0046872; GO:0048038; GO:0055114
PGSC0003DMT400081836	NA	6	GO:0004553; GO:0005975; GO:0016787
PGSC0003DMT400081837	Glucan endo-1,3-beta-glucosidase 4	6	GO:0004553; GO:0005886; GO:0005975; GO:0016020; GO:0016021; GO:0016787; GO:0046658
PGSC0003DMT400081860	KH domain protein	6	GO:0003723
PGSC0003DMT400081920	NA	6	#N/A
PGSC0003DMT400082047	Neutral amino acid transport protein	6	GO:0003333; GO:0015171; GO:0016020; GO:0016021; GO:0022857; GO:0055085
PGSC0003DMT400082131	NA	6	#N/A
PGSC0003DMT400082412	Gene of unknown function	6	#N/A
PGSC0003DMT400082451	NA	6	#N/A
PGSC0003DMT400082496	EDNR2GH7 protein	6	#N/A
PGSC0003DMT400083036	NA	6	GO:0005794; GO:0006486; GO:0008378; GO:0016020; GO:0016021; GO:0016740; GO:0016757; GO:0030246
PGSC0003DMT400083039	Zinc finger protein	6	#N/A
PGSC0003DMT400083106	NA	6	#N/A
PGSC0003DMT400083267	Tospovirus resistance protein C	6	GO:0005515; GO:0006952; GO:0043531
PGSC0003DMT400083854	Conserved gene of unknown function	6	GO:0000902; GO:0005783; GO:0009846; GO:0009860; GO:0016020; GO:0016021; GO:0052543
PGSC0003DMT400083944	Bacterial spot disease resistance protein 4	6	GO:0005515
PGSC0003DMT400083945	NA	6	GO:0005515
PGSC0003DMT400083954	Gene of unknown function	6	#N/A
PGSC0003DMT400083984	50S ribosomal protein L29, chloroplastic	6	GO:0003735; GO:0005622; GO:0005840; GO:0006412
PGSC0003DMT400084308	Peptidase S41 family protein	6	GO:0005515; GO:0006508; GO:0008236; GO:0016020
PGSC0003DMT400085321	Gene of unknown function	6	#N/A
PGSC0003DMT400085927	Gene of unknown function	6	#N/A
PGSC0003DMT400087494	Aspartic proteinase nepenthesin-2	6	GO:0004190; GO:0006508; GO:0008233; GO:0016787
PGSC0003DMT400087659	chromo' domain containing protein	6	#N/A
PGSC0003DMT400087849	Rhicadhesin receptor	6	GO:0005576; GO:0030145; GO:0045735; GO:0046872
PGSC0003DMT400087852	Cytochrome P450	6	GO:0005515
PGSC0003DMT400088449	Disease resistance protein BS2	6	GO:0006952; GO:0043531
PGSC0003DMT400088772	Conserved gene of unknown function	6	#N/A
PGSC0003DMT400090373	Pollen allergen Pla o 2	6	GO:0004650; GO:0005576; GO:0005975; GO:0008152; GO:0016787; GO:0016798; GO:0071555
PGSC0003DMT400090509	Conserved gene of unknown function	6	#N/A
PGSC0003DMT400092428	Clathrin assembly protein	6	GO:0005543; GO:0005545; GO:0030136; GO:0030276; GO:0048268
PGSC0003DMT400092497	Potassium channel tetramerization domain-containing protein	6	GO:0005515; GO:0051260
PGSC0003DMT400094186	CND41, chloroplast nucleoid DNA binding protein	6	GO:0004190; GO:0006508; GO:0008233; GO:0016787
PGSC0003DMT400096376	Ubiquinone biosynthesis protein coq-8	6	GO:0004672; GO:0005524; GO:0006468; GO:0016020; GO:0016021
PGSC0003DMT400096414	Serine/threonine protein kinase	6	GO:0004672; GO:0005524; GO:0006468
PGSC0003DMT400000129	Acyl-CoA thioesterase	5	GO:0006637; GO:0047617
PGSC0003DMT400000132	NA	5	GO:0006629; GO:0016042; GO:0016787
PGSC0003DMT400000320	Eukaryotic translation initiation factor 3 subunit	5	#N/A
PGSC0003DMT400000359	Conserved gene of unknown function	5	GO:0016020; GO:0016021
PGSC0003DMT400000378	Phospholipase PLDb2	5	GO:0003824
PGSC0003DMT400000462	Remorin 2	5	#N/A
PGSC0003DMT400000705	Gene of unknown function	5	#N/A
PGSC0003DMT400000743	NA	5	GO:0003677; GO:0003700; GO:0006355; GO:0016602
PGSC0003DMT400000777	NA	5	#N/A
PGSC0003DMT400000798	Ceramide glucosyltransferase	5	GO:0006679; GO:0016020; GO:0016021; GO:0016757
PGSC0003DMT400000910	Grave disease carrier protein	5	GO:0005743; GO:0016020; GO:0016021; GO:0022857; GO:0055085
PGSC0003DMT400000911	NA	5	GO:0016020; GO:0016021; GO:0022857; GO:0055085
PGSC0003DMT400000932	Myb	5	GO:0003677; GO:0005634
PGSC0003DMT400000997	B3 domain-containing protein	5	#N/A
PGSC0003DMT400001136	NA	5	GO:0004190; GO:0006508; GO:0016020; GO:0016021
PGSC0003DMT400001270	TRNA	5	GO:0008033; GO:0008168; GO:0016429; GO:0016740; GO:0030488; GO:0031515; GO:0032259
PGSC0003DMT400001271	NA	5	GO:0016429; GO:0030488; GO:0031515
PGSC0003DMT400001659	Gene of unknown function	5	#N/A
PGSC0003DMT400001691	Pentatricopeptide repeat-containing protein	5	GO:0005515
PGSC0003DMT400001747	NA	5	#N/A
PGSC0003DMT400001759	Senescence-associated protein 5	5	GO:0006811; GO:0016020; GO:0016021
PGSC0003DMT400001773	Clathrin assembly protein	5	GO:0005543; GO:0005545; GO:0030136; GO:0030276; GO:0048268
PGSC0003DMT400001805	Dicer-1	5	GO:0004525; GO:0006396; GO:0090501; GO:0090502
PGSC0003DMT400002095	Cytochrome P450	5	GO:0004497; GO:0005506; GO:0016491; GO:0016705; GO:0020037; GO:0046872; GO:0055114
PGSC0003DMT400002161	Glycosyltransferase, CAZy family GT8	5	GO:0005794; GO:0016740; GO:0016757
PGSC0003DMT400002360	Gene of unknown function	5	#N/A
PGSC0003DMT400002404	NA	5	GO:0055114
PGSC0003DMT400002414	Conserved gene of unknown function	5	#N/A
PGSC0003DMT400002445	Conserved gene of unknown function	5	GO:0016020; GO:0016021
PGSC0003DMT400002469	NA	5	GO:0003676
PGSC0003DMT400002546	Tetratricopeptide-like helical	5	GO:0005515
PGSC0003DMT400002598	Receptor-kinase	5	GO:0000166; GO:0004672; GO:0004674; GO:0005515; GO:0005524; GO:0006468; GO:0016020; GO:0016021; GO:0016301; GO:0016310; GO:0016740
PGSC0003DMT400002736	Serine/threonine-protein kinase PBS1	5	GO:0000166; GO:0004672; GO:0004674; GO:0005524; GO:0006468; GO:0016020; GO:0016021; GO:0016301; GO:0016310; GO:0016740
PGSC0003DMT400002788	NBS-LRR protein	5	GO:0006952; GO:0043531
PGSC0003DMT400002830	Sphingosine-1-phosphate phosphohydrolase	5	GO:0005789; GO:0006665; GO:0009737; GO:0016020; GO:0016021; GO:0090332
PGSC0003DMT400002882	NA	5	GO:0003676; GO:0003677; GO:0006368; GO:0008270; GO:0016570; GO:0016593
PGSC0003DMT400002883	Zinc knuckle (CCHC-type) family protein	5	GO:0003676; GO:0003677; GO:0006368; GO:0008270; GO:0016570; GO:0016593
PGSC0003DMT400002884	NA	5	GO:0003676; GO:0003677; GO:0006368; GO:0008270; GO:0016570; GO:0016593
PGSC0003DMT400002930	NA	5	#N/A
PGSC0003DMT400002931	Conserved gene of unknown function	5	#N/A
PGSC0003DMT400002932	NA	5	#N/A
PGSC0003DMT400002947	FK506-binding protein	5	#N/A
PGSC0003DMT400002988	Gene of unknown function	5	#N/A
PGSC0003DMT400003363	SDG14 (SET DOMAIN PROTEIN 14	5	#N/A
PGSC0003DMT400003370	NA	5	GO:0003676; GO:0003723
PGSC0003DMT400003371	KH domain-containing protein	5	GO:0003676; GO:0003723
PGSC0003DMT400003411	Conserved gene of unknown function	5	#N/A
PGSC0003DMT400003449	NA	5	GO:0004672; GO:0005524; GO:0006468
PGSC0003DMT400003450	NA	5	GO:0004672; GO:0005524; GO:0006468
PGSC0003DMT400003632	GNOM-like 1 protein	5	GO:0005086; GO:0005794; GO:0006890; GO:0006897; GO:0032012; GO:0065009; GO:0080119
PGSC0003DMT400003883	Conserved gene of unknown function	5	GO:0016020; GO:0016021
PGSC0003DMT400003884	NA	5	GO:0016020; GO:0016021
PGSC0003DMT400004331	NA	5	#N/A
PGSC0003DMT400004338	ATP binding protein	5	GO:0000166; GO:0004672; GO:0004674; GO:0005524; GO:0006468
PGSC0003DMT400004366	NA	5	GO:0005634; GO:0006355; GO:0009414; GO:0043565; GO:0046982
PGSC0003DMT400004455	NA	5	GO:0016020; GO:0016021
PGSC0003DMT400004662	NA	5	GO:0003735; GO:0005622; GO:0005840; GO:0006412
PGSC0003DMT400004673	ATP-dependent helicase	5	GO:0005524
PGSC0003DMT400004769	Conserved gene of unknown function	5	#N/A
PGSC0003DMT400004772	Conserved gene of unknown function	5	#N/A
PGSC0003DMT400005001	Uricase	5	GO:0004846; GO:0005777; GO:0006144; GO:0007031; GO:0016491; GO:0019628; GO:0055114
PGSC0003DMT400005065	NA	5	GO:0008375; GO:0016020
PGSC0003DMT400005156	Kinase	5	GO:0004672; GO:0005524; GO:0006468; GO:0016020; GO:0016021; GO:0030247
PGSC0003DMT400005158	NA	5	#N/A
PGSC0003DMT400005204	NA	5	GO:0003824; GO:0005975; GO:0030246
PGSC0003DMT400005277	Homeobox protein	5	GO:0003677; GO:0005634; GO:0008289
PGSC0003DMT400005396	LRX2	5	#N/A
PGSC0003DMT400005506	Zinc transporter	5	GO:0016020; GO:0016021; GO:0030001; GO:0046873; GO:0055085
PGSC0003DMT400005512	Zinc finger protein	5	GO:0016567; GO:0061630
PGSC0003DMT400005611	Serine hydroxymethyltransferase	5	GO:0003824; GO:0004372; GO:0006545; GO:0006730; GO:0016740; GO:0019264; GO:0030170; GO:0035999
PGSC0003DMT400005837	Gene of unknown function	5	#N/A
PGSC0003DMT400005951	Gene of unknown function	5	#N/A
PGSC0003DMT400006008	NA	5	#N/A
PGSC0003DMT400006112	Gene of unknown function	5	#N/A
PGSC0003DMT400006229	Resistance gene	5	GO:0005515; GO:0006952; GO:0007165; GO:0043531
PGSC0003DMT400006362	NA	5	GO:0003700; GO:0006355
PGSC0003DMT400006384	NA	5	GO:0003676
PGSC0003DMT400006386	C2H2L domain class transcription factor	5	GO:0003676
PGSC0003DMT400006419	Ser/Thr specific protein phosphatase 2A B regulatory subunit beta isoform	5	GO:0000159; GO:0005515; GO:0019888; GO:0043666; GO:0050790
PGSC0003DMT400006569	Pentatricopeptide repeat-containing protein	5	GO:0005515
PGSC0003DMT400006571	NA	5	GO:0005515
PGSC0003DMT400006611	NA	5	GO:0003824; GO:0004721; GO:0004722; GO:0006470; GO:0016787; GO:0043169; GO:0046872
PGSC0003DMT400006708	Conserved gene of unknown function	5	#N/A
PGSC0003DMT400006742	NA	5	#N/A
PGSC0003DMT400006759	NA	5	#N/A
PGSC0003DMT400006781	NA	5	GO:0003824; GO:0008152
PGSC0003DMT400006788	Conserved gene of unknown function	5	GO:0005768; GO:0005794; GO:0005802; GO:0016020; GO:0016021
PGSC0003DMT400006789	NA	5	#N/A
PGSC0003DMT400006794	Conserved gene of unknown function	5	#N/A
PGSC0003DMT400006965	NA	5	GO:0006629; GO:0016491; GO:0055114; GO:0080019; GO:0102965
PGSC0003DMT400006966	NA	5	GO:0006629; GO:0016491; GO:0055114; GO:0080019; GO:0102965
PGSC0003DMT400007069	NA	5	GO:0016020; GO:0016021
PGSC0003DMT400007079	Gene of unknown function	5	#N/A
PGSC0003DMT400007137	NA	5	GO:0005381; GO:0006811; GO:0016020; GO:0016021; GO:0034755
PGSC0003DMT400007194	NA	5	#N/A
PGSC0003DMT400007331	Conserved gene of unknown function	5	GO:0043531
PGSC0003DMT400007391	Kelch repeat-containing F-box family protein	5	#N/A
PGSC0003DMT400007402	Zinc finger protein	5	#N/A
PGSC0003DMT400007407	Conserved gene of unknown function	5	#N/A
PGSC0003DMT400007449	Hcr2-0B	5	GO:0005515; GO:0016020; GO:0016021
PGSC0003DMT400007456	Conserved gene of unknown function	5	#N/A
PGSC0003DMT400007511	AP2/ERF domain-containing transcription factor	5	GO:0002213; GO:0003677; GO:0003700; GO:0005634; GO:0006351; GO:0006355; GO:0009611; GO:0010087; GO:0051301
PGSC0003DMT400007598	Conserved gene of unknown function	5	GO:0016020; GO:0016021
PGSC0003DMT400007608	Disease resistance protein	5	GO:0005515
PGSC0003DMT400007729	NA	5	#N/A
PGSC0003DMT400007783	Serine/threonine-protein kinase PBS1	5	GO:0004672; GO:0004713; GO:0005524; GO:0005886; GO:0006468; GO:0018108
PGSC0003DMT400007798	Hydrolase, hydrolyzing O-glycosyl compounds	5	GO:0004553; GO:0005975; GO:0016787
PGSC0003DMT400007830	NA	5	#N/A
PGSC0003DMT400007882	NA	5	GO:0005515
PGSC0003DMT400007960	MDR-like ABC transporter	5	GO:0000166; GO:0005524; GO:0016020; GO:0016021; GO:0016887; GO:0042626; GO:0055085
PGSC0003DMT400007977	Two-component response regulator ARR8	5	GO:0000160; GO:0005622
PGSC0003DMT400008033	NA	5	GO:0006779; GO:0006782; GO:0008883; GO:0016491; GO:0033014; GO:0050661; GO:0055114
PGSC0003DMT400008122	NA	5	GO:0005515
PGSC0003DMT400008142	Orf147a protein	5	#N/A
PGSC0003DMT400008183	NA	5	GO:0016020; GO:0016021; GO:0016740; GO:0016757; GO:0016760; GO:0030244; GO:0071555
PGSC0003DMT400008184	Glycosyltransferase, CAZy family GT2	5	GO:0016020; GO:0016021; GO:0016740; GO:0016757; GO:0016760; GO:0030244; GO:0071555
PGSC0003DMT400008281	NTGP1	5	GO:0016020; GO:0016021; GO:0016192
PGSC0003DMT400008337	NA	5	GO:0000166; GO:0004672; GO:0004674; GO:0005515; GO:0005524; GO:0006468; GO:0016020; GO:0016021; GO:0016301; GO:0016310; GO:0016740
PGSC0003DMT400008352	AtGRF7	5	GO:0005524; GO:0005634; GO:0006351; GO:0006355; GO:0032502
PGSC0003DMT400008353	NA	5	GO:0005634; GO:0006351; GO:0032502
PGSC0003DMT400008354	Lung seven transmembrane receptor	5	GO:0016020; GO:0016021
PGSC0003DMT400008365	SAUR family protein	5	GO:0009733
PGSC0003DMT400008505	NA	5	GO:0016020; GO:0016021
PGSC0003DMT400008506	Conserved gene of unknown function	5	GO:0016020; GO:0016021
PGSC0003DMT400008600	NA	5	GO:0016180; GO:0032039
PGSC0003DMT400008665	NA	5	GO:0006486; GO:0016757
PGSC0003DMT400008961	NA	5	GO:0003676; GO:0003723
[truncated: 32,136 more rows]

## Sheet: GO_Summary_Top_50_GOs
GO_ID	# No. Hits	GO_Description	GO_Category
GO:0016020	16638	membrane	Cellular Component
GO:0016021	16073	integral component of membrane	Cellular Component
GO:0005515	9268	protein binding	Molecular Function
GO:0005524	7118	ATP binding	Molecular Function
GO:0006468	4585	protein phosphorylation	Biological Process
GO:0004672	4548	protein kinase activity	Molecular Function
GO:0005634	4491	nucleus	Cellular Component
GO:0055114	3943	oxidation-reduction process	Biological Process
GO:0046872	3879	metal ion binding	Molecular Function
GO:0000166	3717	nucleotide binding	Molecular Function
GO:0016740	3647	transferase activity	Molecular Function
GO:0006355	3499	regulation of transcription, DNA-templated	Biological Process
GO:0003677	3316	DNA binding	Molecular Function
GO:0016787	2987	hydrolase activity	Molecular Function
GO:0016491	2817	oxidoreductase activity	Molecular Function
GO:0003824	2771	catalytic activity	Molecular Function
GO:0008152	2493	metabolic process	Biological Process
GO:0055085	2360	transmembrane transport	Biological Process
GO:0043531	2292	ADP binding	Molecular Function
GO:0006351	2186	transcription, DNA-templated	Biological Process
GO:0003676	2150	nucleic acid binding	Molecular Function
GO:0004674	1738	protein serine/threonine kinase activity	Molecular Function
GO:0006952	1612	defense response	Biological Process
GO:0003723	1576	RNA binding	Molecular Function
GO:0016310	1497	phosphorylation	Biological Process
GO:0008270	1424	zinc ion binding	Molecular Function
GO:0016301	1380	kinase activity	Molecular Function
GO:0003700	1356	DNA-binding transcription factor activity	Molecular Function
GO:0005975	1347	carbohydrate metabolic process	Biological Process
GO:0009507	1327	chloroplast	Cellular Component
GO:0020037	1305	heme binding	Molecular Function
GO:0016757	1265	transferase activity, transferring glycosyl groups	Molecular Function
GO:0005886	1196	plasma membrane	Cellular Component
GO:0005737	1182	cytoplasm	Cellular Component
GO:0005506	1157	iron ion binding	Molecular Function
GO:0006508	1111	proteolysis	Biological Process
GO:0016705	1081	oxidoreductase activity, acting on paired donors, with incorporation or reduction of molecular oxygen	Molecular Function
GO:0005622	1026	intracellular	Cellular Component
GO:0022857	1010	transmembrane transporter activity	Molecular Function
GO:0007165	832	signal transduction	Biological Process
GO:0004497	822	monooxygenase activity	Molecular Function
GO:0004553	746	hydrolase activity, hydrolyzing O-glycosyl compounds	Molecular Function
GO:0005739	741	mitochondrion	Cellular Component
GO:0046983	699	protein dimerization activity	Molecular Function
GO:0005829	669	cytosol	Cellular Component
GO:0005783	658	endoplasmic reticulum	Cellular Component
GO:0032259	654	methylation	Biological Process
GO:0008168	648	methyltransferase activity	Molecular Function
GO:0016758	637	transferase activity, transferring hexosyl groups	Molecular Function
GO:0005794	623	Golgi apparatus	Cellular Component
